# Supplementary material for: Overlapping roles of spliceosomal components SF3B1 and PHF5A in rice splicing regulation
Source: Commun Biol. 2021 May 5;4:529. doi: 10.1038/s42003-021-02051-y (PMC8100303; doi:10.1038/s42003-021-02051-y)
Supplement: Supplementary file 4 — Supplementary Data 1 [file 42003_2021_2051_MOESM4_ESM.xlsx]

## Sheet: WT_X_vs_WT_C_diff_expressed
	Name	baseMean	log2FoldChange	lfcSE	stat	pvalue	padj
Os09g0442400	Os09g0442400	2077.6	5.91868	0.249017	23.7682	7.13004e-125	2.10543e-120
Os01g0280500	Os01g0280500	3333.57	8.34055	0.432406	19.2887	6.68235e-83	9.86616e-79
Os05g0194500	Os05g0194500	1676.65	4.60257	0.240054	19.173	6.21713e-82	6.11952e-78
Os03g0230300	Os03g0230300	7020.64	5.16613	0.272466	18.9607	3.60476e-80	2.66113e-76
Os05g0588900	Os05g0588900	1721.12	6.43486	0.343865	18.7134	3.85363e-78	2.27587e-74
Os05g0395400	Os05g0395400	2285.26	6.04949	0.329527	18.3581	2.84389e-75	1.39962e-71
Os02g0300700	Os02g0300700	6972.73	4.95387	0.270497	18.314	6.40428e-75	2.7016e-71
Os12g0478200	Os12g0478200	1436.17	5.25793	0.287657	18.2785	1.22856e-74	4.53477e-71
Os05g0389800	Os05g0389800	959.624	6.61352	0.377152	17.5354	7.68577e-69	2.5217e-65
Os02g0131800	Os02g0131800	849.312	-6.50121	0.372002	-17.4763	2.17241e-68	6.4149e-65
Os03g0152000	Os03g0152000	2754.38	4.41755	0.254354	17.3678	1.44752e-67	3.8858e-64
Os07g0258400	Os07g0258400	989.442	-3.77604	0.22187	-17.0192	5.92014e-65	1.4568e-61
Os02g0805100	Os02g0805100	1495.63	4.52023	0.266041	16.9907	9.62017e-65	2.18518e-61
Os01g0952800	Os01g0952800	1006.16	-5.46779	0.327785	-16.681	1.80134e-62	3.79942e-59
Os11g0127600	Os11g0127600	1322	5.82481	0.354273	16.4416	9.63532e-61	1.89681e-57
Os01g0134700	Os01g0134700	2873.39	3.48771	0.21275	16.3934	2.13028e-60	3.93156e-57
Os09g0309700	Os09g0309700	1921.99	3.97526	0.25042	15.8744	9.53622e-57	1.65644e-53
Os02g0218800	Os02g0218800	913.473	-5.31705	0.345543	-15.3875	1.98443e-53	3.25546e-50
Os08g0155900	Os08g0155900	2346.23	5.45011	0.354633	15.3683	2.67066e-53	4.15063e-50
Os01g0218100	Os01g0218100	780.325	-3.93994	0.256636	-15.3523	3.41998e-53	5.04944e-50
Os11g0184900	Os11g0184900	5790.06	3.45153	0.225771	15.2878	9.22174e-53	1.29671e-49
Os08g0156100	Os08g0156100	1149.3	6.43355	0.423201	15.2021	3.42443e-52	4.59636e-49
Os06g0724000	Os06g0724000	724.845	-3.26901	0.215403	-15.1763	5.07821e-52	6.51976e-49
Os06g0697500	Os06g0697500	1282.7	6.99898	0.462944	15.1184	1.22454e-51	1.50664e-48
Os02g0184900	Os02g0184900	2664.5	-4.95588	0.330272	-15.0054	6.76329e-51	7.98853e-48
Os01g0155000	Os01g0155000	3131.68	4.50435	0.303492	14.8418	7.86687e-50	8.93464e-47
Os02g0572600	Os02g0572600	1515.87	-4.57515	0.309449	-14.7848	1.83576e-49	2.00771e-46
Os06g0147300	Os06g0147300	1135.31	5.58837	0.382577	14.6072	2.52769e-48	2.66572e-45
Os04g0627900	Os04g0627900	821.107	8.21366	0.566539	14.498	1.24782e-47	1.27058e-44
Os10g0344000	Os10g0344000	852.823	5.85624	0.40539	14.4459	2.65931e-47	2.61756e-44
Os03g0757600	Os03g0757600	1382.16	5.07506	0.351647	14.4322	3.24342e-47	3.08952e-44
Os11g0168500	Os11g0168500	1307.19	6.85778	0.476877	14.3806	6.8491e-47	6.32022e-44
Os01g0816600	Os01g0816600	368.3	-6.38919	0.446167	-14.3202	1.63672e-46	1.46457e-43
Os08g0412700	Os08g0412700	1247.36	5.20373	0.369447	14.0852	4.68328e-45	4.00676e-42
Os11g0151500	Os11g0151500	383.668	-5.71386	0.405692	-14.0842	4.74912e-45	4.00676e-42
Os07g0604550	Os07g0604550	301.822	3.7049	0.266296	13.9127	5.3037e-44	4.35036e-41
Os08g0108700	Os08g0108700	881.128	-8.83616	0.639597	-13.8152	2.06401e-43	1.64724e-40
Os04g0204100	Os04g0204100	2555.79	9.55995	0.692334	13.8083	2.27168e-43	1.76528e-40
Os06g0252300	Os06g0252300	2808.95	3.1741	0.230078	13.7958	2.70254e-43	2.04623e-40
Os01g0638000	Os01g0638000	3624.32	6.34364	0.466932	13.5858	4.86304e-42	3.59002e-39
Os01g0734800	Os01g0734800	1997.23	4.56199	0.336445	13.5594	6.97e-42	5.01993e-39
Os01g0373700	Os01g0373700	1111.9	7.28935	0.537782	13.5545	7.45618e-42	5.24223e-39
Os02g0745100	Os02g0745100	12000.1	-6.20717	0.458528	-13.5372	9.43419e-42	6.47865e-39
Os02g0575000	Os02g0575000	3278.07	5.75567	0.425244	13.535	9.71968e-42	6.52301e-39
Os07g0605800	Os07g0605800	1413.25	5.60431	0.415049	13.5027	1.50647e-41	9.88548e-39
Os06g0592500	Os06g0592500	2146.88	6.6915	0.497039	13.4627	2.59181e-41	1.66377e-38
Os01g0588100	Os01g0588100	1415.07	-8.92793	0.666867	-13.3879	7.11873e-41	4.47253e-38
Os02g0318100	Os02g0318100	2089.83	4.82319	0.363503	13.2687	3.51845e-40	2.1645e-37
Os05g0596500	Os05g0596500	246.199	-4.00067	0.302371	-13.231	5.81074e-40	3.50174e-37
Os03g0776900	Os03g0776900	2333.68	4.18086	0.316363	13.2154	7.14996e-40	4.22262e-37
Os02g0823100	Os02g0823100	1789.27	-2.81233	0.214936	-13.0845	4.03801e-39	2.33801e-36
Os10g0390701	Os10g0390701	2021.59	-2.82081	0.21785	-12.9484	2.39918e-38	1.36241e-35
Os11g0134900	Os11g0134900	439.673	-7.43054	0.574244	-12.9397	2.68699e-38	1.49706e-35
Os02g0584700	Os02g0584700	1632.98	3.63867	0.283424	12.8383	1.00107e-37	5.47416e-35
Os08g0477500	Os08g0477500	1364.41	-3.56375	0.277816	-12.8277	1.14667e-37	6.15636e-35
Os09g0342000	Os09g0342000	1008.83	6.62523	0.518085	12.7879	1.91538e-37	1.00999e-34
Os12g0123800	Os12g0123800	632.483	6.1206	0.479585	12.7623	2.66277e-37	1.37945e-34
Os03g0107300	Os03g0107300	9407.99	-5.55417	0.436583	-12.7219	4.46705e-37	2.27427e-34
Os07g0193000	Os07g0193000	328.559	-3.63731	0.286005	-12.7176	4.71974e-37	2.36219e-34
Os08g0156000	Os08g0156000	1977.72	4.7597	0.37688	12.6292	1.457e-36	7.14685e-34
Os09g0483400	Os09g0483400	780.944	4.50163	0.356475	12.6282	1.47637e-36	7.14685e-34
Os04g0432100	Os04g0432100	302.221	4.67968	0.374115	12.5087	6.69515e-36	3.18873e-33
Os03g0151500	Os03g0151500	1405.54	5.91601	0.473014	12.507	6.8315e-36	3.20202e-33
Os09g0515550	Os09g0515550	257.926	6.58363	0.527028	12.492	8.25568e-36	3.80909e-33
Os01g0908301	Os01g0908301	748.525	4.36856	0.350324	12.4701	1.08757e-35	4.94075e-33
Os08g0169100	Os08g0169100	358.249	3.6499	0.293897	12.419	2.062e-35	9.22559e-33
Os12g0191601	Os12g0191601	784.363	6.17883	0.497845	12.4112	2.27351e-35	1.00201e-32
Os07g0564500	Os07g0564500	3029.57	6.73339	0.548113	12.2847	1.09482e-34	4.75427e-32
Os01g0495701	Os01g0495701	384.971	-4.42372	0.360235	-12.2801	1.15855e-34	4.9581e-32
Os07g0677300	Os07g0677300	585.539	-8.08468	0.661204	-12.2272	2.22439e-34	9.38344e-32
Os01g0510200	Os01g0510200	6151.38	5.40779	0.450065	12.0156	2.94349e-33	1.2242e-30
Os01g0696600	Os01g0696600	436.342	4.41735	0.369048	11.9696	5.12961e-33	2.10378e-30
Os02g0782900	Os02g0782900	780.915	-3.87834	0.325273	-11.9233	8.94581e-33	3.61864e-30
Os09g0564200	Os09g0564200	339.021	-4.05234	0.341101	-11.8802	1.50012e-32	5.9861e-30
Os04g0521100	Os04g0521100	1037.03	-3.41056	0.287137	-11.8779	1.54285e-32	6.07449e-30
Os12g0567800	Os12g0567800	1399.94	-4.26355	0.361228	-11.8029	3.7693e-32	1.46452e-29
Os10g0105700	Os10g0105700	868.958	-4.61827	0.393403	-11.7393	8.0159e-32	3.07405e-29
Os03g0700400	Os03g0700400	1445.12	-3.83398	0.327206	-11.7173	1.03905e-31	3.93361e-29
Os04g0538400	Os04g0538400	532.478	3.57503	0.305745	11.6929	1.38642e-31	5.18224e-29
Os08g0563200	Os08g0563200	204.048	-3.87707	0.331774	-11.6859	1.50527e-31	5.55613e-29
Os06g0200600	Os06g0200600	328.986	4.25105	0.364176	11.6731	1.75019e-31	6.38041e-29
Os03g0144300	Os03g0144300	214.866	-4.35918	0.374429	-11.6422	2.51396e-31	9.05303e-29
Os12g0114000	Os12g0114000	689.245	3.99769	0.34485	11.5926	4.49514e-31	1.59924e-28
Os01g0959750	Os01g0959750	397.757	3.87594	0.335242	11.5616	6.4479e-31	2.26667e-28
Os01g0263600	Os01g0263600	704.949	1.68632	0.145926	11.556	6.88333e-31	2.39127e-28
Os05g0213900	Os05g0213900	415.469	-6.42385	0.5566	-11.5412	8.17319e-31	2.80635e-28
Os03g0820300	Os03g0820300	551.666	4.87568	0.423449	11.5142	1.11884e-30	3.79749e-28
Os01g0267600	Os01g0267600	662.144	2.47627	0.215106	11.5118	1.14998e-30	3.85884e-28
Os06g0507300	Os06g0507300	230.921	5.86434	0.510063	11.4973	1.36125e-30	4.51643e-28
Os02g0306401	Os02g0306401	1751.92	-6.05252	0.527481	-11.4744	1.7742e-30	5.80514e-28
Os03g0841600	Os03g0841600	1000.88	4.72141	0.411499	11.4737	1.78898e-30	5.80514e-28
Os10g0195250	Os10g0195250	521.351	-5.16849	0.452281	-11.4276	3.04348e-30	9.76859e-28
Os11g0114300	Os11g0114300	567.609	3.95089	0.346146	11.4139	3.56231e-30	1.13109e-27
Os02g0650300	Os02g0650300	958.524	-5.71569	0.501216	-11.4036	4.00961e-30	1.25957e-27
Os05g0142600	Os05g0142600	666.979	5.64635	0.495622	11.3924	4.56029e-30	1.41748e-27
Os05g0311500	Os05g0311500	463.981	-2.33966	0.206244	-11.3442	7.92766e-30	2.4385e-27
Os03g0247900	Os03g0247900	2422.92	2.85704	0.252153	11.3306	9.25913e-30	2.81869e-27
Os03g0368900	Os03g0368900	6439.12	-3.06063	0.270807	-11.3019	1.28432e-29	3.86988e-27
Os07g0462500	Os07g0462500	125.205	-4.04522	0.358482	-11.2843	1.56853e-29	4.67851e-27
Os10g0498600	Os10g0498600	3817.6	1.54475	0.137308	11.2503	2.30884e-29	6.81779e-27
Os12g0631600	Os12g0631600	736.26	3.08604	0.274913	11.2255	3.05588e-29	8.93436e-27
Os11g0152700	Os11g0152700	993.817	-2.86111	0.255114	-11.215	3.442e-29	9.96459e-27
Os09g0489500	Os09g0489500	427.56	-3.27953	0.292507	-11.2118	3.56878e-29	1.02313e-26
Os04g0538300	Os04g0538300	344.473	8.96995	0.800108	11.2109	3.60424e-29	1.02336e-26
Os11g0600600	Os11g0600600	1153.57	-3.12329	0.279823	-11.1617	6.27982e-29	1.76607e-26
Os02g0290500	Os02g0290500	1480.91	2.3124	0.207803	11.1279	9.18166e-29	2.55779e-26
Os07g0630400	Os07g0630400	2410.15	-3.87757	0.348738	-11.1189	1.01542e-28	2.80228e-26
Os08g0302000	Os08g0302000	223.833	-6.17903	0.556228	-11.1088	1.13661e-28	3.10768e-26
Os04g0112533	Os04g0112533	438.291	6.0694	0.546401	11.108	1.14745e-28	3.10854e-26
Os11g0262600	Os11g0262600	198	-5.53316	0.501621	-11.0306	2.72157e-28	7.30592e-26
Os06g0255900	Os06g0255900	325.089	2.56751	0.233231	11.0084	3.48087e-28	9.26007e-26
Os03g0760200	Os03g0760200	2023.57	3.85688	0.351987	10.9574	6.12045e-28	1.61367e-25
Os03g0292100	Os03g0292100	1521.71	2.22295	0.203121	10.944	7.10309e-28	1.85617e-25
Os11g0138300	Os11g0138300	258.897	6.21206	0.568942	10.9186	9.39162e-28	2.43268e-25
Os09g0517200	Os09g0517200	1561.04	4.34507	0.39872	10.8976	1.18383e-27	3.03976e-25
Os02g0789600	Os02g0789600	732.927	1.60251	0.147505	10.8641	1.70854e-27	4.34926e-25
Os04g0600200	Os04g0600200	2832.41	3.79428	0.351052	10.8083	3.1439e-27	7.93473e-25
Os09g0344400	Os09g0344400	620.047	9.10301	0.843449	10.7926	3.73098e-27	9.33663e-25
Os01g0135700	Os01g0135700	275.568	3.6185	0.336344	10.7583	5.41433e-27	1.34353e-24
Os04g0358000	Os04g0358000	249.47	-3.88755	0.361482	-10.7545	5.64625e-27	1.3894e-24
Os04g0125700	Os04g0125700	1502.03	-5.16455	0.480717	-10.7434	6.36242e-27	1.55269e-24
Os12g0248600	Os12g0248600	180.913	5.5021	0.51338	10.7174	8.43324e-27	2.04119e-24
Os01g0783700	Os01g0783700	223.549	3.11011	0.290372	10.7108	9.06096e-27	2.17529e-24
Os01g0639600	Os01g0639600	1240.1	3.288	0.307721	10.685	1.19624e-26	2.84869e-24
Os06g0343100	Os06g0343100	2526.9	1.80709	0.16948	10.6626	1.52293e-26	3.59765e-24
Os01g0263000	Os01g0263000	251.599	-4.92983	0.463129	-10.6446	1.84725e-26	4.32916e-24
Os02g0282900	Os02g0282900	1774.66	2.48125	0.233896	10.6083	2.72569e-26	6.33756e-24
Os04g0206600	Os04g0206600	3747.67	9.15866	0.86585	10.5777	3.78303e-26	8.72727e-24
Os04g0685700	Os04g0685700	1088.19	2.97309	0.281144	10.5749	3.89405e-26	8.91375e-24
Os07g0583600	Os07g0583600	3355.76	1.40574	0.134236	10.4721	1.15984e-25	2.63453e-23
Os10g0527400	Os10g0527400	4849.89	4.17646	0.399308	10.4592	1.3291e-25	2.99596e-23
Os08g0404500	Os08g0404500	573.814	4.136	0.396333	10.4357	1.70379e-25	3.81145e-23
Os07g0635500	Os07g0635500	5529.02	3.17985	0.304767	10.4337	1.73973e-25	3.86259e-23
Os01g0608101	Os01g0608101	792.801	-3.20491	0.310043	-10.337	4.79325e-25	1.05627e-22
Os11g0210201	Os11g0210201	2433.41	5.30005	0.512988	10.3317	5.06388e-25	1.10764e-22
Os01g0203800	Os01g0203800	686.619	2.09595	0.20339	10.3051	6.68436e-25	1.45134e-22
Os10g0529500	Os10g0529500	1657.21	4.16647	0.405405	10.2773	8.92016e-25	1.92265e-22
Os06g0147250	Os06g0147250	324.965	4.90392	0.478447	10.2497	1.18749e-24	2.54097e-22
Os08g0203700	Os08g0203700	499.645	-3.00761	0.293861	-10.2348	1.38458e-24	2.94139e-22
Os04g0600300	Os04g0600300	2375.83	6.20891	0.607122	10.2268	1.50436e-24	3.17302e-22
Os05g0527000	Os05g0527000	416.809	6.16558	0.604812	10.1942	2.10433e-24	4.407e-22
Os06g0146800	Os06g0146800	2075.87	5.47024	0.53693	10.188	2.24322e-24	4.66479e-22
Os11g0694100	Os11g0694100	473.639	-8.26062	0.812792	-10.1633	2.89216e-24	5.97221e-22
Os03g0794200	Os03g0794200	1022.82	3.92804	0.388423	10.1128	4.84831e-24	9.94207e-22
Os06g0600700	Os06g0600700	712.811	2.59889	0.257451	10.0947	5.82968e-24	1.1872e-21
Os10g0344500	Os10g0344500	210.59	6.40684	0.635156	10.087	6.30445e-24	1.2751e-21
Os04g0565900	Os04g0565900	641.514	-2.46393	0.244828	-10.0639	7.97499e-24	1.602e-21
Os01g0740700	Os01g0740700	617.665	4.46651	0.44409	10.0577	8.49814e-24	1.69555e-21
Os05g0346200	Os05g0346200	2974.3	1.46442	0.145943	10.0342	1.07873e-23	2.13784e-21
Os12g0203200	Os12g0203200	571.892	-3.46027	0.345231	-10.023	1.20719e-23	2.37647e-21
Os04g0273600	Os04g0273600	111.66	5.36668	0.535722	10.0177	1.27489e-23	2.49313e-21
Os01g0627800	Os01g0627800	465.553	8.1387	0.812628	10.0153	1.30587e-23	2.5369e-21
Os01g0247700	Os01g0247700	345.677	-3.67266	0.367341	-9.99796	1.55573e-23	3.00257e-21
Os12g0161500	Os12g0161500	179.669	4.19133	0.42246	9.92124	3.36537e-23	6.453e-21
Os01g0628000	Os01g0628000	455.77	5.97859	0.602767	9.91858	3.45639e-23	6.58477e-21
Os03g0268600	Os03g0268600	336.489	5.97605	0.607021	9.84488	7.21277e-23	1.36529e-20
Os03g0790500	Os03g0790500	1568.05	5.59485	0.571078	9.797	1.15977e-22	2.18133e-20
Os05g0421600	Os05g0421600	331.972	5.35334	0.546954	9.78755	1.27347e-22	2.38003e-20
Os12g0150700	Os12g0150700	544.622	7.52347	0.769031	9.78304	1.33145e-22	2.47273e-20
Os01g0945200	Os01g0945200	100.346	-4.30749	0.440602	-9.77638	1.42211e-22	2.62459e-20
Os12g0259800	Os12g0259800	248.402	-5.56963	0.571124	-9.75205	1.80776e-22	3.31561e-20
Os08g0457400	Os08g0457400	557.557	3.18322	0.326627	9.74571	1.92422e-22	3.50742e-20
Os01g0678800	Os01g0678800	634.924	-3.02552	0.310673	-9.7386	2.06372e-22	3.73863e-20
Os07g0516300	Os07g0516300	1295.48	3.13462	0.322081	9.7324	2.19358e-22	3.94965e-20
Os01g0845100	Os01g0845100	503.406	3.03924	0.31265	9.72092	2.45544e-22	4.39434e-20
Os04g0381700	Os04g0381700	151.233	-6.4986	0.670609	-9.69059	3.30603e-22	5.88095e-20
Os03g0365800	Os03g0365800	2457.51	-3.97506	0.410297	-9.68825	3.38269e-22	5.98128e-20
Os09g0376300	Os09g0376300	338.369	2.09871	0.216744	9.6829	3.56461e-22	6.26544e-20
Os07g0674500	Os07g0674500	215.669	-4.8757	0.507164	-9.61364	7.00282e-22	1.22359e-19
Os05g0176300	Os05g0176300	130.099	-3.41356	0.355606	-9.59927	8.05151e-22	1.39855e-19
Os11g0593000	Os11g0593000	166.77	-4.38131	0.456615	-9.5952	8.37585e-22	1.44638e-19
Os09g0324400	Os09g0324400	595.294	4.5824	0.479236	9.5619	1.1562e-21	1.98496e-19
Os10g0553300	Os10g0553300	4804.05	3.07889	0.32323	9.52538	1.64439e-21	2.80677e-19
Os02g0134200	Os02g0134200	617.329	3.64351	0.382542	9.52446	1.65902e-21	2.81548e-19
Os01g0955100	Os01g0955100	1486.55	3.6693	0.385288	9.52352	1.67405e-21	2.82474e-19
Os07g0225300	Os07g0225300	1467.59	2.89396	0.303974	9.52045	1.72439e-21	2.89315e-19
Os06g0289200	Os06g0289200	192.637	5.25558	0.552277	9.5162	1.79622e-21	2.99664e-19
Os06g0662550	Os06g0662550	625.867	4.3568	0.45801	9.51245	1.86219e-21	3.08925e-19
Os05g0135400	Os05g0135400	635.538	2.88877	0.303863	9.50682	1.96584e-21	3.24297e-19
Os01g0373800	Os01g0373800	411.394	7.6185	0.804155	9.47392	2.69528e-21	4.42161e-19
Os05g0343400	Os05g0343400	15697.1	3.22703	0.340946	9.46493	2.93749e-21	4.7808e-19
Os05g0415800	Os05g0415800	199.838	-4.13153	0.436524	-9.46461	2.94662e-21	4.7808e-19
Os09g0385700	Os09g0385700	600.62	3.21469	0.339784	9.46097	3.0511e-21	4.92328e-19
Os01g0648500	Os01g0648500	301.906	1.40493	0.148532	9.45876	3.11619e-21	5.00098e-19
Os06g0149700	Os06g0149700	512.379	-3.38813	0.35828	-9.45663	3.18033e-21	5.07632e-19
Os03g0307200	Os03g0307200	2572.01	-4.88995	0.517293	-9.45296	3.29382e-21	5.2292e-19
Os08g0398300	Os08g0398300	1215.39	-2.98683	0.31602	-9.45137	3.34428e-21	5.28093e-19
Os01g0895200	Os01g0895200	349.326	3.15164	0.333503	9.45011	3.38463e-21	5.31621e-19
Os10g0340301	Os10g0340301	853.601	3.40942	0.361573	9.42941	4.12387e-21	6.44306e-19
Os03g0165050	Os03g0165050	282.942	5.58163	0.591998	9.42847	4.16102e-21	6.46687e-19
Os04g0438200	Os04g0438200	430.858	-4.75225	0.506721	-9.37843	6.69628e-21	1.03526e-18
Os03g0561400	Os03g0561400	669.82	3.32796	0.355187	9.3696	7.28061e-21	1.11974e-18
Os05g0381400	Os05g0381400	374.946	7.69415	0.822574	9.35375	8.4594e-21	1.29429e-18
Os01g0307686	Os01g0307686	1448.46	6.57356	0.703186	9.34825	8.91122e-21	1.35639e-18
Os06g0724500	Os06g0724500	922.98	1.49078	0.159489	9.34723	8.99741e-21	1.36248e-18
Os01g0370000	Os01g0370000	280.114	-3.66099	0.391893	-9.3418	9.47094e-21	1.42687e-18
Os01g0597800	Os01g0597800	1613.64	4.24163	0.454076	9.34123	9.52186e-21	1.42726e-18
Os01g0186900	Os01g0186900	258.867	3.82224	0.409747	9.32829	1.07596e-20	1.60464e-18
Os07g0638100	Os07g0638100	4281.78	3.0009	0.32183	9.3245	1.11509e-20	1.65465e-18
Os01g0521600	Os01g0521600	167.279	-4.40567	0.473145	-9.31145	1.26096e-20	1.8582e-18
Os02g0628800	Os02g0628800	13691	1.8391	0.197516	9.31113	1.26485e-20	1.8582e-18
Os09g0453400	Os09g0453400	3794.34	2.0699	0.222451	9.30497	1.34035e-20	1.95937e-18
Os09g0324300	Os09g0324300	248.605	8.06948	0.867979	9.29685	1.44663e-20	2.10432e-18
Os08g0205800	Os08g0205800	1806.14	3.11476	0.335101	9.295	1.47206e-20	2.13081e-18
Os07g0561300	Os07g0561300	472.314	3.80052	0.409372	9.28377	1.63583e-20	2.35631e-18
Os03g0733200	Os03g0733200	262.935	-3.6612	0.394846	-9.27249	1.81856e-20	2.60681e-18
Os02g0181300	Os02g0181300	5678.12	3.7155	0.401093	9.26344	1.97959e-20	2.82392e-18
Os09g0311600	Os09g0311600	176.888	-2.88382	0.311942	-9.24474	2.35806e-20	3.34765e-18
Os05g0500200	Os05g0500200	278.839	-2.4674	0.267398	-9.22747	2.77098e-20	3.91503e-18
Os11g0186900	Os11g0186900	162.61	-2.76266	0.299699	-9.21811	3.02371e-20	4.25176e-18
Os05g0258400	Os05g0258400	536.691	-4.10878	0.44582	-9.21622	3.07769e-20	4.30715e-18
Os05g0241100	Os05g0241100	882.748	3.88237	0.421726	9.2059	3.38827e-20	4.71945e-18
Os11g0601950	Os11g0601950	303.578	3.81649	0.415771	9.17929	4.33936e-20	6.01582e-18
Os02g0654600	Os02g0654600	500.29	4.40123	0.47965	9.17591	4.47768e-20	6.17858e-18
Os06g0227500	Os06g0227500	89.8617	5.60828	0.61515	9.11693	7.72841e-20	1.06145e-17
Os01g0740500	Os01g0740500	861.814	-1.94678	0.213589	-9.11458	7.89742e-20	1.07964e-17
Os04g0150300	Os04g0150300	259.336	3.17788	0.349716	9.08704	1.01772e-19	1.38489e-17
Os11g0487100	Os11g0487100	144.132	-3.42922	0.377973	-9.07267	1.16133e-19	1.57308e-17
Os01g0291500	Os01g0291500	4784.41	-2.7149	0.299639	-9.06058	1.29759e-19	1.74962e-17
Os01g0347500	Os01g0347500	196.517	-3.96359	0.438351	-9.04206	1.53743e-19	2.05425e-17
Os01g0348000	Os01g0348000	196.517	-3.96359	0.438351	-9.04206	1.53743e-19	2.05425e-17
Os10g0474000	Os10g0474000	90.304	4.46259	0.494897	9.01721	1.92949e-19	2.56648e-17
Os07g0593400	Os07g0593400	501.87	5.10882	0.566953	9.01101	2.04166e-19	2.7035e-17
Os07g0691300	Os07g0691300	1895.09	2.32348	0.259823	8.94255	3.80298e-19	5.01331e-17
Os07g0442900	Os07g0442900	1794.16	-3.76443	0.422225	-8.91571	4.84691e-19	6.36109e-17
Os02g0574000	Os02g0574000	121.422	-4.18996	0.470334	-8.90846	5.17442e-19	6.76086e-17
Os11g0435300	Os11g0435300	179.727	-2.81732	0.317326	-8.8783	6.78872e-19	8.83102e-17
Os04g0628100	Os04g0628100	19462	1.84955	0.209328	8.83564	9.95282e-19	1.28902e-16
Os03g0196000	Os03g0196000	478.802	-4.33595	0.492382	-8.80607	1.29616e-18	1.67136e-16
Os04g0373400	Os04g0373400	2669.6	3.83735	0.436335	8.79451	1.43678e-18	1.84463e-16
Os02g0183900	Os02g0183900	326.361	3.68073	0.418653	8.79183	1.47147e-18	1.881e-16
Os10g0398100	Os10g0398100	114.952	-3.60129	0.411393	-8.7539	2.06109e-18	2.62336e-16
Os10g0361900	Os10g0361900	66.8435	3.82866	0.43773	8.74662	2.19834e-18	2.78605e-16
Os04g0514600	Os04g0514600	1233.72	3.26922	0.374654	8.72598	2.63874e-18	3.32988e-16
Os09g0325700	Os09g0325700	153.909	3.64109	0.417403	8.7232	2.70446e-18	3.3983e-16
Os03g0326100	Os03g0326100	1017.51	3.49272	0.400547	8.71989	2.78465e-18	3.48424e-16
Os09g0431300	Os09g0431300	247.487	-3.21888	0.369729	-8.70607	3.14595e-18	3.91969e-16
Os12g0168100	Os12g0168100	447.446	4.63752	0.532958	8.70148	3.27594e-18	4.06451e-16
Os01g0905300	Os01g0905300	159.206	3.17906	0.36582	8.69021	3.61773e-18	4.46979e-16
Os04g0629200	Os04g0629200	210.342	-5.06131	0.582916	-8.68274	3.86336e-18	4.75338e-16
Os03g0668000	Os03g0668000	516.844	1.83876	0.212259	8.66282	4.60217e-18	5.6389e-16
Os09g0499400	Os09g0499400	89.9367	5.48608	0.634991	8.63962	5.63984e-18	6.88177e-16
Os04g0488700	Os04g0488700	1606.87	2.41843	0.279962	8.6384	5.70069e-18	6.9274e-16
Os04g0385600	Os04g0385600	486.57	3.47783	0.404286	8.60239	7.80748e-18	9.41008e-16
Os09g0378700	Os09g0378700	71.7631	6.11802	0.711188	8.60254	7.79685e-18	9.41008e-16
Os03g0236200	Os03g0236200	1812.64	2.72678	0.317931	8.57664	9.76885e-18	1.17262e-15
Os03g0714100	Os03g0714100	180.406	6.68313	0.781071	8.55637	1.16481e-17	1.39253e-15
Os07g0192000	Os07g0192000	7591.4	4.08884	0.478972	8.53669	1.38125e-17	1.64464e-15
Os04g0462400	Os04g0462400	362.125	-4.83392	0.56775	-8.51417	1.67783e-17	1.98178e-15
Os05g0135000	Os05g0135000	258.654	-6.9556	0.816938	-8.51424	1.67688e-17	1.98178e-15
Os04g0453200	Os04g0453200	431.475	-2.52519	0.297679	-8.48295	2.1956e-17	2.58303e-15
Os03g0724700	Os03g0724700	1419.99	3.16179	0.372994	8.4768	2.31467e-17	2.7123e-15
Os05g0278500	Os05g0278500	929.793	-2.06875	0.244152	-8.47323	2.38691e-17	2.78589e-15
Os05g0119100	Os05g0119100	551.823	3.65738	0.431799	8.47009	2.45207e-17	2.85068e-15
Os05g0482400	Os05g0482400	84.5872	-3.47991	0.411835	-8.44978	2.91848e-17	3.3796e-15
Os10g0524700	Os10g0524700	596.789	-2.91529	0.345109	-8.44746	2.97717e-17	3.4341e-15
Os04g0397400	Os04g0397400	544.446	1.61071	0.190958	8.43487	3.31563e-17	3.80962e-15
Os01g0975000	Os01g0975000	282.191	3.67618	0.436323	8.42536	3.59649e-17	4.11631e-15
Os01g0383100	Os01g0383100	92.7801	-3.01935	0.359117	-8.40771	4.18104e-17	4.74112e-15
Os07g0673900	Os07g0673900	1943.35	2.01815	0.240034	8.40778	4.17851e-17	4.74112e-15
Os12g0236225	Os12g0236225	85.6586	-3.73998	0.444841	-8.40744	4.19057e-17	4.74112e-15
Os09g0447900	Os09g0447900	89.2715	5.75598	0.684824	8.40505	4.27687e-17	4.82029e-15
Os06g0714600	Os06g0714600	179.329	-3.32945	0.396955	-8.38748	4.96693e-17	5.57675e-15
Os07g0448100	Os07g0448100	598.669	-4.50508	0.538682	-8.36315	6.10681e-17	6.8306e-15
Os03g0107700	Os03g0107700	2337.23	3.51075	0.420026	8.3584	6.35749e-17	7.08416e-15
Os05g0197300	Os05g0197300	970.637	3.24868	0.389864	8.33284	7.89255e-17	8.76162e-15
Os02g0116700	Os02g0116700	58.6795	-4.30584	0.517051	-8.32769	8.24361e-17	9.11706e-15
Os12g0147200	Os12g0147200	190.655	4.12215	0.495696	8.31588	9.10742e-17	1.00348e-14
Os05g0524500	Os05g0524500	231.517	-5.20335	0.630685	-8.25032	1.57975e-16	1.73414e-14
Os11g0705200	Os11g0705200	1229.71	2.10273	0.25494	8.24796	1.61117e-16	1.76208e-14
Os06g0692100	Os06g0692100	158.513	-2.58741	0.314775	-8.21988	2.03708e-16	2.21966e-14
Os01g0246700	Os01g0246700	2164.83	2.66079	0.324031	8.21155	2.18351e-16	2.36179e-14
Os12g0108500	Os12g0108500	1260.51	1.82612	0.222379	8.21177	2.17947e-16	2.36179e-14
Os02g0582800	Os02g0582800	533.419	3.19373	0.389088	8.20826	2.24408e-16	2.41845e-14
Os02g0519700	Os02g0519700	1200.61	-3.92935	0.479962	-8.18679	2.68294e-16	2.88089e-14
Os06g0200800	Os06g0200800	807.604	3.03795	0.371214	8.18384	2.7494e-16	2.94156e-14
Os11g0540100	Os11g0540100	1151.82	-1.05772	0.129304	-8.18009	2.83638e-16	3.02367e-14
Os08g0159900	Os08g0159900	3300.15	1.05071	0.128458	8.17938	2.85315e-16	3.0306e-14
Os01g0944100	Os01g0944100	698.643	2.8905	0.355071	8.14063	3.93221e-16	4.1618e-14
Os11g0649400	Os11g0649400	132.351	-3.77423	0.463976	-8.13453	4.13549e-16	4.36132e-14
Os01g0347600	Os01g0347600	2153.12	-3.52284	0.434982	-8.09882	5.54967e-16	5.83189e-14
Os01g0800300	Os01g0800300	623.296	1.36201	0.168499	8.0832	6.30896e-16	6.60629e-14
Os07g0168900	Os07g0168900	247.334	2.80779	0.349029	8.04458	8.65412e-16	9.02995e-14
Os08g0404900	Os08g0404900	284.954	4.82762	0.600244	8.04276	8.78349e-16	9.13267e-14
Os06g0698300	Os06g0698300	223.426	2.28528	0.284589	8.03012	9.73792e-16	1.00895e-13
Os04g0399300	Os04g0399300	327.635	-2.09697	0.261328	-8.02426	1.02138e-15	1.05455e-13
Os11g0213800	Os11g0213800	288.455	1.75557	0.219023	8.01543	1.09755e-15	1.12925e-13
Os01g0752500	Os01g0752500	254.972	2.12392	0.265455	8.00105	1.2336e-15	1.26482e-13
Os04g0506700	Os04g0506700	67.4162	-5.09186	0.636848	-7.99542	1.29136e-15	1.31947e-13
Os04g0188500	Os04g0188500	331.966	-4.9384	0.617816	-7.99332	1.31357e-15	1.33753e-13
Os03g0816800	Os03g0816800	305.508	2.10765	0.26449	7.96874	1.60306e-15	1.62669e-13
Os02g0748100	Os02g0748100	767.449	1.29692	0.162852	7.96381	1.66818e-15	1.68697e-13
Os02g0332450	Os02g0332450	646.955	3.51432	0.441475	7.96041	1.71464e-15	1.72804e-13
Os09g0513200	Os09g0513200	629.97	-2.83669	0.356516	-7.95672	1.76662e-15	1.77437e-13
Os07g0687900	Os07g0687900	331.865	2.30492	0.291136	7.91698	2.43341e-15	2.43581e-13
Os08g0527400	Os08g0527400	193.789	1.91645	0.242695	7.89655	2.86725e-15	2.86037e-13
Os04g0527000	Os04g0527000	7541.54	3.3758	0.427933	7.88863	3.05524e-15	3.03765e-13
Os06g0575400	Os06g0575400	487.203	-5.35727	0.679361	-7.88574	3.12671e-15	3.09827e-13
Os12g0227400	Os12g0227400	276.033	-4.72929	0.599804	-7.88472	3.15231e-15	3.11319e-13
Os07g0639000	Os07g0639000	551.044	-7.83315	0.996444	-7.8611	3.80777e-15	3.74798e-13
Os07g0525100	Os07g0525100	320.82	-4.22571	0.539887	-7.82703	4.99522e-15	4.90046e-13
Os11g0528700	Os11g0528700	58.4389	-3.94402	0.505043	-7.80928	5.75152e-15	5.62373e-13
Os03g0374500	Os03g0374500	184.527	2.12457	0.272135	7.80705	5.85406e-15	5.7051e-13
Os03g0570775	Os03g0570775	165.233	3.43081	0.4402	7.79375	6.50497e-15	6.31859e-13
Os02g0165200	Os02g0165200	84.5326	-3.64293	0.467497	-7.79241	6.57431e-15	6.36501e-13
Os08g0557600	Os08g0557600	7532.36	2.04745	0.26341	7.77287	7.67291e-15	7.40436e-13
Os09g0535400	Os09g0535400	139.311	-4.16165	0.535546	-7.77085	7.796e-15	7.49864e-13
Os07g0232900	Os07g0232900	240.53	-1.75698	0.226356	-7.76203	8.35807e-15	8.01316e-13
Os02g0594166	Os02g0594166	357.904	-2.73931	0.352997	-7.76015	8.48314e-15	8.10676e-13
Os10g0139700	Os10g0139700	1860.27	3.47837	0.448965	7.74753	9.36998e-15	8.92536e-13
Os06g0479400	Os06g0479400	119.329	-3.27175	0.422416	-7.74534	9.53238e-15	9.05086e-13
Os05g0341450	Os05g0341450	128.017	3.33636	0.43218	7.71984	1.16476e-14	1.10238e-12
Os11g0269900	Os11g0269900	123.673	-3.48352	0.451994	-7.70701	1.288e-14	1.21513e-12
Os06g0146600	Os06g0146600	365.628	4.3658	0.567385	7.69461	1.41926e-14	1.33469e-12
Os06g0107800	Os06g0107800	70.7698	-4.30838	0.559952	-7.6942	1.42385e-14	1.33475e-12
Os02g0770500	Os02g0770500	116.293	-3.11076	0.404988	-7.6811	1.57724e-14	1.47387e-12
Os07g0587500	Os07g0587500	508.715	2.03351	0.265475	7.65987	1.8612e-14	1.73373e-12
Os02g0584800	Os02g0584800	1480.9	2.72001	0.355364	7.65417	1.94572e-14	1.80677e-12
Os03g0724600	Os03g0724600	300.789	3.35305	0.438734	7.64255	2.12959e-14	1.97131e-12
Os10g0390800	Os10g0390800	362.449	-2.87361	0.377086	-7.62057	2.5256e-14	2.33057e-12
Os07g0629500	Os07g0629500	222.523	3.28859	0.432691	7.60032	2.95405e-14	2.71745e-12
Os01g0185200	Os01g0185200	6344.25	0.814566	0.107317	7.59028	3.19216e-14	2.92737e-12
Os10g0386300	Os10g0386300	261.587	6.05185	0.798398	7.57998	3.45599e-14	3.1595e-12
Os04g0517100	Os04g0517100	1800.29	2.04937	0.270667	7.57153	3.68842e-14	3.36159e-12
Os08g0268550	Os08g0268550	291.167	1.26695	0.168028	7.54009	4.69664e-14	4.26729e-12
Os02g0662000	Os02g0662000	2050.41	-4.55274	0.603957	-7.53819	4.76544e-14	4.31652e-12
Os01g0173900	Os01g0173900	5766.23	1.86387	0.248036	7.51454	5.71128e-14	5.15745e-12
Os04g0210250	Os04g0210250	511.935	2.13314	0.284438	7.49949	6.40689e-14	5.76796e-12
Os07g0516700	Os07g0516700	68.6484	-3.90133	0.520567	-7.49438	6.66106e-14	5.97856e-12
Os01g0863300	Os01g0863300	209.795	3.2748	0.437507	7.48513	7.14764e-14	6.39584e-12
Os03g0185700	Os03g0185700	163.252	-3.85808	0.51606	-7.47603	7.66027e-14	6.83384e-12
Os03g0207400	Os03g0207400	612.993	2.23133	0.299069	7.46094	8.591e-14	7.64107e-12
Os02g0737200	Os02g0737200	143.063	3.40947	0.457011	7.46036	8.62839e-14	7.65128e-12
Os12g0639500	Os12g0639500	1467.98	3.89237	0.521874	7.45844	8.75534e-14	7.74061e-12
Os01g0850900	Os01g0850900	2079.93	2.31027	0.309859	7.45587	8.92782e-14	7.86954e-12
Os02g0742050	Os02g0742050	341.436	1.34161	0.180215	7.44452	9.72941e-14	8.55059e-12
Os01g0957600	Os01g0957600	226.618	-3.8099	0.512638	-7.43195	1.0701e-13	9.37656e-12
Os02g0503900	Os02g0503900	401.671	-3.57896	0.48171	-7.4297	1.08846e-13	9.50922e-12
Os03g0307300	Os03g0307300	1372.61	-3.48432	0.469115	-7.42743	1.10728e-13	9.64511e-12
Os02g0325600	Os02g0325600	451.095	1.75478	0.236441	7.42163	1.15688e-13	1.00475e-11
Os12g0573200	Os12g0573200	3239.74	1.51059	0.203864	7.40977	1.26517e-13	1.09558e-11
Os05g0134800	Os05g0134800	603.662	-11.2723	1.52227	-7.40494	1.31206e-13	1.13286e-11
Os05g0114700	Os05g0114700	7002.41	-2.23629	0.3022	-7.40004	1.36142e-13	1.17205e-11
Os03g0622500	Os03g0622500	2113.92	1.99426	0.269623	7.39646	1.39863e-13	1.20059e-11
Os04g0196600	Os04g0196600	638.422	-2.27466	0.308703	-7.36845	1.72617e-13	1.47745e-11
Os09g0561000	Os09g0561000	136.418	-2.42973	0.329965	-7.3636	1.79014e-13	1.52777e-11
Os03g0149300	Os03g0149300	849.133	-3.19616	0.43453	-7.35543	1.90317e-13	1.61956e-11
Os04g0526800	Os04g0526800	2534.87	3.67689	0.500967	7.33959	2.14253e-13	1.81801e-11
Os03g0196600	Os03g0196600	180.951	2.60088	0.354797	7.33061	2.29116e-13	1.93856e-11
Os12g0183200	Os12g0183200	240.304	-2.08589	0.285131	-7.31554	2.56339e-13	2.1627e-11
Os02g0772000	Os02g0772000	87.196	3.69707	0.507165	7.28967	3.10721e-13	2.61404e-11
Os08g0549900	Os08g0549900	59.4626	3.63364	0.499348	7.27676	3.41927e-13	2.8684e-11
Os08g0157900	Os08g0157900	5674.87	1.25323	0.172236	7.27627	3.43188e-13	2.87082e-11
Os09g0482800	Os09g0482800	152.049	2.99126	0.411189	7.27466	3.4729e-13	2.89693e-11
Os09g0341500	Os09g0341500	624.517	5.44194	0.749042	7.2652	3.72475e-13	3.09826e-11
Os02g0624300	Os02g0624300	462.516	3.5676	0.491078	7.26482	3.73542e-13	3.0984e-11
Os02g0734900	Os02g0734900	1476.97	0.764904	0.105317	7.26286	3.78989e-13	3.13478e-11
Os07g0421300	Os07g0421300	1065.4	-2.08373	0.28716	-7.25637	3.97627e-13	3.27976e-11
Os10g0323500	Os10g0323500	1080.88	-2.34544	0.323636	-7.24715	4.25629e-13	3.50095e-11
Os03g0759700	Os03g0759700	150.369	-3.02944	0.418211	-7.2438	4.36271e-13	3.57852e-11
Os09g0493000	Os09g0493000	91.2136	7.30329	1.00842	7.2423	4.41151e-13	3.60852e-11
Os05g0494600	Os05g0494600	36.8276	5.0974	0.704529	7.23518	4.64895e-13	3.79224e-11
Os12g0134900	Os12g0134900	398.898	10.8263	1.49706	7.23166	4.77124e-13	3.88127e-11
Os01g0959200	Os01g0959200	1011.38	3.33929	0.462024	7.22753	4.91848e-13	3.98521e-11
Os02g0157600	Os02g0157600	737.29	-1.93022	0.267073	-7.22732	4.92601e-13	3.98521e-11
Os02g0739100	Os02g0739100	1405.48	1.82894	0.254157	7.19611	6.19527e-13	4.99836e-11
Os06g0249350	Os06g0249350	156.77	4.6844	0.651124	7.19432	6.27722e-13	5.05068e-11
Os02g0595900	Os02g0595900	163.043	-5.1856	0.720933	-7.19291	6.34255e-13	5.08938e-11
Os02g0237100	Os02g0237100	269.711	-2.87133	0.399291	-7.19106	6.4289e-13	5.14469e-11
Os11g0649900	Os11g0649900	150.9	4.92673	0.685757	7.18436	6.75216e-13	5.37424e-11
Os11g0650700	Os11g0650700	150.9	4.92673	0.685757	7.18436	6.75216e-13	5.37424e-11
Os03g0803800	Os03g0803800	99.6455	2.13014	0.296568	7.18266	6.83695e-13	5.4271e-11
Os11g0643800	Os11g0643800	356.958	-4.78042	0.666475	-7.1727	7.35349e-13	5.82148e-11
Os06g0192400	Os06g0192400	90.8234	-5.00225	0.697786	-7.16875	7.56863e-13	5.97578e-11
Os10g0565200	Os10g0565200	1001.6	4.27424	0.596994	7.15962	8.09038e-13	6.37069e-11
Os11g0282300	Os11g0282300	2002.73	1.57851	0.220571	7.15645	8.27917e-13	6.50201e-11
Os01g0784500	Os01g0784500	355.761	-1.59294	0.222644	-7.15463	8.38996e-13	6.57154e-11
Os09g0509500	Os09g0509500	489.945	-1.45824	0.204151	-7.14293	9.13603e-13	7.13698e-11
Os12g0249900	Os12g0249900	256.975	-2.41131	0.337956	-7.13499	9.6797e-13	7.54174e-11
Os01g0850550	Os01g0850550	179.602	-3.56425	0.499653	-7.13344	9.789e-13	7.60682e-11
Os01g0160800	Os01g0160800	494.373	4.26558	0.59888	7.1226	1.05914e-12	8.20873e-11
Os01g0386500	Os01g0386500	85.314	4.78532	0.673543	7.1047	1.20581e-12	9.32103e-11
Os03g0368000	Os03g0368000	451.298	-7.26335	1.02284	-7.10113	1.23744e-12	9.54054e-11
Os02g0527300	Os02g0527300	575.499	1.37154	0.193421	7.09094	1.33202e-12	1.0243e-10
Os09g0322400	Os09g0322400	293.789	-3.12899	0.442013	-7.07896	1.45241e-12	1.11398e-10
Os05g0119200	Os05g0119200	1349.37	2.52506	0.357348	7.06611	1.59338e-12	1.21893e-10
Os07g0531200	Os07g0531200	96.5027	10.9722	1.55295	7.06543	1.60121e-12	1.22176e-10
Os01g0220100	Os01g0220100	57.6937	-5.99163	0.849131	-7.05619	1.71131e-12	1.3024e-10
Os04g0432300	Os04g0432300	90.613	-2.86311	0.406147	-7.04945	1.79621e-12	1.36351e-10
Os02g0179200	Os02g0179200	204.338	1.98788	0.282181	7.0447	1.85855e-12	1.40721e-10
Os04g0244800	Os04g0244800	2838.45	2.40251	0.341061	7.04423	1.86492e-12	1.40842e-10
Os05g0412800	Os05g0412800	1175.56	3.11043	0.441662	7.04255	1.88758e-12	1.42189e-10
Os04g0400800	Os04g0400800	207.171	-2.61232	0.371036	-7.04061	1.91402e-12	1.43815e-10
Os06g0206000	Os06g0206000	119.727	-1.88809	0.268198	-7.03989	1.92385e-12	1.44186e-10
Os05g0489900	Os05g0489900	97.0839	-2.34179	0.333109	-7.0301	2.06391e-12	1.54291e-10
Os02g0131400	Os02g0131400	659.275	-5.05054	0.718686	-7.02747	2.10308e-12	1.56822e-10
Os11g0666200	Os11g0666200	1605.41	2.56705	0.366286	7.00832	2.41197e-12	1.79403e-10
Os02g0291400	Os02g0291400	97.4232	-7.50368	1.0709	-7.00689	2.43668e-12	1.80786e-10
Os06g0631300	Os06g0631300	928.555	0.72559	0.103627	7.00193	2.52464e-12	1.86842e-10
Os01g0644900	Os01g0644900	343.295	-1.67839	0.239751	-7.00055	2.54965e-12	1.88221e-10
Os01g0722300	Os01g0722300	129.485	-2.96111	0.423245	-6.9962	2.62998e-12	1.93668e-10
Os10g0379100	Os10g0379100	614.302	3.75365	0.536654	6.99455	2.66107e-12	1.9547e-10
Os05g0531200	Os05g0531200	82.8385	-5.34211	0.765014	-6.98303	2.88885e-12	2.11675e-10
Os11g0649600	Os11g0649600	2818.77	-1.82445	0.26149	-6.97712	3.0129e-12	2.20218e-10
Os07g0559700	Os07g0559700	9679.93	3.88234	0.556626	6.97478	3.06344e-12	2.23359e-10
Os08g0288500	Os08g0288500	2729.88	1.37364	0.197108	6.969	3.19191e-12	2.32153e-10
Os07g0637300	Os07g0637300	3639.46	2.49893	0.358852	6.96366	3.31544e-12	2.40545e-10
Os01g0842200	Os01g0842200	3974.49	0.960509	0.138065	6.95695	3.47728e-12	2.51668e-10
Os02g0108800	Os02g0108800	305.201	-1.89791	0.273156	-6.94808	3.70299e-12	2.67349e-10
Os09g0518750	Os09g0518750	120.968	-7.54658	1.08698	-6.94269	3.84711e-12	2.77077e-10
Os01g0961200	Os01g0961200	332.062	-1.13172	0.163295	-6.93055	4.19215e-12	3.01192e-10
Os09g0514700	Os09g0514700	392.833	1.25093	0.180564	6.92793	4.27054e-12	3.06079e-10
Os03g0439700	Os03g0439700	577.441	-1.77	0.255513	-6.92722	4.29195e-12	3.06162e-10
Os08g0157700	Os08g0157700	140.404	-1.94	0.280055	-6.9272	4.29243e-12	3.06162e-10
Os03g0127500	Os03g0127500	122.297	2.40834	0.3477	6.92647	4.31458e-12	3.07001e-10
Os04g0206450	Os04g0206450	125.788	3.22988	0.4665	6.92365	4.40159e-12	3.12439e-10
Os03g0699700	Os03g0699700	1571.35	-3.45176	0.498634	-6.92244	4.43934e-12	3.14362e-10
Os01g0167400	Os01g0167400	1094.71	1.94112	0.280528	6.91953	4.53134e-12	3.2011e-10
Os12g0282000	Os12g0282000	261.674	-10.0965	1.46044	-6.91331	4.73481e-12	3.33686e-10
Os04g0674400	Os04g0674400	5034.88	1.4579	0.211041	6.90815	4.9101e-12	3.45215e-10
Os03g0280750	Os03g0280750	68.2377	-5.95002	0.862727	-6.89676	5.32007e-12	3.7315e-10
Os06g0707300	Os06g0707300	716.148	3.4405	0.498884	6.89639	5.33398e-12	3.73239e-10
Os08g0167000	Os08g0167000	446.166	-1.79747	0.260858	-6.89063	5.55443e-12	3.87747e-10
Os02g0807000	Os02g0807000	1431.4	1.36901	0.19886	6.88426	5.80872e-12	4.04542e-10
Os05g0531100	Os05g0531100	980.116	2.34845	0.341198	6.88295	5.86261e-12	4.07334e-10
Os06g0683400	Os06g0683400	681.674	2.53113	0.368468	6.86934	6.44989e-12	4.47087e-10
Os02g0669100	Os02g0669100	3529.86	1.24299	0.181014	6.86683	6.56459e-12	4.53971e-10
Os03g0431600	Os03g0431600	225.963	-2.63381	0.383666	-6.86484	6.65646e-12	4.59249e-10
Os02g0485000	Os02g0485000	93.4603	-3.52073	0.513021	-6.86274	6.75502e-12	4.64963e-10
Os11g0495400	Os11g0495400	617.21	6.5942	0.961284	6.85979	6.89631e-12	4.73584e-10
Os01g0582600	Os01g0582600	1244.35	1.62063	0.236335	6.85734	7.01558e-12	4.79544e-10
Os03g0334200	Os03g0334200	1132.49	2.25589	0.328972	6.85741	7.01224e-12	4.79544e-10
Os10g0122600	Os10g0122600	250.474	-2.10639	0.307347	-6.85348	7.20747e-12	4.91523e-10
Os04g0567200	Os04g0567200	92.4138	-6.74608	0.986466	-6.83863	7.99528e-12	5.43992e-10
Os01g0930200	Os01g0930200	4946.1	1.53015	0.223937	6.83292	8.32017e-12	5.64796e-10
Os02g0193732	Os02g0193732	37.6322	-5.40156	0.790737	-6.83105	8.42943e-12	5.709e-10
Os03g0820400	Os03g0820400	123.195	3.81069	0.557882	6.83064	8.45349e-12	5.7122e-10
Os09g0455400	Os09g0455400	781.225	0.893468	0.130993	6.82073	9.05807e-12	6.10675e-10
Os02g0194900	Os02g0194900	388.076	-2.09833	0.307799	-6.81722	9.28173e-12	6.24328e-10
Os07g0639400	Os07g0639400	202.389	-4.64589	0.681838	-6.81378	9.50662e-12	6.38002e-10
Os12g0581900	Os12g0581900	1508.67	-1.65073	0.242337	-6.8117	9.64548e-12	6.45854e-10
Os06g0491566	Os06g0491566	42.3253	3.87978	0.569952	6.8072	9.95138e-12	6.64829e-10
Os04g0550900	Os04g0550900	64.9369	-5.67084	0.833539	-6.80333	1.02227e-11	6.81412e-10
Os04g0128900	Os04g0128900	689.777	2.49888	0.367723	6.79555	1.07898e-11	7.17597e-10
Os07g0676900	Os07g0676900	2458.28	-2.82311	0.415802	-6.78954	1.12488e-11	7.46442e-10
Os04g0655400	Os04g0655400	86.7835	2.31033	0.340446	6.78618	1.15138e-11	7.62311e-10
Os03g0648600	Os03g0648600	52.2153	3.79204	0.558932	6.78444	1.16541e-11	7.69872e-10
Os03g0310800	Os03g0310800	1544.99	2.47465	0.364825	6.78312	1.1761e-11	7.75201e-10
Os10g0101100	Os10g0101100	354.899	-2.3551	0.34758	-6.77572	1.23792e-11	8.14132e-10
Os06g0115600	Os06g0115600	68.4011	-5.55681	0.820152	-6.77534	1.24116e-11	8.14448e-10
Os01g0289100	Os01g0289100	99.6436	4.90868	0.726232	6.75911	1.38839e-11	9.0904e-10
Os02g0736700	Os02g0736700	89.0028	4.93583	0.731109	6.75116	1.46669e-11	9.58183e-10
Os01g0283500	Os01g0283500	563.277	2.22826	0.330107	6.7501	1.47743e-11	9.63068e-10
Os07g0663500	Os07g0663500	67.0786	-2.69735	0.401239	-6.72256	1.78565e-11	1.16142e-09
Os07g0101300	Os07g0101300	1370.67	-1.25558	0.187228	-6.70616	1.99809e-11	1.29674e-09
Os09g0426000	Os09g0426000	434.929	-1.61141	0.240553	-6.69879	2.10157e-11	1.3609e-09
Os04g0398000	Os04g0398000	705.293	2.15281	0.321875	6.68833	2.25729e-11	1.45536e-09
Os09g0300800	Os09g0300800	228.301	-3.70587	0.554068	-6.68848	2.25496e-11	1.45536e-09
Os06g0200250	Os06g0200250	198.74	3.4505	0.516277	6.68343	2.33415e-11	1.50164e-09
Os03g0134500	Os03g0134500	279.75	-2.474	0.370386	-6.67951	2.39748e-11	1.53903e-09
Os11g0701200	Os11g0701200	317.293	3.45435	0.517313	6.67749	2.43063e-11	1.55692e-09
Os03g0149000	Os03g0149000	70.5521	-3.74614	0.561689	-6.66942	2.56819e-11	1.64148e-09
Os08g0159700	Os08g0159700	184.024	-2.14768	0.322299	-6.66362	2.67172e-11	1.70396e-09
Os01g0121600	Os01g0121600	152.618	2.34794	0.354078	6.63113	3.33134e-11	2.12007e-09
Os09g0546400	Os09g0546400	292.392	1.47119	0.222034	6.62596	3.45006e-11	2.1909e-09
Os02g0448000	Os02g0448000	261.224	-2.15078	0.324789	-6.6221	3.5414e-11	2.24407e-09
Os07g0649300	Os07g0649300	103.384	-3.55453	0.537809	-6.60928	3.86195e-11	2.44196e-09
Os09g0394600	Os09g0394600	469.117	-3.08606	0.467246	-6.60479	3.98087e-11	2.51178e-09
Os05g0359500	Os05g0359500	95.6035	-2.20578	0.334375	-6.59672	4.20355e-11	2.64662e-09
Os09g0564000	Os09g0564000	86.401	-3.70058	0.561706	-6.5881	4.45494e-11	2.79893e-09
Os01g0121500	Os01g0121500	252.192	3.12726	0.475664	6.57453	4.88087e-11	3.06003e-09
Os06g0194900	Os06g0194900	36158.9	-0.794985	0.121001	-6.57007	5.02903e-11	3.14623e-09
Os10g0573900	Os10g0573900	2533.51	1.46997	0.223863	6.56638	5.15523e-11	3.21836e-09
Os01g0284500	Os01g0284500	11562.6	-2.07597	0.316176	-6.56585	5.17376e-11	3.22312e-09
Os07g0695400	Os07g0695400	1037.92	1.12037	0.170715	6.56279	5.28098e-11	3.28299e-09
Os10g0528400	Os10g0528400	7802.18	1.82686	0.278688	6.55523	5.55551e-11	3.4464e-09
Os08g0459100	Os08g0459100	266.619	1.35366	0.206517	6.55472	5.57475e-11	3.45109e-09
Os01g0314800	Os01g0314800	10669.7	3.50639	0.53508	6.55302	5.63841e-11	3.48319e-09
Os05g0399300	Os05g0399300	2068.24	-2.06039	0.314839	-6.54426	5.97887e-11	3.68581e-09
Os06g0216300	Os06g0216300	2510.65	3.17718	0.485992	6.53751	6.25502e-11	3.84801e-09
Os05g0525600	Os05g0525600	64.6053	-4.76287	0.729604	-6.52802	6.66454e-11	4.09142e-09
Os01g0723000	Os01g0723000	77.5052	7.66812	1.17611	6.5199	7.03564e-11	4.31028e-09
Os10g0482900	Os10g0482900	929.156	1.94901	0.299073	6.51685	7.17975e-11	4.38946e-09
Os03g0781300	Os03g0781300	811.492	2.97618	0.457023	6.51211	7.4102e-11	4.52099e-09
Os03g0667300	Os03g0667300	59.6297	-9.6925	1.48892	-6.50973	7.52862e-11	4.58376e-09
Os11g0700500	Os11g0700500	699.529	-2.98288	0.458761	-6.50204	7.92356e-11	4.8143e-09
Os01g0261200	Os01g0261200	4117.88	1.59088	0.244755	6.49989	8.03795e-11	4.87375e-09
Os07g0466000	Os07g0466000	93.7641	-9.40759	1.44741	-6.49958	8.05442e-11	4.87375e-09
Os01g0871600	Os01g0871600	572.208	-3.42839	0.528257	-6.49001	8.58296e-11	5.18295e-09
Os04g0429050	Os04g0429050	39.9317	3.5697	0.550136	6.48877	8.65419e-11	5.2153e-09
Os02g0734300	Os02g0734300	1854.44	-0.932586	0.143816	-6.48458	8.89813e-11	5.35139e-09
Os09g0249000	Os09g0249000	1645.8	-1.52564	0.235481	-6.47884	9.24333e-11	5.54769e-09
Os07g0581700	Os07g0581700	233.992	3.94361	0.609146	6.474	9.54442e-11	5.71678e-09
Os09g0447300	Os09g0447300	135.853	-2.32597	0.359557	-6.469	9.86536e-11	5.89705e-09
Os12g0511000	Os12g0511000	333.777	1.05779	0.163561	6.46724	9.98095e-11	5.95409e-09
Os07g0620700	Os07g0620700	314.927	2.83775	0.439056	6.46329	1.02453e-10	6.09945e-09
Os01g0631800	Os01g0631800	342.005	3.93365	0.609531	6.45357	1.09244e-10	6.49068e-09
Os11g0270000	Os11g0270000	64.1869	-4.53562	0.702994	-6.45186	1.10487e-10	6.55135e-09
Os02g0125200	Os02g0125200	214.915	-2.28752	0.354983	-6.44401	1.16357e-10	6.88559e-09
Os11g0241200	Os11g0241200	81.1172	-3.05405	0.474139	-6.44125	1.18493e-10	6.99795e-09
Os05g0586500	Os05g0586500	81.6122	-2.43842	0.378848	-6.4364	1.22339e-10	7.21068e-09
Os03g0858800	Os03g0858800	144.827	-2.02638	0.314895	-6.43508	1.23412e-10	7.25942e-09
Os04g0556000	Os04g0556000	616.366	-1.361	0.212048	-6.41836	1.37749e-10	8.08665e-09
Os03g0203700	Os03g0203700	2604.54	2.60562	0.406269	6.41352	1.42196e-10	8.33114e-09
Os05g0550300	Os05g0550300	980.524	-2.22945	0.347697	-6.41206	1.43565e-10	8.3947e-09
Os01g0800900	Os01g0800900	26.8943	-3.97951	0.621141	-6.40678	1.48621e-10	8.6732e-09
Os08g0457000	Os08g0457000	71.7235	3.17482	0.496771	6.39092	1.64894e-10	9.60385e-09
Os02g0758200	Os02g0758200	147.642	2.99654	0.469373	6.38414	1.72365e-10	1.00192e-08
Os08g0101900	Os08g0101900	42.595	-5.27102	0.826137	-6.38032	1.76714e-10	1.02518e-08
Os01g0816100	Os01g0816100	5171.04	4.40556	0.690938	6.37619	1.81543e-10	1.05113e-08
Os09g0412300	Os09g0412300	1274.8	3.02393	0.4743	6.37556	1.82298e-10	1.05344e-08
Os04g0176200	Os04g0176200	91.8957	-2.03494	0.319751	-6.36414	1.96387e-10	1.13264e-08
Os05g0141700	Os05g0141700	896.952	1.64291	0.258286	6.3608	2.00706e-10	1.15529e-08
Os01g0682700	Os01g0682700	51.0346	3.02641	0.475934	6.3589	2.03206e-10	1.16741e-08
Os01g0498802	Os01g0498802	45.3407	3.3426	0.526141	6.35305	2.11091e-10	1.21035e-08
Os02g0182300	Os02g0182300	39.5417	-3.86586	0.608765	-6.35034	2.14843e-10	1.22948e-08
Os10g0527800	Os10g0527800	4087.44	2.10845	0.332306	6.34492	2.22541e-10	1.27107e-08
Os06g0318800	Os06g0318800	722.025	2.04981	0.323408	6.33815	2.32543e-10	1.32563e-08
Os09g0565300	Os09g0565300	365.386	-2.90366	0.458183	-6.33735	2.33753e-10	1.32996e-08
Os09g0471550	Os09g0471550	73.1771	-2.48087	0.392002	-6.3287	2.47232e-10	1.40395e-08
Os12g0639400	Os12g0639400	70.0807	3.67438	0.581337	6.32058	2.60581e-10	1.47691e-08
Os11g0701100	Os11g0701100	218.447	4.19381	0.663879	6.31713	2.66457e-10	1.50732e-08
Os08g0387050	Os08g0387050	542.511	2.93317	0.464949	6.30859	2.81592e-10	1.58989e-08
Os04g0128001	Os04g0128001	56.4967	-3.31207	0.525339	-6.30463	2.88879e-10	1.62792e-08
Os01g0714600	Os01g0714600	1057.83	2.71398	0.4309	6.2984	3.00731e-10	1.69149e-08
Os10g0532300	Os10g0532300	353.114	-1.60439	0.254825	-6.29605	3.05327e-10	1.71407e-08
Os01g0329800	Os01g0329800	991.031	1.60313	0.254939	6.2883	3.20965e-10	1.79844e-08
Os10g0444100	Os10g0444100	53.9313	2.39472	0.381126	6.28329	3.31482e-10	1.85385e-08
Os12g0617400	Os12g0617400	109.375	5.58274	0.888817	6.28109	3.36204e-10	1.8767e-08
Os07g0545800	Os07g0545800	1973.74	1.28971	0.205591	6.27316	3.538e-10	1.9712e-08
Os09g0544000	Os09g0544000	103.598	-2.39808	0.382369	-6.27163	3.57287e-10	1.98688e-08
Os08g0307601	Os08g0307601	160.615	2.65509	0.423491	6.26952	3.62157e-10	2.01017e-08
Os01g0678900	Os01g0678900	119.192	-1.8256	0.291417	-6.26455	3.73892e-10	2.07142e-08
Os12g0160200	Os12g0160200	29.765	4.67035	0.747132	6.25103	4.07744e-10	2.25473e-08
Os04g0450900	Os04g0450900	846.719	1.70588	0.272946	6.24988	4.10766e-10	2.2672e-08
Os05g0399200	Os05g0399200	549.406	-1.37068	0.219527	-6.24377	4.27136e-10	2.35315e-08
Os01g0278000	Os01g0278000	176.254	1.60946	0.257889	6.2409	4.35062e-10	2.39236e-08
Os05g0286100	Os05g0286100	90.2771	-3.53499	0.56707	-6.23379	4.55291e-10	2.49894e-08
Os01g0589200	Os01g0589200	210.396	-1.37242	0.220705	-6.21837	5.02357e-10	2.75215e-08
Os04g0197350	Os04g0197350	53.9391	3.55707	0.572337	6.21499	5.13285e-10	2.80681e-08
Os09g0452700	Os09g0452700	532.546	7.90736	1.27443	6.20464	5.48235e-10	2.99239e-08
Os01g0731800	Os01g0731800	213.336	2.16476	0.348982	6.20307	5.53715e-10	3.01673e-08
Os04g0463700	Os04g0463700	1131.27	1.14863	0.185344	6.19728	5.7446e-10	3.12398e-08
Os05g0188100	Os05g0188100	14751.4	1.95061	0.314965	6.19311	5.89887e-10	3.20198e-08
Os03g0332533	Os03g0332533	91.3801	-2.48551	0.402817	-6.17033	6.81489e-10	3.69242e-08
Os05g0519300	Os05g0519300	376.483	3.30623	0.536083	6.16739	6.94273e-10	3.7548e-08
Os01g0627900	Os01g0627900	333.27	2.59549	0.421084	6.16382	7.10108e-10	3.83341e-08
Os02g0573500	Os02g0573500	506.046	-2.58657	0.420433	-6.15216	7.64329e-10	4.11859e-08
Os07g0448200	Os07g0448200	44.372	-4.91134	0.799084	-6.14621	7.93555e-10	4.26828e-08
Os03g0751100	Os03g0751100	1761.03	-1.97041	0.320764	-6.14286	8.10483e-10	4.35141e-08
Os09g0532400	Os09g0532400	6038.74	1.44554	0.235356	6.14194	8.15188e-10	4.36872e-08
Os01g0859500	Os01g0859500	870.804	-1.88887	0.307581	-6.14104	8.1981e-10	4.38554e-08
Os04g0132500	Os04g0132500	144.169	-3.87624	0.631328	-6.13982	8.26144e-10	4.41143e-08
Os06g0565100	Os06g0565100	87.715	-1.99607	0.325226	-6.13747	8.3845e-10	4.46906e-08
Os08g0357700	Os08g0357700	61.9762	3.7474	0.612279	6.12041	9.33353e-10	4.96594e-08
Os05g0474800	Os05g0474800	846.987	3.54994	0.581303	6.10687	1.01607e-09	5.3963e-08
Os11g0249000	Os11g0249000	114.943	2.55873	0.419862	6.09422	1.09971e-09	5.83006e-08
Os10g0122500	Os10g0122500	132.094	-9.01426	1.47968	-6.09202	1.11496e-09	5.90028e-08
Os04g0359700	Os04g0359700	170.355	2.37442	0.390188	6.08533	1.16253e-09	6.14103e-08
Os01g0810800	Os01g0810800	548.832	-2.53127	0.416065	-6.08385	1.17334e-09	6.16507e-08
Os02g0150100	Os02g0150100	1443.2	0.899792	0.147908	6.08345	1.17625e-09	6.16507e-08
Os04g0556400	Os04g0556400	106.646	2.67542	0.439763	6.08377	1.17387e-09	6.16507e-08
Os06g0136900	Os06g0136900	191.128	-2.16719	0.356217	-6.08391	1.17286e-09	6.16507e-08
Os08g0448100	Os08g0448100	212.858	2.45327	0.403281	6.08328	1.17752e-09	6.16507e-08
Os06g0183900	Os06g0183900	1889.89	0.908898	0.149782	6.06816	1.29386e-09	6.76222e-08
Os09g0330000	Os09g0330000	70.4926	-9.08679	1.50069	-6.05508	1.40347e-09	7.32208e-08
Os09g0324000	Os09g0324000	51.968	9.8463	1.62825	6.04715	1.47427e-09	7.67792e-08
Os01g0705200	Os01g0705200	101.224	3.77018	0.624629	6.03586	1.58117e-09	8.22015e-08
Os12g0566000	Os12g0566000	4937.35	-2.14264	0.355264	-6.03112	1.62828e-09	8.45018e-08
Os02g0772200	Os02g0772200	31.9001	4.52632	0.750859	6.0282	1.65799e-09	8.58926e-08
Os10g0193100	Os10g0193100	76.9874	-5.80881	0.963973	-6.0259	1.68173e-09	8.69699e-08
Os02g0579000	Os02g0579000	1039.29	2.02837	0.336834	6.02186	1.72426e-09	8.90137e-08
Os10g0394000	Os10g0394000	218.424	-2.09717	0.34838	-6.01976	1.74673e-09	9.00163e-08
Os04g0650700	Os04g0650700	5495.02	3.31786	0.552538	6.00476	1.91613e-09	9.85737e-08
Os11g0200950	Os11g0200950	648.644	0.8901	0.148283	6.0027	1.94061e-09	9.96597e-08
Os01g0781100	Os01g0781100	115.851	-1.76771	0.294551	-6.00137	1.95657e-09	1.00305e-07
Os01g0195300	Os01g0195300	32.5929	2.81809	0.469844	5.99792	1.99856e-09	1.0228e-07
Os01g0165000	Os01g0165000	1136.38	1.41739	0.236503	5.99309	2.05894e-09	1.05188e-07
Os02g0616600	Os02g0616600	1427.56	2.20786	0.368823	5.98624	2.1475e-09	1.09523e-07
Os03g0259100	Os03g0259100	123.785	-4.85934	0.812527	-5.98052	2.22422e-09	1.1324e-07
Os10g0343951	Os10g0343951	38.0161	5.04652	0.844177	5.97804	2.25836e-09	1.1478e-07
Os03g0322200	Os03g0322200	632.126	2.63836	0.441771	5.97225	2.34008e-09	1.18729e-07
Os04g0684300	Os04g0684300	234.6	-3.32792	0.557514	-5.96921	2.38402e-09	1.20544e-07
Os06g0691800	Os06g0691800	542.92	-1.46718	0.245781	-5.96945	2.38061e-09	1.20544e-07
Os04g0485800	Os04g0485800	2537.18	1.03112	0.172893	5.96391	2.46279e-09	1.24314e-07
Os01g0214500	Os01g0214500	806.717	3.36067	0.56379	5.96085	2.50934e-09	1.26448e-07
Os03g0149800	Os03g0149800	208.559	-1.40811	0.236255	-5.96012	2.52053e-09	1.26795e-07
Os07g0601100	Os07g0601100	194.874	-2.20342	0.370772	-5.94281	2.80178e-09	1.40704e-07
Os01g0498300	Os01g0498300	272.487	2.77726	0.468007	5.93421	2.95257e-09	1.48025e-07
Os01g0308300	Os01g0308300	31.4171	-4.06557	0.685189	-5.93351	2.96522e-09	1.48407e-07
Os06g0573900	Os06g0573900	71.1807	-5.248	0.884696	-5.93198	2.99295e-09	1.49541e-07
Os10g0370800	Os10g0370800	9662.6	-1.81885	0.307041	-5.92381	3.14568e-09	1.56907e-07
Os08g0412500	Os08g0412500	632.77	-0.941691	0.158978	-5.92342	3.1532e-09	1.57016e-07
Os06g0574450	Os06g0574450	349.517	1.31053	0.221503	5.91655	3.28761e-09	1.63434e-07
Os01g0216500	Os01g0216500	101.129	-4.00882	0.678113	-5.91174	3.38521e-09	1.68003e-07
Os01g0720400	Os01g0720400	343.771	2.40182	0.406314	5.91126	3.39507e-09	1.6821e-07
Os12g0204000	Os12g0204000	38.782	-3.18194	0.538452	-5.90941	3.43333e-09	1.6982e-07
Os01g0959100	Os01g0959100	664.922	2.59969	0.440247	5.90507	3.52499e-09	1.74062e-07
Os07g0154100	Os07g0154100	64.0631	5.092	0.862615	5.90298	3.56994e-09	1.75111e-07
Os10g0517500	Os10g0517500	5801.54	3.16001	0.535306	5.90318	3.56565e-09	1.75111e-07
Os10g0561800	Os10g0561800	563.787	1.4717	0.249314	5.903	3.56957e-09	1.75111e-07
Os12g0260500	Os12g0260500	364.236	-2.55055	0.432055	-5.90331	3.56284e-09	1.75111e-07
Os02g0807200	Os02g0807200	143.999	3.24856	0.550422	5.90196	3.59216e-09	1.75909e-07
Os06g0719500	Os06g0719500	396.573	-1.77233	0.300431	-5.89929	3.6507e-09	1.78479e-07
Os10g0343400	Os10g0343400	34.7146	-4.38752	0.743796	-5.89882	3.66104e-09	1.78689e-07
Os03g0233000	Os03g0233000	1151.59	5.6155	0.952184	5.8975	3.69059e-09	1.79834e-07
Os06g0718400	Os06g0718400	274.199	-1.83016	0.310399	-5.89617	3.72046e-09	1.80991e-07
Os08g0431700	Os08g0431700	509.44	-2.10552	0.357155	-5.89525	3.74117e-09	1.81699e-07
Os04g0450600	Os04g0450600	970.74	-1.10447	0.187432	-5.89264	3.80082e-09	1.84293e-07
Os02g0684100	Os02g0684100	137.646	-4.11928	0.699465	-5.88918	3.88121e-09	1.87882e-07
Os07g0642200	Os07g0642200	259.743	-2.74579	0.46637	-5.88759	3.91878e-09	1.8939e-07
Os04g0447100	Os04g0447100	778.324	1.75985	0.29896	5.88659	3.94248e-09	1.9021e-07
Os06g0199700	Os06g0199700	45.4935	-8.89944	1.51188	-5.88633	3.94863e-09	1.9021e-07
Os11g0179700	Os11g0179700	204.282	-4.5473	0.772841	-5.88388	4.00767e-09	1.9274e-07
Os09g0455300	Os09g0455300	109.833	3.53978	0.601869	5.88132	4.07012e-09	1.95425e-07
Os01g0821600	Os01g0821600	129.622	2.36622	0.402418	5.88002	4.10226e-09	1.96649e-07
Os03g0284200	Os03g0284200	28.4179	4.15046	0.707211	5.86876	4.39058e-09	2.09789e-07
Os03g0779500	Os03g0779500	35.0243	5.04858	0.860212	5.869	4.38436e-09	2.09789e-07
Os04g0590200	Os04g0590200	196.931	-1.84512	0.31443	-5.86814	4.40706e-09	2.10236e-07
Os12g0636400	Os12g0636400	219.146	-1.23816	0.211098	-5.86534	4.48221e-09	2.13476e-07
Os11g0431400	Os11g0431400	60.2228	-3.51011	0.599336	-5.85666	4.72264e-09	2.24565e-07
Os05g0506000	Os05g0506000	1341.06	2.15168	0.36758	5.85364	4.80941e-09	2.28323e-07
Os09g0442100	Os09g0442100	752.469	1.70141	0.29068	5.85319	4.82225e-09	2.28566e-07
Os08g0556300	Os08g0556300	196.405	-1.95212	0.333559	-5.85238	4.84578e-09	2.29313e-07
Os10g0510500	Os10g0510500	1962.78	1.62218	0.27744	5.84694	5.00688e-09	2.36557e-07
Os09g0483500	Os09g0483500	46.6878	9.29172	1.59049	5.84204	5.15646e-09	2.43235e-07
Os01g0138400	Os01g0138400	581.587	1.9253	0.329574	5.84177	5.16492e-09	2.43246e-07
Os02g0630300	Os02g0630300	84.2179	3.91041	0.669422	5.84148	5.17403e-09	2.43287e-07
Os01g0598200	Os01g0598200	49.8181	-2.65408	0.454416	-5.84063	5.20043e-09	2.44025e-07
Os02g0585100	Os02g0585100	1105.8	2.83815	0.485948	5.84044	5.20626e-09	2.44025e-07
Os03g0633800	Os03g0633800	1866.96	1.93998	0.332327	5.83755	5.29724e-09	2.47896e-07
Os01g0236700	Os01g0236700	1715.49	-0.811952	0.139142	-5.83542	5.36554e-09	2.50695e-07
Os06g0727700	Os06g0727700	45.043	-5.74053	0.986488	-5.81916	5.9145e-09	2.75907e-07
Os01g0692000	Os01g0692000	67.8079	2.66731	0.458712	5.81477	6.07158e-09	2.82788e-07
Os01g0876400	Os01g0876400	3707.8	0.994137	0.170981	5.81429	6.08901e-09	2.83153e-07
Os01g0749400	Os01g0749400	6216.98	1.65575	0.28494	5.81086	6.21525e-09	2.88569e-07
Os03g0699800	Os03g0699800	179.976	-2.82571	0.48648	-5.80847	6.30449e-09	2.92253e-07
Os09g0419600	Os09g0419600	45.7466	3.59207	0.61877	5.80518	6.4296e-09	2.9712e-07
Os10g0376900	Os10g0376900	1080.46	1.26694	0.218233	5.80544	6.41981e-09	2.9712e-07
Os09g0453900	Os09g0453900	1261.06	1.1185	0.192766	5.80237	6.53826e-09	3.01669e-07
Os02g0736900	Os02g0736900	97.5663	2.05781	0.354733	5.80101	6.59182e-09	3.03666e-07
Os11g0514800	Os11g0514800	285.814	-2.66026	0.458854	-5.79762	6.72629e-09	3.09378e-07
Os09g0322500	Os09g0322500	410.902	-2.05987	0.355621	-5.79231	6.94261e-09	3.18831e-07
Os09g0562700	Os09g0562700	247.367	-1.56659	0.270865	-5.78365	7.30969e-09	3.35168e-07
Os04g0450000	Os04g0450000	305.514	2.10198	0.363556	5.78173	7.39358e-09	3.38488e-07
Os01g0954000	Os01g0954000	927.294	3.02449	0.523346	5.77914	7.50836e-09	3.43211e-07
Os06g0193300	Os06g0193300	817.855	-1.66042	0.28735	-5.77838	7.54227e-09	3.44228e-07
Os02g0559800	Os02g0559800	38.3616	4.41044	0.763843	5.77402	7.74036e-09	3.49488e-07
Os02g0560200	Os02g0560200	38.3616	4.41044	0.763843	5.77402	7.74036e-09	3.49488e-07
Os02g0560600	Os02g0560600	38.3616	4.41044	0.763843	5.77402	7.74036e-09	3.49488e-07
Os02g0561000	Os02g0561000	38.3616	4.41044	0.763843	5.77402	7.74036e-09	3.49488e-07
Os02g0561400	Os02g0561400	38.3616	4.41044	0.763843	5.77402	7.74036e-09	3.49488e-07
Os02g0561800	Os02g0561800	38.3616	4.41044	0.763843	5.77402	7.74036e-09	3.49488e-07
Os02g0833300	Os02g0833300	1104.82	0.909043	0.157413	5.77488	7.70064e-09	3.49488e-07
Os01g0357100	Os01g0357100	18342.6	-1.19116	0.206422	-5.77053	7.90227e-09	3.56254e-07
Os11g0141400	Os11g0141400	779.246	1.33346	0.231288	5.76538	8.14742e-09	3.66746e-07
Os11g0686900	Os11g0686900	62.4193	-3.09886	0.537811	-5.76199	8.31261e-09	3.73612e-07
Os06g0239700	Os06g0239700	776.809	1.75453	0.304539	5.76125	8.34931e-09	3.74691e-07
Os10g0345100	Os10g0345100	817.086	2.89506	0.502549	5.76074	8.37438e-09	3.75246e-07
Os06g0713000	Os06g0713000	273.345	-1.42985	0.24826	-5.75949	8.43682e-09	3.77471e-07
Os10g0439100	Os10g0439100	72.3138	-9.40866	1.63419	-5.75738	8.54313e-09	3.81649e-07
Os06g0717100	Os06g0717100	849.182	0.761274	0.132243	5.75665	8.5799e-09	3.82713e-07
Os03g0223400	Os03g0223400	8079.49	-2.12726	0.369599	-5.75558	8.63437e-09	3.84562e-07
Os05g0126800	Os05g0126800	753.721	2.03054	0.352882	5.75415	8.7079e-09	3.87252e-07
Os08g0430000	Os08g0430000	3992.36	0.953179	0.165811	5.7486	8.99858e-09	3.99577e-07
Os01g0695900	Os01g0695900	62.1579	9.63569	1.67631	5.74816	9.0222e-09	4.00025e-07
Os07g0291400	Os07g0291400	75.3874	2.73577	0.476087	5.74637	9.11814e-09	4.03672e-07
Os02g0594800	Os02g0594800	295.907	1.55599	0.271356	5.73414	9.80098e-09	4.33253e-07
Os10g0333700	Os10g0333700	85.6112	-6.12267	1.06835	-5.73094	9.98773e-09	4.40848e-07
Os04g0538700	Os04g0538700	2054.42	0.594361	0.103717	5.7306	1.00074e-08	4.41055e-07
Os02g0820800	Os02g0820800	54.2128	-2.46324	0.43037	-5.72353	1.04333e-08	4.59144e-07
Os01g0295700	Os01g0295700	1778.43	1.38256	0.242087	5.71101	1.12306e-08	4.93496e-07
Os11g0557800	Os11g0557800	633.296	-3.32573	0.582609	-5.70834	1.14081e-08	5.00551e-07
Os06g0676400	Os06g0676400	97.1919	-1.66218	0.291283	-5.7064	1.15392e-08	5.05552e-07
Os11g0227800	Os11g0227800	918.202	1.58135	0.277578	5.69698	1.21951e-08	5.33497e-07
Os05g0135200	Os05g0135200	251.447	-3.88431	0.682831	-5.68854	1.2813e-08	5.59697e-07
Os01g0864500	Os01g0864500	522.68	2.88765	0.508378	5.68011	1.34605e-08	5.87114e-07
Os06g0674000	Os06g0674000	341.332	2.80521	0.493949	5.67915	1.35369e-08	5.88729e-07
Os07g0409500	Os07g0409500	44.6314	3.02324	0.532342	5.67914	1.35374e-08	5.88729e-07
Os12g0503200	Os12g0503200	1122.56	0.89077	0.156904	5.67716	1.36948e-08	5.94698e-07
Os03g0133100	Os03g0133100	31.2725	9.41818	1.65942	5.6756	1.38202e-08	5.9926e-07
Os09g0110300	Os09g0110300	146.401	-1.81867	0.320496	-5.67456	1.39047e-08	6.02039e-07
Os03g0297900	Os03g0297900	271.967	-2.05137	0.361554	-5.67375	1.39704e-08	6.04002e-07
Os02g0597000	Os02g0597000	1149.18	-0.69194	0.121998	-5.67171	1.41377e-08	6.10339e-07
Os01g0747400	Os01g0747400	1158.4	1.51851	0.267819	5.66993	1.42859e-08	6.15836e-07
Os09g0353400	Os09g0353400	32.6492	-4.8899	0.862649	-5.66847	1.44081e-08	6.20199e-07
Os03g0609500	Os03g0609500	215.493	-1.59761	0.281959	-5.66613	1.46062e-08	6.27813e-07
Os02g0799000	Os02g0799000	1887.93	1.37468	0.242684	5.6645	1.47454e-08	6.32874e-07
Os07g0648000	Os07g0648000	47.4702	-3.39226	0.598979	-5.6634	1.484e-08	6.36009e-07
Os01g0260800	Os01g0260800	1393.92	-0.946325	0.167114	-5.66276	1.48958e-08	6.37474e-07
Os06g0158100	Os06g0158100	142.969	3.07476	0.543113	5.66136	1.50174e-08	6.41751e-07
Os12g0614100	Os12g0614100	20.6404	-3.88146	0.686728	-5.65211	1.58493e-08	6.7632e-07
Os11g0446000	Os11g0446000	240.256	-2.60983	0.461956	-5.6495	1.60911e-08	6.85649e-07
Os05g0373300	Os05g0373300	955.645	1.95965	0.347273	5.64296	1.67155e-08	7.11228e-07
Os06g0540050	Os06g0540050	44.227	6.2747	1.11218	5.64181	1.68271e-08	7.14944e-07
Os11g0691300	Os11g0691300	321.382	-3.924	0.695669	-5.64061	1.69452e-08	7.1893e-07
Os08g0158400	Os08g0158400	29.7938	-4.26122	0.756233	-5.6348	1.75264e-08	7.42519e-07
Os07g0471900	Os07g0471900	178.287	-2.04911	0.363678	-5.6344	1.7567e-08	7.43175e-07
Os06g0149900	Os06g0149900	1941.32	-1.02737	0.182467	-5.63045	1.79735e-08	7.59285e-07
Os09g0364400	Os09g0364400	605.836	3.67207	0.652263	5.62974	1.80483e-08	7.61354e-07
Os10g0155100	Os10g0155100	309.343	-2.55846	0.454603	-5.62791	1.82409e-08	7.68383e-07
Os02g0658100	Os02g0658100	1284.96	-3.88544	0.690442	-5.62746	1.82884e-08	7.69285e-07
Os11g0590900	Os11g0590900	45.5302	-2.99827	0.533074	-5.62448	1.86069e-08	7.81571e-07
Os06g0212100	Os06g0212100	51.0387	-3.62776	0.64582	-5.61729	1.93974e-08	8.13616e-07
Os08g0153900	Os08g0153900	141.8	4.27885	0.761905	5.61599	1.95442e-08	8.1861e-07
Os03g0327100	Os03g0327100	2038.97	1.53659	0.273701	5.61411	1.97575e-08	8.26373e-07
Os03g0155900	Os03g0155900	101.322	-5.03973	0.897934	-5.61258	1.9933e-08	8.31358e-07
Os06g0650300	Os06g0650300	40.9762	4.84765	0.863711	5.61259	1.99324e-08	8.31358e-07
Os01g0945600	Os01g0945600	253.169	-2.55815	0.456323	-5.60602	2.07033e-08	8.62269e-07
Os06g0145400	Os06g0145400	29.5939	-4.43809	0.793691	-5.59172	2.24835e-08	9.35092e-07
Os09g0306566	Os09g0306566	32.6884	5.29045	0.946504	5.58947	2.27765e-08	9.45947e-07
Os11g0210500	Os11g0210500	12184	-1.89196	0.338585	-5.58783	2.29928e-08	9.53587e-07
Os12g0615800	Os12g0615800	1633.54	0.984314	0.176185	5.58684	2.31245e-08	9.57703e-07
Os04g0649500	Os04g0649500	1239.74	-1.51187	0.2707	-5.58503	2.33654e-08	9.66326e-07
Os07g0587300	Os07g0587300	365.287	3.5401	0.634552	5.57889	2.42059e-08	9.99688e-07
Os01g0921100	Os01g0921100	104.615	-2.39059	0.428531	-5.57856	2.42518e-08	1.00018e-06
Os11g0307300	Os11g0307300	409.719	-3.33905	0.599049	-5.57392	2.49072e-08	1.02578e-06
Os03g0141200	Os03g0141200	808.987	1.88647	0.338532	5.57249	2.51118e-08	1.03277e-06
Os08g0296900	Os08g0296900	1342.52	0.806322	0.144712	5.57193	2.51939e-08	1.0347e-06
Os11g0665600	Os11g0665600	160.646	2.26693	0.407323	5.56545	2.61477e-08	1.07238e-06
Os08g0141400	Os08g0141400	4004.71	2.7989	0.503235	5.56182	2.66979e-08	1.09343e-06
Os04g0480900	Os04g0480900	240.232	-1.72347	0.31013	-5.55727	2.74033e-08	1.12077e-06
Os02g0466400	Os02g0466400	288.051	3.27997	0.590271	5.55673	2.7488e-08	1.12267e-06
Os09g0403300	Os09g0403300	54.0769	-6.4159	1.15489	-5.55542	2.76945e-08	1.12955e-06
Os01g0231800	Os01g0231800	1266.7	-1.08705	0.195745	-5.55343	2.80113e-08	1.14089e-06
Os08g0137900	Os08g0137900	1133.63	3.27257	0.590079	5.54599	2.92302e-08	1.1889e-06
Os05g0165500	Os05g0165500	396.242	-1.26758	0.229258	-5.52907	3.2193e-08	1.3076e-06
Os08g0462900	Os08g0462900	307.604	-3.53259	0.639008	-5.52824	3.23463e-08	1.31202e-06
Os11g0242300	Os11g0242300	25.086	4.74749	0.858846	5.52775	3.24363e-08	1.31387e-06
Os06g0215500	Os06g0215500	201.479	3.58485	0.648802	5.52534	3.28844e-08	1.3302e-06
Os02g0719600	Os02g0719600	35.3524	5.83983	1.05745	5.52256	3.34096e-08	1.34959e-06
Os02g0661100	Os02g0661100	3433.41	1.88408	0.341219	5.52163	3.35866e-08	1.35489e-06
Os01g0795200	Os01g0795200	237.875	3.48028	0.630641	5.51864	3.4163e-08	1.37626e-06
Os07g0635200	Os07g0635200	210.697	-4.47435	0.811029	-5.51689	3.45059e-08	1.38818e-06
Os02g0594900	Os02g0594900	1034.48	1.25238	0.227095	5.51478	3.49211e-08	1.40297e-06
Os01g0838200	Os01g0838200	65.8267	-4.89891	0.888747	-5.51216	3.54454e-08	1.4221e-06
Os05g0339000	Os05g0339000	353.261	-1.05474	0.191413	-5.51031	3.58204e-08	1.4352e-06
Os07g0421000	Os07g0421000	198.217	1.22539	0.22239	5.51006	3.58704e-08	1.43525e-06
Os09g0376900	Os09g0376900	1894.65	-0.835981	0.151902	-5.50343	3.72472e-08	1.48832e-06
Os02g0629200	Os02g0629200	3922.23	-1.62454	0.295435	-5.49882	3.82352e-08	1.52574e-06
Os03g0619875	Os03g0619875	227.608	-3.82069	0.695904	-5.49025	4.01367e-08	1.59946e-06
Os03g0683900	Os03g0683900	117.475	1.6969	0.309484	5.48298	4.1822e-08	1.66437e-06
Os04g0542200	Os04g0542200	425.869	-1.44748	0.264093	-5.48094	4.2307e-08	1.6814e-06
Os09g0358000	Os09g0358000	30.6653	-5.49155	1.0021	-5.48006	4.25171e-08	1.68748e-06
Os12g0440300	Os12g0440300	57.7118	3.55319	0.648498	5.47911	4.27479e-08	1.69437e-06
Os11g0668650	Os11g0668650	648.314	2.88045	0.525768	5.47855	4.28821e-08	1.69741e-06
Os04g0648400	Os04g0648400	217.39	2.0802	0.379774	5.47746	4.31474e-08	1.70562e-06
Os06g0200350	Os06g0200350	69.7563	2.89243	0.528337	5.47459	4.38516e-08	1.73114e-06
Os05g0252100	Os05g0252100	186.624	2.91547	0.532598	5.47406	4.39844e-08	1.73407e-06
Os09g0280500	Os09g0280500	691.45	-1.3839	0.253265	-5.46425	4.64878e-08	1.83032e-06
Os01g0868600	Os01g0868600	66.5799	-8.4206	1.54262	-5.45863	4.79816e-08	1.88662e-06
Os02g0293800	Os02g0293800	528.58	0.712418	0.130536	5.45762	4.82552e-08	1.89485e-06
Os10g0548850	Os10g0548850	153.091	-1.60001	0.293329	-5.45468	4.90625e-08	1.92399e-06
Os07g0161700	Os07g0161700	33.3757	3.66373	0.672107	5.45111	5.0056e-08	1.96035e-06
Os04g0482300	Os04g0482300	1826.65	2.4331	0.446515	5.44909	5.06283e-08	1.98014e-06
Os08g0374000	Os08g0374000	370.272	-2.60098	0.477938	-5.4421	5.26566e-08	2.05674e-06
Os02g0127900	Os02g0127900	886.218	1.1707	0.215141	5.44155	5.2818e-08	2.06032e-06
Os07g0122100	Os07g0122100	63.449	2.79068	0.51355	5.4341	5.50746e-08	2.14551e-06
Os04g0186400	Os04g0186400	189.367	-1.93253	0.356354	-5.42306	5.85889e-08	2.27941e-06
Os02g0797600	Os02g0797600	5852.95	0.672071	0.12408	5.41644	6.07975e-08	2.36222e-06
Os03g0793000	Os03g0793000	397.26	1.75337	0.323856	5.41403	6.16229e-08	2.39114e-06
Os08g0116700	Os08g0116700	152.396	1.08021	0.199665	5.41012	6.29837e-08	2.44074e-06
Os12g0135500	Os12g0135500	65.661	-2.59678	0.480386	-5.40562	6.45861e-08	2.49956e-06
Os05g0100600	Os05g0100600	1770.99	1.71932	0.318136	5.40435	6.50449e-08	2.51402e-06
Os08g0240500	Os08g0240500	351.21	-4.00099	0.741061	-5.399	6.70116e-08	2.58665e-06
Os11g0537400	Os11g0537400	274.843	1.94097	0.35955	5.39834	6.726e-08	2.59285e-06
Os07g0533800	Os07g0533800	321.729	2.0556	0.381998	5.38117	7.40015e-08	2.84901e-06
Os06g0600400	Os06g0600400	140.062	1.31424	0.244669	5.37148	7.80938e-08	3.00264e-06
Os05g0472400	Os05g0472400	169.819	-6.01061	1.11942	-5.36941	7.89945e-08	3.03333e-06
Os01g0591300	Os01g0591300	3497.25	-2.01871	0.376006	-5.36882	7.92549e-08	3.03937e-06
Os09g0490200	Os09g0490200	1801.38	0.914598	0.170391	5.36764	7.97747e-08	3.05534e-06
Os01g0368900	Os01g0368900	379.761	-3.49474	0.651106	-5.36739	7.98845e-08	3.05558e-06
Os07g0158500	Os07g0158500	57.8845	-3.80712	0.709487	-5.36601	8.04965e-08	3.07501e-06
Os07g0664200	Os07g0664200	578.421	-1.92481	0.359137	-5.35956	8.34267e-08	3.18282e-06
Os02g0154000	Os02g0154000	239.274	2.51883	0.470536	5.3531	8.64593e-08	3.29427e-06
Os02g0455400	Os02g0455400	308.172	2.51224	0.47061	5.33827	9.38355e-08	3.57071e-06
Os12g0614851	Os12g0614851	54.7376	2.67721	0.501605	5.33729	9.43463e-08	3.58552e-06
Os10g0525800	Os10g0525800	269.451	2.31911	0.434537	5.33697	9.45132e-08	3.58725e-06
Os11g0704800	Os11g0704800	1228.68	1.38812	0.260117	5.33654	9.47382e-08	3.59117e-06
Os02g0734600	Os02g0734600	2139.95	-0.861227	0.16173	-5.3251	1.00898e-07	3.81978e-06
Os01g0846300	Os01g0846300	861.478	2.13048	0.400265	5.32268	1.02251e-07	3.86603e-06
Os05g0526700	Os05g0526700	63.3554	3.1634	0.594755	5.31883	1.04435e-07	3.94354e-06
Os04g0460350	Os04g0460350	350.229	-1.08353	0.203783	-5.31707	1.05453e-07	3.97692e-06
Os02g0740700	Os02g0740700	697.062	2.60616	0.490452	5.31378	1.07372e-07	4.04413e-06
Os05g0231100	Os05g0231100	26.177	-8.16524	1.53775	-5.30986	1.09708e-07	4.12685e-06
Os02g0710300	Os02g0710300	37.7562	-5.33577	1.00559	-5.30611	1.11988e-07	4.20725e-06
Os03g0725200	Os03g0725200	64.9318	-3.34955	0.632001	-5.29992	1.15855e-07	4.347e-06
Os02g0314300	Os02g0314300	26.7591	-3.63609	0.686476	-5.29675	1.17884e-07	4.4175e-06
Os08g0254600	Os08g0254600	74.5824	-6.06425	1.14529	-5.29493	1.19065e-07	4.45609e-06
Os01g0733200	Os01g0733200	439.387	1.43594	0.271207	5.29461	1.1927e-07	4.45813e-06
Os01g0132400	Os01g0132400	21.4415	8.37146	1.58218	5.29107	1.216e-07	4.53946e-06
Os11g0177400	Os11g0177400	323.021	1.66409	0.314644	5.28881	1.23116e-07	4.59027e-06
Os12g0137700	Os12g0137700	302.986	-2.63231	0.497989	-5.28587	1.25106e-07	4.65857e-06
Os02g0740600	Os02g0740600	357.182	2.67143	0.505877	5.28079	1.28628e-07	4.78369e-06
Os12g0551200	Os12g0551200	36.2229	-3.95425	0.751104	-5.26458	1.40507e-07	5.21893e-06
Os08g0245200	Os08g0245200	218.671	-2.02309	0.384716	-5.25864	1.45124e-07	5.38363e-06
Os01g0719000	Os01g0719000	328.442	2.15282	0.409471	5.25755	1.45986e-07	5.4088e-06
Os06g0698200	Os06g0698200	29.5187	6.33422	1.20669	5.24923	1.52734e-07	5.65173e-06
Os11g0135900	Os11g0135900	1232.32	1.2657	0.241251	5.24641	1.55092e-07	5.73179e-06
Os02g0733900	Os02g0733900	60.8491	2.46306	0.469657	5.24437	1.56816e-07	5.78829e-06
Os06g0255200	Os06g0255200	465.987	1.39552	0.266177	5.24283	1.58129e-07	5.82946e-06
Os06g0130900	Os06g0130900	15532.8	0.930609	0.177586	5.24033	1.60286e-07	5.90159e-06
Os10g0199500	Os10g0199500	43.5265	-6.04446	1.15399	-5.23788	1.62433e-07	5.97319e-06
Os05g0112101	Os05g0112101	464.789	2.39967	0.458186	5.23733	1.62915e-07	5.98347e-06
Os01g0658900	Os01g0658900	385.685	1.10174	0.210376	5.23698	1.63224e-07	5.98738e-06
Os05g0533500	Os05g0533500	815.762	0.992043	0.189439	5.23674	1.63441e-07	5.98792e-06
Os05g0277000	Os05g0277000	269.035	-3.55739	0.679768	-5.23324	1.66566e-07	6.09482e-06
Os12g0547600	Os12g0547600	2583.24	1.87353	0.358317	5.22869	1.70714e-07	6.23889e-06
Os01g0765600	Os01g0765600	166.55	-2.65047	0.50781	-5.21941	1.7949e-07	6.55148e-06
Os06g0666400	Os06g0666400	873.335	2.56612	0.491711	5.21876	1.80126e-07	6.56658e-06
Os04g0567800	Os04g0567800	330.47	1.01763	0.195084	5.21638	1.82453e-07	6.63646e-06
Os07g0406300	Os07g0406300	5888.03	-0.589885	0.113084	-5.21634	1.82492e-07	6.63646e-06
Os12g0135800	Os12g0135800	517.616	-1.40869	0.270239	-5.21277	1.86037e-07	6.75706e-06
Os05g0195700	Os05g0195700	460.777	-1.5053	0.288996	-5.20872	1.90151e-07	6.898e-06
Os10g0191300	Os10g0191300	10178.5	-2.05349	0.394927	-5.19968	1.99628e-07	7.23292e-06
Os12g0431700	Os12g0431700	111.837	-4.03892	0.776871	-5.19896	2.00407e-07	7.25221e-06
Os05g0194900	Os05g0194900	595.102	2.80582	0.540199	5.19405	2.05772e-07	7.43725e-06
Os04g0534200	Os04g0534200	350.594	-1.24345	0.239415	-5.1937	2.06155e-07	7.44198e-06
Os11g0426400	Os11g0426400	41.332	-3.34655	0.644802	-5.19005	2.10237e-07	7.5801e-06
Os08g0514000	Os08g0514000	146.478	2.56603	0.494469	5.18947	2.10892e-07	7.59442e-06
Os04g0654400	Os04g0654400	296.336	3.16697	0.610694	5.18585	2.15027e-07	7.72509e-06
Os11g0582100	Os11g0582100	2060.45	1.67928	0.323821	5.18584	2.15044e-07	7.72509e-06
Os06g0226050	Os06g0226050	134.891	-3.52036	0.679045	-5.18428	2.16854e-07	7.78064e-06
Os07g0187400	Os07g0187400	2206.68	1.29403	0.249712	5.18211	2.19395e-07	7.86229e-06
Os01g0551800	Os01g0551800	165.666	-2.28708	0.441371	-5.18177	2.19791e-07	7.86691e-06
Os03g0762500	Os03g0762500	503.813	2.00759	0.387598	5.17957	2.22392e-07	7.95039e-06
Os07g0686800	Os07g0686800	357.62	3.15673	0.609499	5.17922	2.22813e-07	7.95581e-06
Os09g0510000	Os09g0510000	998.417	-0.577072	0.111438	-5.17841	2.23781e-07	7.98071e-06
Os10g0466800	Os10g0466800	238.164	3.10856	0.600904	5.17314	2.30194e-07	8.1995e-06
Os04g0654500	Os04g0654500	427.47	2.86408	0.553962	5.17017	2.33882e-07	8.31084e-06
Os12g0164300	Os12g0164300	1339.89	0.840682	0.162596	5.17036	2.33641e-07	8.31084e-06
Os06g0589300	Os06g0589300	298.345	-1.64607	0.318457	-5.1689	2.35478e-07	8.35749e-06
Os07g0440900	Os07g0440900	100.177	2.40894	0.466242	5.16671	2.38249e-07	8.44569e-06
Os05g0322900	Os05g0322900	2382.95	2.30559	0.446625	5.16225	2.44002e-07	8.63927e-06
Os02g0205500	Os02g0205500	1264.88	2.68869	0.521138	5.15926	2.47928e-07	8.76775e-06
Os01g0235700	Os01g0235700	2323.25	0.725107	0.140566	5.15849	2.48951e-07	8.79341e-06
Os04g0203600	Os04g0203600	294.586	1.92117	0.372607	5.15602	2.52258e-07	8.89956e-06
Os03g0430000	Os03g0430000	991.999	0.900568	0.174844	5.15069	2.59531e-07	9.14523e-06
Os01g0884300	Os01g0884300	9351.95	1.97493	0.383937	5.14389	2.69102e-07	9.47116e-06
Os07g0257200	Os07g0257200	2148.79	-1.30949	0.254653	-5.14225	2.71474e-07	9.54328e-06
Os03g0151300	Os03g0151300	347.063	0.842054	0.163822	5.14005	2.74659e-07	9.64376e-06
Os06g0587200	Os06g0587200	27.0845	-3.13822	0.610733	-5.13846	2.77001e-07	9.71445e-06
Os03g0184100	Os03g0184100	3386.81	1.24812	0.243046	5.13534	2.81628e-07	9.85416e-06
Os03g0689400	Os03g0689400	184.835	1.41483	0.27551	5.13533	2.81652e-07	9.85416e-06
Os04g0412300	Os04g0412300	206.918	2.39361	0.466356	5.13259	2.85788e-07	9.98703e-06
Os01g0627600	Os01g0627600	276.65	2.04718	0.39905	5.13013	2.89535e-07	1.0106e-05
Os03g0321700	Os03g0321700	2040.43	0.926244	0.180574	5.12945	2.90597e-07	1.01184e-05
Os06g0147600	Os06g0147600	46.8967	3.08643	0.601733	5.12924	2.90918e-07	1.01184e-05
Os09g0456800	Os09g0456800	812.792	1.73304	0.337859	5.12947	2.90557e-07	1.01184e-05
Os04g0552200	Os04g0552200	47.1237	-4.91583	0.958938	-5.12633	2.9545e-07	1.02639e-05
Os03g0811700	Os03g0811700	1928.66	0.571108	0.111417	5.12587	2.9617e-07	1.02769e-05
Os04g0593400	Os04g0593400	116.692	-3.20223	0.625208	-5.12187	3.02523e-07	1.0485e-05
Os01g0819000	Os01g0819000	1319.87	0.96901	0.189305	5.11877	3.0753e-07	1.0646e-05
Os11g0688200	Os11g0688200	35.5957	3.2079	0.627936	5.10864	3.2448e-07	1.12196e-05
Os01g0831900	Os01g0831900	24.8678	-4.00392	0.784062	-5.10664	3.27937e-07	1.13259e-05
Os04g0339400	Os04g0339400	1195.65	1.82534	0.35752	5.10555	3.2983e-07	1.1378e-05
Os08g0521000	Os08g0521000	1280.09	-2.58241	0.505831	-5.10529	3.30293e-07	1.13807e-05
Os01g0949900	Os01g0949900	338.598	2.17627	0.426887	5.098	3.43255e-07	1.18135e-05
Os06g0536100	Os06g0536100	40.1548	4.64959	0.913402	5.09041	3.57296e-07	1.22824e-05
Os09g0454600	Os09g0454600	624.345	2.76113	0.543083	5.08418	3.69223e-07	1.26776e-05
Os05g0560300	Os05g0560300	1329	-1.63396	0.321418	-5.08358	3.70384e-07	1.27028e-05
Os06g0139800	Os06g0139800	352.458	1.3652	0.268734	5.08014	3.77157e-07	1.292e-05
Os06g0536600	Os06g0536600	38.7372	3.54863	0.698829	5.07796	3.81508e-07	1.3054e-05
Os02g0738100	Os02g0738100	288.682	3.81477	0.75273	5.06792	4.02193e-07	1.37458e-05
Os07g0191900	Os07g0191900	131.865	2.92373	0.577038	5.06678	4.04599e-07	1.3812e-05
Os03g0369000	Os03g0369000	73.0149	-3.80062	0.750303	-5.06544	4.07456e-07	1.38935e-05
Os03g0245500	Os03g0245500	781.931	-1.7351	0.342727	-5.06264	4.13501e-07	1.40833e-05
Os10g0528100	Os10g0528100	774.656	2.81996	0.557639	5.05696	4.25997e-07	1.44922e-05
Os08g0417100	Os08g0417100	493.895	-0.972197	0.192305	-5.05551	4.29252e-07	1.45862e-05
Os04g0667200	Os04g0667200	65.2545	2.61971	0.518373	5.05373	4.33266e-07	1.47056e-05
Os02g0204700	Os02g0204700	380.844	2.19048	0.433505	5.05295	4.35033e-07	1.47487e-05
Os02g0314600	Os02g0314600	439.514	2.131	0.422148	5.04801	4.46437e-07	1.51179e-05
Os08g0523600	Os08g0523600	354.044	-1.01891	0.202176	-5.03972	4.66202e-07	1.57692e-05
Os04g0526300	Os04g0526300	47.2564	-2.67151	0.530156	-5.03911	4.67708e-07	1.5802e-05
Os08g0424100	Os08g0424100	284.666	-2.14267	0.425297	-5.03805	4.70305e-07	1.58716e-05
Os05g0368100	Os05g0368100	55.6387	3.2961	0.654302	5.03759	4.71442e-07	1.58918e-05
Os04g0619700	Os04g0619700	1701.79	0.540023	0.107272	5.03414	4.80003e-07	1.61619e-05
Os08g0258200	Os08g0258200	1371.71	-0.668385	0.132811	-5.03261	4.8384e-07	1.62725e-05
Os01g0818600	Os01g0818600	1072.16	-1.19061	0.236725	-5.02952	4.91713e-07	1.65185e-05
Os09g0327600	Os09g0327600	136.59	-1.42544	0.283593	-5.02635	4.99897e-07	1.67744e-05
Os04g0111200	Os04g0111200	2460.91	1.88564	0.375591	5.02047	5.15457e-07	1.72769e-05
Os11g0599200	Os11g0599200	2929.31	1.11538	0.222285	5.01776	5.22763e-07	1.75019e-05
Os05g0451900	Os05g0451900	123.156	-1.80453	0.359748	-5.01608	5.27354e-07	1.76356e-05
Os03g0627900	Os03g0627900	21.0874	3.48717	0.695557	5.0135	5.34493e-07	1.78541e-05
Os09g0334500	Os09g0334500	2058.02	0.863674	0.172369	5.01062	5.42558e-07	1.8103e-05
Os01g0859100	Os01g0859100	77.4964	3.13726	0.626316	5.00907	5.4695e-07	1.8229e-05
Os02g0588700	Os02g0588700	103.065	-1.76303	0.352397	-5.00295	5.64589e-07	1.87957e-05
Os07g0121800	Os07g0121800	139.494	1.10417	0.220753	5.00182	5.67917e-07	1.88851e-05
Os05g0433800	Os05g0433800	36.5052	-5.37381	1.07495	-4.99911	5.7595e-07	1.91308e-05
Os03g0224700	Os03g0224700	1479.64	1.01451	0.203023	4.99701	5.82251e-07	1.93183e-05
Os08g0455600	Os08g0455600	26.9677	-3.27845	0.656217	-4.99598	5.85368e-07	1.93999e-05
Os04g0670500	Os04g0670500	67.2033	-1.85085	0.371102	-4.98745	6.1182e-07	2.02538e-05
Os05g0474900	Os05g0474900	2217.67	1.08514	0.217638	4.98598	6.16475e-07	2.03851e-05
Os02g0512000	Os02g0512000	1150.7	-1.33386	0.267599	-4.98453	6.21119e-07	2.05157e-05
Os11g0676800	Os11g0676800	54.2722	-2.34213	0.47005	-4.98273	6.26944e-07	2.06849e-05
Os05g0256500	Os05g0256500	1281.16	-1.19761	0.240581	-4.97799	6.42473e-07	2.115e-05
Os05g0545400	Os05g0545400	118.495	1.70265	0.34203	4.97808	6.42194e-07	2.115e-05
Os02g0301000	Os02g0301000	519.598	0.989453	0.198808	4.97693	6.46015e-07	2.12193e-05
Os02g0597200	Os02g0597200	90.5141	1.90644	0.38305	4.97701	6.45746e-07	2.12193e-05
Os04g0380500	Os04g0380500	1066.68	0.463928	0.0932945	4.97273	6.60176e-07	2.16604e-05
Os08g0277200	Os08g0277200	25.6877	8.94584	1.7992	4.97211	6.62283e-07	2.17054e-05
Os08g0342300	Os08g0342300	501.959	1.06898	0.215118	4.96925	6.72113e-07	2.20031e-05
Os03g0326500	Os03g0326500	1075.38	1.23323	0.248318	4.96632	6.82359e-07	2.23138e-05
Os02g0146600	Os02g0146600	9140.03	0.975985	0.1966	4.96432	6.89429e-07	2.25201e-05
Os02g0620600	Os02g0620600	160.276	-3.35704	0.676648	-4.96128	7.0032e-07	2.28505e-05
Os04g0111225	Os04g0111225	230.025	1.53712	0.309989	4.95862	7.09974e-07	2.31168e-05
Os05g0324700	Os05g0324700	169.846	2.7752	0.559675	4.9586	7.10046e-07	2.31168e-05
Os02g0638650	Os02g0638650	27.1234	4.21142	0.850574	4.95127	7.37308e-07	2.39779e-05
Os08g0289000	Os08g0289000	402.825	1.05857	0.214072	4.94492	7.61735e-07	2.47451e-05
Os08g0170700	Os08g0170700	133.991	-1.81374	0.366871	-4.94382	7.66081e-07	2.48589e-05
Os03g0258200	Os03g0258200	720.82	2.61966	0.530074	4.94206	7.73031e-07	2.50569e-05
Os08g0345500	Os08g0345500	28.2518	-4.23001	0.856389	-4.93936	7.83813e-07	2.53785e-05
Os06g0203600	Os06g0203600	590.422	1.57204	0.318484	4.936	7.97391e-07	2.57899e-05
Os10g0514901	Os10g0514901	59.5202	3.52149	0.713976	4.93222	8.13005e-07	2.62661e-05
Os11g0676500	Os11g0676500	112.268	-2.01515	0.40881	-4.92931	8.25205e-07	2.66311e-05
Os02g0756600	Os02g0756600	178.506	-2.06246	0.418722	-4.92562	8.40944e-07	2.709e-05
Os09g0444900	Os09g0444900	263.721	3.7458	0.760485	4.92554	8.41259e-07	2.709e-05
Os06g0356800	Os06g0356800	281.713	3.60197	0.731345	4.92513	8.43053e-07	2.70929e-05
Os07g0132500	Os07g0132500	148.445	2.42723	0.492829	4.9251	8.43183e-07	2.70929e-05
Os02g0327500	Os02g0327500	1318.93	2.28757	0.464653	4.92317	8.51527e-07	2.73312e-05
Os08g0189200	Os08g0189200	5270.23	-1.57877	0.320748	-4.92216	8.55936e-07	2.74429e-05
Os02g0686300	Os02g0686300	229.806	0.916549	0.186384	4.91754	8.76379e-07	2.80679e-05
Os11g0133800	Os11g0133800	276.541	-1.5693	0.319164	-4.91689	8.79305e-07	2.81311e-05
Os12g0614200	Os12g0614200	20.7148	-5.94632	1.2095	-4.91635	8.81733e-07	2.81782e-05
Os03g0241900	Os03g0241900	1333.32	1.12514	0.229002	4.91325	8.9581e-07	2.85972e-05
Os03g0101500	Os03g0101500	268.87	-0.870553	0.177217	-4.91237	8.99839e-07	2.86948e-05
Os03g0176100	Os03g0176100	25.6851	3.12465	0.636468	4.90935	9.13768e-07	2.91075e-05
Os07g0111700	Os07g0111700	603.841	-1.34855	0.27525	-4.89937	9.61437e-07	3.0593e-05
Os06g0272850	Os06g0272850	70.1915	-7.64809	1.56219	-4.89576	9.79256e-07	3.11264e-05
Os05g0405600	Os05g0405600	464.111	-0.894127	0.182679	-4.89453	9.85422e-07	3.12887e-05
Os01g0274800	Os01g0274800	156.398	1.87704	0.383701	4.89194	9.98475e-07	3.16691e-05
Os01g0558100	Os01g0558100	77.6913	2.04605	0.418751	4.88608	1.02865e-06	3.25912e-05
Os02g0515125	Os02g0515125	20.7258	-3.07959	0.63041	-4.88505	1.03401e-06	3.2726e-05
Os01g0249700	Os01g0249700	27.246	-8.20399	1.67982	-4.88385	1.04037e-06	3.28919e-05
Os05g0269200	Os05g0269200	54.4362	-1.53283	0.313955	-4.88233	1.0484e-06	3.31104e-05
Os04g0660000	Os04g0660000	29.2654	-3.28314	0.672557	-4.88159	1.05236e-06	3.31999e-05
Os01g0179500	Os01g0179500	1634.61	0.742825	0.152411	4.87383	1.09456e-06	3.44944e-05
Os01g0176200	Os01g0176200	201.598	-1.3443	0.275879	-4.87279	1.10031e-06	3.46385e-05
Os05g0365700	Os05g0365700	152.582	-1.73091	0.355396	-4.87038	1.11381e-06	3.50265e-05
Os11g0151400	Os11g0151400	77.9749	2.34608	0.48174	4.87001	1.11592e-06	3.50554e-05
Os06g0687200	Os06g0687200	54.8819	2.94814	0.605694	4.86737	1.13095e-06	3.54773e-05
Os09g0356000	Os09g0356000	44.4142	-5.4913	1.12822	-4.86723	1.13176e-06	3.54773e-05
Os11g0502700	Os11g0502700	355.965	2.33042	0.47913	4.86385	1.15122e-06	3.60492e-05
Os07g0661400	Os07g0661400	5903.62	0.808836	0.166452	4.85927	1.17817e-06	3.6854e-05
Os08g0376600	Os08g0376600	68.9482	-3.35107	0.689773	-4.85822	1.18444e-06	3.70108e-05
Os04g0600000	Os04g0600000	129.959	1.46664	0.302203	4.85316	1.21511e-06	3.78981e-05
Os06g0586300	Os06g0586300	457.092	0.686147	0.141383	4.85311	1.2154e-06	3.78981e-05
Os02g0106966	Os02g0106966	178.354	1.53908	0.317358	4.84968	1.23663e-06	3.85195e-05
Os09g0255900	Os09g0255900	90.2251	-1.50722	0.311002	-4.84634	1.25761e-06	3.91317e-05
Os12g0105800	Os12g0105800	1379.13	-1.25564	0.259236	-4.84364	1.27485e-06	3.96263e-05
Os11g0652900	Os11g0652900	13.5669	-7.32308	1.51226	-4.84249	1.28225e-06	3.98144e-05
Os12g0614800	Os12g0614800	27.338	4.48558	0.926455	4.84166	1.28756e-06	3.99375e-05
Os09g0550300	Os09g0550300	32.0514	-2.82989	0.584632	-4.84046	1.29538e-06	4.01376e-05
Os03g0135400	Os03g0135400	1208.01	0.786176	0.162438	4.83984	1.29944e-06	4.02215e-05
Os02g0204201	Os02g0204201	153.436	1.35641	0.280393	4.83752	1.3147e-06	4.06511e-05
Os04g0447700	Os04g0447700	667.305	2.07909	0.429808	4.83726	1.31639e-06	4.06607e-05
Os11g0603100	Os11g0603100	30.2229	3.18324	0.658207	4.83623	1.32323e-06	4.08294e-05
Os08g0331900	Os08g0331900	465.145	2.33685	0.483248	4.83573	1.32661e-06	4.08907e-05
Os04g0492400	Os04g0492400	2918.41	1.02274	0.211567	4.8341	1.33746e-06	4.11825e-05
Os10g0114400	Os10g0114400	98.4938	-2.7263	0.564029	-4.83363	1.34068e-06	4.12384e-05
Os06g0133500	Os06g0133500	159.336	2.35575	0.487625	4.83106	1.35805e-06	4.17293e-05
Os03g0856700	Os03g0856700	281.588	-1.73688	0.359824	-4.82702	1.38592e-06	4.25413e-05
Os02g0252400	Os02g0252400	76.7643	2.71739	0.562991	4.8267	1.38812e-06	4.25646e-05
Os05g0582600	Os05g0582600	194.253	2.31659	0.480326	4.82296	1.41442e-06	4.3326e-05
Os05g0553400	Os05g0553400	1394.86	1.37364	0.284929	4.821	1.42838e-06	4.37013e-05
Os07g0613800	Os07g0613800	68.3173	1.35613	0.281306	4.82083	1.42963e-06	4.37013e-05
Os06g0697200	Os06g0697200	46.1304	1.90331	0.395185	4.81625	1.46283e-06	4.467e-05
Os01g0819700	Os01g0819700	804.649	1.30361	0.271347	4.80422	1.55356e-06	4.73535e-05
Os10g0456950	Os10g0456950	36.0889	2.35872	0.490973	4.80417	1.55392e-06	4.73535e-05
Os01g0371500	Os01g0371500	636.422	-2.60909	0.543373	-4.80166	1.57354e-06	4.79021e-05
Os10g0147900	Os10g0147900	610.873	1.00343	0.209259	4.79518	1.62531e-06	4.94271e-05
Os03g0123800	Os03g0123800	842.591	2.11044	0.44033	4.79287	1.64413e-06	4.9948e-05
Os11g0676100	Os11g0676100	83.3464	-4.15771	0.867796	-4.79112	1.65856e-06	5.03345e-05
Os01g0786700	Os01g0786700	125.135	-2.28904	0.477914	-4.78966	1.67065e-06	5.0636e-05
Os01g0839100	Os01g0839100	169.064	1.68121	0.351019	4.78951	1.67192e-06	5.0636e-05
Os05g0129300	Os05g0129300	13809.7	1.02569	0.214232	4.78778	1.68638e-06	5.10215e-05
Os07g0645200	Os07g0645200	316.495	1.25507	0.262199	4.78671	1.69541e-06	5.11899e-05
Os10g0547500	Os10g0547500	832.394	-5.75564	1.20238	-4.78688	1.69397e-06	5.11899e-05
Os09g0539500	Os09g0539500	2330.65	0.82972	0.173575	4.78018	1.75137e-06	5.28256e-05
Os05g0114400	Os05g0114400	209.401	-2.10886	0.441255	-4.77923	1.75966e-06	5.30213e-05
Os03g0830400	Os03g0830400	941.558	3.3904	0.709689	4.7773	1.77665e-06	5.34789e-05
Os03g0136800	Os03g0136800	942.014	0.671703	0.140619	4.77677	1.78131e-06	5.35644e-05
Os04g0497200	Os04g0497200	1181.68	-2.42499	0.50788	-4.77473	1.7995e-06	5.40564e-05
Os03g0369600	Os03g0369600	50.2141	-3.37377	0.707224	-4.77044	1.83827e-06	5.51649e-05
Os03g0563600	Os03g0563600	427.425	-2.74898	0.576491	-4.76848	1.85625e-06	5.56214e-05
Os12g0153200	Os12g0153200	54.3972	3.10606	0.651389	4.76837	1.85725e-06	5.56214e-05
Os06g0542100	Os06g0542100	146.604	1.34155	0.281419	4.76708	1.86912e-06	5.59202e-05
Os05g0133401	Os05g0133401	40.1792	-7.33291	1.53971	-4.76252	1.91193e-06	5.71431e-05
Os01g0893700	Os01g0893700	129.472	2.27776	0.47845	4.76071	1.92912e-06	5.75986e-05
Os06g0490400	Os06g0490400	24.5724	-8.0052	1.68494	-4.75104	2.02374e-06	6.03628e-05
Os08g0550400	Os08g0550400	1130.13	1.42103	0.299167	4.74995	2.03468e-06	6.06276e-05
Os06g0239500	Os06g0239500	294.264	-1.72795	0.364132	-4.74541	2.0809e-06	6.19423e-05
Os03g0815100	Os03g0815100	4639.89	2.7668	0.583699	4.74012	2.13596e-06	6.35173e-05
Os04g0634400	Os04g0634400	27.4437	-2.95935	0.624438	-4.73922	2.14548e-06	6.37362e-05
Os03g0743800	Os03g0743800	1357.84	1.10043	0.232217	4.73882	2.1497e-06	6.37976e-05
Os01g0231600	Os01g0231600	40.8636	-2.10093	0.443938	-4.7325	2.21776e-06	6.56852e-05
Os01g0895300	Os01g0895300	668.384	2.14008	0.452206	4.73253	2.2174e-06	6.56852e-05
Os06g0291800	Os06g0291800	110.535	-1.48576	0.314033	-4.73122	2.23177e-06	6.6034e-05
Os01g0837000	Os01g0837000	2062.67	1.86393	0.395137	4.71719	2.39128e-06	7.06827e-05
Os01g0793800	Os01g0793800	398.783	3.16411	0.670823	4.71677	2.3962e-06	7.07418e-05
Os07g0688200	Os07g0688200	327.94	1.99248	0.422438	4.71661	2.39807e-06	7.07418e-05
Os02g0774200	Os02g0774200	334.256	1.36425	0.289516	4.71215	2.45113e-06	7.2235e-05
Os07g0104500	Os07g0104500	3049.15	-1.60242	0.340144	-4.71102	2.46481e-06	7.25656e-05
Os03g0319000	Os03g0319000	119.931	3.81023	0.809512	4.70682	2.51609e-06	7.38928e-05
Os04g0649600	Os04g0649600	774.186	-1.12652	0.239339	-4.70681	2.51626e-06	7.38928e-05
Os04g0677100	Os04g0677100	39.1823	-2.71321	0.576455	-4.70672	2.5174e-06	7.38928e-05
Os03g0439000	Os03g0439000	166.865	1.95168	0.414872	4.7043	2.54741e-06	7.46254e-05
Os06g0695200	Os06g0695200	24.1377	-4.07614	0.866463	-4.70434	2.54694e-06	7.46254e-05
Os06g0584400	Os06g0584400	84.6629	-2.25359	0.479095	-4.70385	2.55299e-06	7.47147e-05
Os03g0417700	Os03g0417700	29.8839	-7.65965	1.62849	-4.70352	2.55715e-06	7.47625e-05
Os01g0649900	Os01g0649900	501.689	-1.02992	0.219001	-4.70282	2.56595e-06	7.49455e-05
Os02g0209300	Os02g0209300	775.723	2.78702	0.593651	4.69471	2.66985e-06	7.79032e-05
Os01g0242200	Os01g0242200	46.8792	-2.70472	0.576259	-4.6936	2.68444e-06	7.82515e-05
Os01g0934100	Os01g0934100	1610.84	1.29464	0.2759	4.69244	2.6997e-06	7.86189e-05
Os07g0550600	Os07g0550600	270.797	4.73765	1.00975	4.69189	2.70699e-06	7.87534e-05
Os09g0474000	Os09g0474000	293.088	-1.40749	0.300034	-4.69112	2.71717e-06	7.89718e-05
Os12g0239900	Os12g0239900	198.085	-1.2355	0.263478	-4.68921	2.74257e-06	7.96315e-05
Os12g0198200	Os12g0198200	178.204	1.65715	0.35365	4.68584	2.78816e-06	8.08757e-05
Os03g0786500	Os03g0786500	169.931	1.81749	0.387935	4.68503	2.79916e-06	8.11153e-05
Os05g0568100	Os05g0568100	203.757	0.933862	0.199429	4.68267	2.8316e-06	8.19747e-05
Os12g0499700	Os12g0499700	26.0289	-5.19049	1.10923	-4.67938	2.8775e-06	8.3222e-05
Os04g0666800	Os04g0666800	104.66	-1.81824	0.388643	-4.67844	2.89069e-06	8.35217e-05
Os05g0279400	Os05g0279400	2658.01	0.94523	0.202156	4.67575	2.92876e-06	8.4539e-05
Os10g0489000	Os10g0489000	460.724	1.6786	0.35913	4.67407	2.95282e-06	8.51502e-05
Os05g0129700	Os05g0129700	239.933	-2.41888	0.517531	-4.67387	2.95573e-06	8.51511e-05
Os10g0550800	Os10g0550800	698.329	5.70148	1.22036	4.67197	2.98321e-06	8.58589e-05
Os12g0416800	Os12g0416800	34.9689	-3.95902	0.847715	-4.67022	3.00878e-06	8.65105e-05
Os01g0971100	Os01g0971100	3099.1	0.859281	0.184136	4.66655	3.06302e-06	8.79844e-05
Os01g0534800	Os01g0534800	1799.26	0.878502	0.188453	4.66165	3.13682e-06	9.00165e-05
Os03g0259500	Os03g0259500	68.0723	2.77117	0.594776	4.65918	3.17474e-06	9.10165e-05
Os02g0602100	Os02g0602100	5241.42	1.34269	0.288324	4.6569	3.21009e-06	9.19405e-05
Os04g0588700	Os04g0588700	235.265	-2.89992	0.622811	-4.65618	3.22125e-06	9.21708e-05
Os01g0787000	Os01g0787000	340.54	-1.6928	0.36383	-4.65271	3.27602e-06	9.36471e-05
Os02g0735100	Os02g0735100	585.549	0.685155	0.147275	4.65221	3.28402e-06	9.37853e-05
Os01g0719900	Os01g0719900	27.4934	-6.99793	1.50571	-4.6476	3.35826e-06	9.57498e-05
Os05g0473300	Os05g0473300	16.1575	7.28226	1.56691	4.64753	3.3593e-06	9.57498e-05
Os11g0226933	Os11g0226933	5441.17	1.2129	0.260999	4.64713	3.36587e-06	9.58446e-05
Os01g0783500	Os01g0783500	1600.88	0.930796	0.200319	4.64657	3.37503e-06	9.60128e-05
Os01g0960200	Os01g0960200	367.723	1.5888	0.342011	4.64546	3.39321e-06	9.64371e-05
Os06g0603600	Os06g0603600	922.196	0.659314	0.141978	4.64379	3.42069e-06	9.71246e-05
Os07g0493800	Os07g0493800	70.0945	-1.493	0.321533	-4.64337	3.42773e-06	9.7231e-05
Os02g0198700	Os02g0198700	896.458	-2.28241	0.491743	-4.64147	3.45947e-06	9.80371e-05
Os02g0790500	Os02g0790500	8733.46	2.40032	0.517406	4.63913	3.49873e-06	9.90547e-05
Os10g0560500	Os10g0560500	192.77	1.06518	0.229628	4.63871	3.50597e-06	9.90696e-05
Os11g0117900	Os11g0117900	50.0048	-1.57675	0.33991	-4.63871	3.50588e-06	9.90696e-05
Os01g0787600	Os01g0787600	1914.17	-1.16803	0.252018	-4.6347	3.57456e-06	0.000100911
Os01g0685400	Os01g0685400	172.906	0.86864	0.18745	4.63398	3.58708e-06	0.000101168
Os01g0311600	Os01g0311600	31.8069	-2.75002	0.593683	-4.63214	3.61907e-06	0.000101973
Os03g0415500	Os03g0415500	46.4623	1.97738	0.426975	4.63115	3.63648e-06	0.000102366
Os02g0179600	Os02g0179600	20.7744	6.28858	1.35975	4.62479	3.74983e-06	0.000105358
Os03g0764600	Os03g0764600	6957.28	1.76721	0.382117	4.62478	3.74991e-06	0.000105358
Os03g0174900	Os03g0174900	1936.52	-0.905267	0.19594	-4.62013	3.83498e-06	0.000107645
Os01g0764000	Os01g0764000	23903.3	-1.21638	0.263465	-4.61687	3.89579e-06	0.000109166
Os08g0101500	Os08g0101500	132.315	-2.25347	0.4881	-4.61683	3.89653e-06	0.000109166
Os01g0274500	Os01g0274500	93.6354	-8.43821	1.82884	-4.61396	3.95071e-06	0.000110565
Os06g0126100	Os06g0126100	24.3617	4.33746	0.940108	4.61379	3.95398e-06	0.000110565
Os04g0672900	Os04g0672900	735.198	0.835559	0.181115	4.61341	3.9612e-06	0.000110663
Os08g0412800	Os08g0412800	109.689	2.88769	0.626259	4.61102	4.00702e-06	0.000111837
Os04g0206300	Os04g0206300	68.7691	4.16095	0.902636	4.60978	4.03101e-06	0.0001124
Os06g0575100	Os06g0575100	20.6847	3.82984	0.830901	4.60926	4.04098e-06	0.000112572
Os08g0493800	Os08g0493800	261.132	-2.60224	0.564809	-4.60729	4.07948e-06	0.000113537
Os06g0133300	Os06g0133300	114.243	3.02152	0.656323	4.6037	4.1505e-06	0.000115405
Os10g0467000	Os10g0467000	79.161	2.59332	0.563614	4.60124	4.19992e-06	0.000116669
Os02g0572300	Os02g0572300	20.8885	4.88911	1.06287	4.59993	4.22637e-06	0.000117294
Os09g0358100	Os09g0358100	12.645	-7.34511	1.59833	-4.59549	4.31726e-06	0.000119704
Os01g0120700	Os01g0120700	4717.74	1.01726	0.221475	4.59309	4.36722e-06	0.000120975
Os01g0850100	Os01g0850100	1306.58	1.00394	0.218666	4.59121	4.40684e-06	0.000121958
Os04g0522100	Os04g0522100	45.0121	-4.71387	1.02724	-4.58885	4.45692e-06	0.000123229
Os11g0108932	Os11g0108932	1216.84	0.845335	0.184428	4.58354	4.57163e-06	0.000126282
Os04g0482000	Os04g0482000	1508.7	-0.721761	0.157501	-4.58259	4.59263e-06	0.000126744
Os04g0206350	Os04g0206350	9.6076	7.27924	1.58967	4.57909	4.66993e-06	0.000128757
Os03g0643250	Os03g0643250	35.0497	-2.39469	0.523404	-4.57522	4.75717e-06	0.00013092
Os05g0134700	Os05g0134700	1589.81	-1.80369	0.394231	-4.57522	4.75725e-06	0.00013092
Os04g0423800	Os04g0423800	1956.78	-1.74231	0.380852	-4.57475	4.76783e-06	0.000131089
Os01g0795600	Os01g0795600	205.22	3.47167	0.758927	4.57444	4.77493e-06	0.000131162
Os09g0103700	Os09g0103700	1710.6	0.69768	0.152562	4.57308	4.80612e-06	0.000131896
Os07g0519100	Os07g0519100	155.044	-1.31629	0.288002	-4.57041	4.86776e-06	0.000133463
Os08g0232700	Os08g0232700	253.309	1.98451	0.434605	4.56623	4.96563e-06	0.00013602
Os02g0222100	Os02g0222100	1519.43	1.52892	0.334947	4.56467	5.00275e-06	0.00013691
Os02g0273700	Os02g0273700	850.221	-1.16922	0.256187	-4.56395	5.02012e-06	0.000137258
Os02g0717500	Os02g0717500	2950.69	-0.759647	0.166503	-4.56237	5.05797e-06	0.000138165
Os05g0366000	Os05g0366000	53.3	-2.4053	0.527229	-4.56215	5.06315e-06	0.000138179
Os05g0143550	Os05g0143550	19.2013	2.85711	0.626775	4.55844	5.15358e-06	0.000140517
Os10g0382600	Os10g0382600	281.281	0.643206	0.141158	4.55664	5.19783e-06	0.000141593
Os03g0734500	Os03g0734500	46.6092	3.11882	0.68455	4.55602	5.21331e-06	0.000141884
Os09g0484200	Os09g0484200	5835.8	-1.50467	0.330376	-4.55442	5.25315e-06	0.000142836
Os09g0341600	Os09g0341600	622.574	3.2466	0.713314	4.55143	5.32823e-06	0.000144745
Os04g0660900	Os04g0660900	173.211	4.16713	0.915985	4.54934	5.38133e-06	0.000146053
Os06g0294200	Os06g0294200	41.5569	-3.71117	0.816378	-4.5459	5.4702e-06	0.000148192
Os11g0663900	Os11g0663900	26.4015	-4.32039	0.950372	-4.546	5.46755e-06	0.000148192
Os02g0564700	Os02g0564700	79.7711	-2.01307	0.443361	-4.54047	5.61283e-06	0.000151699
Os03g0103400	Os03g0103400	160.758	1.30001	0.286299	4.54075	5.60538e-06	0.000151699
Os09g0547900	Os09g0547900	85.1642	1.81864	0.400547	4.54039	5.61506e-06	0.000151699
Os11g0704500	Os11g0704500	13300.3	-1.2635	0.27853	-4.53632	5.72443e-06	0.000154513
Os04g0558200	Os04g0558200	23.1136	6.87825	1.51795	4.53129	5.86254e-06	0.000158096
Os03g0133500	Os03g0133500	117.8	-1.92713	0.425369	-4.5305	5.88443e-06	0.000158541
Os02g0776800	Os02g0776800	783.843	0.743185	0.164068	4.52974	5.90568e-06	0.000158824
Os03g0237100	Os03g0237100	1967.93	-1.12846	0.249121	-4.52978	5.90439e-06	0.000158824
Os01g0653700	Os01g0653700	1005.34	0.925223	0.204319	4.52834	5.94497e-06	0.00015959
Os04g0415000	Os04g0415000	729.251	-1.00814	0.222629	-4.52835	5.94465e-06	0.00015959
Os10g0513200	Os10g0513200	583.383	-1.62809	0.360212	-4.51982	6.18926e-06	0.000165997
Os02g0704600	Os02g0704600	1884.04	1.08922	0.241464	4.51091	6.45509e-06	0.00017297
Os09g0408900	Os09g0408900	633.745	1.33448	0.295986	4.50859	6.52602e-06	0.000174712
Os09g0295200	Os09g0295200	26.524	2.85915	0.634269	4.50778	6.55096e-06	0.00017522
Os04g0669700	Os04g0669700	94.3475	-1.30508	0.28964	-4.50588	6.60988e-06	0.000176636
Os03g0291500	Os03g0291500	18035	-1.72486	0.382855	-4.50524	6.62974e-06	0.000177007
Os01g0249800	Os01g0249800	135.993	-2.40092	0.532947	-4.50499	6.63767e-06	0.000177058
Os02g0111800	Os02g0111800	199.815	-2.8474	0.632405	-4.50249	6.71607e-06	0.000178988
Os07g0609550	Os07g0609550	33.4007	-2.95701	0.656959	-4.50105	6.76191e-06	0.000180047
Os01g0355250	Os01g0355250	289.932	-6.96632	1.54913	-4.49692	6.89439e-06	0.000183409
Os05g0165200	Os05g0165200	50.9406	-2.37739	0.529264	-4.49187	7.0599e-06	0.000187643
Os06g0192800	Os06g0192800	527.353	2.13843	0.476311	4.48957	7.13662e-06	0.000189512
Os01g0111300	Os01g0111300	281.41	-1.02973	0.229421	-4.48837	7.17719e-06	0.000190418
Os08g0260600	Os08g0260600	1093.76	-1.38176	0.307876	-4.48804	7.18801e-06	0.000190426
Os09g0367700	Os09g0367700	1200.34	2.06542	0.460213	4.48797	7.19037e-06	0.000190426
Os04g0497000	Os04g0497000	1223.53	1.48763	0.331618	4.48599	7.25766e-06	0.000192035
Os11g0227700	Os11g0227700	586.983	1.35945	0.303332	4.48172	7.40426e-06	0.000195739
Os07g0147700	Os07g0147700	93.7865	-1.96908	0.439433	-4.48096	7.4309e-06	0.000196267
Os10g0418100	Os10g0418100	146.35	2.1164	0.472372	4.48036	7.45164e-06	0.000196639
Os01g0104200	Os01g0104200	59.3515	-2.00573	0.447915	-4.47793	7.53699e-06	0.000198714
Os12g0571100	Os12g0571100	5837.72	-1.30066	0.29052	-4.47702	7.5692e-06	0.000199385
Os01g0115533	Os01g0115533	12.3465	7.44721	1.66391	4.47574	7.61465e-06	0.000200404
Os03g0187600	Os03g0187600	1454.81	0.869303	0.194267	4.47479	7.64872e-06	0.000201121
Os05g0312600	Os05g0312600	266.595	2.35497	0.526596	4.47207	7.7466e-06	0.000203514
Os04g0677300	Os04g0677300	483.354	2.48867	0.556676	4.47058	7.80076e-06	0.000204754
Os05g0126100	Os05g0126100	531.689	-0.628298	0.140592	-4.46893	7.86102e-06	0.000206153
Os03g0401100	Os03g0401100	2172.34	-2.5908	0.579914	-4.46756	7.9116e-06	0.000207295
Os07g0555100	Os07g0555100	22.8717	3.96328	0.887644	4.46494	8.00902e-06	0.000209662
Os01g0248900	Os01g0248900	120.214	-3.70306	0.829623	-4.46355	8.06133e-06	0.000210844
Os02g0777800	Os02g0777800	1238.73	1.34508	0.301459	4.4619	8.12346e-06	0.000212281
Os05g0561600	Os05g0561600	1403.39	0.965642	0.216447	4.46133	8.14513e-06	0.000212659
Os10g0370000	Os10g0370000	1645.2	-0.592882	0.132985	-4.45827	8.26239e-06	0.00021553
Os03g0253500	Os03g0253500	1219.12	0.766926	0.172189	4.45397	8.42988e-06	0.000219705
Os03g0145102	Os03g0145102	81.4845	-4.58526	1.03139	-4.44573	8.75945e-06	0.000227892
Os03g0429000	Os03g0429000	1439.23	0.920777	0.207113	4.44576	8.758e-06	0.000227892
Os08g0452900	Os08g0452900	1350.77	-0.912956	0.205449	-4.4437	8.84233e-06	0.000229644
Os11g0270201	Os11g0270201	53.0453	-2.44464	0.550134	-4.44371	8.84192e-06	0.000229644
Os07g0448400	Os07g0448400	47.9453	-3.18	0.715771	-4.44277	8.8809e-06	0.000230443
Os01g0182832	Os01g0182832	145.031	1.19571	0.269356	4.43915	9.03129e-06	0.00023414
Os04g0691750	Os04g0691750	51.2485	2.30045	0.51857	4.43615	9.15838e-06	0.000237226
Os04g0590100	Os04g0590100	21.3186	-4.7025	1.06014	-4.43575	9.17533e-06	0.000237457
Os12g0256400	Os12g0256400	159.448	1.24739	0.281799	4.42653	9.5762e-06	0.000247614
Os12g0518200	Os12g0518200	1030.13	2.51034	0.567156	4.42619	9.59129e-06	0.000247788
Os02g0142300	Os02g0142300	1235.12	0.506112	0.114351	4.42594	9.60222e-06	0.000247853
Os03g0361100	Os03g0361100	17.9107	-4.27311	0.966639	-4.42059	9.84321e-06	0.000253852
Os01g0626900	Os01g0626900	2029.34	-0.703137	0.159134	-4.41851	9.93821e-06	0.000256078
Os04g0452600	Os04g0452600	37.5687	-3.04897	0.690084	-4.41825	9.95019e-06	0.000256163
Os11g0245100	Os11g0245100	130.504	-1.49035	0.337982	-4.40957	1.03578e-05	0.000266425
Os03g0368300	Os03g0368300	328.847	-2.56122	0.581024	-4.40812	1.04272e-05	0.000267976
Os04g0438101	Os04g0438101	101.617	-3.03422	0.688389	-4.40771	1.04471e-05	0.000268168
Os07g0119300	Os07g0119300	3797.64	1.19692	0.271559	4.40759	1.04528e-05	0.000268168
Os05g0134300	Os05g0134300	802.077	1.07051	0.242916	4.40691	1.04854e-05	0.000268537
Os05g0472700	Os05g0472700	325.725	-1.5271	0.346519	-4.40699	1.04819e-05	0.000268537
Os02g0166600	Os02g0166600	1399.68	1.47418	0.334561	4.4063	1.0515e-05	0.000269061
Os11g0496600	Os11g0496600	219.762	-1.17897	0.267712	-4.4039	1.06324e-05	0.000271831
Os03g0820500	Os03g0820500	117.636	1.993	0.452715	4.40233	1.07093e-05	0.000273561
Os10g0521900	Os10g0521900	286.833	1.97367	0.448807	4.39758	1.09466e-05	0.000279379
Os08g0373000	Os08g0373000	128.699	-1.62681	0.36995	-4.39736	1.09575e-05	0.000279415
Os04g0591100	Os04g0591100	3043.17	1.65697	0.377025	4.39486	1.10844e-05	0.000282408
Os02g0579600	Os02g0579600	745.202	1.11795	0.25451	4.39255	1.12027e-05	0.000285176
Os03g0393700	Os03g0393700	657.784	-1.20686	0.274943	-4.38948	1.13624e-05	0.000288994
Os06g0228200	Os06g0228200	1946.56	-1.04096	0.23736	-4.38558	1.15676e-05	0.000293959
Os03g0263300	Os03g0263300	12.1086	-6.86565	1.56566	-4.38514	1.15911e-05	0.000294301
Os08g0246100	Os08g0246100	156.094	-1.55272	0.354247	-4.38315	1.16974e-05	0.000296745
Os08g0482600	Os08g0482600	4415.95	3.0262	0.69045	4.38294	1.17086e-05	0.000296775
Os01g0130000	Os01g0130000	5223.78	-1.07751	0.24597	-4.38064	1.18329e-05	0.000299412
Os01g0583100	Os01g0583100	1171.62	1.16303	0.265487	4.38075	1.18272e-05	0.000299412
Os09g0539700	Os09g0539700	88.6273	1.94604	0.444427	4.37876	1.19355e-05	0.00030175
Os02g0129800	Os02g0129800	490.356	2.6197	0.598412	4.37776	1.19906e-05	0.000302882
Os02g0104100	Os02g0104100	237.676	-1.27758	0.291974	-4.37565	1.21069e-05	0.00030539
Os05g0530400	Os05g0530400	404.323	2.65882	0.607648	4.37559	1.21105e-05	0.00030539
Os08g0256000	Os08g0256000	379.9	1.75129	0.40034	4.37452	1.21699e-05	0.000306627
Os01g0623600	Os01g0623600	15.4671	-6.66495	1.52372	-4.37414	1.21914e-05	0.000306906
Os06g0297700	Os06g0297700	842.719	0.638331	0.145955	4.37347	1.22287e-05	0.000307581
Os01g0822200	Os01g0822200	1688.75	1.11299	0.254525	4.37284	1.22642e-05	0.00030808
Os07g0296000	Os07g0296000	497.949	1.367	0.312618	4.37275	1.22694e-05	0.00030808
Os01g0187500	Os01g0187500	1083.82	0.608724	0.139283	4.37041	1.24012e-05	0.000310871
Os02g0136400	Os02g0136400	11.8663	7.0581	1.61498	4.37041	1.24016e-05	0.000310871
Os01g0899700	Os01g0899700	583.993	-1.84419	0.422144	-4.36864	1.25025e-05	0.000313135
Os02g0221100	Os02g0221100	112.08	2.31584	0.530403	4.36618	1.26438e-05	0.000316137
Os02g0478900	Os02g0478900	9.11866	6.89211	1.57848	4.3663	1.26369e-05	0.000316137
Os02g0204400	Os02g0204400	300.702	-0.93243	0.213585	-4.36562	1.26766e-05	0.000316689
Os08g0534300	Os08g0534300	10.3266	-6.68087	1.53116	-4.36327	1.28135e-05	0.000319568
Os08g0534950	Os08g0534950	10.3266	-6.68087	1.53116	-4.36327	1.28135e-05	0.000319568
Os01g0254850	Os01g0254850	42.2799	2.24828	0.515635	4.36022	1.29932e-05	0.000323778
Os03g0742400	Os03g0742400	1628.6	-0.404006	0.0926979	-4.35831	1.31073e-05	0.000326241
Os07g0535800	Os07g0535800	354.099	1.34564	0.308761	4.35819	1.31142e-05	0.000326241
Os03g0734100	Os03g0734100	1739.59	-1.82843	0.419694	-4.35658	1.32112e-05	0.000328379
Os03g0597600	Os03g0597600	228.675	-1.66582	0.382441	-4.35576	1.32604e-05	0.000329324
Os03g0314100	Os03g0314100	3958.82	0.717382	0.16473	4.35489	1.33135e-05	0.000330262
Os08g0113000	Os08g0113000	633.324	-1.91598	0.439973	-4.35477	1.33205e-05	0.000330262
Os11g0591000	Os11g0591000	66.6017	-1.52909	0.351347	-4.35208	1.34852e-05	0.000334065
Os04g0610400	Os04g0610400	607.2	1.10532	0.254095	4.35002	1.36123e-05	0.000336931
Os05g0369700	Os05g0369700	39.2174	-2.26187	0.51999	-4.34983	1.36244e-05	0.000336947
Os01g0550800	Os01g0550800	3400.9	-1.83452	0.421867	-4.34858	1.37023e-05	0.00033859
Os01g0817000	Os01g0817000	246.212	1.33209	0.306375	4.34792	1.37436e-05	0.000338948
Os04g0481600	Os04g0481600	136.463	1.90244	0.437563	4.3478	1.37512e-05	0.000338948
Os09g0365900	Os09g0365900	1596.67	1.49525	0.343908	4.34783	1.37492e-05	0.000338948
Os04g0385700	Os04g0385700	2041.55	0.875035	0.201322	4.34645	1.38359e-05	0.000340752
Os11g0213733	Os11g0213733	32.7231	2.63668	0.606755	4.34554	1.38934e-05	0.000341881
Os02g0673700	Os02g0673700	683.314	0.773296	0.177996	4.34445	1.39625e-05	0.000343297
Os01g0634600	Os01g0634600	13.1971	-7.41793	1.70757	-4.34415	1.39817e-05	0.000343483
Os04g0673300	Os04g0673300	1235.7	1.8571	0.427539	4.34369	1.40107e-05	0.000343908
Os05g0183100	Os05g0183100	2167.07	2.00624	0.462571	4.33715	1.4434e-05	0.000354006
Os05g0517900	Os05g0517900	218.962	-1.43038	0.329876	-4.33612	1.45023e-05	0.000355385
Os02g0276200	Os02g0276200	99.7166	-2.01287	0.464316	-4.33513	1.45675e-05	0.000356687
Os01g0555600	Os01g0555600	201.292	-1.69511	0.39128	-4.33222	1.47614e-05	0.000361135
Os03g0802500	Os03g0802500	4447.1	1.60576	0.370754	4.33106	1.48395e-05	0.000362746
Os03g0660500	Os03g0660500	32.013	6.15924	1.42297	4.32843	1.50174e-05	0.000366789
Os04g0183300	Os04g0183300	20.7899	-3.48962	0.806516	-4.32678	1.51308e-05	0.000369254
Os07g0116050	Os07g0116050	58.1216	-3.92711	0.908831	-4.32106	1.55282e-05	0.000378639
Os03g0227700	Os03g0227700	312.996	-1.40849	0.326349	-4.31589	1.58959e-05	0.000387286
Os01g0279000	Os01g0279000	126.21	-2.29399	0.531763	-4.31394	1.60373e-05	0.000390408
Os04g0400700	Os04g0400700	109.227	-2.20768	0.511803	-4.31353	1.60665e-05	0.000390798
Os02g0174800	Os02g0174800	440.848	-1.23946	0.287559	-4.31028	1.63046e-05	0.000396263
Os05g0110900	Os05g0110900	4642.6	0.989578	0.230178	4.29918	1.7143e-05	0.000416295
Os09g0571200	Os09g0571200	2993.3	1.51472	0.352441	4.2978	1.72504e-05	0.00041856
Os07g0553400	Os07g0553400	93.965	-6.54518	1.52307	-4.29737	1.72839e-05	0.000419028
Os03g0623100	Os03g0623100	58.7905	8.8846	2.06761	4.29703	1.73099e-05	0.000419315
Os05g0525400	Os05g0525400	12.2252	-7.31258	1.70326	-4.29328	1.76052e-05	0.000426117
Os01g0966000	Os01g0966000	4457.56	0.600004	0.139765	4.29294	1.76321e-05	0.000426421
Os09g0561500	Os09g0561500	308.204	-1.49244	0.347761	-4.29157	1.77417e-05	0.00042872
Os02g0729100	Os02g0729100	56.6445	-2.33318	0.543701	-4.29129	1.7764e-05	0.000428908
Os09g0293400	Os09g0293400	858.81	-0.936655	0.218281	-4.29105	1.7783e-05	0.000429015
Os12g0432600	Os12g0432600	139.279	2.15845	0.503664	4.2855	1.8233e-05	0.000439511
Os07g0509800	Os07g0509800	1893.23	2.04736	0.477871	4.28434	1.83281e-05	0.000441443
Os03g0288000	Os03g0288000	1435.62	-1.51065	0.352632	-4.28392	1.83632e-05	0.00044193
Os05g0148900	Os05g0148900	89.7078	-1.96447	0.458735	-4.28235	1.84928e-05	0.000444685
Os02g0173200	Os02g0173200	877.282	1.4603	0.341147	4.28055	1.86432e-05	0.000447889
Os03g0235700	Os03g0235700	403.718	-0.832284	0.194449	-4.28021	1.86715e-05	0.000447889
Os03g0814500	Os03g0814500	12.514	4.32753	1.01104	4.28026	1.86674e-05	0.000447889
Os08g0112300	Os08g0112300	1041.81	2.45654	0.574013	4.27958	1.87246e-05	0.000448798
Os12g0500800	Os12g0500800	660.576	0.745311	0.174168	4.27927	1.87505e-05	0.000449054
Os06g0622700	Os06g0622700	1291.65	0.979345	0.228895	4.27858	1.88092e-05	0.000449866
Os11g0126800	Os11g0126800	32.3627	-5.99245	1.40059	-4.27851	1.88149e-05	0.000449866
Os05g0488800	Os05g0488800	940.816	0.698418	0.163331	4.2761	1.90196e-05	0.000454394
Os07g0101800	Os07g0101800	161.642	-1.49762	0.350251	-4.27584	1.90416e-05	0.000454551
Os03g0187400	Os03g0187400	158.13	1.63697	0.383028	4.27375	1.92216e-05	0.000458477
Os07g0227200	Os07g0227200	506.983	0.762698	0.178565	4.27125	1.94381e-05	0.000463266
Os08g0401100	Os08g0401100	152.254	-1.35233	0.31669	-4.2702	1.95296e-05	0.000465073
Os01g0276400	Os01g0276400	284.463	0.823683	0.192972	4.26841	1.96875e-05	0.000468455
Os05g0462200	Os05g0462200	27.2128	-2.11431	0.495429	-4.26764	1.97551e-05	0.000469684
Os04g0589700	Os04g0589700	30.5611	-3.16197	0.741067	-4.26677	1.98321e-05	0.000471137
Os12g0490050	Os12g0490050	291.561	-1.18108	0.27684	-4.2663	1.98738e-05	0.000471747
Os08g0138100	Os08g0138100	48.9659	3.0856	0.723311	4.26594	1.99061e-05	0.000472133
Os06g0538400	Os06g0538400	236.633	-1.20577	0.282713	-4.26498	1.99919e-05	0.000473788
Os08g0408200	Os08g0408200	2166.46	0.54462	0.127717	4.26427	2.00554e-05	0.000474912
Os05g0493800	Os05g0493800	287.698	-2.61569	0.613552	-4.26319	2.0153e-05	0.000476842
Os06g0693700	Os06g0693700	1646.39	0.945527	0.222039	4.25838	2.05915e-05	0.000486827
Os09g0465400	Os09g0465400	210.071	1.12238	0.263588	4.25807	2.06202e-05	0.000487116
Os05g0550800	Os05g0550800	767.791	1.86586	0.438239	4.25763	2.06608e-05	0.000487683
Os11g0130400	Os11g0130400	97.1633	-1.20228	0.282621	-4.25403	2.09954e-05	0.000495185
Os05g0104150	Os05g0104150	111.325	-2.632	0.618853	-4.25303	2.10897e-05	0.000497013
Os10g0543500	Os10g0543500	260.765	-1.28422	0.301999	-4.25242	2.11473e-05	0.000497974
Os01g0605100	Os01g0605100	1409.38	1.99518	0.469447	4.25006	2.13713e-05	0.000502848
Os05g0138200	Os05g0138200	68.6533	-2.75182	0.647719	-4.24849	2.15219e-05	0.000505988
Os02g0267700	Os02g0267700	68.7175	3.01835	0.710783	4.24652	2.17116e-05	0.000510042
Os03g0402800	Os03g0402800	4453.46	1.21208	0.285536	4.24494	2.1865e-05	0.00051283
Os06g0711700	Os06g0711700	111.129	-1.2545	0.29552	-4.24506	2.18539e-05	0.00051283
Os04g0615200	Os04g0615200	1833.5	1.60207	0.377451	4.24445	2.19134e-05	0.000513555
Os04g0467000	Os04g0467000	20.6282	-7.17136	1.6898	-4.24391	2.19655e-05	0.000514368
Os06g0699800	Os06g0699800	40.7097	-2.49691	0.588495	-4.24287	2.20681e-05	0.000516361
Os01g0567400	Os01g0567400	528.032	1.05495	0.248713	4.24165	2.21884e-05	0.000518765
Os01g0680200	Os01g0680200	29.872	-2.69173	0.634759	-4.24056	2.22966e-05	0.000520883
Os07g0647200	Os07g0647200	79.3709	-1.63583	0.385916	-4.23882	2.24702e-05	0.000524525
Os04g0669100	Os04g0669100	693.895	-0.839242	0.198013	-4.23831	2.2521e-05	0.000525294
Os01g0952900	Os01g0952900	46.2237	3.04578	0.718709	4.23785	2.25667e-05	0.000525945
Os04g0422600	Os04g0422600	33.7233	-1.94482	0.459291	-4.2344	2.29159e-05	0.000533661
Os01g0580800	Os01g0580800	1063.85	-0.557972	0.131777	-4.2342	2.29368e-05	0.000533728
Os02g0558100	Os02g0558100	1577.61	-0.697051	0.164725	-4.23159	2.32042e-05	0.000539524
Os05g0380900	Os05g0380900	178.289	1.58433	0.374916	4.22582	2.3807e-05	0.000553105
Os12g0564100	Os12g0564100	537.73	3.10335	0.734645	4.22428	2.39706e-05	0.000556469
Os12g0518000	Os12g0518000	196.637	1.07499	0.254567	4.22281	2.4128e-05	0.000559682
Os07g0267200	Os07g0267200	280.751	1.71068	0.4052	4.22181	2.42348e-05	0.000561278
Os09g0505700	Os09g0505700	4322.17	-0.360871	0.0854758	-4.2219	2.42248e-05	0.000561278
Os12g0162100	Os12g0162100	2299.28	-0.889436	0.210688	-4.22159	2.4259e-05	0.000561399
Os06g0539250	Os06g0539250	14.5514	6.53583	1.54898	4.21944	2.44912e-05	0.000566328
Os01g0667200	Os01g0667200	3179.7	-0.641854	0.152174	-4.21788	2.46606e-05	0.0005698
Os01g0185900	Os01g0185900	1980.16	1.59985	0.379433	4.21642	2.48214e-05	0.000573065
Os04g0142400	Os04g0142400	2135.28	1.9155	0.454458	4.21491	2.4988e-05	0.000576462
Os02g0204500	Os02g0204500	557.537	1.29198	0.306661	4.21305	2.5194e-05	0.000580482
Os11g0225000	Os11g0225000	461.313	-1.14697	0.272246	-4.21299	2.52016e-05	0.000580482
Os04g0556500	Os04g0556500	451.162	1.06278	0.252322	4.21201	2.53108e-05	0.000582543
Os12g0552700	Os12g0552700	2474.21	0.346998	0.0823868	4.21182	2.53322e-05	0.000582582
Os01g0157600	Os01g0157600	18.1464	6.62751	1.57448	4.20933	2.5613e-05	0.000588582
Os07g0153000	Os07g0153000	55.1732	3.70001	0.879127	4.20873	2.56809e-05	0.000589223
Os11g0160400	Os11g0160400	84.4075	3.0354	0.721208	4.20877	2.5676e-05	0.000589223
Os05g0115100	Os05g0115100	364.627	1.0972	0.260849	4.20628	2.59613e-05	0.000595195
Os05g0595100	Os05g0595100	3336.42	0.959611	0.228251	4.20419	2.62013e-05	0.000600232
Os07g0521100	Os07g0521100	179.294	1.30898	0.311517	4.20196	2.64615e-05	0.000605723
Os10g0524400	Os10g0524400	1973.34	0.73389	0.174671	4.20156	2.65083e-05	0.000606323
Os02g0764700	Os02g0764700	18.6718	4.34148	1.03419	4.19795	2.6934e-05	0.000615585
Os01g0753150	Os01g0753150	96.9647	2.19099	0.522116	4.19637	2.71228e-05	0.000619419
Os06g0694000	Os06g0694000	4048.17	0.327254	0.0780653	4.19205	2.76445e-05	0.000630845
Os05g0317200	Os05g0317200	4956.14	-0.600427	0.143355	-4.18839	2.80946e-05	0.000640622
Os07g0181700	Os07g0181700	267.779	-1.24808	0.298007	-4.1881	2.81296e-05	0.000640925
Os09g0415050	Os09g0415050	78.8025	3.32136	0.793704	4.18464	2.85621e-05	0.000650279
Os05g0438800	Os05g0438800	816.71	-0.983168	0.235138	-4.18124	2.89919e-05	0.000659555
Os03g0681900	Os03g0681900	2875.68	0.576587	0.138044	4.17683	2.95599e-05	0.000671958
Os02g0710500	Os02g0710500	801.591	-1.33618	0.320063	-4.17473	2.98346e-05	0.000677681
Os05g0128000	Os05g0128000	94.7379	1.41491	0.338961	4.17426	2.9896e-05	0.000678554
Os02g0200900	Os02g0200900	8350.93	0.654043	0.156752	4.17246	3.01323e-05	0.000683392
Os01g0975900	Os01g0975900	175.284	-2.67992	0.64271	-4.16971	3.04982e-05	0.00069116
Os08g0476000	Os08g0476000	213.553	1.16812	0.280368	4.16636	3.09498e-05	0.00070032
Os09g0425900	Os09g0425900	3153.84	1.27845	0.306851	4.16636	3.09497e-05	0.00070032
Os11g0691800	Os11g0691800	331.71	1.1667	0.280058	4.16592	3.10105e-05	0.000701156
Os02g0769700	Os02g0769700	40.4445	-2.21016	0.530649	-4.16502	3.1132e-05	0.000703363
Os09g0572400	Os09g0572400	1441.8	1.02066	0.245145	4.1635	3.13409e-05	0.000707543
Os10g0580900	Os10g0580900	2426.44	1.11515	0.268083	4.15973	3.18624e-05	0.000718767
Os07g0158800	Os07g0158800	153.219	-1.64846	0.396312	-4.15952	3.18923e-05	0.000718892
Os02g0785700	Os02g0785700	26.4944	-5.43115	1.30656	-4.15683	3.22688e-05	0.000725716
Os04g0629300	Os04g0629300	581.453	1.48643	0.357573	4.15699	3.22472e-05	0.000725716
Os09g0550500	Os09g0550500	36.9076	1.62931	0.391945	4.157	3.22458e-05	0.000725716
Os09g0518200	Os09g0518200	279.698	1.69741	0.408427	4.15598	3.23901e-05	0.000727891
Os02g0456500	Os02g0456500	209.814	-0.802263	0.19308	-4.15507	3.25183e-05	0.000730215
Os02g0809800	Os02g0809800	1666.02	-1.63177	0.392854	-4.15364	3.27228e-05	0.000734248
Os02g0105400	Os02g0105400	2741.75	1.52077	0.366151	4.15339	3.27587e-05	0.000734497
Os02g0581800	Os02g0581800	37.0645	-3.70206	0.891442	-4.15289	3.283e-05	0.000735537
Os03g0154100	Os03g0154100	992.602	2.00894	0.483855	4.15196	3.29646e-05	0.000737992
Os08g0425500	Os08g0425500	81.1622	-2.90197	0.699108	-4.15096	3.31088e-05	0.00074066
Os03g0852000	Os03g0852000	295.241	-1.07889	0.259934	-4.15061	3.31586e-05	0.000741211
Os08g0455700	Os08g0455700	61.9418	-1.23201	0.297062	-4.14731	3.36403e-05	0.000751411
Os06g0663500	Os06g0663500	372.829	0.629639	0.15183	4.14699	3.36869e-05	0.000751882
Os08g0223700	Os08g0223700	293.735	0.626194	0.151094	4.14439	3.40716e-05	0.000759895
Os02g0540700	Os02g0540700	130.083	1.65833	0.40022	4.14356	3.41958e-05	0.000762088
Os11g0490850	Os11g0490850	33.6514	2.32913	0.562257	4.14246	3.43595e-05	0.000765159
Os04g0135400	Os04g0135400	88.4279	-2.72631	0.658565	-4.13977	3.47656e-05	0.00077362
Os07g0256700	Os07g0256700	23.168	-5.46806	1.3227	-4.134	3.56499e-05	0.0007927
Os02g0464550	Os02g0464550	19.4201	6.24854	1.51188	4.13298	3.58096e-05	0.000795055
Os09g0526500	Os09g0526500	38.0262	2.4418	0.590788	4.13313	3.57852e-05	0.000795055
Os02g0305950	Os02g0305950	9.11157	-6.80695	1.64786	-4.13078	3.61538e-05	0.000802093
Os03g0278300	Os03g0278300	6363.13	0.489186	0.118497	4.12826	3.65519e-05	0.000810316
Os11g0506800	Os11g0506800	46.2987	2.89138	0.700417	4.12809	3.65795e-05	0.000810319
Os03g0812400	Os03g0812400	213.971	3.01499	0.73068	4.12628	3.68676e-05	0.000816088
Os04g0630900	Os04g0630900	261.499	-1.18681	0.287725	-4.12481	3.71039e-05	0.000820705
Os07g0273301	Os07g0273301	22.0774	-1.98572	0.481795	-4.12151	3.76391e-05	0.00083192
Os08g0234200	Os08g0234200	199.097	-0.762958	0.185141	-4.12095	3.77314e-05	0.000833336
Os08g0176900	Os08g0176900	1358.93	-0.856892	0.20796	-4.12047	3.78101e-05	0.000834451
Os09g0364800	Os09g0364800	81.9865	1.92752	0.468012	4.11852	3.81306e-05	0.000840895
Os05g0347400	Os05g0347400	81.8927	-1.62722	0.395336	-4.11605	3.85423e-05	0.000849341
Os05g0584200	Os05g0584200	2972.17	-0.553932	0.134591	-4.11567	3.86062e-05	0.000850113
Os03g0147001	Os03g0147001	20.9942	2.44815	0.594969	4.11475	3.87598e-05	0.00085286
Os01g0851600	Os01g0851600	190.364	-1.1098	0.269873	-4.11228	3.91764e-05	0.000861385
Os01g0155300	Os01g0155300	23.6659	-4.96631	1.20779	-4.11189	3.92442e-05	0.000861592
Os10g0571600	Os10g0571600	287.312	1.39301	0.338773	4.11193	3.92361e-05	0.000861592
Os09g0466800	Os09g0466800	19.0942	-3.82131	0.929435	-4.11143	3.93213e-05	0.000862644
Os04g0226600	Os04g0226600	457.667	1.03855	0.252644	4.11073	3.94418e-05	0.000864645
Os10g0573800	Os10g0573800	1848.67	1.22262	0.297683	4.10713	4.00613e-05	0.000877574
Os06g0271600	Os06g0271600	41.6493	-4.14353	1.00916	-4.10593	4.02686e-05	0.000881461
Os06g0158400	Os06g0158400	66.1582	-1.32687	0.323397	-4.10292	4.07968e-05	0.000892362
Os03g0131100	Os03g0131100	1105.45	0.658841	0.160679	4.10035	4.12518e-05	0.000901647
Os05g0471000	Os05g0471000	1137.05	1.3143	0.320666	4.09867	4.15532e-05	0.000907563
Os01g0220700	Os01g0220700	18.8559	-4.98078	1.21543	-4.09794	4.16846e-05	0.000909759
Os02g0311150	Os02g0311150	8.55379	-6.84265	1.67024	-4.0968	4.18906e-05	0.000913579
Os03g0701400	Os03g0701400	433.101	0.606241	0.148018	4.09572	4.20859e-05	0.000917163
Os10g0550900	Os10g0550900	1305.84	2.73934	0.669025	4.09452	4.23039e-05	0.000921233
Os10g0522700	Os10g0522700	1214.6	-0.729265	0.178123	-4.09416	4.23703e-05	0.000921999
Os03g0326200	Os03g0326200	209.709	2.12655	0.520066	4.08901	4.33222e-05	0.000942019
Os08g0120600	Os08g0120600	2639.93	2.62911	0.643278	4.08706	4.36881e-05	0.000949276
Os12g0138050	Os12g0138050	274.237	1.43362	0.351165	4.08247	4.45602e-05	0.000967513
Os04g0671200	Os04g0671200	3733.63	0.967915	0.237409	4.077	4.5621e-05	0.000989819
Os03g0289100	Os03g0289100	2707.97	-0.793024	0.194761	-4.07178	4.66558e-05	0.00101108
Os04g0372700	Os04g0372700	93.9197	1.75412	0.430806	4.07171	4.66696e-05	0.00101108
Os11g0126900	Os11g0126900	421.389	2.52015	0.619111	4.07059	4.6894e-05	0.0010152
Os12g0594300	Os12g0594300	1352.45	0.63929	0.157109	4.06908	4.72001e-05	0.00102108
Os01g0220500	Os01g0220500	34.0066	-6.08961	1.49712	-4.06756	4.75082e-05	0.00102673
Os02g0737300	Os02g0737300	7.23157	6.58307	1.61848	4.06745	4.75309e-05	0.00102673
Os11g0556400	Os11g0556400	37.9113	2.3329	0.573803	4.06568	4.78928e-05	0.00103379
Os02g0791400	Os02g0791400	346.961	-1.09098	0.268355	-4.06545	4.79408e-05	0.00103381
Os06g0650700	Os06g0650700	48.092	2.48022	0.610091	4.06533	4.79639e-05	0.00103381
Os08g0150200	Os08g0150200	155.462	1.01614	0.250044	4.06384	4.82722e-05	0.0010397
Os02g0119600	Os02g0119600	146.931	1.51696	0.373363	4.06296	4.84534e-05	0.00104284
Os03g0102500	Os03g0102500	438.422	-2.43705	0.600004	-4.06172	4.87135e-05	0.00104768
Os03g0856000	Os03g0856000	1440.35	-0.986002	0.242776	-4.06136	4.87868e-05	0.00104849
Os04g0506800	Os04g0506800	261.223	1.58826	0.391097	4.06105	4.8853e-05	0.00104915
Os01g0764800	Os01g0764800	937.92	1.46179	0.360327	4.05684	4.97401e-05	0.0010673
Os04g0577375	Os04g0577375	52.1585	1.86619	0.460028	4.0567	4.97706e-05	0.0010673
Os08g0398000	Os08g0398000	1370.1	-0.792433	0.195377	-4.05592	4.99367e-05	0.00107009
Os09g0380300	Os09g0380300	42.7752	-1.54612	0.381328	-4.05456	5.02294e-05	0.00107558
Os09g0429200	Os09g0429200	13.7448	-4.91243	1.21193	-4.0534	5.04781e-05	0.00108012
Os07g0557200	Os07g0557200	412.986	-1.26138	0.311262	-4.05246	5.06822e-05	0.0010837
Os02g0822900	Os02g0822900	774.872	1.37131	0.338546	4.05059	5.10876e-05	0.00109158
Os07g0597200	Os07g0597200	1494.72	1.9929	0.492149	4.04939	5.13517e-05	0.00109564
Os12g0589100	Os12g0589100	9267.15	-0.431099	0.106459	-4.04943	5.13428e-05	0.00109564
Os12g0618800	Os12g0618800	1823.47	0.629408	0.155551	4.0463	5.20333e-05	0.00110938
Os04g0529100	Os04g0529100	144.713	-1.105	0.273179	-4.04495	5.23347e-05	0.001115
Os06g0115300	Os06g0115300	645.054	-1.20058	0.296845	-4.04445	5.24461e-05	0.00111657
Os01g0743300	Os01g0743300	2278.4	-0.437069	0.108073	-4.0442	5.25019e-05	0.00111695
Os03g0849800	Os03g0849800	762.119	1.24501	0.308087	4.04109	5.3203e-05	0.00113105
Os03g0829100	Os03g0829100	1061.54	-0.678089	0.168057	-4.03488	5.46298e-05	0.00116055
Os06g0649000	Os06g0649000	592.153	3.73319	0.925931	4.03182	5.53456e-05	0.00117491
Os06g0354500	Os06g0354500	2855.4	-0.775364	0.192332	-4.03138	5.54503e-05	0.00117629
Os02g0535901	Os02g0535901	124.897	-1.51985	0.377072	-4.03065	5.5622e-05	0.00117847
Os12g0135051	Os12g0135051	12.627	-6.67396	1.65582	-4.03061	5.56328e-05	0.00117847
Os03g0241300	Os03g0241300	4372.53	0.62606	0.155387	4.02903	5.60085e-05	0.00118557
Os02g0139600	Os02g0139600	823.471	-1.02466	0.254509	-4.02601	5.6731e-05	0.00120001
Os03g0276900	Os03g0276900	1034.14	-0.560227	0.139165	-4.02563	5.68227e-05	0.00120023
Os07g0556300	Os07g0556300	591.853	-0.742223	0.184371	-4.02571	5.68039e-05	0.00120023
Os01g0804900	Os01g0804900	70.5296	-1.67725	0.416862	-4.02352	5.73353e-05	0.00121019
Os09g0551201	Os09g0551201	34.065	2.7527	0.684207	4.0232	5.74134e-05	0.00121097
Os11g0664000	Os11g0664000	22.6852	-3.86229	0.960348	-4.02176	5.77637e-05	0.00121749
Os12g0512400	Os12g0512400	233.983	-1.18691	0.295229	-4.0203	5.81238e-05	0.00122421
Os01g0655500	Os01g0655500	2994.25	-1.06152	0.264111	-4.01921	5.83926e-05	0.00122899
Os05g0577500	Os05g0577500	128.621	1.21975	0.303572	4.01798	5.86995e-05	0.00123457
Os10g0161800	Os10g0161800	644.822	0.633032	0.157646	4.01554	5.93093e-05	0.00124651
Os03g0792800	Os03g0792800	651.69	1.3572	0.33803	4.01503	5.94376e-05	0.00124787
Os11g0175400	Os11g0175400	2325.63	1.3372	0.333056	4.01495	5.94587e-05	0.00124787
Os06g0692600	Os06g0692600	20.1487	-6.38882	1.59199	-4.01311	5.99242e-05	0.00125675
Os11g0636900	Os11g0636900	4510.32	0.779771	0.194355	4.0121	6.01798e-05	0.00126121
Os07g0539300	Os07g0539300	1177.28	-1.44279	0.35969	-4.0112	6.04109e-05	0.00126516
Os05g0433400	Os05g0433400	8.38793	-6.66428	1.66222	-4.00927	6.09076e-05	0.00127466
Os10g0542700	Os10g0542700	191.987	2.17299	0.542581	4.00492	6.2039e-05	0.00129741
Os06g0294950	Os06g0294950	60.4184	-1.62797	0.406573	-4.00413	6.22465e-05	0.00130083
Os04g0359100	Os04g0359100	437.139	-1.48989	0.37233	-4.00154	6.29316e-05	0.00131422
Os01g0522400	Os01g0522400	213.647	-2.40436	0.601097	-3.99996	6.33531e-05	0.00132209
Os12g0283400	Os12g0283400	47.192	2.95686	0.739486	3.99854	6.3735e-05	0.00132912
Os10g0210500	Os10g0210500	1648.03	-1.43894	0.360309	-3.99363	6.50685e-05	0.00135597
Os03g0326000	Os03g0326000	660.658	1.58305	0.39645	3.99305	6.52276e-05	0.00135833
Os08g0300300	Os08g0300300	3565.62	-0.758849	0.19015	-3.9908	6.58499e-05	0.00137032
Os07g0495000	Os07g0495000	2423.8	-0.447601	0.112172	-3.9903	6.59898e-05	0.00137226
Os01g0760000	Os01g0760000	1427.56	2.79294	0.700718	3.98582	6.72464e-05	0.00139741
Os03g0762300	Os03g0762300	782.043	-1.13088	0.283749	-3.9855	6.73393e-05	0.00139836
Os06g0662200	Os06g0662200	2556.69	1.88279	0.472634	3.98362	6.78746e-05	0.00140848
Os01g0111700	Os01g0111700	228.511	2.03587	0.51132	3.98159	6.8456e-05	0.00141955
Os05g0178900	Os05g0178900	1928.24	0.567561	0.142567	3.98101	6.86241e-05	0.00142204
Os05g0360400	Os05g0360400	679.435	-0.583385	0.146575	-3.9801	6.88861e-05	0.00142646
Os09g0499600	Os09g0499600	870.397	0.390098	0.0980467	3.9787	6.92925e-05	0.00143387
Os02g0580500	Os02g0580500	154.076	2.04425	0.514022	3.97696	6.98007e-05	0.00144338
Os01g0585200	Os01g0585200	187.352	3.16809	0.796965	3.97519	7.03224e-05	0.00145315
Os10g0562900	Os10g0562900	105.323	2.14114	0.538923	3.973	7.09735e-05	0.00146558
Os11g0609500	Os11g0609500	230.906	-1.8451	0.464554	-3.97176	7.13424e-05	0.00147217
Os03g0194900	Os03g0194900	7679.8	1.25862	0.316936	3.97123	7.15038e-05	0.00147394
Os03g0861900	Os03g0861900	265.657	0.676349	0.170316	3.97114	7.15281e-05	0.00147394
Os07g0430501	Os07g0430501	109.08	-2.68023	0.674976	-3.97086	7.16142e-05	0.00147468
Os08g0477100	Os08g0477100	358.126	-3.22489	0.812267	-3.97024	7.18013e-05	0.00147751
Os05g0134200	Os05g0134200	1969.45	0.728768	0.183635	3.96856	7.23086e-05	0.00148691
Os12g0586300	Os12g0586300	522.842	1.35125	0.34059	3.96737	7.26696e-05	0.00149329
Os12g0633700	Os12g0633700	62.0591	-1.75817	0.443215	-3.96686	7.28261e-05	0.00149547
Os04g0450400	Os04g0450400	781.742	0.945579	0.238423	3.96597	7.30991e-05	0.00150003
Os01g0769000	Os01g0769000	2821.63	0.453714	0.114428	3.96505	7.33811e-05	0.00150477
Os01g0281100	Os01g0281100	50.1724	1.66265	0.419422	3.96414	7.36603e-05	0.00150853
Os05g0539300	Os05g0539300	12.7568	5.39816	1.36175	3.96412	7.36664e-05	0.00150853
Os05g0561400	Os05g0561400	193.885	-2.65849	0.671226	-3.96065	7.47458e-05	0.00152957
Os04g0674000	Os04g0674000	1417.97	1.36395	0.344567	3.95845	7.54389e-05	0.00154268
Os12g0510200	Os12g0510200	476.835	0.889994	0.225134	3.95317	7.71215e-05	0.001576
Os02g0824000	Os02g0824000	146.186	0.794355	0.200965	3.9527	7.72747e-05	0.00157721
Os05g0321900	Os05g0321900	23.0556	3.17394	0.802988	3.95266	7.72876e-05	0.00157721
Os01g0693300	Os01g0693300	886.088	1.59426	0.403456	3.95151	7.76595e-05	0.00158325
Os12g0567300	Os12g0567300	561.152	-1.38216	0.349788	-3.95141	7.76907e-05	0.00158325
Os03g0365900	Os03g0365900	445.66	-1.32838	0.336294	-3.95004	7.81371e-05	0.00159125
Os06g0706100	Os06g0706100	28.5579	-3.11478	0.788727	-3.94912	7.84403e-05	0.00159632
Os01g0742400	Os01g0742400	766.939	1.94904	0.494118	3.94449	7.99715e-05	0.00162636
Os01g0826400	Os01g0826400	1838.84	2.05205	0.520341	3.94367	8.02445e-05	0.00163079
Os09g0494600	Os09g0494600	197.783	-1.62146	0.411217	-3.94307	8.04442e-05	0.00163372
Os10g0358200	Os10g0358200	18.5643	-2.97673	0.756253	-3.93616	8.27961e-05	0.00168033
Os02g0814000	Os02g0814000	1204.94	1.71499	0.435921	3.93418	8.34797e-05	0.00169304
Os01g0259300	Os01g0259300	40.8104	-2.17256	0.552302	-3.93364	8.36695e-05	0.00169573
Os07g0273500	Os07g0273500	13.9924	2.38734	0.60755	3.92945	8.51394e-05	0.00172434
Os10g0393800	Os10g0393800	552.318	2.68097	0.682348	3.92903	8.52875e-05	0.00172615
Os06g0652600	Os06g0652600	114.4	-2.68461	0.68336	-3.92854	8.54641e-05	0.00172854
Os11g0587600	Os11g0587600	1446.53	-1.24309	0.316476	-3.92793	8.56818e-05	0.00173176
Os03g0205400	Os03g0205400	1344.52	0.842954	0.214619	3.92768	8.57686e-05	0.00173233
Os04g0664800	Os04g0664800	45.1742	-1.79283	0.456587	-3.92659	8.61599e-05	0.00173904
Os01g0874900	Os01g0874900	2295.23	0.725669	0.184834	3.92606	8.63492e-05	0.00174048
Os02g0198500	Os02g0198500	458.424	-1.04926	0.267251	-3.92613	8.6325e-05	0.00174048
Os11g0691650	Os11g0691650	24.2273	-3.64685	0.929872	-3.92188	8.78594e-05	0.00176971
Os02g0244700	Os02g0244700	16436	-0.758772	0.193819	-3.91485	9.0459e-05	0.00182083
Os02g0183000	Os02g0183000	28.583	-2.56663	0.655735	-3.91413	9.07309e-05	0.00182382
Os03g0736700	Os03g0736700	1276.61	-0.675465	0.172565	-3.91425	9.06842e-05	0.00182382
Os05g0443500	Os05g0443500	2611.57	-1.15574	0.29532	-3.91353	9.09566e-05	0.00182711
Os10g0453000	Os10g0453000	111.913	-6.3113	1.61285	-3.91315	9.11015e-05	0.00182878
Os01g0916000	Os01g0916000	956.128	-1.69789	0.433993	-3.91227	9.14336e-05	0.0018342
Os07g0281800	Os07g0281800	347.882	-1.00274	0.25634	-3.91176	9.16264e-05	0.00183682
Os06g0128800	Os06g0128800	238.808	2.75275	0.703948	3.91044	9.2129e-05	0.00184564
Os01g0949300	Os01g0949300	1845.24	0.838759	0.214568	3.90906	9.26546e-05	0.00185366
Os11g0144900	Os11g0144900	109.084	2.16064	0.552722	3.90909	9.26463e-05	0.00185366
Os06g0472200	Os06g0472200	1157.23	0.422649	0.108137	3.90845	9.28911e-05	0.00185713
Os04g0543000	Os04g0543000	39.7638	2.33809	0.598401	3.90723	9.33601e-05	0.00186524
Os02g0618100	Os02g0618100	811.467	-0.784449	0.200824	-3.90614	9.37804e-05	0.00187238
Os07g0187000	Os07g0187000	21.656	-1.98997	0.509487	-3.90583	9.39015e-05	0.00187352
Os02g0515200	Os02g0515200	1018.65	1.53887	0.394037	3.90539	9.40729e-05	0.00187568
Os10g0483500	Os10g0483500	143.981	-1.42895	0.366111	-3.90305	9.4989e-05	0.00189266
Os06g0543200	Os06g0543200	401.902	-0.819488	0.210012	-3.90211	9.53595e-05	0.00189877
Os01g0871500	Os01g0871500	1714.73	-1.12092	0.287486	-3.89905	9.65713e-05	0.0019216
Os01g0608300	Os01g0608300	7.94314	-6.40866	1.64373	-3.89886	9.66484e-05	0.00192184
Os09g0448100	Os09g0448100	620.911	0.540517	0.138661	3.89811	9.69447e-05	0.00192643
Os02g0454500	Os02g0454500	67.662	-2.60113	0.667938	-3.89426	9.84979e-05	0.00195598
Os12g0438600	Os12g0438600	1418.98	-1.32516	0.340414	-3.89279	9.90967e-05	0.00196655
Os01g0290650	Os01g0290650	33.1249	-1.9117	0.491399	-3.89033	0.00010011	0.00198532
Os08g0562300	Os08g0562300	236.255	-1.10816	0.28492	-3.88938	0.000100501	0.00199173
Os02g0713700	Os02g0713700	579.16	-1.19918	0.308502	-3.88709	0.000101453	0.00200926
Os07g0103500	Os07g0103500	20.8389	-6.09842	1.57147	-3.8807	0.000104157	0.00206142
Os01g0290600	Os01g0290600	391.786	-1.02006	0.263069	-3.87754	0.000105519	0.00208698
Os03g0841700	Os03g0841700	1804.03	1.05659	0.272531	3.87694	0.000105779	0.00209073
Os01g0264400	Os01g0264400	1207.54	-1.50201	0.387509	-3.87606	0.000106161	0.00209687
Os07g0546150	Os07g0546150	25.8745	2.55185	0.658419	3.87573	0.000106307	0.00209836
Os01g0691100	Os01g0691100	22.8374	-3.23719	0.835392	-3.87506	0.000106599	0.00210271
Os04g0630400	Os04g0630400	47.0996	3.2235	0.832049	3.87417	0.000106989	0.002109
Os05g0455200	Os05g0455200	690.909	-0.840406	0.216965	-3.87346	0.000107299	0.0021137
Os01g0294500	Os01g0294500	61.9043	-3.19096	0.824629	-3.86957	0.000109028	0.00214543
Os09g0371200	Os09g0371200	25.1213	-2.35361	0.608245	-3.86951	0.000109055	0.00214543
Os08g0540900	Os08g0540900	175.634	2.68895	0.694955	3.86925	0.000109172	0.0021463
Os08g0558100	Os08g0558100	712.582	1.33097	0.344111	3.86785	0.000109799	0.00215718
Os05g0361700	Os05g0361700	890.329	1.12623	0.291265	3.86667	0.000110333	0.00216624
Os12g0471100	Os12g0471100	979.182	1.75183	0.453383	3.86391	0.000111588	0.00218942
Os11g0232100	Os11g0232100	1896.33	-1.10437	0.285889	-3.86294	0.000112032	0.00219668
Os10g0499400	Os10g0499400	1190.46	1.32581	0.343241	3.86261	0.000112182	0.00219815
Os05g0495300	Os05g0495300	12308.1	0.959656	0.248607	3.86013	0.000113326	0.0022191
Os03g0838800	Os03g0838800	209.67	2.28237	0.591611	3.85789	0.00011437	0.00223806
Os01g0185500	Os01g0185500	716.902	-0.650026	0.168548	-3.85662	0.000114965	0.00224821
Os01g0732801	Os01g0732801	199.181	0.80892	0.209771	3.85621	0.000115158	0.0022505
Os06g0111700	Os06g0111700	423.141	0.62389	0.161888	3.85383	0.000116283	0.00227099
Os02g0467600	Os02g0467600	1906.98	1.65171	0.428755	3.85234	0.000116996	0.00228339
Os03g0723700	Os03g0723700	330.041	1.22451	0.317916	3.85168	0.000117312	0.00228805
Os09g0361300	Os09g0361300	344.865	-0.700327	0.181964	-3.84872	0.000118736	0.00231429
Os12g0198900	Os12g0198900	7.38072	-3.83555	0.996698	-3.84826	0.000118959	0.00231712
Os06g0127000	Os06g0127000	4114.24	-0.518562	0.134857	-3.84528	0.000120417	0.00234396
Os02g0210900	Os02g0210900	10.5422	-4.44517	1.15667	-3.84307	0.000121505	0.00236048
Os03g0787100	Os03g0787100	649.006	0.789293	0.205376	3.84316	0.000121459	0.00236048
Os05g0456900	Os05g0456900	125.556	-1.38458	0.360257	-3.84332	0.00012138	0.00236048
Os02g0137450	Os02g0137450	224.214	0.959682	0.249929	3.83982	0.000123126	0.00239039
Os08g0242400	Os08g0242400	26.2161	2.70423	0.704475	3.83864	0.000123716	0.00240026
Os01g0907200	Os01g0907200	825.676	1.68249	0.438525	3.8367	0.000124696	0.0024177
Os01g0941200	Os01g0941200	371.484	-2.30911	0.601921	-3.83624	0.000124933	0.0024207
Os06g0483100	Os06g0483100	21.9783	3.46071	0.9023	3.83543	0.000125347	0.00242712
Os08g0446301	Os08g0446301	179.239	-1.24616	0.325026	-3.83404	0.000126058	0.00243929
Os02g0331400	Os02g0331400	46.1681	-6.93156	1.80855	-3.83266	0.000126764	0.00245135
Os08g0230500	Os08g0230500	708.095	0.646084	0.168581	3.83249	0.000126851	0.00245143
Os03g0169500	Os03g0169500	300.842	-1.20456	0.314403	-3.83126	0.000127486	0.00246048
Os07g0521500	Os07g0521500	69.7556	-1.38811	0.362301	-3.83138	0.000127427	0.00246048
Os01g0803300	Os01g0803300	835.725	-2.28892	0.597613	-3.8301	0.00012809	0.00247052
Os03g0351300	Os03g0351300	1276.17	1.68207	0.439219	3.82969	0.000128303	0.00247301
Os01g0343100	Os01g0343100	31.3453	-2.60916	0.681645	-3.82774	0.000129326	0.00249034
Os03g0103100	Os03g0103100	1458.5	-1.59132	0.415742	-3.82765	0.00012937	0.00249034
Os07g0496250	Os07g0496250	62.2992	2.71774	0.710652	3.82429	0.00013115	0.00252295
Os01g0215000	Os01g0215000	99.0496	-1.07686	0.281816	-3.82114	0.000132835	0.00255369
Os04g0682100	Os04g0682100	2834.26	-0.936966	0.245245	-3.82053	0.000133166	0.0025584
Os02g0270200	Os02g0270200	239.439	1.90989	0.500077	3.81919	0.000133888	0.0025706
Os12g0616500	Os12g0616500	807.349	-1.77242	0.464212	-3.81812	0.000134473	0.00258015
Os03g0235400	Os03g0235400	215.934	0.823757	0.215769	3.81777	0.000134662	0.0025821
Os02g0753800	Os02g0753800	3964.98	-0.8466	0.221822	-3.81657	0.000135317	0.00259298
Os01g0124401	Os01g0124401	14031.7	2.38445	0.625222	3.81376	0.000136867	0.00262007
Os03g0785900	Os03g0785900	469.057	-1.69146	0.443524	-3.81369	0.000136908	0.00262007
Os02g0578366	Os02g0578366	14.3744	-4.60569	1.20787	-3.81308	0.000137245	0.0026248
Os08g0431100	Os08g0431100	5394.47	0.802204	0.21042	3.81239	0.000137629	0.00263045
Os11g0661000	Os11g0661000	677.431	0.686217	0.180027	3.81174	0.000137993	0.00263569
Os01g0532300	Os01g0532300	204.609	1.44796	0.379924	3.81119	0.000138299	0.00263984
Os04g0498000	Os04g0498000	37.066	-2.06356	0.54153	-3.81062	0.000138619	0.00264425
Os01g0752100	Os01g0752100	457.693	0.699946	0.183834	3.8075	0.000140381	0.00267268
Os06g0220900	Os06g0220900	30.5449	-2.10978	0.55411	-3.80752	0.000140368	0.00267268
Os06g0237100	Os06g0237100	62.2028	1.45459	0.382033	3.8075	0.000140379	0.00267268
Os01g0775400	Os01g0775400	364.529	1.03797	0.272627	3.80729	0.0001405	0.00267321
Os01g0866800	Os01g0866800	2426.64	-0.512276	0.134575	-3.80662	0.000140878	0.00267695
Os03g0777000	Os03g0777000	260.155	1.75121	0.460035	3.80668	0.000140843	0.00267695
Os11g0575600	Os11g0575600	34.6923	-2.8104	0.738564	-3.80522	0.000141677	0.00269041
Os08g0384500	Os08g0384500	6557.25	1.64838	0.433467	3.80277	0.000143085	0.0027154
Os05g0488500	Os05g0488500	152.901	1.01797	0.267809	3.8011	0.000144052	0.002732
Os07g0170900	Os07g0170900	31.1175	-2.1966	0.578073	-3.79988	0.000144769	0.00274383
Os07g0112000	Os07g0112000	14.4803	-5.92909	1.56187	-3.79616	0.000146957	0.00278352
Os10g0522400	Os10g0522400	1229.24	1.6484	0.434377	3.79486	0.000147728	0.00279453
Os10g0574700	Os10g0574700	2744.79	1.26823	0.334184	3.79501	0.000147637	0.00279453
Os05g0501600	Os05g0501600	69.1639	-1.24438	0.328096	-3.79272	0.000149006	0.00281691
Os05g0457700	Os05g0457700	1593.46	-0.398178	0.105027	-3.7912	0.000149919	0.00283054
Os11g0138400	Os11g0138400	10.7598	-6.20637	1.63698	-3.79134	0.000149834	0.00283054
Os03g0761100	Os03g0761100	3354.49	1.19629	0.315625	3.79023	0.000150509	0.00283987
Os01g0655250	Os01g0655250	671.097	0.556595	0.146904	3.78883	0.000151356	0.00285402
Os09g0338400	Os09g0338400	1166.78	0.669934	0.177002	3.78489	0.000153778	0.00289784
Os01g0170000	Os01g0170000	518.04	1.37313	0.362911	3.78365	0.000154547	0.00291047
Os01g0726100	Os01g0726100	32.1365	-4.62699	1.22307	-3.78309	0.000154896	0.00291519
Os05g0531400	Os05g0531400	21.0698	-6.14626	1.62489	-3.78256	0.000155223	0.00291948
Os10g0398600	Os10g0398600	70.5485	-1.88491	0.498408	-3.78186	0.000155661	0.00292586
Os02g0528900	Os02g0528900	1695.62	-0.997965	0.26406	-3.77932	0.000157259	0.00295401
Os08g0472800	Os08g0472800	239.509	1.19839	0.317152	3.77859	0.00015772	0.00296079
Os06g0725100	Os06g0725100	1112.01	2.19547	0.58108	3.77825	0.000157935	0.00296294
Os03g0665000	Os03g0665000	16.6696	-5.85279	1.54941	-3.77742	0.000158461	0.00297093
Os01g0931400	Os01g0931400	428.433	-0.709569	0.18788	-3.77671	0.000158912	0.00297748
Os02g0605400	Os02g0605400	28.0227	-2.15059	0.569543	-3.77599	0.000159375	0.00298426
Os12g0572300	Os12g0572300	41.3346	3.25804	0.862871	3.77582	0.000159482	0.00298437
Os10g0144000	Os10g0144000	24.6616	-2.65175	0.702625	-3.77406	0.000160613	0.00300173
Os10g0535600	Os10g0535600	119.34	1.64923	0.436987	3.77409	0.000160592	0.00300173
Os02g0767400	Os02g0767400	178.289	-1.60716	0.426017	-3.77252	0.000161605	0.00301837
Os10g0520100	Os10g0520100	124.933	2.03177	0.539024	3.76934	0.000163677	0.00305512
Os06g0693600	Os06g0693600	249.642	-1.01217	0.26854	-3.76916	0.000163797	0.00305544
Os04g0584500	Os04g0584500	95.4146	1.20553	0.319988	3.76743	0.000164937	0.00307476
Os02g0566700	Os02g0566700	897.695	0.384465	0.102093	3.76581	0.000166008	0.00309136
Os05g0560500	Os05g0560500	369.239	2.28969	0.608028	3.76577	0.000166037	0.00309136
Os11g0229400	Os11g0229400	980.089	1.02032	0.271089	3.76379	0.00016736	0.00311404
Os07g0566200	Os07g0566200	2110.45	-0.431825	0.11474	-3.76351	0.000167546	0.00311553
Os08g0198800	Os08g0198800	14.4441	-4.72842	1.25733	-3.76068	0.000169452	0.00314899
Os08g0491400	Os08g0491400	6.41443	6.58418	1.75172	3.75869	0.000170805	0.00317214
Os11g0199600	Os11g0199600	2431.79	0.826493	0.21991	3.75832	0.000171059	0.00317486
Os09g0325300	Os09g0325300	515.278	0.552379	0.146986	3.75804	0.000171248	0.00317636
Os06g0222400	Os06g0222400	285.472	-1.44346	0.384538	-3.75376	0.0001742	0.00322909
Os12g0236200	Os12g0236200	14.4757	-5.66129	1.50859	-3.7527	0.000174941	0.0032408
Os01g0115900	Os01g0115900	29.8964	-1.70945	0.455793	-3.75049	0.000176488	0.00326604
Os05g0516700	Os05g0516700	75.6441	1.85514	0.494646	3.75044	0.000176525	0.00326604
Os01g0370900	Os01g0370900	22.0865	3.70766	0.988712	3.74999	0.000176839	0.0032698
Os06g0184700	Os06g0184700	169.85	0.839647	0.224158	3.74578	0.000179834	0.0033231
Os03g0296200	Os03g0296200	30.2265	2.98693	0.797538	3.74519	0.000180255	0.00332881
Os04g0471300	Os04g0471300	1490.91	1.59436	0.426179	3.74107	0.000183238	0.00338177
Os02g0578800	Os02g0578800	1574.95	-0.73475	0.196417	-3.74076	0.000183463	0.00338381
Os08g0531000	Os08g0531000	2083.52	-1.57358	0.420724	-3.74017	0.000183896	0.00338967
Os03g0691800	Os03g0691800	2017.25	-0.746358	0.199605	-3.73917	0.000184626	0.00340101
Os01g0316600	Os01g0316600	82.0605	1.56143	0.418108	3.73451	0.00018808	0.00346248
Os03g0274300	Os03g0274300	4920.98	0.559262	0.149778	3.73394	0.000188506	0.00346816
Os03g0285800	Os03g0285800	4635.75	1.4731	0.394677	3.73243	0.000189643	0.00348474
Os04g0634600	Os04g0634600	17.8068	3.75709	1.00659	3.73248	0.000189605	0.00348474
Os04g0650000	Os04g0650000	16169.9	-0.538085	0.144287	-3.72926	0.000192041	0.0035266
Os03g0226200	Os03g0226200	12618	-1.30328	0.349744	-3.72638	0.000194246	0.00356489
Os11g0543500	Os11g0543500	478.025	-1.29509	0.347715	-3.72457	0.000195648	0.00358839
Os12g0635500	Os12g0635500	319.995	1.15903	0.311238	3.72394	0.000196137	0.00359511
Os12g0150200	Os12g0150200	137.307	2.10278	0.565037	3.7215	0.000198044	0.00362781
Os04g0460400	Os04g0460400	10.7112	-6.08111	1.63415	-3.72128	0.000198218	0.00362875
Os03g0802600	Os03g0802600	390.448	-1.4876	0.39988	-3.7201	0.000199141	0.00364338
Os02g0672500	Os02g0672500	22.5222	2.2563	0.606609	3.71953	0.000199591	0.00364937
Os05g0145700	Os05g0145700	93.8297	-1.11892	0.300847	-3.71923	0.00019983	0.00365147
Os06g0641200	Os06g0641200	14.265	-4.2907	1.1541	-3.71778	0.000200982	0.00367025
Os03g0643700	Os03g0643700	19.7091	-2.43881	0.656533	-3.71468	0.000203463	0.00371098
Os10g0165300	Os10g0165300	22.5388	-5.83013	1.56946	-3.71474	0.000203411	0.00371098
Os04g0162800	Os04g0162800	15.3356	-3.90229	1.05101	-3.71289	0.000204907	0.003735
Os05g0237800	Os05g0237800	11.5008	3.78221	1.01875	3.7126	0.000205138	0.0037369
Os12g0641100	Os12g0641100	2923.59	-0.589312	0.158762	-3.71193	0.000205686	0.00374458
Os08g0239300	Os08g0239300	1101.38	-1.49767	0.403521	-3.71151	0.000206028	0.00374618
Os10g0572000	Os10g0572000	81.8012	0.99667	0.268525	3.71164	0.000205918	0.00374618
Os04g0399800	Os04g0399800	25.4488	2.69817	0.727195	3.71038	0.000206949	0.00376062
Os02g0529800	Os02g0529800	24.9779	-6.59322	1.7771	-3.71011	0.000207172	0.00376236
Os08g0110400	Os08g0110400	1028.73	0.61236	0.165092	3.7092	0.000207918	0.00377358
Os04g0615700	Os04g0615700	687.921	0.65545	0.176836	3.70654	0.000210106	0.00381095
Os03g0367101	Os03g0367101	382.943	-0.827096	0.223198	-3.70565	0.000210847	0.00382204
Os09g0482300	Os09g0482300	5.9239	3.93276	1.06144	3.7051	0.000211307	0.00382568
Os09g0482550	Os09g0482550	5.9239	3.93276	1.06144	3.7051	0.000211307	0.00382568
Os09g0362800	Os09g0362800	1806.4	-0.74486	0.201065	-3.70457	0.00021175	0.00383135
Os05g0527100	Os05g0527100	88.8403	1.56559	0.422686	3.70391	0.000212304	0.00383902
Os09g0484300	Os09g0484300	840.295	0.69268	0.187059	3.703	0.000213066	0.00384829
Os11g0138900	Os11g0138900	550.886	-1.15884	0.312948	-3.70299	0.000213077	0.00384829
Os06g0685200	Os06g0685200	15.0016	2.48295	0.670592	3.70263	0.000213376	0.00385133
Os11g0591800	Os11g0591800	726.653	-1.40627	0.379848	-3.70219	0.000213744	0.00385562
Os11g0163500	Os11g0163500	312.995	0.585244	0.158143	3.70072	0.000214986	0.00387565
Os06g0250600	Os06g0250600	486.028	-1.35492	0.366221	-3.69975	0.000215814	0.00388822
Os06g0579800	Os06g0579800	21.6447	2.39434	0.647703	3.69666	0.000218459	0.00393346
Os04g0147200	Os04g0147200	19.8683	-3.06278	0.828861	-3.69516	0.000219745	0.00395421
Os01g0150400	Os01g0150400	35.2613	1.96002	0.530687	3.69336	0.000221313	0.00397757
Os02g0185200	Os02g0185200	102.583	-1.57264	0.425795	-3.69341	0.000221264	0.00397757
Os01g0542700	Os01g0542700	139.687	-1.33327	0.361051	-3.69275	0.000221843	0.00398468
Os07g0634400	Os07g0634400	4534.02	-1.53515	0.415799	-3.69205	0.000222457	0.00399328
Os04g0678400	Os04g0678400	540.413	1.28462	0.347998	3.69145	0.00022298	0.00400022
Os07g0147500	Os07g0147500	22832.8	-1.38589	0.375544	-3.69036	0.000223941	0.00401332
Os12g0552900	Os12g0552900	45.7924	-2.33387	0.632431	-3.69031	0.000223982	0.00401332
Os01g0305300	Os01g0305300	142.367	1.66521	0.451259	3.69015	0.000224122	0.00401341
Os12g0204600	Os12g0204600	192.627	-1.24775	0.33824	-3.68894	0.000225186	0.00403001
Os02g0470600	Os02g0470600	145.974	1.10445	0.299578	3.6867	0.000227177	0.00406319
Os06g0108600	Os06g0108600	17.9372	-3.50804	0.951616	-3.6864	0.000227446	0.00406554
Os04g0531900	Os04g0531900	373.758	-1.28633	0.349125	-3.68444	0.000229203	0.00409445
Os06g0657500	Os06g0657500	52.2073	-3.0167	0.818907	-3.68382	0.000229767	0.00410205
Os09g0423400	Os09g0423400	377.248	-0.733208	0.199084	-3.68292	0.00023058	0.00411407
Os10g0518100	Os10g0518100	2222.46	0.507309	0.137769	3.68233	0.000231117	0.00412116
Os05g0179000	Os05g0179000	1022	0.632156	0.171687	3.68203	0.000231383	0.00412343
Os03g0335200	Os03g0335200	97.6661	2.49414	0.678071	3.67828	0.000234809	0.00418195
Os03g0216700	Os03g0216700	436.671	-1.7909	0.487056	-3.67699	0.000236005	0.00420071
Os05g0107900	Os05g0107900	244.198	1.50614	0.409691	3.67627	0.000236667	0.00420742
Os12g0477400	Os12g0477400	1213.65	0.694497	0.188912	3.67631	0.000236636	0.00420742
Os04g0633900	Os04g0633900	17.838	-4.91616	1.33933	-3.67062	0.000241959	0.00429893
Os07g0526400	Os07g0526400	1351.25	2.3691	0.645579	3.66972	0.000242812	0.00431149
Os04g0311400	Os04g0311400	3836.89	-0.849772	0.231595	-3.66921	0.000243299	0.00431448
Os04g0604800	Os04g0604800	51.9421	-3.31653	0.903913	-3.66909	0.000243419	0.00431448
Os11g0611600	Os11g0611600	114.277	-1.18611	0.323248	-3.66936	0.000243156	0.00431448
Os03g0373500	Os03g0373500	74.7181	2.13684	0.58242	3.6689	0.0002436	0.00431509
Os02g0713250	Os02g0713250	20.1565	3.06733	0.836215	3.66811	0.000244352	0.00432583
Os03g0407900	Os03g0407900	899.874	1.31743	0.359367	3.66597	0.000246402	0.0043595
Os09g0548400	Os09g0548400	612.94	-0.777418	0.212083	-3.66564	0.000246721	0.00436242
Os12g0194900	Os12g0194900	776.422	-1.56928	0.428122	-3.66549	0.000246862	0.00436242
Os11g0129000	Os11g0129000	787.889	-1.31985	0.360194	-3.66429	0.000248025	0.00438034
Os11g0634800	Os11g0634800	268.333	-1.69911	0.463749	-3.66387	0.000248437	0.004385
Os02g0748800	Os02g0748800	372.777	0.615621	0.16807	3.66288	0.0002494	0.00439936
Os01g0652300	Os01g0652300	75.8037	-1.26605	0.345663	-3.66267	0.000249601	0.00440028
Os06g0654300	Os06g0654300	75.5662	-1.97573	0.53965	-3.66113	0.000251108	0.0044242
Os01g0965900	Os01g0965900	818.424	-1.1194	0.305828	-3.66023	0.000251986	0.00443703
Os07g0170000	Os07g0170000	72.4934	2.04897	0.55986	3.65979	0.000252426	0.00444213
Os02g0535400	Os02g0535400	1516.68	-0.317594	0.0868034	-3.65877	0.000253424	0.00445703
Os04g0667400	Os04g0667400	114.032	-1.61667	0.441999	-3.65762	0.000254568	0.00447182
Os06g0660200	Os06g0660200	196.197	-2.51159	0.686651	-3.65774	0.00025445	0.00447182
Os12g0224000	Os12g0224000	699.122	1.02858	0.281539	3.65344	0.000258753	0.00454264
Os02g0779400	Os02g0779400	10.5254	-5.57179	1.52518	-3.65321	0.000258983	0.00454397
Os05g0390550	Os05g0390550	14.3956	2.57084	0.703949	3.65202	0.000260181	0.00456228
Os05g0537100	Os05g0537100	961.2	2.39572	0.656345	3.6501	0.00026214	0.00459391
Os04g0434800	Os04g0434800	3967.87	-0.799157	0.219131	-3.64695	0.000265375	0.00464784
Os09g0420600	Os09g0420600	871.665	0.540331	0.148208	3.64576	0.000266603	0.00466658
Os08g0111300	Os08g0111300	66.2325	-1.93277	0.530253	-3.64499	0.000267403	0.00467781
Os09g0491772	Os09g0491772	5998.58	1.62605	0.446148	3.64465	0.000267752	0.00468115
Os06g0168901	Os06g0168901	42.3653	-1.92041	0.527286	-3.64208	0.000270448	0.00472548
Os11g0443700	Os11g0443700	9.76293	-5.94574	1.63366	-3.63952	0.000273146	0.0047698
Os04g0607100	Os04g0607100	571.267	0.606603	0.166692	3.63907	0.000273624	0.00477532
Os06g0585950	Os06g0585950	25.5158	-2.1412	0.588462	-3.63863	0.000274091	0.00478064
Os09g0467400	Os09g0467400	784.05	-0.631245	0.173519	-3.6379	0.000274866	0.00479133
Os07g0255900	Os07g0255900	10.1736	-6.50028	1.78719	-3.63716	0.000275663	0.00479955
Os10g0109600	Os10g0109600	3670.06	-1.58917	0.43691	-3.63728	0.000275533	0.00479955
Os02g0103500	Os02g0103500	40.317	-2.6704	0.734239	-3.63697	0.000275869	0.00480031
Os10g0169200	Os10g0169200	1056.2	-1.78282	0.490313	-3.63608	0.000276813	0.00481391
Os01g0302500	Os01g0302500	79.3426	-2.00219	0.550845	-3.63476	0.00027824	0.00483588
Os05g0583050	Os05g0583050	17.0095	5.87502	1.61683	3.63366	0.000279428	0.0048508
Os11g0666300	Os11g0666300	12.8464	4.55861	1.25452	3.63375	0.000279333	0.0048508
Os11g0664800	Os11g0664800	282.837	2.08855	0.574828	3.63335	0.000279765	0.00485381
Os11g0171500	Os11g0171500	5163.21	0.610683	0.168107	3.6327	0.000280469	0.00486316
Os04g0610900	Os04g0610900	584.142	-1.12525	0.309781	-3.6324	0.000280796	0.00486597
Os11g0195500	Os11g0195500	1826.8	1.10071	0.303132	3.63111	0.0002822	0.00488745
Os12g0600400	Os12g0600400	2865.47	-0.414556	0.114177	-3.63081	0.000282536	0.00489039
Os06g0713800	Os06g0713800	185.082	-1.65802	0.456752	-3.63002	0.000283399	0.00490245
Os03g0787000	Os03g0787000	676.981	0.983417	0.271016	3.62863	0.000284924	0.00492252
Os03g0843100	Os03g0843100	1502.76	-0.660737	0.182096	-3.62851	0.000285059	0.00492252
Os04g0538900	Os04g0538900	169.458	2.08348	0.574166	3.62872	0.000284834	0.00492252
Os10g0157400	Os10g0157400	13.8917	3.27406	0.902357	3.62834	0.000285247	0.00492289
Os01g0747300	Os01g0747300	2089.86	1.93317	0.532972	3.62715	0.000286569	0.00494281
Os11g0501500	Os11g0501500	16.7257	-5.5696	1.5356	-3.62697	0.000286765	0.0049433
Os01g0809300	Os01g0809300	7491.68	-0.4257	0.117437	-3.62492	0.000289045	0.00497681
Os03g0641500	Os03g0641500	19.8975	4.31573	1.19056	3.62495	0.000289018	0.00497681
Os02g0245000	Os02g0245000	3467.92	0.647167	0.178618	3.62318	0.000291	0.00500466
Os10g0116800	Os10g0116800	16.9389	-4.08397	1.12718	-3.62318	0.000291002	0.00500466
Os11g0454200	Os11g0454200	28.2251	2.45102	0.676567	3.62272	0.000291517	0.0050106
Os11g0592000	Os11g0592000	647.513	-1.58411	0.437694	-3.61922	0.00029549	0.00507593
Os08g0160700	Os08g0160700	52.597	1.90048	0.525368	3.61742	0.000297552	0.00510837
Os10g0162844	Os10g0162844	42.0223	-2.15201	0.594928	-3.61726	0.000297741	0.00510865
Os11g0213700	Os11g0213700	417.691	0.536799	0.148517	3.6144	0.000301046	0.00516236
Os01g0507000	Os01g0507000	896.403	-0.792127	0.219199	-3.61373	0.000301822	0.00517267
Os03g0800700	Os03g0800700	1914.08	-0.534189	0.147865	-3.61269	0.000303038	0.00519049
Os12g0130800	Os12g0130800	6.64543	-5.96137	1.65104	-3.61068	0.000305395	0.00522783
Os11g0592100	Os11g0592100	1121.88	-0.969729	0.268647	-3.60967	0.000306583	0.00524513
Os05g0374500	Os05g0374500	664.74	0.749273	0.207645	3.60844	0.000308045	0.00526709
Os08g0167249	Os08g0167249	8.86913	3.59145	0.995334	3.60828	0.000308231	0.00526722
Os03g0294700	Os03g0294700	495.053	0.621267	0.172205	3.60773	0.000308887	0.00527372
Os05g0584900	Os05g0584900	56.6897	3.15577	0.874741	3.60766	0.000308969	0.00527372
Os10g0403000	Os10g0403000	155.417	2.10845	0.584589	3.60673	0.000310081	0.00528965
Os02g0191300	Os02g0191300	5258.03	1.61106	0.446808	3.60571	0.000311299	0.00530736
Os01g0694100	Os01g0694100	340.957	0.938748	0.260396	3.60508	0.000312058	0.00531723
Os01g0914100	Os01g0914100	127.142	-3.39494	0.942581	-3.60175	0.00031608	0.00538266
Os04g0550600	Os04g0550600	74.1091	1.42202	0.394954	3.60047	0.000317649	0.00540625
Os12g0563500	Os12g0563500	2067.03	-0.367059	0.102047	-3.59695	0.000321976	0.00547675
Os09g0563700	Os09g0563700	69.7474	-1.39821	0.389019	-3.59419	0.000325399	0.00553179
Os08g0548300	Os08g0548300	901.308	0.467126	0.130093	3.5907	0.000329794	0.00560327
Os04g0452500	Os04g0452500	86.4731	1.34015	0.373277	3.59025	0.000330366	0.00560977
Os11g0484000	Os11g0484000	3287.06	-0.66468	0.185264	-3.58774	0.000333559	0.00566073
Os02g0667500	Os02g0667500	185.781	-1.40029	0.390475	-3.58613	0.000335623	0.00569248
Os03g0770800	Os03g0770800	1609.64	1.00256	0.279608	3.5856	0.000336309	0.00570085
Os07g0503900	Os07g0503900	72.9375	-1.24869	0.348586	-3.58217	0.000340753	0.00577285
Os01g0795700	Os01g0795700	190.114	-1.05588	0.29486	-3.58096	0.000342333	0.0057963
Os07g0185800	Os07g0185800	834.387	-0.378864	0.10582	-3.58025	0.000343263	0.00580872
Os02g0458100	Os02g0458100	60.021	-1.16404	0.325147	-3.58003	0.000343554	0.00581031
Os12g0459100	Os12g0459100	30.2586	-3.64205	1.01739	-3.57981	0.000343838	0.00581179
Os01g0358100	Os01g0358100	1950.98	-1.00915	0.281978	-3.57883	0.000345129	0.00583028
Os12g0118900	Os12g0118900	43.4676	-1.37966	0.38553	-3.5786	0.00034544	0.00583218
Os08g0402001	Os08g0402001	8.32084	5.53839	1.54843	3.57678	0.000347851	0.00586953
Os09g0553700	Os09g0553700	863.728	0.644204	0.180218	3.57458	0.000350791	0.00591576
Os02g0593700	Os02g0593700	19582.8	0.810043	0.226678	3.57353	0.000352195	0.00593606
Os12g0511600	Os12g0511600	32.6248	-1.79956	0.503682	-3.57281	0.000353173	0.00594914
Os12g0123700	Os12g0123700	316.71	2.75125	0.770329	3.57152	0.000354915	0.00597508
Os02g0210700	Os02g0210700	14.2883	3.95342	1.107	3.57129	0.000355228	0.00597695
Os12g0572800	Os12g0572800	39.1469	2.52156	0.706335	3.56992	0.000357088	0.00600482
Os03g0853700	Os03g0853700	751.577	0.565253	0.158458	3.56721	0.000360802	0.00606382
Os06g0127100	Os06g0127100	25.0865	2.38015	0.6674	3.5663	0.000362056	0.00608142
Os06g0532500	Os06g0532500	15.8183	-6.55942	1.83969	-3.5655	0.000363163	0.00609656
Os04g0690500	Os04g0690500	585.502	0.652685	0.183075	3.56513	0.000363677	0.00610171
Os12g0129700	Os12g0129700	194.687	-1.00225	0.281309	-3.56281	0.000366908	0.00615243
Os07g0686600	Os07g0686600	112.27	1.6479	0.46283	3.5605	0.000370155	0.00620335
Os04g0554500	Os04g0554500	59.7132	-4.60299	1.29286	-3.56033	0.000370394	0.00620384
Os03g0367900	Os03g0367900	5362.59	-0.587305	0.165227	-3.55454	0.00037864	0.00633117
Os04g0470500	Os04g0470500	20.9073	-2.16336	0.60861	-3.5546	0.000378558	0.00633117
Os11g0159900	Os11g0159900	4.88185	-6.04834	1.70158	-3.55455	0.00037863	0.00633117
Os08g0421500	Os08g0421500	39.2977	1.28952	0.362804	3.55431	0.000378967	0.00633305
Os11g0162700	Os11g0162700	531.298	-0.82301	0.231807	-3.55042	0.000384623	0.00642395
Os10g0171500	Os10g0171500	560.855	-1.16745	0.328954	-3.54899	0.000386717	0.00645527
Os06g0235800	Os06g0235800	7.6971	6.84177	1.92799	3.54865	0.000387206	0.00645978
Os03g0660400	Os03g0660400	27.1864	3.18801	0.898577	3.54784	0.0003884	0.00647603
Os03g0188500	Os03g0188500	702.385	1.42886	0.4028	3.54732	0.000389177	0.00648533
Os08g0415600	Os08g0415600	30.2351	2.02207	0.570184	3.54635	0.000390605	0.00650546
Os03g0744675	Os03g0744675	150.046	1.07551	0.303429	3.54452	0.000393322	0.00654332
Os04g0663700	Os04g0663700	657.736	-0.589914	0.166426	-3.54461	0.00039319	0.00654332
Os03g0758050	Os03g0758050	64.6072	0.956622	0.270113	3.54156	0.000397761	0.00661345
Os03g0305200	Os03g0305200	186.249	1.08871	0.307551	3.53994	0.000400218	0.00664682
Os05g0442400	Os05g0442400	167.952	3.75268	1.06007	3.54002	0.000400095	0.00664682
Os07g0628500	Os07g0628500	602.81	-0.723521	0.204409	-3.53958	0.00040077	0.00665223
Os01g0306400	Os01g0306400	44.8444	2.92946	0.828269	3.53684	0.000404938	0.00671428
Os01g0708500	Os01g0708500	916.79	-0.705987	0.199644	-3.53624	0.000405872	0.00671428
Os01g0834250	Os01g0834250	153.85	0.875624	0.247594	3.53653	0.000405416	0.00671428
Os02g0704300	Os02g0704300	364.494	0.879518	0.248691	3.53659	0.000405333	0.00671428
Os07g0548500	Os07g0548500	79.7541	1.1394	0.3222	3.5363	0.000405779	0.00671428
Os09g0499500	Os09g0499500	11.965	5.75576	1.62764	3.53625	0.000405845	0.00671428
Os08g0143600	Os08g0143600	24.2726	2.76959	0.784023	3.53254	0.000411585	0.00680499
Os11g0592300	Os11g0592300	98.7414	1.14281	0.323542	3.53219	0.000412127	0.00681013
Os04g0412000	Os04g0412000	386.141	-1.09573	0.310414	-3.52991	0.000415703	0.00686537
Os01g0612900	Os01g0612900	668.375	-0.589192	0.167003	-3.52803	0.000418667	0.00691046
Os02g0830200	Os02g0830200	149.543	1.71717	0.486945	3.52641	0.000421228	0.00694885
Os10g0156200	Os10g0156200	15.6633	5.58541	1.5843	3.52547	0.000422735	0.00696981
Os10g0579800	Os10g0579800	297.085	-0.939426	0.266836	-3.5206	0.000430564	0.00709493
Os03g0188200	Os03g0188200	73.9263	-1.48423	0.421632	-3.5202	0.000431219	0.00710177
Os03g0379300	Os03g0379300	511.256	-0.901479	0.256193	-3.51876	0.000433577	0.00713661
Os12g0586000	Os12g0586000	5387.79	1.00213	0.284941	3.51697	0.000436506	0.00718082
Os11g0703400	Os11g0703400	1719.52	0.72056	0.204926	3.5162	0.000437775	0.0071977
Os08g0272000	Os08g0272000	429.846	-0.70212	0.199768	-3.51467	0.000440294	0.00723507
Os08g0105700	Os08g0105700	149.461	2.37554	0.676028	3.51397	0.000441465	0.00725029
Os05g0583000	Os05g0583000	122.839	1.76535	0.502793	3.51109	0.000446277	0.00732524
Os06g0109300	Os06g0109300	172.916	1.59946	0.455806	3.50909	0.00044965	0.00737651
Os05g0510400	Os05g0510400	988.764	0.918296	0.261885	3.50648	0.000454069	0.00744378
Os11g0687900	Os11g0687900	15.8901	-4.53739	1.29404	-3.50637	0.000454255	0.00744378
Os07g0159600	Os07g0159600	11.673	-3.10387	0.885607	-3.5048	0.000456956	0.00748389
Os06g0145200	Os06g0145200	73.1736	-2.14837	0.61316	-3.50377	0.000458726	0.00750455
Os07g0484200	Os07g0484200	9.29562	-4.95389	1.41383	-3.50388	0.000458535	0.00750455
Os12g0442800	Os12g0442800	1146.21	-0.734188	0.209561	-3.50346	0.000459256	0.00750906
Os01g0292200	Os01g0292200	8323	-0.642364	0.183361	-3.50327	0.000459583	0.00751024
Os01g0113650	Os01g0113650	66.0028	2.04034	0.582562	3.50235	0.000461176	0.00753212
Os04g0556600	Os04g0556600	240.342	1.47026	0.419999	3.50063	0.000464167	0.00757678
Os01g0908700	Os01g0908700	4437.18	0.969434	0.277093	3.49858	0.000467738	0.00763086
Os01g0287600	Os01g0287600	163.634	-1.0751	0.307309	-3.49843	0.000468012	0.00763111
Os01g0132766	Os01g0132766	367.448	-0.657555	0.188069	-3.49635	0.000471677	0.00767951
Os01g0267300	Os01g0267300	50.1417	1.56449	0.447461	3.49638	0.00047161	0.00767951
Os05g0411100	Os05g0411100	24.1844	-1.49429	0.427392	-3.4963	0.000471761	0.00767951
Os02g0714600	Os02g0714600	2916.38	-0.671043	0.19201	-3.49483	0.000474361	0.00771758
Os01g0588600	Os01g0588600	5.83092	6.16517	1.76592	3.4912	0.000480849	0.00781023
Os02g0560450	Os02g0560450	103.084	-0.924024	0.264655	-3.49142	0.000480454	0.00781023
Os04g0555400	Os04g0555400	3958.68	0.459297	0.131555	3.4913	0.000480673	0.00781023
Os03g0275100	Os03g0275100	24.4241	-1.78569	0.511599	-3.49042	0.000482265	0.00782891
Os03g0305000	Os03g0305000	489.393	-0.825857	0.236643	-3.48988	0.000483234	0.00784035
Os01g0587400	Os01g0587400	125.319	-0.865497	0.248059	-3.48907	0.0004847	0.00785981
Os11g0172150	Os11g0172150	367.695	0.99918	0.286612	3.48617	0.000489985	0.00794114
Os06g0502900	Os06g0502900	658.302	0.525967	0.150933	3.48478	0.000492551	0.00796961
Os06g0673800	Os06g0673800	60.6322	2.74473	0.787602	3.48492	0.000492286	0.00796961
Os08g0178800	Os08g0178800	263.925	0.891728	0.255889	3.48482	0.000492472	0.00796961
Os03g0626700	Os03g0626700	166.632	-1.19423	0.342731	-3.48445	0.000493153	0.00797498
Os01g0236300	Os01g0236300	1094.32	-0.704018	0.202092	-3.48366	0.000494612	0.0079942
Os12g0126200	Os12g0126200	277.026	-0.705701	0.2026	-3.48323	0.000495401	0.00800256
Os10g0194200	Os10g0194200	1710.81	-0.386399	0.110967	-3.48212	0.000497466	0.00803153
Os08g0290200	Os08g0290200	10.6719	5.98008	1.71747	3.4819	0.000497864	0.00803357
Os09g0328066	Os09g0328066	129.465	-0.791744	0.227421	-3.4814	0.000498801	0.00804429
Os01g0570800	Os01g0570800	3062.02	1.04908	0.301449	3.48013	0.000501171	0.008075
Os02g0819400	Os02g0819400	1985.34	0.770819	0.221494	3.48009	0.000501252	0.008075
Os11g0149200	Os11g0149200	37.7348	2.96349	0.852027	3.47816	0.000504867	0.0081288
Os08g0150700	Os08g0150700	41.1309	1.54348	0.443904	3.47706	0.000506939	0.00815771
Os10g0493600	Os10g0493600	10104.7	-0.951878	0.273811	-3.4764	0.000508188	0.00817336
Os04g0665000	Os04g0665000	928.794	-0.424466	0.122121	-3.47578	0.000509366	0.00818785
Os03g0830200	Os03g0830200	97.0834	-3.01434	0.867477	-3.47484	0.00051116	0.00821222
Os08g0482300	Os08g0482300	283.978	1.21099	0.348528	3.47458	0.000511649	0.0082156
Os03g0298700	Os03g0298700	308.177	-1.09639	0.315616	-3.47381	0.000513126	0.00823036
Os09g0572700	Os09g0572700	762.406	1.42964	0.411541	3.47387	0.000513001	0.00823036
Os09g0526600	Os09g0526600	93.114	1.52956	0.440501	3.47233	0.00051597	0.00827149
Os08g0494300	Os08g0494300	236.218	0.951526	0.274129	3.4711	0.000518338	0.00830495
Os06g0158800	Os06g0158800	20.0162	-2.53496	0.730658	-3.46943	0.00052157	0.0083522
Os05g0241300	Os05g0241300	12.2018	-5.13346	1.48035	-3.46773	0.000524868	0.00840045
Os03g0400600	Os03g0400600	358.659	0.60372	0.174155	3.46656	0.000527156	0.00843249
Os02g0327700	Os02g0327700	4466.8	-0.753997	0.217524	-3.46626	0.000527749	0.00843285
Os08g0514066	Os08g0514066	32.6906	2.17415	0.627231	3.46627	0.000527738	0.00843285
Os06g0147275	Os06g0147275	7.57827	4.17217	1.20391	3.46552	0.000529201	0.00845148
Os06g0110000	Os06g0110000	1593.51	-0.915805	0.264391	-3.46382	0.000532557	0.00850048
Os02g0614700	Os02g0614700	63.1347	-1.0419	0.301104	-3.46028	0.000539621	0.00860857
Os11g0437800	Os11g0437800	10.6538	-2.83362	0.818964	-3.46	0.000540174	0.00861274
Os12g0104200	Os12g0104200	104.63	0.96518	0.279093	3.45828	0.000543635	0.00866324
Os05g0472850	Os05g0472850	32.1892	-1.90532	0.550998	-3.45794	0.000544323	0.00866954
Os01g0795000	Os01g0795000	449.087	-1.3348	0.386108	-3.45707	0.00054609	0.00869298
Os07g0638600	Os07g0638600	26.9649	-3.2694	0.94579	-3.45679	0.000546653	0.00869725
Os11g0550500	Os11g0550500	325.884	-0.99266	0.287244	-3.4558	0.000548656	0.00872442
Os07g0689600	Os07g0689600	775.628	-1.87508	0.542663	-3.45534	0.000549609	0.00873488
Os01g0934800	Os01g0934800	1367.4	1.72429	0.499132	3.45458	0.00055115	0.00875466
Os05g0280500	Os05g0280500	433.321	-1.30651	0.378482	-3.45198	0.000556498	0.00883246
Os10g0509401	Os10g0509401	327.133	1.63456	0.473525	3.4519	0.000556646	0.00883246
Os10g0444600	Os10g0444600	8.10043	-5.62586	1.63007	-3.4513	0.000557886	0.00884738
Os09g0480700	Os09g0480700	330.842	0.423755	0.122825	3.45006	0.000560462	0.00888346
Os01g0623200	Os01g0623200	320.132	-1.38226	0.40093	-3.44763	0.000565531	0.00895899
Os01g0559200	Os01g0559200	556.939	0.71861	0.20846	3.44724	0.000566352	0.00896719
Os05g0495200	Os05g0495200	772.854	-0.653366	0.189563	-3.4467	0.000567473	0.00898013
Os06g0535200	Os06g0535200	19.6283	-2.12388	0.616286	-3.44626	0.000568398	0.00898995
Os06g0257200	Os06g0257200	1342.38	-0.584542	0.169626	-3.44606	0.00056882	0.0089918
Os05g0342000	Os05g0342000	75.7446	-1.51284	0.43936	-3.44327	0.000574715	0.00908013
Os03g0136500	Os03g0136500	284.803	1.0628	0.308801	3.44172	0.000578034	0.00912768
Os08g0162066	Os08g0162066	18.9718	4.15614	1.20771	3.44134	0.000578838	0.00913549
Os05g0169600	Os05g0169600	264.697	-1.21362	0.352683	-3.44111	0.000579337	0.00913848
Os09g0463600	Os09g0463600	342.22	0.726105	0.211033	3.44072	0.000580175	0.00914682
Os03g0149100	Os03g0149100	13.9022	-3.14857	0.91582	-3.43797	0.000586082	0.00923123
Os05g0433100	Os05g0433100	11.4648	5.72208	1.66439	3.43794	0.000586155	0.00923123
Os02g0250300	Os02g0250300	1385.65	0.568653	0.165468	3.43664	0.000588974	0.0092707
Os01g0715800	Os01g0715800	1104.14	-0.531364	0.154657	-3.43576	0.000590888	0.00929586
Os03g0361700	Os03g0361700	36.8682	-3.3407	0.972668	-3.43457	0.000593498	0.00932699
Os06g0180100	Os06g0180100	12.1548	-6.06119	1.76469	-3.4347	0.00059321	0.00932699
Os01g0148000	Os01g0148000	1076.77	0.654833	0.190676	3.43428	0.000594136	0.00932708
Os11g0141333	Os11g0141333	69.09	-2.08254	0.606374	-3.43441	0.000593837	0.00932708
Os01g0192300	Os01g0192300	1105.66	0.946487	0.275674	3.43335	0.000596163	0.00935393
Os01g0727500	Os01g0727500	398.011	1.48094	0.431465	3.43235	0.00059838	0.00938374
Os02g0542400	Os02g0542400	1396.01	0.447874	0.130498	3.43205	0.000599044	0.00938915
Os02g0636600	Os02g0636600	166.507	1.54368	0.449804	3.43189	0.000599396	0.00938969
Os08g0551500	Os08g0551500	15.1941	-4.19441	1.2234	-3.42849	0.000606952	0.00950302
Os03g0702000	Os03g0702000	108.385	-1.28078	0.373759	-3.42674	0.000610863	0.00955919
Os03g0182800	Os03g0182800	1843.96	-0.601724	0.175616	-3.42636	0.000611724	0.00956612
Os05g0414700	Os05g0414700	1835.81	0.919269	0.268301	3.42626	0.000611954	0.00956612
Os01g0196600	Os01g0196600	793.634	0.829487	0.242138	3.42568	0.000613257	0.00958141
Os12g0638900	Os12g0638900	2979.08	0.632998	0.184867	3.42406	0.000616919	0.00963353
Os03g0103900	Os03g0103900	216.89	1.27084	0.371215	3.42346	0.000618294	0.0096499
Os02g0318200	Os02g0318200	94.7352	1.71584	0.501535	3.42118	0.000623508	0.00972613
Os05g0549900	Os05g0549900	204.589	-0.992179	0.290099	-3.42014	0.000625879	0.00975797
Os02g0829500	Os02g0829500	1396.63	-0.407717	0.119233	-3.41951	0.00062735	0.00977573
Os01g0330650	Os01g0330650	35.9558	2.60995	0.763349	3.41908	0.000628327	0.0097858
Os01g0375500	Os01g0375500	67.344	-1.76675	0.516827	-3.41845	0.000629777	0.00980321
Os04g0631800	Os04g0631800	899.719	1.07884	0.315617	3.4182	0.000630368	0.00980723
Os11g0451700	Os11g0451700	9.57203	5.74791	1.68337	3.41453	0.000638914	0.00993496
Os09g0370200	Os09g0370200	814.649	0.536207	0.157063	3.41395	0.000640274	0.00995086

## Sheet: SGR4_X_vs_SGR4_C_diff_expressed
	Name	baseMean	log2FoldChange	lfcSE	stat	pvalue	padj
Os09g0483400	Os09g0483400	780.944	3.47537	0.348947	9.95958	2.29e-23	6.6e-19
Os01g0280500	Os01g0280500	3333.57	3.07728	0.419322	7.33871	2.16e-13	3.11e-09
Os02g0282900	Os02g0282900	1774.66	1.55533	0.232936	6.67708	2.44e-11	2.34e-07
Os06g0697500	Os06g0697500	1282.7	2.91187	0.447069	6.51326	7.35e-11	5.3e-07
Os01g0510200	Os01g0510200	6151.38	2.87099	0.452602	6.3433	2.25e-10	1.3e-06
Os01g0155000	Os01g0155000	3131.68	1.8439	0.304375	6.05799	1.38e-09	6.39e-06
Os02g0318100	Os02g0318100	2089.83	2.1959	0.363619	6.03901	1.55e-09	6.39e-06
Os01g0627800	Os01g0627800	465.553	6.07054	1.02554	5.91935	3.23e-09	1.17e-05
Os06g0507300	Os06g0507300	230.921	2.83566	0.523704	5.41463	6.14e-08	0.000196793
Os07g0605800	Os07g0605800	1413.25	2.15402	0.416087	5.17685	2.26e-07	0.00065077
Os08g0155900	Os08g0155900	2346.23	1.83274	0.355771	5.15146	2.58e-07	0.000665639
Os08g0302000	Os08g0302000	223.833	-2.01092	0.391427	-5.1374	2.79e-07	0.000665639
Os12g0134900	Os12g0134900	398.898	4.35932	0.850864	5.12341	3e-07	0.000665639
Os01g0945200	Os01g0945200	100.346	-1.44586	0.292499	-4.94314	7.69e-07	0.00147791
Os05g0389800	Os05g0389800	959.624	2.02788	0.409394	4.95336	7.29e-07	0.00147791
Os09g0540325	Os09g0540325	43.056	1.80883	0.382198	4.73269	2.22e-06	0.00375847
Os11g0138300	Os11g0138300	258.897	2.60211	0.548938	4.74026	2.13e-06	0.00375847
Os02g0522800	Os02g0522800	733.659	-0.967781	0.204993	-4.72105	2.35e-06	0.00375902
Os05g0395400	Os05g0395400	2285.26	1.5682	0.334449	4.68891	2.75e-06	0.00416893
Os09g0465400	Os09g0465400	210.071	1.23589	0.269905	4.57899	4.67e-06	0.00673695
Os08g0159800	Os08g0159800	737.236	-0.887919	0.194779	-4.5586	5.15e-06	0.00707153

## Sheet: WT_C_vs_SGR4_C_diff_expressed
	Name	baseMean	log2FoldChange	lfcSE	stat	pvalue	padj
Os07g0511400	Os07g0511400	1079.82	-2.93904	0.161638	-18.1828	7.06142e-74	2.13396e-69
Os05g0305200	Os05g0305200	290.632	-3.8341	0.402275	-9.53102	1.55746e-21	2.35332e-17
Os12g0516800	Os12g0516800	229.424	-3.3022	0.36414	-9.06849	1.20672e-19	1.21557e-15
Os07g0466000	Os07g0466000	93.7641	2.47066	0.30278	8.15992	3.35256e-16	2.53286e-12
Os08g0496700	Os08g0496700	109.54	-5.65074	0.779292	-7.25113	4.13308e-13	2.49803e-09
Os12g0117700	Os12g0117700	200.334	-5.43579	0.765227	-7.1035	1.21639e-12	6.12653e-09
Os10g0175500	Os10g0175500	360.285	1.77182	0.260913	6.79086	1.11468e-11	4.81223e-08
Os07g0457300	Os07g0457300	934.864	-1.17311	0.178777	-6.56187	5.31387e-11	2.00731e-07
Os03g0629800	Os03g0629800	59.6309	-9.55865	1.47864	-6.4645	1.01634e-10	3.41263e-07
Os08g0159800	Os08g0159800	737.236	-1.26138	0.196114	-6.43185	1.26058e-10	3.80948e-07
Os04g0372400	Os04g0372400	774.994	1.72407	0.271878	6.34134	2.27777e-10	6.25765e-07
Os09g0554101	Os09g0554101	99.4269	-9.38177	1.48632	-6.31207	2.75331e-10	6.93374e-07
Os01g0129600	Os01g0129600	280.984	1.97128	0.31379	6.28218	3.33866e-10	7.7611e-07
Os11g0282700	Os11g0282700	78.0332	-6.15681	0.982574	-6.266	3.70433e-10	7.99606e-07
Os05g0472400	Os05g0472400	169.819	-2.86514	0.465334	-6.15716	7.40593e-10	1.49205e-06
Os07g0457200	Os07g0457200	66.6241	-4.24807	0.692471	-6.13465	8.53478e-10	1.61201e-06
Os12g0528801	Os12g0528801	471.402	-2.2087	0.361808	-6.10461	1.03053e-09	1.83192e-06
Os11g0213000	Os11g0213000	1441.4	-2.42422	0.402855	-6.0176	1.77024e-09	2.97203e-06
Os01g0387566	Os01g0387566	38.3578	-5.33502	0.89408	-5.96705	2.41585e-09	3.84247e-06
Os01g0852800	Os01g0852800	60.402	-5.6637	0.981457	-5.77071	7.8938e-09	1.13596e-05
Os01g0869750	Os01g0869750	60.402	-5.6637	0.981457	-5.77071	7.8938e-09	1.13596e-05
Os04g0483450	Os04g0483450	75.525	-8.67859	1.50818	-5.75436	8.69715e-09	1.18511e-05
Os06g0200800	Os06g0200800	807.604	-2.1449	0.373142	-5.7482	9.01971e-09	1.18511e-05
Os03g0105500	Os03g0105500	96.4371	-6.61323	1.19522	-5.53305	3.1471e-08	3.96272e-05
Os07g0469701	Os07g0469701	65.0089	2.66037	0.491298	5.41498	6.12948e-08	7.32485e-05
Os07g0558900	Os07g0558900	302.48	1.93311	0.35732	5.41001	6.30199e-08	7.32485e-05
Os07g0511100	Os07g0511100	347.856	-3.46612	0.642968	-5.39081	7.0139e-08	7.85038e-05
Os05g0590300	Os05g0590300	59.6865	-2.37473	0.443639	-5.35285	8.65781e-08	9.34425e-05
Os08g0371200	Os08g0371200	476.559	3.36398	0.634868	5.29871	1.16625e-07	0.000121531
Os04g0565750	Os04g0565750	26.2865	-7.89567	1.51232	-5.22091	1.78042e-07	0.000168138
Os05g0501001	Os05g0501001	42.9293	-3.60723	0.690415	-5.22472	1.7442e-07	0.000168138
Os12g0442800	Os12g0442800	1146.21	-1.07981	0.20636	-5.23265	1.67095e-07	0.000168138
Os11g0212900	Os11g0212900	704.867	-2.53324	0.491476	-5.15436	2.54503e-07	0.000233063
Os07g0153150	Os07g0153150	1071.06	-8.05098	1.56743	-5.13642	2.80015e-07	0.000248884
Os03g0209600	Os03g0209600	4372.66	1.06479	0.207732	5.12579	2.96293e-07	0.000255828
Os12g0636400	Os12g0636400	219.146	-0.951326	0.186202	-5.10911	3.23675e-07	0.000271708
Os06g0329200	Os06g0329200	713.841	-1.31693	0.259222	-5.08031	3.7681e-07	0.000307762
Os07g0191200	Os07g0191200	4509.61	-1.17546	0.23332	-5.03799	4.70442e-07	0.000374126
Os01g0201900	Os01g0201900	1080.98	-0.878	0.177174	-4.95557	7.21197e-07	0.000558835
Os02g0587000	Os02g0587000	19.6876	-9.37146	1.89395	-4.94811	7.4938e-07	0.000566156
Os02g0216200	Os02g0216200	19.0528	-7.8556	1.59258	-4.93264	8.11251e-07	0.000597951
Os12g0257600	Os12g0257600	169.535	5.73251	1.16765	4.90942	9.13458e-07	0.000657255
Os01g0533900	Os01g0533900	901.239	-1.27322	0.260509	-4.88743	1.02159e-06	0.000717966
Os07g0110000	Os07g0110000	4851.54	-2.0536	0.42174	-4.86936	1.11958e-06	0.000768947
Os02g0252400	Os02g0252400	76.7643	-2.69987	0.562375	-4.80085	1.57997e-06	0.00106104
Os01g0692400	Os01g0692400	26.2638	-4.48024	0.947109	-4.73044	2.24037e-06	0.00147183
Os01g0705200	Os01g0705200	101.224	-2.94306	0.627546	-4.68979	2.73482e-06	0.0017218
Os12g0623600	Os12g0623600	5060.85	0.655708	0.139705	4.6935	2.68565e-06	0.0017218
Os03g0182800	Os03g0182800	1843.96	0.811107	0.175754	4.61503	3.93043e-06	0.00242403
Os02g0213100	Os02g0213100	521.977	2.14206	0.465535	4.60129	4.19881e-06	0.00253776
Os11g0485500	Os11g0485500	1909.54	1.14763	0.251037	4.57154	4.8415e-06	0.00281366
Os12g0227400	Os12g0227400	276.033	2.65348	0.58	4.57497	4.76285e-06	0.00281366
Os03g0115800	Os03g0115800	647.646	-9.06818	1.99155	-4.55334	5.2802e-06	0.00301071
Os09g0273600	Os09g0273600	179.172	2.04564	0.449793	4.54795	5.41718e-06	0.00303161
Os03g0114100	Os03g0114100	565.452	1.18865	0.262857	4.52202	6.12512e-06	0.00336547
Os07g0580700	Os07g0580700	18.1024	-4.79868	1.06852	-4.49095	7.09053e-06	0.00382635
Os07g0560400	Os07g0560400	119.731	-6.90509	1.56127	-4.42275	9.74544e-06	0.00507771
Os07g0643700	Os07g0643700	40.8508	-1.65	0.372915	-4.42459	9.66269e-06	0.00507771
Os11g0249000	Os11g0249000	114.943	-1.87717	0.424813	-4.4188	9.92502e-06	0.00508363
Os12g0614100	Os12g0614100	20.6404	2.60508	0.596458	4.36758	1.25631e-05	0.00632761
Os02g0609200	Os02g0609200	217.769	1.51441	0.347534	4.35759	1.31505e-05	0.00651488
Os03g0348500	Os03g0348500	21.3709	-6.64849	1.5282	-4.35053	1.35807e-05	0.00661948
Os07g0429600	Os07g0429600	10.9496	-5.27906	1.2233	-4.31544	1.59284e-05	0.00764057
Os06g0579200	Os06g0579200	14.2467	3.22241	0.747497	4.31093	1.62569e-05	0.00767632
Os01g0185500	Os01g0185500	716.902	0.722595	0.168504	4.2883	1.80044e-05	0.00837066
Os01g0273200	Os01g0273200	102.648	-1.69977	0.397513	-4.27602	1.90264e-05	0.00871178
Os08g0433500	Os08g0433500	48.8931	-1.64364	0.386034	-4.25775	2.06491e-05	0.00931367
Os07g0559000	Os07g0559000	172.018	1.55955	0.366614	4.25394	2.10044e-05	0.00933458

## Sheet: WT_X_vs_SGR4_X_diff_expressed
	Name	baseMean	log2FoldChange	lfcSE	stat	pvalue	padj
Os09g0442400	Os09g0442400	2077.6	4.48917	0.228752	19.6246	9.53211e-86	2.81474e-81
Os05g0588900	Os05g0588900	1721.12	6.13997	0.332375	18.473	3.40335e-76	5.02488e-72
Os01g0134700	Os01g0134700	2873.39	3.78106	0.212886	17.7609	1.4188e-70	1.0474e-66
Os02g0300700	Os02g0300700	6972.73	4.79182	0.269579	17.7752	1.10045e-70	1.0474e-66
Os12g0478200	Os12g0478200	1436.17	4.96782	0.282275	17.5992	2.49702e-69	1.47469e-65
Os03g0152000	Os03g0152000	2754.38	4.42793	0.253339	17.4783	2.09731e-68	1.03219e-64
Os02g0805100	Os02g0805100	1495.63	4.42999	0.262804	16.8566	9.38238e-64	3.95789e-60
Os07g0258400	Os07g0258400	989.442	-3.70398	0.221659	-16.7103	1.10304e-62	4.07146e-59
Os05g0194500	Os05g0194500	1676.65	3.82611	0.23212	16.4833	4.83496e-61	1.58635e-57
Os02g0131800	Os02g0131800	849.312	-6.12747	0.372077	-16.4683	6.2008e-61	1.83103e-57
Os01g0952800	Os01g0952800	1006.16	-5.37406	0.327692	-16.3997	1.92174e-60	5.15883e-57
Os06g0724000	Os06g0724000	724.845	-3.50787	0.21497	-16.318	7.35448e-60	1.80975e-56
Os02g0572600	Os02g0572600	1515.87	-4.97541	0.309191	-16.0917	2.91791e-58	6.62792e-55
Os03g0230300	Os03g0230300	7020.64	4.1959	0.269603	15.5632	1.29387e-54	2.72905e-51
Os02g0184900	Os02g0184900	2664.5	-5.11805	0.330192	-15.5002	3.45704e-54	6.80552e-51
Os01g0218100	Os01g0218100	780.325	-3.95485	0.256404	-15.4243	1.12347e-53	2.07344e-50
Os07g0511400	Os07g0511400	1079.82	-2.43427	0.159201	-15.2905	8.84966e-53	1.53719e-49
Os02g0218800	Os02g0218800	913.473	-5.24692	0.345433	-15.1894	4.15626e-52	6.81834e-49
Os11g0184900	Os11g0184900	5790.06	3.39805	0.225552	15.0655	2.73191e-51	4.24582e-48
Os05g0389800	Os05g0389800	959.624	5.1427	0.342367	15.021	5.34701e-51	7.89459e-48
Os11g0127600	Os11g0127600	1322	5.00845	0.341017	14.6868	7.83359e-49	1.10151e-45
Os05g0395400	Os05g0395400	2285.26	4.51814	0.316666	14.2678	3.47186e-46	4.66003e-43
Os04g0627900	Os04g0627900	821.107	6.6471	0.471787	14.0892	4.42539e-45	5.68162e-42
Os04g0432100	Os04g0432100	302.221	5.35828	0.39049	13.7219	7.5031e-43	9.23162e-40
Os06g0147300	Os06g0147300	1135.31	5.10562	0.374548	13.6314	2.6047e-42	3.07657e-39
Os05g0596500	Os05g0596500	246.199	-4.09052	0.301523	-13.5662	6.35499e-42	7.21756e-39
Os02g0823100	Os02g0823100	1789.27	-2.91229	0.214752	-13.5612	6.80548e-42	7.44293e-39
Os08g0108700	Os08g0108700	881.128	-8.66618	0.639569	-13.55	7.91957e-42	8.35203e-39
Os05g0311500	Os05g0311500	463.981	-2.757	0.204959	-13.4515	3.01627e-41	3.0713e-38
Os01g0373700	Os01g0373700	1111.9	6.88485	0.514745	13.3753	8.43454e-41	8.30212e-38
Os04g0521100	Os04g0521100	1037.03	-3.78106	0.286683	-13.189	1.01533e-39	9.67153e-37
Os10g0390701	Os10g0390701	2021.59	-2.86767	0.217737	-13.1704	1.29977e-39	1.1994e-36
Os11g0151500	Os11g0151500	383.668	-5.33513	0.405865	-13.1451	1.81581e-39	1.62482e-36
Os03g0107300	Os03g0107300	9407.99	-5.72831	0.436561	-13.1214	2.48245e-39	2.15601e-36
Os01g0495701	Os01g0495701	384.971	-4.69542	0.359584	-13.0579	5.72646e-39	4.83133e-36
Os11g0186900	Os11g0186900	162.61	-3.8478	0.294951	-13.0456	6.73683e-39	5.52588e-36
Os09g0517200	Os09g0517200	1561.04	5.20369	0.402149	12.9397	2.68717e-38	2.14458e-35
Os01g0608101	Os01g0608101	792.801	-3.99728	0.3093	-12.9236	3.31123e-38	2.57309e-35
Os02g0745100	Os02g0745100	12000.1	-5.91875	0.458529	-12.9081	4.05115e-38	3.06734e-35
Os09g0515550	Os09g0515550	257.926	5.56985	0.432605	12.8751	6.21224e-38	4.58603e-35
Os09g0309700	Os09g0309700	1921.99	3.16947	0.246594	12.853	8.27647e-38	5.96088e-35
Os07g0193000	Os07g0193000	328.559	-3.63641	0.285497	-12.7372	3.67548e-37	2.58412e-34
Os10g0344000	Os10g0344000	852.823	4.79893	0.377186	12.723	4.40731e-37	3.02659e-34
Os07g0677300	Os07g0677300	585.539	-8.38618	0.660978	-12.6875	6.93446e-37	4.65381e-34
Os06g0592500	Os06g0592500	2146.88	6.20306	0.490582	12.6443	1.20308e-36	7.8946e-34
Os02g0584700	Os02g0584700	1632.98	3.55662	0.282176	12.6042	2.00093e-36	1.28446e-33
Os09g0564200	Os09g0564200	339.021	-4.27902	0.340382	-12.5712	3.03972e-36	1.90978e-33
Os06g0252300	Os06g0252300	2808.95	2.87143	0.229189	12.5286	5.20624e-36	3.20281e-33
Os08g0477500	Os08g0477500	1364.41	-3.4751	0.277735	-12.5123	6.39482e-36	3.85373e-33
Os10g0105700	Os10g0105700	868.958	-4.90402	0.393076	-12.476	1.00929e-35	5.96065e-33
Os11g0168500	Os11g0168500	1307.19	5.59251	0.448674	12.4645	1.16582e-35	6.75011e-33
Os01g0588100	Os01g0588100	1415.07	-8.28548	0.666957	-12.4228	1.96534e-35	1.11605e-32
Os02g0782900	Os02g0782900	780.915	-4.03655	0.324985	-12.4207	2.01725e-35	1.12391e-32
Os01g0280500	Os01g0280500	3333.57	4.75065	0.382867	12.4081	2.36277e-35	1.29204e-32
Os01g0263000	Os01g0263000	251.599	-5.70536	0.461606	-12.3598	4.31141e-35	2.31476e-32
Os08g0156100	Os08g0156100	1149.3	4.76552	0.387668	12.2928	9.90126e-35	5.22097e-32
Os04g0538300	Os04g0538300	344.473	8.89606	0.733062	12.1355	6.85051e-34	3.54893e-31
Os03g0757600	Os03g0757600	1382.16	4.15166	0.343106	12.1002	1.05328e-33	5.36249e-31
Os12g0114000	Os12g0114000	689.245	4.11294	0.34345	11.9754	4.78385e-33	2.39428e-30
Os09g0489500	Os09g0489500	427.56	-3.48592	0.291782	-11.947	6.73215e-33	3.31323e-30
Os03g0247900	Os03g0247900	2422.92	2.98137	0.251919	11.8347	2.58339e-32	1.25057e-29
Os04g0204100	Os04g0204100	2555.79	6.7406	0.571496	11.7946	4.15937e-32	1.981e-29
Os08g0398300	Os08g0398300	1215.39	-3.68239	0.315493	-11.6719	1.77468e-31	8.31818e-29
Os08g0404500	Os08g0404500	573.814	4.66453	0.400068	11.6594	2.05604e-31	9.4864e-29
Os11g0114300	Os11g0114300	567.609	3.96253	0.343413	11.5387	8.4213e-31	3.82573e-28
Os03g0368900	Os03g0368900	6439.12	-3.11069	0.270773	-11.4882	1.51225e-30	6.76593e-28
Os08g0563200	Os08g0563200	204.048	-3.80076	0.331268	-11.4734	1.79496e-30	7.91096e-28
Os11g0600600	Os11g0600600	1153.57	-3.20594	0.279604	-11.466	1.95467e-30	8.48813e-28
Os10g0195250	Os10g0195250	521.351	-5.18271	0.452066	-11.4645	1.98924e-30	8.51307e-28
Os02g0575000	Os02g0575000	3278.07	4.80954	0.420401	11.4404	2.62758e-30	1.07777e-27
Os03g0700400	Os03g0700400	1445.12	-3.7425	0.327131	-11.4404	2.62791e-30	1.07777e-27
Os06g0200600	Os06g0200600	328.986	4.03142	0.352314	11.4427	2.55861e-30	1.07777e-27
Os12g0631600	Os12g0631600	736.26	3.12687	0.273499	11.4328	2.86625e-30	1.15942e-27
Os09g0342000	Os09g0342000	1008.83	5.6612	0.496489	11.4025	4.06436e-30	1.62185e-27
Os01g0783700	Os01g0783700	223.549	3.28033	0.288884	11.3552	6.99087e-30	2.75245e-27
Os07g0564500	Os07g0564500	3029.57	6.10496	0.54155	11.2731	1.78155e-29	6.92204e-27
Os04g0125700	Os04g0125700	1502.03	-5.40496	0.480627	-11.2456	2.43331e-29	9.3316e-27
Os11g0152700	Os11g0152700	993.817	-2.85894	0.254892	-11.2162	3.39372e-29	1.28478e-26
Os05g0213900	Os05g0213900	415.469	-6.23681	0.556555	-11.2061	3.80597e-29	1.42261e-26
Os03g0144300	Os03g0144300	214.866	-4.18995	0.374263	-11.1952	4.30416e-29	1.58872e-26
Os04g0358000	Os04g0358000	249.47	-4.00539	0.360683	-11.105	1.18616e-28	4.32421e-26
Os01g0816600	Os01g0816600	368.3	-4.92323	0.448064	-10.9878	4.37511e-28	1.57552e-25
Os02g0789600	Os02g0789600	732.927	1.60509	0.146151	10.9824	4.64318e-28	1.65191e-25
Os11g0210201	Os11g0210201	2433.41	5.63322	0.513473	10.9708	5.27883e-28	1.8557e-25
Os07g0604550	Os07g0604550	301.822	2.64327	0.24125	10.9566	6.17876e-28	2.1465e-25
Os12g0123800	Os12g0123800	632.483	4.92356	0.450033	10.9404	7.38353e-28	2.53521e-25
Os01g0135700	Os01g0135700	275.568	3.63427	0.333217	10.9066	1.07172e-27	3.63756e-25
Os12g0248600	Os12g0248600	180.913	5.22617	0.481433	10.8555	1.87875e-27	6.30428e-25
Os11g0593000	Os11g0593000	166.77	-4.93023	0.454455	-10.8487	2.02329e-27	6.71299e-25
Os01g0370000	Os01g0370000	280.114	-4.23102	0.390179	-10.8438	2.13478e-27	7.00421e-25
Os12g0191601	Os12g0191601	784.363	5.10894	0.47125	10.8413	2.19445e-27	7.12088e-25
Os11g0134900	Os11g0134900	439.673	-6.18994	0.575161	-10.7621	5.1969e-27	1.66803e-24
Os05g0142600	Os05g0142600	666.979	5.19297	0.483735	10.7352	6.95977e-27	2.20984e-24
Os12g0203200	Os12g0203200	571.892	-3.68599	0.34487	-10.688	1.15784e-26	3.63721e-24
Os04g0565900	Os04g0565900	641.514	-2.60407	0.244312	-10.6588	1.58631e-26	4.93075e-24
Os08g0412700	Os08g0412700	1247.36	3.80304	0.357369	10.6418	1.90493e-26	5.85946e-24
Os06g0149700	Os06g0149700	512.379	-3.78788	0.357584	-10.593	3.21108e-26	9.77526e-24
Os03g0151500	Os03g0151500	1405.54	4.86652	0.460987	10.5567	4.72828e-26	1.42471e-23
Os08g0203700	Os08g0203700	499.645	-3.0929	0.293415	-10.5411	5.58701e-26	1.66645e-23
Os02g0306401	Os02g0306401	1751.92	-5.55817	0.527534	-10.5361	5.88648e-26	1.73822e-23
Os12g0259800	Os12g0259800	248.402	-6.00681	0.570244	-10.5338	6.03767e-26	1.76521e-23
Os12g0161500	Os12g0161500	179.669	4.4025	0.420822	10.4617	1.2955e-25	3.75047e-23
Os03g0292100	Os03g0292100	1521.71	2.10551	0.202201	10.413	2.16391e-25	6.20369e-23
Os07g0687900	Os07g0687900	331.865	3.08447	0.296659	10.3974	2.54918e-25	7.23797e-23
Os09g0344400	Os09g0344400	620.047	6.64751	0.640624	10.3766	3.16839e-25	8.9104e-23
Os10g0398100	Os10g0398100	114.952	-4.23348	0.408271	-10.3693	3.42058e-25	9.52889e-23
Os01g0247700	Os01g0247700	345.677	-3.80123	0.366649	-10.3675	3.48557e-25	9.6192e-23
Os07g0674500	Os07g0674500	215.669	-5.24665	0.506147	-10.3659	3.54545e-25	9.69384e-23
Os02g0650300	Os02g0650300	958.524	-5.14199	0.501375	-10.2558	1.11472e-24	3.01988e-22
Os01g0908301	Os01g0908301	748.525	3.47846	0.339568	10.2438	1.26195e-24	3.38765e-22
Os05g0176300	Os05g0176300	130.099	-3.61874	0.353752	-10.2296	1.461e-24	3.88666e-22
Os01g0639600	Os01g0639600	1240.1	3.12788	0.306035	10.2207	1.60238e-24	4.2247e-22
Os03g0776900	Os03g0776900	2333.68	3.18772	0.312343	10.2058	1.86717e-24	4.87927e-22
Os01g0307686	Os01g0307686	1448.46	7.25421	0.710865	10.2048	1.88787e-24	4.89008e-22
Os03g0820300	Os03g0820300	551.666	4.17552	0.410436	10.1734	2.60706e-24	6.69425e-22
Os04g0273600	Os04g0273600	111.66	6.32041	0.621432	10.1707	2.67936e-24	6.8206e-22
Os01g0263600	Os01g0263600	704.949	1.44888	0.142656	10.1564	3.10186e-24	7.79681e-22
Os06g0255900	Os06g0255900	325.089	2.3051	0.226969	10.156	3.11566e-24	7.79681e-22
Os08g0155900	Os08g0155900	2346.23	3.4886	0.343874	10.145	3.48886e-24	8.65735e-22
Os07g0448100	Os07g0448100	598.669	-5.45321	0.538113	-10.134	3.90528e-24	9.60992e-22
Os12g0150700	Os12g0150700	544.622	7.83907	0.774137	10.1262	4.22719e-24	1.03161e-21
Os05g0500200	Os05g0500200	278.839	-2.69195	0.265869	-10.1251	4.27572e-24	1.0349e-21
Os01g0678800	Os01g0678800	634.924	-3.13739	0.310326	-10.11	4.98862e-24	1.19763e-21
Os06g0147250	Os06g0147250	324.965	4.6809	0.467076	10.0217	1.22374e-23	2.91418e-21
Os12g0567800	Os12g0567800	1399.94	-3.62143	0.361401	-10.0205	1.23827e-23	2.92519e-21
Os12g0516800	Os12g0516800	229.424	-3.74214	0.373699	-10.0138	1.32586e-23	3.10724e-21
Os12g0134900	Os12g0134900	398.898	4.52469	0.45254	9.99842	1.54842e-23	3.60026e-21
Os10g0524700	Os10g0524700	596.789	-3.416	0.34429	-9.92185	3.34509e-23	7.71696e-21
Os03g0165050	Os03g0165050	282.942	5.91512	0.597482	9.90008	4.15922e-23	9.52074e-21
Os05g0415800	Os05g0415800	199.838	-4.30654	0.435672	-9.88482	4.84465e-23	1.10044e-20
Os05g0346200	Os05g0346200	2974.3	1.42315	0.145586	9.77528	1.43756e-22	3.24043e-20
Os09g0324300	Os09g0324300	248.605	6.81201	0.696995	9.77339	1.46463e-22	3.27644e-20
Os02g0181300	Os02g0181300	5678.12	3.91103	0.401043	9.75215	1.80606e-22	4.00985e-20
Os06g0692100	Os06g0692100	158.513	-3.01985	0.312079	-9.67657	3.79208e-22	8.35644e-20
Os02g0594166	Os02g0594166	357.904	-3.39164	0.351591	-9.64654	5.08441e-22	1.11213e-19
Os01g0845100	Os01g0845100	503.406	2.99042	0.310171	9.64119	5.35645e-22	1.16302e-19
Os04g0685700	Os04g0685700	1088.19	2.68854	0.279089	9.63327	5.78583e-22	1.24708e-19
Os11g0435300	Os11g0435300	179.727	-3.03631	0.315692	-9.61796	6.71513e-22	1.43689e-19
Os07g0583600	Os07g0583600	3355.76	1.28514	0.133818	9.60361	7.7196e-22	1.63994e-19
Os02g0134200	Os02g0134200	617.329	3.6544	0.380767	9.59748	8.1924e-22	1.72795e-19
Os08g0169100	Os08g0169100	358.249	2.64026	0.27557	9.58108	9.60369e-22	2.01126e-19
Os12g0168100	Os12g0168100	447.446	5.15255	0.538029	9.57672	1.00177e-21	2.08318e-19
Os11g0262600	Os11g0262600	198	-4.79568	0.502687	-9.5401	1.42694e-21	2.94659e-19
Os01g0186900	Os01g0186900	258.867	3.86564	0.406605	9.5071	1.96044e-21	4.02014e-19
Os07g0516300	Os07g0516300	1295.48	3.05073	0.321023	9.50317	2.03597e-21	4.14623e-19
Os09g0311600	Os09g0311600	176.888	-2.94102	0.310773	-9.46358	2.97587e-21	6.01879e-19
Os07g0561300	Os07g0561300	472.314	3.85239	0.407214	9.46036	3.06883e-21	6.16458e-19
Os01g0955100	Os01g0955100	1486.55	3.6144	0.384343	9.40411	5.24705e-21	1.04689e-18
Os04g0438200	Os04g0438200	430.858	-4.76033	0.506465	-9.39914	5.50092e-21	1.09018e-18
Os02g0574000	Os02g0574000	121.422	-4.40392	0.468795	-9.39413	5.76904e-21	1.13569e-18
Os06g0146800	Os06g0146800	2075.87	5.00592	0.533346	9.38587	6.23979e-21	1.21994e-18
Os07g0630400	Os07g0630400	2410.15	-3.27379	0.348825	-9.3852	6.27962e-21	1.21994e-18
Os03g0307200	Os03g0307200	2572.01	-4.85373	0.517267	-9.38341	6.38725e-21	1.23274e-18
Os08g0205800	Os08g0205800	1806.14	3.13711	0.33447	9.37937	6.63674e-21	1.27257e-18
Os07g0442900	Os07g0442900	1794.16	-3.94956	0.422099	-9.35696	8.20612e-21	1.56335e-18
Os05g0135000	Os05g0135000	258.654	-7.63595	0.816261	-9.35479	8.37664e-21	1.5856e-18
Os01g0203800	Os01g0203800	686.619	1.88143	0.201186	9.35169	8.62571e-21	1.62235e-18
Os01g0373800	Os01g0373800	411.394	6.7881	0.726131	9.34832	8.90538e-21	1.66435e-18
Os03g0268600	Os03g0268600	336.489	5.43539	0.582249	9.33516	1.00842e-20	1.86571e-18
Os06g0600700	Os06g0600700	712.811	2.38387	0.255372	9.33489	1.01092e-20	1.86571e-18
Os08g0457400	Os08g0457400	557.557	3.00884	0.322467	9.33068	1.0519e-20	1.92928e-18
Os05g0343400	Os05g0343400	15697.1	3.17413	0.340856	9.31224	1.2517e-20	2.28157e-18
Os03g0236200	Os03g0236200	1812.64	2.94854	0.317889	9.27536	1.77019e-20	3.20686e-18
Os03g0794200	Os03g0794200	1022.82	3.54789	0.385365	9.20658	3.36681e-20	6.06211e-18
Os05g0119100	Os05g0119100	551.823	3.97587	0.432694	9.18866	3.97782e-20	7.11885e-18
Os01g0905300	Os01g0905300	159.206	3.34064	0.364075	9.17569	4.48693e-20	7.9816e-18
Os01g0291500	Os01g0291500	4784.41	-2.74452	0.299604	-9.16052	5.16492e-20	9.13264e-18
Os11g0487100	Os11g0487100	144.132	-3.44817	0.377131	-9.14318	6.06442e-20	1.06593e-17
Os11g0213800	Os11g0213800	288.455	2.00014	0.218966	9.13446	6.57344e-20	1.14856e-17
Os05g0135400	Os05g0135400	635.538	2.74656	0.301233	9.11773	7.67165e-20	1.33257e-17
Os05g0278500	Os05g0278500	929.793	-2.22197	0.243757	-9.11552	7.82963e-20	1.35205e-17
Os09g0378700	Os09g0378700	71.7631	6.15622	0.675568	9.11266	8.03878e-20	1.3801e-17
Os06g0698300	Os06g0698300	223.426	2.59736	0.285558	9.09574	9.39478e-20	1.60357e-17
Os09g0376300	Os09g0376300	338.369	1.93428	0.212703	9.09383	9.56145e-20	1.62264e-17
Os06g0343100	Os06g0343100	2526.9	1.53288	0.168647	9.08925	9.97256e-20	1.68274e-17
Os04g0538400	Os04g0538400	532.478	2.7001	0.297561	9.0741	1.14619e-19	1.92306e-17
Os12g0183200	Os12g0183200	240.304	-2.56109	0.283043	-9.04842	1.45047e-19	2.41983e-17
Os03g0714100	Os03g0714100	180.406	7.46648	0.825785	9.04168	1.54288e-19	2.55953e-17
Os04g0381700	Os04g0381700	151.233	-6.06302	0.670936	-9.03666	1.61532e-19	2.66474e-17
Os06g0227500	Os06g0227500	89.8617	3.90949	0.432802	9.03297	1.67074e-19	2.74085e-17
Os01g0734800	Os01g0734800	1997.23	2.98278	0.331038	9.01039	2.05332e-19	3.34986e-17
Os12g0636400	Os12g0636400	219.146	-1.84835	0.20554	-8.99265	2.4135e-19	3.91583e-17
Os04g0462400	Os04g0462400	362.125	-5.09223	0.567361	-8.97529	2.82609e-19	4.5602e-17
Os03g0365800	Os03g0365800	2457.51	-3.68078	0.410308	-8.97078	2.94424e-19	4.72503e-17
Os07g0691300	Os07g0691300	1895.09	2.3267	0.259409	8.96923	2.98588e-19	4.76595e-17
Os10g0498600	Os10g0498600	3817.6	1.22382	0.136726	8.9509	3.52589e-19	5.59764e-17
Os01g0155000	Os01g0155000	3131.68	2.65856	0.299019	8.89092	6.06045e-19	9.57e-17
Os01g0740700	Os01g0740700	617.665	3.87702	0.436341	8.8853	6.37473e-19	1.00127e-16
Os04g0514600	Os04g0514600	1233.72	3.3217	0.373974	8.88218	6.55613e-19	1.02432e-16
Os03g0790500	Os03g0790500	1568.05	5.02078	0.565983	8.87089	7.25613e-19	1.12772e-16
Os05g0524500	Os05g0524500	231.517	-5.58544	0.62971	-8.86987	7.32296e-19	1.13214e-16
Os01g0267600	Os01g0267600	662.144	1.86302	0.210409	8.85426	8.42376e-19	1.284e-16
Os09g0513200	Os09g0513200	629.97	-3.15205	0.355971	-8.85481	8.38257e-19	1.284e-16
Os10g0553300	Os10g0553300	4804.05	2.8584	0.322833	8.85411	8.43565e-19	1.284e-16
Os07g0462500	Os07g0462500	125.205	-3.19366	0.360942	-8.84811	8.90105e-19	1.34789e-16
Os09g0325700	Os09g0325700	153.909	3.61778	0.410364	8.81604	1.18576e-18	1.78644e-16
Os07g0593400	Os07g0593400	501.87	4.93036	0.559933	8.80527	1.30535e-18	1.95663e-16
Os05g0527000	Os05g0527000	416.809	4.96598	0.564458	8.79778	1.39544e-18	2.07066e-16
Os11g0705200	Os11g0705200	1229.71	2.24037	0.254644	8.79804	1.39223e-18	2.07066e-16
Os03g0841600	Os03g0841600	1000.88	3.50791	0.399401	8.78293	1.59273e-18	2.35159e-16
Os05g0421600	Os05g0421600	331.972	4.56865	0.520784	8.77264	1.7453e-18	2.56403e-16
Os04g0600300	Os04g0600300	2375.83	5.24827	0.598401	8.77048	1.77902e-18	2.60062e-16
Os01g0521600	Os01g0521600	167.279	-4.13014	0.473225	-8.72765	2.60024e-18	3.78239e-16
Os09g0532400	Os09g0532400	6038.74	2.0501	0.235552	8.70339	3.22128e-18	4.66281e-16
Os02g0116700	Os02g0116700	58.6795	-4.47745	0.514502	-8.7025	3.2465e-18	4.67639e-16
Os02g0485000	Os02g0485000	93.4603	-4.40864	0.508044	-8.67767	4.0395e-18	5.79041e-16
Os02g0662000	Os02g0662000	2050.41	-5.22681	0.603846	-8.65587	4.89163e-18	6.97802e-16
Os02g0654600	Os02g0654600	500.29	4.09228	0.473612	8.64058	5.59296e-18	7.94013e-16
Os01g0347500	Os01g0347500	196.517	-3.78248	0.438281	-8.63026	6.12112e-18	8.60716e-16
Os01g0348000	Os01g0348000	196.517	-3.78248	0.438281	-8.63026	6.12112e-18	8.60716e-16
Os09g0447900	Os09g0447900	89.2715	6.42912	0.745513	8.62375	6.47991e-18	9.0685e-16
Os09g0431300	Os09g0431300	247.487	-3.18305	0.369264	-8.61997	6.69714e-18	9.32829e-16
Os07g0639000	Os07g0639000	551.044	-8.57049	0.996179	-8.60337	7.74104e-18	1.06999e-15
Os08g0156000	Os08g0156000	1977.72	3.17785	0.369382	8.60317	7.75437e-18	1.06999e-15
Os03g0283200	Os03g0283200	111.732	-3.48754	0.406268	-8.58433	9.13672e-18	1.25487e-15
Os03g0668000	Os03g0668000	516.844	1.80995	0.211098	8.57396	9.99875e-18	1.36691e-15
Os05g0241100	Os05g0241100	882.748	3.59641	0.419661	8.56981	1.03657e-17	1.41054e-15
Os04g0488700	Os04g0488700	1606.87	2.39346	0.279399	8.56645	1.06723e-17	1.44561e-15
Os09g0385700	Os09g0385700	600.62	2.87467	0.335871	8.55886	1.13986e-17	1.53694e-15
Os09g0535400	Os09g0535400	139.311	-4.55935	0.533859	-8.54035	1.33811e-17	1.79604e-15
Os11g0694100	Os11g0694100	473.639	-6.94857	0.81368	-8.53969	1.34583e-17	1.79823e-15
Os06g0289200	Os06g0289200	192.637	4.29826	0.50354	8.53608	1.38856e-17	1.84697e-15
Os03g0733200	Os03g0733200	262.935	-3.36723	0.394959	-8.52552	1.52124e-17	2.01438e-15
Os01g0696600	Os01g0696600	436.342	2.93862	0.344751	8.52388	1.54301e-17	2.03409e-15
Os10g0379100	Os10g0379100	614.302	4.62067	0.542814	8.51245	1.70295e-17	2.23496e-15
Os05g0381400	Os05g0381400	374.946	6.35307	0.747061	8.50408	1.83041e-17	2.3916e-15
Os02g0584800	Os02g0584800	1480.9	3.01818	0.355495	8.49009	2.06473e-17	2.68588e-15
Os05g0586500	Os05g0586500	81.6122	-3.16265	0.372567	-8.4888	2.0878e-17	2.70398e-15
Os08g0404900	Os08g0404900	284.954	5.10121	0.601011	8.48771	2.10741e-17	2.71746e-15
Os02g0183900	Os02g0183900	326.361	3.49257	0.412478	8.46729	2.51162e-17	3.22459e-15
Os02g0527300	Os02g0527300	575.499	1.63812	0.193499	8.46578	2.54454e-17	3.25271e-15
Os02g0770500	Os02g0770500	116.293	-3.40423	0.402942	-8.44843	2.9525e-17	3.75794e-15
Os01g0895200	Os01g0895200	349.326	2.76729	0.327863	8.44038	3.16318e-17	4.00883e-15
Os01g0740500	Os01g0740500	861.814	-1.80018	0.213462	-8.43325	3.36208e-17	4.24268e-15
Os12g0442800	Os12g0442800	1146.21	-1.75017	0.208066	-8.41162	4.04383e-17	5.08128e-15
Os03g0185700	Os03g0185700	163.252	-4.32073	0.514545	-8.39719	4.57275e-17	5.72031e-15
Os11g0643800	Os11g0643800	356.958	-5.59039	0.665782	-8.39672	4.59113e-17	5.72031e-15
Os07g0605800	Os07g0605800	1413.25	3.36228	0.401521	8.37386	5.57607e-17	6.91831e-15
Os01g0638000	Os01g0638000	3624.32	3.82131	0.458382	8.33651	7.65123e-17	9.45327e-15
Os05g0258400	Os05g0258400	536.691	-3.70526	0.446001	-8.30773	9.7554e-17	1.20028e-14
Os06g0575400	Os06g0575400	487.203	-5.637	0.679082	-8.30091	1.03316e-16	1.2659e-14
Os01g0975000	Os01g0975000	282.191	3.57322	0.430573	8.29876	1.05206e-16	1.28374e-14
Os07g0673900	Os07g0673900	1943.35	1.98417	0.239595	8.28135	1.21784e-16	1.4799e-14
Os12g0639500	Os12g0639500	1467.98	4.32591	0.522506	8.27915	1.24062e-16	1.5014e-14
Os02g0519700	Os02g0519700	1200.61	-3.95866	0.479853	-8.24972	1.58769e-16	1.91359e-14
Os03g0724700	Os03g0724700	1419.99	3.05996	0.372177	8.22179	2.00489e-16	2.4066e-14
Os11g0540100	Os11g0540100	1151.82	-1.05913	0.128829	-8.22122	2.01447e-16	2.40831e-14
Os03g0699800	Os03g0699800	179.976	-3.96732	0.48397	-8.19747	2.45506e-16	2.92321e-14
Os04g0112533	Os04g0112533	438.291	4.03754	0.492579	8.19675	2.46982e-16	2.92897e-14
Os03g0759700	Os03g0759700	150.369	-3.40725	0.41648	-8.18106	2.81352e-16	3.31e-14
Os09g0300800	Os09g0300800	228.301	-4.52042	0.552547	-8.18106	2.81354e-16	3.31e-14
Os08g0302000	Os08g0302000	223.833	-4.57176	0.559263	-8.17462	2.96796e-16	3.47781e-14
Os06g0714600	Os06g0714600	179.329	-3.2355	0.396533	-8.15948	3.36471e-16	3.92713e-14
Os01g0800300	Os01g0800300	623.296	1.36203	0.167059	8.15297	3.55079e-16	4.12801e-14
Os04g0150300	Os04g0150300	259.336	2.77571	0.341312	8.13246	4.20652e-16	4.87115e-14
Os10g0323500	Os10g0323500	1080.88	-2.62265	0.323289	-8.1124	4.96314e-16	5.72487e-14
Os01g0284500	Os01g0284500	11562.6	-2.56416	0.316136	-8.11093	5.02319e-16	5.77159e-14
Os07g0121800	Os07g0121800	139.494	1.86058	0.229444	8.1091	5.09965e-16	5.83673e-14
Os07g0648000	Os07g0648000	47.4702	-4.76075	0.587937	-8.09738	5.61542e-16	6.40223e-14
Os02g0448000	Os02g0448000	261.224	-2.61569	0.323119	-8.09512	5.72061e-16	6.49708e-14
Os12g0108500	Os12g0108500	1260.51	1.78967	0.221673	8.07347	6.83258e-16	7.73024e-14
Os06g0507300	Os06g0507300	230.921	3.07763	0.381782	8.06124	7.55271e-16	8.51236e-14
Os01g0959200	Os01g0959200	1011.38	3.72696	0.46275	8.05393	8.01795e-16	9.00235e-14
Os07g0225300	Os07g0225300	1467.59	2.43255	0.302202	8.04942	8.31874e-16	9.3047e-14
Os07g0587500	Os07g0587500	508.715	2.12656	0.264668	8.03482	9.37167e-16	1.04429e-13
Os02g0325600	Os02g0325600	451.095	1.88798	0.235746	8.00853	1.16087e-15	1.2887e-13
Os05g0305200	Os05g0305200	290.632	-3.05655	0.381685	-8.00804	1.16552e-15	1.28901e-13
Os04g0600200	Os04g0600200	2832.41	2.789	0.348306	8.00732	1.17234e-15	1.29171e-13
Os01g0714600	Os01g0714600	1057.83	3.46138	0.432361	8.00576	1.18727e-15	1.3033e-13
Os05g0482400	Os05g0482400	84.5872	-3.29413	0.411527	-8.00466	1.19802e-15	1.31023e-13
Os05g0197300	Os05g0197300	970.637	3.10513	0.388063	8.00161	1.22803e-15	1.33809e-13
Os03g0107700	Os03g0107700	2337.23	3.35434	0.419312	7.99962	1.24802e-15	1.35488e-13
Os03g0816800	Os03g0816800	305.508	2.09365	0.262144	7.98664	1.3867e-15	1.49992e-13
Os03g0149000	Os03g0149000	70.5521	-4.44982	0.557602	-7.98028	1.46004e-15	1.57349e-13
Os04g0629200	Os04g0629200	210.342	-4.65035	0.583115	-7.97502	1.5236e-15	1.63601e-13
Os03g0149300	Os03g0149300	849.133	-3.45577	0.434257	-7.95789	1.75e-15	1.87231e-13
Os12g0528801	Os12g0528801	471.402	-2.9354	0.368937	-7.95636	1.77175e-15	1.88873e-13
Os10g0361900	Os10g0361900	66.8435	3.14582	0.395654	7.95092	1.85127e-15	1.96641e-13
Os03g0196000	Os03g0196000	478.802	-3.91389	0.492531	-7.94649	1.91872e-15	2.03075e-13
Os02g0582800	Os02g0582800	533.419	3.06067	0.386446	7.92004	2.37425e-15	2.49499e-13
Os11g0241200	Os11g0241200	81.1172	-3.72302	0.470073	-7.9201	2.3732e-15	2.49499e-13
Os11g0666200	Os11g0666200	1605.41	2.89847	0.366452	7.90955	2.58327e-15	2.70501e-13
Os07g0192000	Os07g0192000	7591.4	3.77759	0.47859	7.89317	2.9461e-15	3.07404e-13
Os02g0131400	Os02g0131400	659.275	-5.66897	0.718434	-7.89073	3.00413e-15	3.12356e-13
Os04g0453200	Os04g0453200	431.475	-2.34254	0.297228	-7.8813	3.23994e-15	3.35692e-13
Os07g0649300	Os07g0649300	103.384	-4.20846	0.534049	-7.88029	3.2663e-15	3.3724e-13
Os04g0196600	Os04g0196600	638.422	-2.42858	0.308241	-7.87885	3.30397e-15	3.39941e-13
Os01g0644900	Os01g0644900	343.295	-1.87691	0.238547	-7.8681	3.60062e-15	3.69176e-13
Os10g0344500	Os10g0344500	210.59	3.98253	0.507446	7.84819	4.22085e-15	4.31272e-13
Os10g0390800	Os10g0390800	362.449	-2.95119	0.376466	-7.83919	4.53464e-15	4.61736e-13
Os08g0431700	Os08g0431700	509.44	-2.79006	0.35627	-7.83131	4.82806e-15	4.89924e-13
Os09g0453400	Os09g0453400	3794.34	1.73245	0.221934	7.80614	5.89677e-15	5.96321e-13
Os03g0207400	Os03g0207400	612.993	2.32805	0.298394	7.80192	6.09721e-15	6.14487e-13
Os08g0189200	Os08g0189200	5270.23	-2.49477	0.320587	-7.78189	7.14506e-15	7.17641e-13
Os02g0737200	Os02g0737200	143.063	3.54	0.455071	7.779	7.30978e-15	7.31697e-13
Os05g0399200	Os05g0399200	549.406	-1.69658	0.218576	-7.76197	8.3618e-15	8.34174e-13
Os04g0628100	Os04g0628100	19462	1.62118	0.20925	7.74757	9.36643e-15	9.3125e-13
Os07g0639400	Os07g0639400	202.389	-5.27153	0.680839	-7.74271	9.73201e-15	9.64351e-13
Os01g0945200	Os01g0945200	100.346	-3.43657	0.444053	-7.7391	1.00122e-14	9.88795e-13
Os08g0167000	Os08g0167000	446.166	-2.01075	0.259938	-7.73551	1.02989e-14	1.01372e-12
Os09g0426000	Os09g0426000	434.929	-1.84438	0.239427	-7.70331	1.32589e-14	1.30073e-12
Os07g0663500	Os07g0663500	67.0786	-3.05792	0.397259	-7.69754	1.38706e-14	1.35624e-12
Os02g0157600	Os02g0157600	737.29	-2.05119	0.266685	-7.69145	1.45473e-14	1.41772e-12
Os06g0631300	Os06g0631300	928.555	0.788854	0.102833	7.6712	1.70398e-14	1.65516e-12
Os06g0192400	Os06g0192400	90.8234	-5.33263	0.696241	-7.65918	1.87124e-14	1.81167e-12
Os05g0286100	Os05g0286100	90.2771	-4.30962	0.563654	-7.64586	2.07554e-14	2.00289e-12
Os09g0280500	Os09g0280500	691.45	-1.92834	0.252228	-7.64523	2.08566e-14	2.00611e-12
Os06g0697500	Os06g0697500	1282.7	3.23678	0.425911	7.59967	2.96898e-14	2.84646e-12
Os07g0232900	Os07g0232900	240.53	-1.71249	0.225465	-7.59536	3.06949e-14	2.9333e-12
Os09g0509500	Os09g0509500	489.945	-1.53995	0.203311	-7.57438	3.60858e-14	3.43735e-12
Os08g0240500	Os08g0240500	351.21	-5.59714	0.739887	-7.56486	3.88281e-14	3.68667e-12
Os02g0165200	Os02g0165200	84.5326	-3.53009	0.466696	-7.564	3.9086e-14	3.69927e-12
Os06g0146600	Os06g0146600	365.628	4.24208	0.561433	7.5558	4.16283e-14	3.92729e-12
Os01g0723000	Os01g0723000	77.5052	6.16423	0.816174	7.5526	4.26658e-14	4.01235e-12
Os05g0474800	Os05g0474800	846.987	4.41555	0.584881	7.54948	4.36993e-14	4.0965e-12
Os09g0341500	Os09g0341500	624.517	5.64099	0.748407	7.53733	4.7971e-14	4.4827e-12
Os07g0676900	Os07g0676900	2458.28	-3.13265	0.415692	-7.53598	4.8468e-14	4.51486e-12
Os08g0549900	Os08g0549900	59.4626	3.66672	0.487333	7.52405	5.31044e-14	4.9312e-12
Os05g0119200	Os05g0119200	1349.37	2.68535	0.357131	7.51922	5.51024e-14	5.10069e-12
Os02g0290500	Os02g0290500	1480.91	1.53881	0.205027	7.5054	6.12415e-14	5.65125e-12
Os04g0373400	Os04g0373400	2669.6	3.26128	0.434855	7.4997	6.39658e-14	5.88425e-12
Os03g0431600	Os03g0431600	225.963	-2.86543	0.382477	-7.49177	6.79515e-14	6.23149e-12
Os07g0635500	Os07g0635500	5529.02	2.27669	0.303918	7.49115	6.8273e-14	6.24159e-12
Os01g0246700	Os01g0246700	2164.83	2.42074	0.323249	7.4888	6.95076e-14	6.32851e-12
Os04g0188500	Os04g0188500	331.966	-4.62715	0.617899	-7.48852	6.96524e-14	6.32851e-12
Os01g0160800	Os01g0160800	494.373	4.4701	0.598404	7.47003	8.01766e-14	7.26238e-12
Os04g0132500	Os04g0132500	144.169	-4.69508	0.629541	-7.45794	8.78874e-14	7.93647e-12
Os05g0134800	Os05g0134800	603.662	-11.3197	1.52222	-7.43629	1.03556e-13	9.3229e-12
Os04g0450600	Os04g0450600	970.74	-1.38776	0.186695	-7.4333	1.05919e-13	9.50663e-12
Os12g0581900	Os12g0581900	1508.67	-1.7983	0.242107	-7.42771	1.10496e-13	9.88739e-12
Os06g0158100	Os06g0158100	142.969	4.19738	0.566611	7.40787	1.28345e-13	1.14499e-11
Os04g0527000	Os04g0527000	7541.54	3.16682	0.427713	7.40407	1.32074e-13	1.1747e-11
Os02g0579000	Os02g0579000	1039.29	2.49774	0.337415	7.40256	1.33587e-13	1.18459e-11
Os01g0722300	Os01g0722300	129.485	-3.11951	0.421895	-7.39404	1.42438e-13	1.2593e-11
Os10g0101100	Os10g0101100	354.899	-2.56139	0.346559	-7.39093	1.45809e-13	1.28525e-11
Os08g0157900	Os08g0157900	5674.87	1.27189	0.172112	7.38991	1.46927e-13	1.29125e-11
Os12g0236225	Os12g0236225	85.6586	-3.2846	0.446297	-7.35967	1.84359e-13	1.61541e-11
Os11g0528700	Os11g0528700	58.4389	-3.71094	0.505027	-7.348	2.01188e-13	1.75766e-11
Os03g0280750	Os03g0280750	68.2377	-6.31613	0.861042	-7.33545	2.20978e-13	1.92486e-11
Os07g0525100	Os07g0525100	320.82	-3.95119	0.539915	-7.31818	2.51349e-13	2.18297e-11
Os03g0307300	Os03g0307300	1372.61	-3.43121	0.46907	-7.31493	2.57511e-13	2.22992e-11
Os12g0573200	Os12g0573200	3239.74	1.48751	0.203624	7.30516	2.76937e-13	2.39113e-11
Os01g0667200	Os01g0667200	3179.7	-1.10833	0.151785	-7.30192	2.83682e-13	2.44222e-11
Os02g0237100	Os02g0237100	269.711	-2.91083	0.398702	-7.30077	2.86135e-13	2.45618e-11
Os04g0526800	Os04g0526800	2534.87	3.65081	0.500499	7.29434	3.00118e-13	2.56875e-11
Os08g0159700	Os08g0159700	184.024	-2.33866	0.320821	-7.2896	3.10873e-13	2.65312e-11
Os01g0510200	Os01g0510200	6151.38	3.25691	0.447387	7.27985	3.34197e-13	2.84395e-11
Os01g0752500	Os01g0752500	254.972	1.90184	0.261428	7.27483	3.46863e-13	2.94325e-11
Os01g0959750	Os01g0959750	397.757	2.31204	0.318057	7.26927	3.61423e-13	3.05801e-11
Os05g0114700	Os05g0114700	7002.41	-2.19613	0.302175	-7.26775	3.6552e-13	3.08384e-11
Os09g0482800	Os09g0482800	152.049	2.95118	0.406294	7.26364	3.76803e-13	3.16998e-11
Os11g0138300	Os11g0138300	258.897	3.24154	0.446313	7.26292	3.78813e-13	3.17783e-11
Os11g0668650	Os11g0668650	648.314	3.84237	0.52954	7.25606	3.98528e-13	3.33375e-11
Os09g0493000	Os09g0493000	91.2136	4.68312	0.646015	7.24923	4.19132e-13	3.4962e-11
Os01g0627400	Os01g0627400	349.842	-2.04101	0.281671	-7.24611	4.28922e-13	3.56779e-11
Os09g0546400	Os09g0546400	292.392	1.59824	0.220975	7.2327	4.735e-13	3.92752e-11
Os02g0125200	Os02g0125200	214.915	-2.55757	0.353691	-7.23108	4.79169e-13	3.96341e-11
Os12g0117700	Os12g0117700	200.334	-5.78803	0.801155	-7.2246	5.02564e-13	4.14531e-11
Os01g0347600	Os01g0347600	2153.12	-3.13925	0.435011	-7.21648	5.33519e-13	4.38838e-11
Os02g0573500	Os02g0573500	506.046	-3.02238	0.419733	-7.2007	5.99022e-13	4.91348e-11
Os07g0581700	Os07g0581700	233.992	4.39121	0.611471	7.1814	6.90027e-13	5.64427e-11
Os02g0739100	Os02g0739100	1405.48	1.81843	0.253643	7.16925	7.54121e-13	6.1515e-11
Os02g0624300	Os02g0624300	462.516	3.49348	0.48829	7.15453	8.39626e-13	6.83011e-11
Os09g0110300	Os09g0110300	146.401	-2.26973	0.317479	-7.14921	8.728e-13	7.08047e-11
Os09g0419600	Os09g0419600	45.7466	5.27573	0.738476	7.14408	9.05983e-13	7.32953e-11
Os11g0282300	Os11g0282300	2002.73	1.56664	0.220214	7.11418	1.12579e-12	9.08293e-11
Os04g0429050	Os04g0429050	39.9317	4.1579	0.585229	7.10475	1.20543e-12	9.69893e-11
Os04g0385600	Os04g0385600	486.57	2.82338	0.397553	7.10189	1.23064e-12	9.87488e-11
Os01g0810800	Os01g0810800	548.832	-2.94782	0.41535	-7.09719	1.27316e-12	1.01884e-10
Os11g0649600	Os11g0649600	2818.77	-1.8541	0.261409	-7.09272	1.31503e-12	1.0495e-10
Os02g0291400	Os02g0291400	97.4232	-7.5731	1.0704	-7.07504	1.49407e-12	1.18918e-10
Os04g0517100	Os04g0517100	1800.29	1.90429	0.269949	7.05425	1.73529e-12	1.37746e-10
Os08g0527400	Os08g0527400	193.789	1.66673	0.236541	7.04627	1.83784e-12	1.45494e-10
Os03g0561400	Os03g0561400	669.82	2.45057	0.347921	7.04345	1.87532e-12	1.48065e-10
Os01g0842200	Os01g0842200	3974.49	0.970491	0.13787	7.03917	1.93389e-12	1.52282e-10
Os04g0400800	Os04g0400800	207.171	-2.60617	0.370392	-7.03626	1.97465e-12	1.55078e-10
Os06g0115600	Os06g0115600	68.4011	-5.75446	0.818722	-7.02859	2.08635e-12	1.63416e-10
Os11g0446000	Os11g0446000	240.256	-3.23442	0.460635	-7.02165	2.19261e-12	1.71284e-10
Os02g0318100	Os02g0318100	2089.83	2.49464	0.355632	7.01466	2.30501e-12	1.7959e-10
Os03g0259100	Os03g0259100	123.785	-5.68448	0.811156	-7.00788	2.41962e-12	1.88024e-10
Os01g0167400	Os01g0167400	1094.71	1.96122	0.280003	7.0043	2.48222e-12	1.92382e-10
Os01g0582600	Os01g0582600	1244.35	1.65084	0.235884	6.99852	2.58682e-12	1.99964e-10
Os07g0448200	Os07g0448200	44.372	-5.56283	0.795155	-6.99591	2.63552e-12	2.03196e-10
Os09g0564000	Os09g0564000	86.401	-3.91563	0.55999	-6.99233	2.70362e-12	2.07904e-10
Os01g0648500	Os01g0648500	301.906	0.985516	0.141016	6.98871	2.77429e-12	2.12785e-10
Os10g0139700	Os10g0139700	1860.27	3.12613	0.447765	6.98163	2.91773e-12	2.23206e-10
Os01g0628000	Os01g0628000	455.77	3.82689	0.548211	6.98069	2.93744e-12	2.23593e-10
Os07g0601100	Os07g0601100	194.874	-2.5724	0.368504	-6.98066	2.93792e-12	2.23593e-10
Os01g0216500	Os01g0216500	101.129	-4.71583	0.676098	-6.97506	3.05737e-12	2.32085e-10
Os01g0957600	Os01g0957600	226.618	-3.57213	0.512633	-6.96821	3.21e-12	2.43046e-10
Os01g0961200	Os01g0961200	332.062	-1.12882	0.16204	-6.9663	3.25383e-12	2.45735e-10
Os04g0397400	Os04g0397400	544.446	1.3073	0.188002	6.95364	3.55971e-12	2.68149e-10
Os09g0249000	Os09g0249000	1645.8	-1.63241	0.235288	-6.93793	3.97891e-12	2.98965e-10
Os09g0324400	Os09g0324400	595.294	3.24031	0.467322	6.93378	4.09729e-12	3.07078e-10
Os07g0122100	Os07g0122100	63.449	3.85935	0.556664	6.93298	4.12055e-12	3.0804e-10
Os01g0260800	Os01g0260800	1393.92	-1.15462	0.166683	-6.92704	4.29727e-12	3.20439e-10
Os01g0959100	Os01g0959100	664.922	3.05509	0.441334	6.92239	4.44091e-12	3.30316e-10
Os02g0736700	Os02g0736700	89.0028	4.99738	0.722983	6.91216	4.77329e-12	3.54147e-10
Os02g0466400	Os02g0466400	288.051	4.12311	0.596758	6.90919	4.87423e-12	3.60729e-10
Os07g0642200	Os07g0642200	259.743	-3.20803	0.46536	-6.89366	5.43743e-12	4.01405e-10
Os03g0760200	Os03g0760200	2023.57	2.39775	0.34805	6.88908	5.61553e-12	4.13519e-10
Os11g0649400	Os11g0649400	132.351	-3.2007	0.465033	-6.88272	5.87194e-12	4.31325e-10
Os08g0496700	Os08g0496700	109.54	-5.04179	0.733464	-6.87395	6.2448e-12	4.57575e-10
Os01g0314800	Os01g0314800	10669.7	3.67763	0.535059	6.87331	6.27283e-12	4.58491e-10
Os02g0734600	Os02g0734600	2139.95	-1.10848	0.161368	-6.86924	6.45446e-12	4.70602e-10
Os04g0567200	Os04g0567200	92.4138	-6.76711	0.985915	-6.86378	6.70599e-12	4.87737e-10
Os01g0121500	Os01g0121500	252.192	3.25638	0.474612	6.86114	6.83133e-12	4.95632e-10
Os01g0383100	Os01g0383100	92.7801	-2.4794	0.361398	-6.86057	6.85855e-12	4.95907e-10
Os05g0341450	Os05g0341450	128.017	2.79043	0.406747	6.86036	6.86871e-12	4.95907e-10
Os07g0457300	Os07g0457300	934.864	-1.2247	0.178661	-6.85487	7.13752e-12	5.14058e-10
Os02g0833300	Os02g0833300	1104.82	1.07739	0.157212	6.85315	7.22396e-12	5.19017e-10
Os09g0518750	Os09g0518750	120.968	-7.441	1.08677	-6.84687	7.54852e-12	5.4102e-10
Os01g0248900	Os01g0248900	120.214	-5.6523	0.825572	-6.84652	7.56691e-12	5.41025e-10
Os01g0173900	Os01g0173900	5766.23	1.69655	0.247818	6.84596	7.59631e-12	5.41815e-10
Os02g0503900	Os02g0503900	401.671	-3.29587	0.481748	-6.84148	7.83769e-12	5.57684e-10
Os08g0288500	Os08g0288500	2729.88	1.34583	0.196847	6.83695	8.08963e-12	5.74227e-10
Os06g0107800	Os06g0107800	70.7698	-3.83166	0.560923	-6.83099	8.43335e-12	5.97191e-10
Os04g0450900	Os04g0450900	846.719	1.86246	0.272683	6.83014	8.48332e-12	5.99292e-10
Os03g0203700	Os03g0203700	2604.54	2.77362	0.406177	6.82859	8.57524e-12	6.0434e-10
Os03g0334200	Os03g0334200	1132.49	2.2409	0.328219	6.82747	8.64246e-12	6.07626e-10
Os11g0179700	Os11g0179700	204.282	-5.26775	0.771714	-6.82604	8.72918e-12	6.12266e-10
Os12g0249900	Os12g0249900	256.975	-2.30374	0.337579	-6.82431	8.83505e-12	6.18223e-10
Os01g0864500	Os01g0864500	522.68	3.47842	0.510271	6.8168	9.30884e-12	6.49837e-10
Os01g0930200	Os01g0930200	4946.1	1.52459	0.223797	6.81236	9.6012e-12	6.68664e-10
Os07g0168900	Os07g0168900	247.334	2.30857	0.339418	6.80156	1.03491e-11	7.19056e-10
Os12g0639400	Os12g0639400	70.0807	3.965	0.583466	6.79559	1.07871e-11	7.47732e-10
Os05g0322900	Os05g0322900	2382.95	3.02538	0.447031	6.76772	1.30831e-11	9.04755e-10
Os03g0368000	Os03g0368000	451.298	-6.91574	1.02288	-6.76103	1.37019e-11	9.45333e-10
Os04g0556000	Os04g0556000	616.366	-1.429	0.211456	-6.75791	1.39993e-11	9.63605e-10
Os05g0525600	Os05g0525600	64.6053	-4.91561	0.728206	-6.7503	1.47536e-11	1.01316e-09
Os02g0772000	Os02g0772000	87.196	3.23376	0.479725	6.74086	1.57456e-11	1.07878e-09
Os04g0684300	Os04g0684300	234.6	-3.75095	0.556517	-6.74004	1.5834e-11	1.08232e-09
Os11g0557800	Os11g0557800	633.296	-3.91598	0.582267	-6.7254	1.75106e-11	1.19416e-09
Os08g0170700	Os08g0170700	133.991	-2.44141	0.36357	-6.71511	1.87928e-11	1.27865e-09
Os10g0532300	Os10g0532300	353.114	-1.70347	0.253907	-6.70905	1.95896e-11	1.3298e-09
Os04g0648400	Os04g0648400	217.39	2.56397	0.382262	6.70735	1.98194e-11	1.34231e-09
Os11g0700500	Os11g0700500	699.529	-3.0747	0.458545	-6.70534	2.00931e-11	1.35774e-09
Os03g0699700	Os03g0699700	1571.35	-3.34286	0.498592	-6.7046	2.0196e-11	1.36157e-09
Os06g0206000	Os06g0206000	119.727	-1.79048	0.267142	-6.70233	2.05117e-11	1.3797e-09
Os05g0277000	Os05g0277000	269.035	-4.5446	0.678654	-6.69649	2.13485e-11	1.43184e-09
Os06g0691800	Os06g0691800	542.92	-1.64077	0.245028	-6.69625	2.13837e-11	1.43184e-09
Os10g0565200	Os10g0565200	1001.6	3.97327	0.594662	6.68157	2.36404e-11	1.57936e-09
Os02g0194900	Os02g0194900	388.076	-2.05274	0.307438	-6.67691	2.44036e-11	1.62667e-09
Os02g0742050	Os02g0742050	341.436	1.17973	0.1768	6.67266	2.51212e-11	1.67073e-09
Os08g0159900	Os08g0159900	3300.15	0.853433	0.127928	6.67118	2.53759e-11	1.68388e-09
Os10g0561800	Os10g0561800	563.787	1.66011	0.249074	6.66514	2.6442e-11	1.75068e-09
Os01g0185200	Os01g0185200	6344.25	0.71408	0.107145	6.66461	2.65373e-11	1.75306e-09
Os01g0821600	Os01g0821600	129.622	2.68925	0.403544	6.66408	2.66327e-11	1.75544e-09
Os09g0554101	Os09g0554101	99.4269	-10.092	1.51459	-6.66319	2.67953e-11	1.76222e-09
Os11g0649900	Os11g0649900	150.9	4.38787	0.660671	6.64154	3.10423e-11	2.03248e-09
Os11g0650700	Os11g0650700	150.9	4.38787	0.660671	6.64154	3.10423e-11	2.03248e-09
Os06g0717100	Os06g0717100	849.182	0.874441	0.131743	6.63748	3.19084e-11	2.08457e-09
Os07g0257200	Os07g0257200	2148.79	-1.68702	0.254374	-6.63205	3.31048e-11	2.15795e-09
Os04g0674400	Os04g0674400	5034.88	1.39605	0.210867	6.6205	3.57982e-11	2.32838e-09
Os04g0506700	Os04g0506700	67.4162	-4.23501	0.639872	-6.61852	3.62815e-11	2.35463e-09
Os06g0683400	Os06g0683400	681.674	2.42879	0.367166	6.61498	3.71599e-11	2.40635e-09
Os12g0511000	Os12g0511000	333.777	1.06901	0.161621	6.61427	3.73391e-11	2.41266e-09
Os11g0601950	Os11g0601950	303.578	2.6162	0.396039	6.60591	3.95083e-11	2.54725e-09
Os07g0575700	Os07g0575700	168.853	1.69377	0.256596	6.60094	4.08557e-11	2.62838e-09
Os12g0147200	Os12g0147200	190.655	3.13778	0.475775	6.59509	4.24998e-11	2.72821e-09
Os08g0101900	Os08g0101900	42.595	-5.42288	0.824286	-6.57888	4.73994e-11	3.03613e-09
Os07g0291400	Os07g0291400	75.3874	3.17224	0.482604	6.57317	4.92547e-11	3.14815e-09
Os01g0838200	Os01g0838200	65.8267	-5.82074	0.886119	-6.56881	5.07195e-11	3.23477e-09
Os07g0531200	Os07g0531200	96.5027	9.79153	1.49341	6.55648	5.50933e-11	3.50614e-09
Os03g0297900	Os03g0297900	271.967	-2.36301	0.360427	-6.55614	5.52191e-11	3.50659e-09
Os01g0631800	Os01g0631800	342.005	3.98059	0.607347	6.55405	5.59957e-11	3.54828e-09
Os02g0738100	Os02g0738100	288.682	5.01467	0.765602	6.54996	5.75509e-11	3.63902e-09
Os05g0359500	Os05g0359500	95.6035	-2.18026	0.333067	-6.54601	5.90956e-11	3.72076e-09
Os07g0638400	Os07g0638400	2817.38	-1.74657	0.266807	-6.54621	5.90147e-11	3.72076e-09
Os07g0637300	Os07g0637300	3639.46	2.34555	0.358509	6.54251	6.04963e-11	3.80084e-09
Os02g0658100	Os02g0658100	1284.96	-4.51482	0.690264	-6.54071	6.12271e-11	3.83859e-09
Os08g0268550	Os08g0268550	291.167	1.07111	0.163791	6.53948	6.17341e-11	3.86218e-09
Os03g0820400	Os03g0820400	123.195	3.56724	0.546214	6.53085	6.53996e-11	4.08284e-09
Os06g0674000	Os06g0674000	341.332	3.23603	0.49556	6.53004	6.57508e-11	4.09611e-09
Os09g0412300	Os09g0412300	1274.8	3.09123	0.473909	6.52284	6.89863e-11	4.28862e-09
Os02g0585100	Os02g0585100	1105.8	3.16948	0.486186	6.51908	7.07391e-11	4.38835e-09
Os06g0573900	Os06g0573900	71.1807	-5.75217	0.882973	-6.51455	7.29076e-11	4.51339e-09
Os01g0944100	Os01g0944100	698.643	2.29385	0.352399	6.50925	7.55261e-11	4.66571e-09
Os01g0781100	Os01g0781100	115.851	-1.8977	0.29158	-6.50835	7.59825e-11	4.6841e-09
Os11g0701200	Os11g0701200	317.293	3.34416	0.513935	6.50697	7.66826e-11	4.71742e-09
Os01g0104200	Os01g0104200	59.3515	-2.85382	0.439605	-6.49177	8.48317e-11	5.20789e-09
Os04g0432300	Os04g0432300	90.613	-2.63546	0.406033	-6.49075	8.5411e-11	5.23258e-09
Os02g0595900	Os02g0595900	163.043	-4.6803	0.721388	-6.48792	8.70313e-11	5.3208e-09
Os10g0548850	Os10g0548850	153.091	-1.88318	0.290599	-6.48034	9.15147e-11	5.58334e-09
Os10g0474000	Os10g0474000	90.304	2.70171	0.416961	6.47954	9.20041e-11	5.60133e-09
Os10g0527400	Os10g0527400	4849.89	2.57485	0.3974	6.47923	9.21889e-11	5.60133e-09
Os04g0483450	Os04g0483450	75.525	-10.2646	1.58435	-6.47876	9.24799e-11	5.60747e-09
Os02g0332450	Os02g0332450	646.955	2.82797	0.436695	6.47584	9.42869e-11	5.70532e-09
Os05g0360400	Os05g0360400	679.435	-0.937305	0.144783	-6.47386	9.55325e-11	5.76887e-09
Os09g0562700	Os09g0562700	247.367	-1.74058	0.269443	-6.45992	1.0476e-10	6.31316e-09
Os05g0135200	Os05g0135200	251.447	-4.40356	0.682144	-6.45546	1.07888e-10	6.48844e-09
Os12g0282000	Os12g0282000	261.674	-9.42498	1.46066	-6.45257	1.09969e-10	6.60016e-09
Os12g0204000	Os12g0204000	38.782	-3.43437	0.532773	-6.44621	1.14679e-10	6.8689e-09
Os09g0447300	Os09g0447300	135.853	-2.30603	0.358384	-6.43453	1.23859e-10	7.40368e-09
Os08g0245200	Os08g0245200	218.671	-2.46663	0.383481	-6.43221	1.2576e-10	7.50213e-09
Os01g0816100	Os01g0816100	5171.04	4.4415	0.690741	6.43006	1.27556e-10	7.59394e-09
Os03g0127500	Os03g0127500	122.297	2.17701	0.338996	6.42193	1.34553e-10	7.97977e-09
Os10g0343951	Os10g0343951	38.0161	4.46998	0.696052	6.42191	1.34577e-10	7.97977e-09
Os01g0954000	Os01g0954000	927.294	3.36226	0.523662	6.42067	1.3568e-10	8.02904e-09
Os03g0184100	Os03g0184100	3386.81	1.55822	0.243097	6.40986	1.45655e-10	8.6021e-09
Os03g0326100	Os03g0326100	1017.51	2.53803	0.396052	6.40834	1.47117e-10	8.67107e-09
Os03g0235700	Os03g0235700	403.718	-1.23148	0.192251	-6.4056	1.4978e-10	8.81045e-09
Os01g0214500	Os01g0214500	806.717	3.61137	0.563887	6.40442	1.5094e-10	8.86106e-09
Os05g0134700	Os05g0134700	1589.81	-2.52099	0.393924	-6.3997	1.55686e-10	9.12154e-09
Os04g0206450	Os04g0206450	125.788	2.86797	0.448218	6.39862	1.56785e-10	9.16775e-09
Os10g0175500	Os10g0175500	360.285	1.65694	0.258998	6.39748	1.57958e-10	9.21806e-09
Os05g0472400	Os05g0472400	169.819	-7.13231	1.1151	-6.3961	1.59394e-10	9.28355e-09
Os07g0187400	Os07g0187400	2206.68	1.59745	0.249769	6.39571	1.59799e-10	9.28877e-09
Os01g0498802	Os01g0498802	45.3407	3.14546	0.491905	6.39445	1.61129e-10	9.34768e-09
Os02g0327500	Os02g0327500	1318.93	2.974	0.465586	6.38764	1.68462e-10	9.75393e-09
Os06g0666400	Os06g0666400	873.335	3.14726	0.492765	6.38693	1.69246e-10	9.78018e-09
Os11g0691300	Os11g0691300	321.382	-4.43978	0.69518	-6.38652	1.69701e-10	9.78728e-09
Os03g0335200	Os03g0335200	97.6661	4.56717	0.715271	6.38522	1.71146e-10	9.85141e-09
Os01g0278000	Os01g0278000	176.254	1.62696	0.254941	6.38173	1.75101e-10	1.00487e-08
Os01g0387566	Os01g0387566	38.3578	-4.65366	0.729231	-6.38159	1.75254e-10	1.00487e-08
Os12g0160200	Os12g0160200	29.765	4.03146	0.63192	6.37971	1.77423e-10	1.01534e-08
Os09g0322400	Os09g0322400	293.789	-2.81767	0.442136	-6.37286	1.8553e-10	1.05967e-08
Os05g0188100	Os05g0188100	14751.4	2.00665	0.314938	6.37158	1.87089e-10	1.06652e-08
Os04g0447100	Os04g0447100	778.324	1.90166	0.298623	6.36807	1.91417e-10	1.08909e-08
Os10g0340301	Os10g0340301	853.601	2.26357	0.355915	6.35987	2.01923e-10	1.14665e-08
Os02g0628800	Os02g0628800	13691	1.25475	0.19734	6.35832	2.03967e-10	1.15382e-08
Os10g0122600	Os10g0122600	250.474	-1.95236	0.307049	-6.35849	2.0375e-10	1.15382e-08
Os04g0128001	Os04g0128001	56.4967	-3.32819	0.523467	-6.35796	2.04446e-10	1.15432e-08
Os05g0494600	Os05g0494600	36.8276	6.93575	1.09136	6.35514	2.08243e-10	1.17351e-08
Os04g0206600	Os04g0206600	3747.67	5.22599	0.822373	6.35477	2.08735e-10	1.17405e-08
Os04g0359700	Os04g0359700	170.355	2.46082	0.387493	6.35063	2.1444e-10	1.20384e-08
Os03g0570775	Os03g0570775	165.233	2.65558	0.418676	6.34279	2.25641e-10	1.26432e-08
Os09g0403300	Os09g0403300	54.0769	-7.29828	1.15208	-6.33487	2.37537e-10	1.32845e-08
Os02g0758200	Os02g0758200	147.642	2.93669	0.463726	6.33281	2.40732e-10	1.34131e-08
Os11g0307300	Os11g0307300	409.719	-3.79075	0.598589	-6.3328	2.40745e-10	1.34131e-08
Os07g0539300	Os07g0539300	1177.28	-2.27314	0.358986	-6.3321	2.41843e-10	1.3449e-08
Os02g0154000	Os02g0154000	239.274	2.99325	0.472921	6.32928	2.46304e-10	1.36713e-08
Os02g0629200	Os02g0629200	3922.23	-1.86856	0.295337	-6.32687	2.50187e-10	1.38607e-08
Os05g0550300	Os05g0550300	980.524	-2.19726	0.34758	-6.32159	2.58885e-10	1.43158e-08
Os01g0784500	Os01g0784500	355.761	-1.40534	0.222465	-6.31709	2.66528e-10	1.47109e-08
Os08g0254600	Os08g0254600	74.5824	-7.1987	1.14114	-6.30833	2.82057e-10	1.55389e-08
Os11g0514800	Os11g0514800	285.814	-2.88875	0.458149	-6.30526	2.87709e-10	1.58208e-08
Os09g0394600	Os09g0394600	469.117	-2.9439	0.467147	-6.30187	2.94069e-10	1.61404e-08
Os04g0506800	Os04g0506800	261.223	2.49767	0.396364	6.30146	2.94847e-10	1.61531e-08
Os01g0895300	Os01g0895300	668.384	2.85486	0.453466	6.29565	3.06122e-10	1.67397e-08
Os01g0295700	Os01g0295700	1778.43	1.52202	0.241933	6.29108	3.15259e-10	1.72076e-08
Os05g0531200	Os05g0531200	82.8385	-4.81653	0.765687	-6.29047	3.16516e-10	1.72443e-08
Os03g0629800	Os03g0629800	59.6309	-9.29363	1.47871	-6.28497	3.27923e-10	1.78328e-08
Os01g0589200	Os01g0589200	210.396	-1.37816	0.219485	-6.27908	3.40574e-10	1.84868e-08
Os01g0551800	Os01g0551800	165.666	-2.74955	0.439344	-6.25832	3.89153e-10	2.10849e-08
Os04g0590200	Os04g0590200	196.931	-1.9593	0.31319	-6.25594	3.9512e-10	2.12911e-08
Os07g0695400	Os07g0695400	1037.92	1.06326	0.169952	6.25627	3.94306e-10	2.12911e-08
Os11g0495400	Os11g0495400	617.21	5.90252	0.943485	6.25608	3.94768e-10	2.12911e-08
Os06g0713000	Os06g0713000	273.345	-1.54464	0.247148	-6.24985	4.10843e-10	2.2098e-08
Os02g0559800	Os02g0559800	38.3616	5.03922	0.806596	6.24752	4.17015e-10	2.21475e-08
Os02g0560200	Os02g0560200	38.3616	5.03922	0.806596	6.24752	4.17015e-10	2.21475e-08
Os02g0560600	Os02g0560600	38.3616	5.03922	0.806596	6.24752	4.17015e-10	2.21475e-08
Os02g0561000	Os02g0561000	38.3616	5.03922	0.806596	6.24752	4.17015e-10	2.21475e-08
Os02g0561400	Os02g0561400	38.3616	5.03922	0.806596	6.24752	4.17015e-10	2.21475e-08
Os02g0561800	Os02g0561800	38.3616	5.03922	0.806596	6.24752	4.17015e-10	2.21475e-08
Os05g0489900	Os05g0489900	97.0839	-2.08182	0.33315	-6.2489	4.13354e-10	2.21475e-08
Os03g0781300	Os03g0781300	811.492	2.84114	0.455517	6.23717	4.45572e-10	2.35821e-08
Os06g0711700	Os06g0711700	111.129	-1.81052	0.290281	-6.23715	4.45623e-10	2.35821e-08
Os09g0571200	Os09g0571200	2993.3	2.19418	0.352743	6.22033	4.96113e-10	2.6207e-08
Os11g0537400	Os11g0537400	274.843	2.23754	0.360085	6.21392	5.16785e-10	2.72503e-08
Os06g0318800	Os06g0318800	722.025	2.00452	0.322645	6.21278	5.20549e-10	2.73998e-08
Os03g0858800	Os03g0858800	144.827	-1.94905	0.31396	-6.20796	5.36761e-10	2.82029e-08
Os09g0324000	Os09g0324000	51.968	10.1053	1.62825	6.20621	5.42791e-10	2.8469e-08
Os08g0433500	Os08g0433500	48.8931	-2.59727	0.418827	-6.20129	5.6003e-10	2.93211e-08
Os10g0155100	Os10g0155100	309.343	-2.81409	0.453891	-6.19992	5.64931e-10	2.95254e-08
Os06g0249350	Os06g0249350	156.77	3.84785	0.6208	6.19822	5.71054e-10	2.97927e-08
Os06g0718400	Os06g0718400	274.199	-1.91699	0.309625	-6.19133	5.9657e-10	3.1069e-08
Os09g0548400	Os09g0548400	612.94	-1.30113	0.210238	-6.18883	6.06115e-10	3.15105e-08
Os03g0332533	Os03g0332533	91.3801	-2.48327	0.401393	-6.18662	6.14696e-10	3.19005e-08
Os04g0522100	Os04g0522100	45.0121	-6.3213	1.02189	-6.18591	6.17455e-10	3.19874e-08
Os02g0182300	Os02g0182300	39.5417	-3.75885	0.607677	-6.18561	6.18621e-10	3.19917e-08
Os04g0550900	Os04g0550900	64.9369	-5.16279	0.834834	-6.18421	6.24134e-10	3.22204e-08
Os02g0535400	Os02g0535400	1516.68	-0.530152	0.0857507	-6.18248	6.3102e-10	3.2519e-08
Os01g0764000	Os01g0764000	23903.3	-1.62755	0.263443	-6.17799	6.49219e-10	3.33405e-08
Os06g0200350	Os06g0200350	69.7563	3.30538	0.535012	6.17814	6.48623e-10	3.33405e-08
Os07g0638100	Os07g0638100	4281.78	1.98068	0.32085	6.17323	6.69088e-10	3.43012e-08
Os06g0136900	Os06g0136900	191.128	-2.19244	0.355347	-6.16986	6.8351e-10	3.49798e-08
Os03g0305000	Os03g0305000	489.393	-1.4471	0.234754	-6.16433	7.07831e-10	3.61276e-08
Os03g0648600	Os03g0648600	52.2153	3.1956	0.518412	6.1642	7.08384e-10	3.61276e-08
Os01g0242200	Os01g0242200	46.8792	-3.51364	0.570075	-6.16348	7.11632e-10	3.61963e-08
Os01g0371500	Os01g0371500	636.422	-3.34542	0.542792	-6.16336	7.12184e-10	3.61963e-08
Os03g0151300	Os03g0151300	347.063	1.00453	0.163129	6.1579	7.37149e-10	3.74008e-08
Os02g0684100	Os02g0684100	137.646	-4.29955	0.698706	-6.15358	7.57531e-10	3.8369e-08
Os09g0561000	Os09g0561000	136.418	-2.03369	0.330631	-6.15094	7.70266e-10	3.89472e-08
Os01g0289100	Os01g0289100	99.6436	4.14014	0.673504	6.14717	7.88774e-10	3.98149e-08
Os11g0308432	Os11g0308432	104.553	3.56218	0.579596	6.14598	7.94729e-10	4.0047e-08
Os09g0483500	Os09g0483500	46.6878	5.31673	0.865225	6.14491	8.00093e-10	4.02486e-08
Os05g0519300	Os05g0519300	376.483	3.27725	0.533808	6.13938	8.28451e-10	4.16043e-08
Os11g0575600	Os11g0575600	34.6923	-4.43454	0.722467	-6.13806	8.35358e-10	4.18799e-08
Os03g0284200	Os03g0284200	28.4179	4.03519	0.658467	6.12817	8.88967e-10	4.44352e-08
Os12g0164300	Os12g0164300	1339.89	0.995226	0.162404	6.1281	8.89336e-10	4.44352e-08
Os10g0122500	Os10g0122500	132.094	-9.06423	1.47944	-6.1268	8.96665e-10	4.47257e-08
Os07g0661400	Os07g0661400	5903.62	1.01845	0.166437	6.11912	9.40942e-10	4.68551e-08
Os06g0662550	Os06g0662550	625.867	2.71943	0.444479	6.11824	9.46136e-10	4.68766e-08
Os10g0439100	Os10g0439100	72.3138	-9.99198	1.63311	-6.11838	9.45332e-10	4.68766e-08
Os12g0564100	Os12g0564100	537.73	4.5571	0.744797	6.11858	9.44136e-10	4.68766e-08
Os06g0491566	Os06g0491566	42.3253	3.02211	0.494377	6.11296	9.77999e-10	4.83741e-08
Os11g0226933	Os11g0226933	5441.17	1.59504	0.261059	6.10988	9.97057e-10	4.92075e-08
Os11g0270000	Os11g0270000	64.1869	-4.29503	0.702985	-6.1097	9.98181e-10	4.92075e-08
Os09g0452700	Os09g0452700	532.546	7.66654	1.2549	6.10927	1.00089e-09	4.9259e-08
Os10g0482900	Os10g0482900	929.156	1.81863	0.29794	6.10401	1.03442e-09	5.08241e-08
Os03g0245500	Os03g0245500	781.931	-2.08656	0.342225	-6.09705	1.08047e-09	5.29987e-08
Os02g0630300	Os02g0630300	84.2179	4.03712	0.662769	6.09129	1.12003e-09	5.48483e-08
Os11g0590900	Os11g0590900	45.5302	-3.22613	0.529739	-6.09003	1.12887e-09	5.51895e-08
Os07g0154100	Os07g0154100	64.0631	9.72871	1.59818	6.08737	1.14782e-09	5.60229e-08
Os07g0538000	Os07g0538000	411.695	-4.12451	0.677618	-6.08677	1.15209e-09	5.61385e-08
Os02g0221100	Os02g0221100	112.08	3.33593	0.548639	6.08039	1.19893e-09	5.83247e-08
Os09g0364400	Os09g0364400	605.836	3.96767	0.65259	6.07989	1.20267e-09	5.84107e-08
Os10g0510500	Os10g0510500	1962.78	1.68515	0.277228	6.07857	1.21258e-09	5.87952e-08
Os02g0797600	Os02g0797600	5852.95	0.752923	0.123988	6.07256	1.25888e-09	6.09402e-08
Os05g0561400	Os05g0561400	193.885	-4.06094	0.668824	-6.07176	1.26519e-09	6.11454e-08
Os04g0654400	Os04g0654400	296.336	3.72509	0.613759	6.06931	1.2846e-09	6.19821e-08
Os11g0676800	Os11g0676800	54.2722	-2.81068	0.463118	-6.06903	1.28685e-09	6.19894e-08
Os03g0365900	Os03g0365900	445.66	-2.03043	0.334716	-6.06612	1.31035e-09	6.30183e-08
Os08g0116700	Os08g0116700	152.396	1.19738	0.197584	6.06009	1.3605e-09	6.53237e-08
Os01g0909600	Os01g0909600	236.158	-1.80004	0.297248	-6.0557	1.39808e-09	6.70193e-08
Os07g0559700	Os07g0559700	9679.93	3.36644	0.556319	6.05127	1.43704e-09	6.87753e-08
Os12g0257600	Os12g0257600	169.535	5.32652	0.880446	6.0498	1.4503e-09	6.92974e-08
Os04g0526300	Os04g0526300	47.2564	-3.17453	0.524829	-6.0487	1.46021e-09	6.96586e-08
Os06g0194900	Os06g0194900	36158.9	-0.731354	0.120987	-6.04488	1.49524e-09	7.12145e-08
Os05g0582600	Os05g0582600	194.253	2.92449	0.483866	6.04402	1.50325e-09	7.14806e-08
Os04g0423800	Os04g0423800	1956.78	-2.30008	0.380608	-6.04318	1.51104e-09	7.17356e-08
Os06g0565100	Os06g0565100	87.715	-1.955	0.323694	-6.03966	1.54436e-09	7.31996e-08
Os02g0179200	Os02g0179200	204.338	1.65044	0.273774	6.02845	1.65536e-09	7.83353e-08
Os03g0227700	Os03g0227700	312.996	-1.9534	0.324399	-6.02158	1.72718e-09	8.16029e-08
Os04g0210250	Os04g0210250	511.935	1.6932	0.281214	6.02102	1.73318e-09	8.17558e-08
Os06g0707300	Os06g0707300	716.148	2.98822	0.496421	6.01952	1.74936e-09	8.23871e-08
Os03g0369000	Os03g0369000	73.0149	-4.49443	0.746697	-6.01908	1.75411e-09	8.24794e-08
Os08g0112300	Os08g0112300	1041.81	3.46641	0.575975	6.01833	1.76228e-09	8.2732e-08
Os01g0261200	Os01g0261200	4117.88	1.47001	0.244459	6.01333	1.81753e-09	8.51904e-08
Os03g0103100	Os03g0103100	1458.5	-2.49618	0.415302	-6.01052	1.84929e-09	8.65417e-08
Os02g0528900	Os02g0528900	1695.62	-1.58397	0.263633	-6.00823	1.87564e-09	8.76359e-08
Os01g0498300	Os01g0498300	272.487	2.79709	0.465869	6.00402	1.92491e-09	8.95128e-08
Os02g0581800	Os02g0581800	37.0645	-5.29698	0.882167	-6.00451	1.91906e-09	8.95128e-08
Os11g0227800	Os11g0227800	918.202	1.66416	0.277166	6.00419	1.92285e-09	8.95128e-08
Os03g0319000	Os03g0319000	119.931	5.04506	0.84126	5.99703	2.00962e-09	9.33049e-08
Os09g0330000	Os09g0330000	70.4926	-8.98435	1.50036	-5.98815	2.12242e-09	9.83878e-08
Os01g0220100	Os01g0220100	57.6937	-5.09574	0.851256	-5.98614	2.14884e-09	9.94562e-08
Os01g0852800	Os01g0852800	60.402	-7.20066	1.20491	-5.9761	2.28545e-09	1.05284e-07
Os01g0869750	Os01g0869750	60.402	-7.20066	1.20491	-5.9761	2.28545e-09	1.05284e-07
Os03g0155900	Os03g0155900	101.322	-5.35972	0.896813	-5.97641	2.28111e-09	1.05284e-07
Os04g0176200	Os04g0176200	91.8957	-1.9051	0.31886	-5.97473	2.30465e-09	1.06003e-07
Os07g0533800	Os07g0533800	321.729	2.28053	0.38182	5.97278	2.33246e-09	1.07115e-07
Os04g0654500	Os04g0654500	427.47	3.31496	0.555101	5.97182	2.34628e-09	1.07583e-07
Os06g0294950	Os06g0294950	60.4184	-2.37352	0.397497	-5.97116	2.35566e-09	1.07845e-07
Os11g0269900	Os11g0269900	123.673	-2.7097	0.453826	-5.97079	2.36106e-09	1.07925e-07
Os01g0266500	Os01g0266500	357.355	-1.5982	0.267757	-5.96884	2.38944e-09	1.09054e-07
Os10g0193100	Os10g0193100	76.9874	-5.7479	0.963557	-5.96529	2.44202e-09	1.11282e-07
Os07g0629500	Os07g0629500	222.523	2.5016	0.41972	5.96017	2.51971e-09	1.14645e-07
Os01g0742400	Os01g0742400	766.939	2.95846	0.496657	5.95675	2.57297e-09	1.16708e-07
Os09g0306566	Os09g0306566	32.6884	5.88257	0.987527	5.95687	2.57111e-09	1.16708e-07
Os02g0314600	Os02g0314600	439.514	2.51232	0.422785	5.9423	2.81043e-09	1.27284e-07
Os02g0205500	Os02g0205500	1264.88	3.09766	0.521475	5.94019	2.84699e-09	1.28742e-07
Os11g0665600	Os11g0665600	160.646	2.41093	0.40617	5.93576	2.92496e-09	1.32066e-07
Os09g0544000	Os09g0544000	103.598	-2.26559	0.381831	-5.93348	2.96575e-09	1.33703e-07
Os03g0609500	Os03g0609500	215.493	-1.66649	0.280905	-5.93256	2.98238e-09	1.34044e-07
Os09g0322500	Os09g0322500	410.902	-2.10737	0.355211	-5.93272	2.97949e-09	1.34044e-07
Os02g0193732	Os02g0193732	37.6322	-4.70824	0.793684	-5.93213	2.99022e-09	1.34192e-07
Os06g0200250	Os06g0200250	198.74	2.98335	0.503239	5.9283	3.06083e-09	1.37152e-07
Os03g0322200	Os03g0322200	632.126	2.61263	0.440817	5.9268	3.08899e-09	1.38204e-07
Os08g0448100	Os08g0448100	212.858	2.36802	0.399593	5.92608	3.10253e-09	1.386e-07
Os12g0260500	Os12g0260500	364.236	-2.55832	0.431769	-5.9252	3.11918e-09	1.39133e-07
Os09g0499400	Os09g0499400	89.9367	2.42923	0.410406	5.91908	3.2375e-09	1.44193e-07
Os04g0538700	Os04g0538700	2054.42	0.611286	0.103306	5.91724	3.27394e-09	1.45442e-07
Os04g0593400	Os04g0593400	116.692	-3.69002	0.623613	-5.91716	3.2754e-09	1.45442e-07
Os03g0439700	Os03g0439700	577.441	-1.51046	0.25554	-5.91086	3.40326e-09	1.50893e-07
Os12g0137700	Os12g0137700	302.986	-2.9334	0.497124	-5.90075	3.61859e-09	1.602e-07
Os05g0373300	Os05g0373300	955.645	2.04549	0.34691	5.89631	3.71727e-09	1.64322e-07
Os01g0386500	Os01g0386500	85.314	3.47507	0.5898	5.89194	3.81686e-09	1.68472e-07
Os03g0830400	Os03g0830400	941.558	4.19263	0.712108	5.88763	3.91772e-09	1.72666e-07
Os09g0371200	Os09g0371200	25.1213	-3.48683	0.592519	-5.88475	3.9865e-09	1.75436e-07
Os02g0807200	Os02g0807200	143.999	3.21608	0.546606	5.88372	4.01141e-09	1.76269e-07
Os03g0667300	Os03g0667300	59.6297	-8.76761	1.49024	-5.88333	4.02086e-09	1.76422e-07
Os06g0329200	Os06g0329200	713.841	-1.52533	0.25942	-5.87976	4.10871e-09	1.80009e-07
Os07g0471900	Os07g0471900	178.287	-2.13099	0.362551	-5.87777	4.15842e-09	1.81917e-07
Os03g0785900	Os03g0785900	469.057	-2.60024	0.4426	-5.87492	4.23048e-09	1.84796e-07
Os02g0820800	Os02g0820800	54.2128	-2.51041	0.427713	-5.86937	4.37463e-09	1.9081e-07
Os02g0616800	Os02g0616800	291.441	1.76425	0.300927	5.86271	4.55372e-09	1.98036e-07
Os02g0729100	Os02g0729100	56.6445	-3.12777	0.53349	-5.86285	4.54994e-09	1.98036e-07
Os01g0945600	Os01g0945600	253.169	-2.66916	0.455662	-5.85777	4.69125e-09	2.03717e-07
Os02g0736900	Os02g0736900	97.5663	2.04718	0.349503	5.85741	4.70144e-09	2.0386e-07
Os04g0556400	Os04g0556400	106.646	2.52509	0.431444	5.85264	4.83822e-09	2.09484e-07
Os12g0617400	Os12g0617400	109.375	4.70167	0.803535	5.85123	4.87956e-09	2.10964e-07
Os11g0242300	Os11g0242300	25.086	5.29822	0.906196	5.84666	5.01542e-09	2.16521e-07
Os07g0550600	Os07g0550600	270.797	6.0942	1.04298	5.84305	5.12543e-09	2.20947e-07
Os11g0582100	Os11g0582100	2060.45	1.89153	0.323789	5.84187	5.16184e-09	2.22192e-07
Os04g0482300	Os04g0482300	1826.65	2.60554	0.446414	5.8366	5.32765e-09	2.28996e-07
Os07g0161700	Os07g0161700	33.3757	5.64317	0.967015	5.83566	5.35778e-09	2.29956e-07
Os01g0733200	Os01g0733200	439.387	1.57804	0.270721	5.82902	5.57549e-09	2.38953e-07
Os03g0149800	Os03g0149800	208.559	-1.37171	0.235384	-5.82753	5.62527e-09	2.40737e-07
Os07g0545800	Os07g0545800	1973.74	1.195	0.205129	5.82559	5.69124e-09	2.43208e-07
Os03g0368300	Os03g0368300	328.847	-3.37923	0.580237	-5.82389	5.74948e-09	2.45342e-07
Os05g0112101	Os05g0112101	464.789	2.66699	0.458245	5.82001	5.88441e-09	2.50737e-07
Os08g0457000	Os08g0457000	71.7235	2.77726	0.477377	5.81775	5.96465e-09	2.5379e-07
Os11g0676100	Os11g0676100	83.3464	-5.02779	0.864697	-5.81451	6.08106e-09	2.58371e-07
Os10g0114400	Os10g0114400	98.4938	-3.2649	0.561588	-5.81369	6.11088e-09	2.59265e-07
Os08g0452900	Os08g0452900	1350.77	-1.19154	0.204965	-5.81338	6.12243e-09	2.59382e-07
Os02g0198700	Os02g0198700	896.458	-2.85197	0.491426	-5.80345	6.49624e-09	2.74824e-07
Os02g0719600	Os02g0719600	35.3524	5.07808	0.876996	5.79031	7.02566e-09	2.96373e-07
Os07g0664200	Os07g0664200	578.421	-2.07717	0.358725	-5.79044	7.02034e-09	2.96373e-07
Os04g0450000	Os04g0450000	305.514	2.09394	0.361838	5.78696	7.16695e-09	3.01901e-07
Os09g0327600	Os09g0327600	136.59	-1.62397	0.280668	-5.78609	7.20431e-09	3.03043e-07
Os03g0724600	Os03g0724600	300.789	2.47541	0.427868	5.78546	7.23142e-09	3.03751e-07
Os06g0719500	Os06g0719500	396.573	-1.73552	0.30005	-5.78409	7.29069e-09	3.05805e-07
Os05g0165500	Os05g0165500	396.242	-1.32182	0.2286	-5.78226	7.37045e-09	3.08712e-07
Os01g0121600	Os01g0121600	152.618	2.00652	0.347075	5.78123	7.41568e-09	3.10167e-07
Os03g0563600	Os03g0563600	427.425	-3.3289	0.575897	-5.78037	7.4538e-09	3.1132e-07
Os04g0497200	Os04g0497200	1181.68	-2.93103	0.507672	-5.77348	7.76523e-09	3.23869e-07
Os10g0418100	Os10g0418100	146.35	2.75206	0.476789	5.77207	7.83034e-09	3.26124e-07
Os01g0138400	Os01g0138400	581.587	1.89518	0.328504	5.76913	7.96833e-09	3.31404e-07
Os02g0183000	Os02g0183000	28.583	-3.70901	0.643201	-5.76649	8.09374e-09	3.36146e-07
Os11g0502700	Os11g0502700	355.965	2.76632	0.480329	5.75922	8.45052e-09	3.50471e-07
Os02g0734900	Os02g0734900	1476.97	0.599747	0.104339	5.74809	9.0257e-09	3.73801e-07
Os12g0162100	Os12g0162100	2299.28	-1.20938	0.21042	-5.74747	9.05897e-09	3.74653e-07
Os05g0252100	Os05g0252100	186.624	3.05359	0.531558	5.74461	9.2135e-09	3.80511e-07
Os03g0856700	Os03g0856700	281.588	-2.05922	0.35869	-5.74093	9.41581e-09	3.88323e-07
Os07g0686800	Os07g0686800	357.62	3.50356	0.610354	5.74021	9.45617e-09	3.89444e-07
Os01g0678900	Os01g0678900	119.192	-1.66622	0.290814	-5.72949	1.00733e-08	4.14281e-07
Os01g0235700	Os01g0235700	2323.25	0.803117	0.140348	5.72234	1.05066e-08	4.315e-07
Os11g0232100	Os11g0232100	1896.33	-1.63344	0.285553	-5.72025	1.06367e-08	4.36237e-07
Os04g0552200	Os04g0552200	47.1237	-5.4667	0.956022	-5.71817	1.07674e-08	4.40987e-07
Os03g0105500	Os03g0105500	96.4371	-7.21595	1.26317	-5.71256	1.11292e-08	4.5517e-07
Os03g0174900	Os03g0174900	1936.52	-1.11648	0.19564	-5.70679	1.15125e-08	4.70198e-07
Os09g0442100	Os09g0442100	752.469	1.65197	0.28972	5.70197	1.18428e-08	4.83021e-07
Os03g0643700	Os03g0643700	19.7091	-3.65675	0.642316	-5.69307	1.24776e-08	5.0821e-07
Os06g0698200	Os06g0698200	29.5187	6.00372	1.05492	5.69114	1.26192e-08	5.13268e-07
Os01g0858900	Os01g0858900	846.58	1.83706	0.322959	5.6882	1.28389e-08	5.21484e-07
Os09g0467400	Os09g0467400	784.05	-0.980461	0.172397	-5.68722	1.29126e-08	5.2376e-07
Os03g0734100	Os03g0734100	1739.59	-2.38516	0.419451	-5.68639	1.29753e-08	5.25581e-07
Os04g0142400	Os04g0142400	2135.28	2.58042	0.454854	5.67307	1.40261e-08	5.67364e-07
Os01g0787000	Os01g0787000	340.54	-2.05522	0.362743	-5.66579	1.46349e-08	5.91181e-07
Os05g0399300	Os05g0399300	2068.24	-1.7807	0.314851	-5.65568	1.55229e-08	6.26195e-07
Os03g0155300	Os03g0155300	188.585	-3.51665	0.621834	-5.65528	1.55592e-08	6.26804e-07
Os07g0421300	Os07g0421300	1065.4	-1.6247	0.287338	-5.65431	1.56476e-08	6.29509e-07
Os06g0115300	Os06g0115300	645.054	-1.67327	0.295973	-5.65347	1.57237e-08	6.31707e-07
Os11g0485500	Os11g0485500	1909.54	1.41799	0.250832	5.65315	1.57535e-08	6.32046e-07
Os05g0324700	Os05g0324700	169.846	3.17272	0.561959	5.64583	1.64384e-08	6.58629e-07
Os12g0551200	Os12g0551200	36.2229	-4.2204	0.747966	-5.6425	1.67595e-08	6.70583e-07
Os05g0129700	Os05g0129700	239.933	-2.90734	0.516353	-5.63053	1.79655e-08	7.17865e-07
Os06g0676400	Os06g0676400	97.1919	-1.62699	0.289	-5.62972	1.80505e-08	7.20287e-07
Os02g0748100	Os02g0748100	767.449	0.908334	0.161463	5.62564	1.84827e-08	7.36538e-07
Os05g0312600	Os05g0312600	266.595	2.97562	0.529292	5.62189	1.88881e-08	7.51681e-07
Os03g0691800	Os03g0691800	2017.25	-1.11823	0.199191	-5.61384	1.97885e-08	7.86452e-07
Os10g0343400	Os10g0343400	34.7146	-4.16761	0.743485	-5.6055	2.07657e-08	8.24181e-07
Os07g0158500	Os07g0158500	57.8845	-3.96372	0.707704	-5.60081	2.13346e-08	8.45625e-07
Os05g0194900	Os05g0194900	595.102	3.02338	0.540112	5.59769	2.17229e-08	8.59859e-07
Os01g0731800	Os01g0731800	213.336	1.93532	0.345758	5.59731	2.17698e-08	8.60563e-07
Os01g0308300	Os01g0308300	31.4171	-3.82744	0.68509	-5.58677	2.31337e-08	9.12035e-07
Os02g0740700	Os02g0740700	697.062	2.73765	0.490013	5.5869	2.31161e-08	9.12035e-07
Os01g0859500	Os01g0859500	870.804	-1.71768	0.307498	-5.58598	2.32384e-08	9.14941e-07
Os11g0691800	Os11g0691800	331.71	1.56982	0.281083	5.58491	2.33827e-08	9.19396e-07
Os04g0128900	Os04g0128900	689.777	2.0419	0.365679	5.58386	2.35233e-08	9.23696e-07
Os10g0529500	Os10g0529500	1657.21	2.23127	0.399799	5.58098	2.39166e-08	9.37894e-07
Os02g0293800	Os02g0293800	528.58	0.717382	0.128748	5.57197	2.51876e-08	9.86425e-07
Os02g0799000	Os02g0799000	1887.93	1.34991	0.242315	5.57089	2.53437e-08	9.91225e-07
Os06g0199700	Os06g0199700	45.4935	-8.42052	1.51259	-5.56695	2.59239e-08	1.01257e-06
Os06g0724500	Os06g0724500	922.98	0.870995	0.15652	5.56475	2.62536e-08	1.0241e-06
Os01g0591300	Os01g0591300	3497.25	-2.09055	0.375953	-5.56067	2.68742e-08	1.04692e-06
Os07g0457200	Os07g0457200	66.6241	-4.49721	0.808903	-5.55964	2.70325e-08	1.05079e-06
Os07g0526400	Os07g0526400	1351.25	3.59748	0.64708	5.55957	2.70445e-08	1.05079e-06
Os08g0430000	Os08g0430000	3992.36	0.920363	0.165605	5.55759	2.73526e-08	1.06136e-06
Os07g0519100	Os07g0519100	155.044	-1.58354	0.285169	-5.55299	2.80823e-08	1.08825e-06
Os04g0372400	Os04g0372400	774.994	1.4954	0.269639	5.54591	2.9243e-08	1.13174e-06
Os10g0147900	Os10g0147900	610.873	1.15819	0.208898	5.54425	2.95213e-08	1.14102e-06
Os05g0141700	Os05g0141700	896.952	1.42488	0.2572	5.53998	3.02506e-08	1.16767e-06
Os03g0310800	Os03g0310800	1544.99	2.01549	0.363921	5.53827	3.05475e-08	1.17453e-06
Os06g0584400	Os06g0584400	84.6629	-2.6384	0.476368	-5.53858	3.04939e-08	1.17453e-06
Os12g0614851	Os12g0614851	54.7376	2.72698	0.492386	5.53831	3.05403e-08	1.17453e-06
Os09g0423400	Os09g0423400	377.248	-1.09006	0.197091	-5.53073	3.18909e-08	1.22459e-06
Os12g0547600	Os12g0547600	2583.24	1.98047	0.358192	5.52908	3.21921e-08	1.23455e-06
Os08g0493800	Os08g0493800	261.132	-3.11512	0.563916	-5.52408	3.31211e-08	1.26853e-06
Os08g0258200	Os08g0258200	1371.71	-0.73108	0.132355	-5.52362	3.3208e-08	1.27021e-06
Os04g0463700	Os04g0463700	1131.27	1.01905	0.184506	5.52312	3.33029e-08	1.27219e-06
Os06g0727700	Os06g0727700	45.043	-5.448	0.986649	-5.52172	3.35698e-08	1.28073e-06
Os06g0193300	Os06g0193300	817.855	-1.58481	0.287209	-5.51798	3.42928e-08	1.30662e-06
Os02g0710300	Os02g0710300	37.7562	-5.53468	1.00336	-5.51617	3.46469e-08	1.31841e-06
Os01g0749400	Os01g0749400	6216.98	1.5696	0.284808	5.51107	3.56657e-08	1.35544e-06
Os02g0108800	Os02g0108800	305.201	-1.50723	0.273564	-5.50963	3.59591e-08	1.36483e-06
Os02g0111800	Os02g0111800	199.815	-3.47775	0.63125	-5.5093	3.60257e-08	1.3656e-06
Os03g0133100	Os03g0133100	31.2725	5.41829	0.983589	5.5087	3.61498e-08	1.36855e-06
Os09g0456800	Os09g0456800	812.792	1.8581	0.337552	5.50465	3.6991e-08	1.3986e-06
Os06g0706100	Os06g0706100	28.5579	-4.28	0.778397	-5.49848	3.83087e-08	1.44657e-06
Os04g0359100	Os04g0359100	437.139	-2.04205	0.371447	-5.49757	3.85069e-08	1.4522e-06
Os03g0373500	Os03g0373500	74.7181	3.33322	0.607093	5.49046	4.00898e-08	1.50996e-06
Os04g0565750	Os04g0565750	26.2865	-8.28452	1.50972	-5.48744	4.07796e-08	1.53399e-06
Os12g0503200	Os12g0503200	1122.56	0.856759	0.156213	5.48457	4.1448e-08	1.55715e-06
Os01g0695900	Os01g0695900	62.1579	5.45224	0.994428	5.48278	4.18682e-08	1.57094e-06
Os01g0283500	Os01g0283500	563.277	1.79611	0.327712	5.48075	4.23532e-08	1.58712e-06
Os11g0177400	Os11g0177400	323.021	1.71758	0.313449	5.4796	4.2629e-08	1.59543e-06
Os07g0232800	Os07g0232800	513.026	2.70416	0.493823	5.47596	4.35147e-08	1.62651e-06
Os11g0227700	Os11g0227700	586.983	1.66034	0.303462	5.47135	4.46626e-08	1.66731e-06
Os11g0282700	Os11g0282700	78.0332	-8.65819	1.58269	-5.47056	4.48618e-08	1.67263e-06
Os01g0368900	Os01g0368900	379.761	-3.56005	0.650846	-5.46988	4.50331e-08	1.6769e-06
Os03g0134500	Os03g0134500	279.75	-2.02289	0.370741	-5.45634	4.86047e-08	1.80762e-06
Os01g0627800	Os01g0627800	465.553	3.31287	0.607539	5.45293	4.95453e-08	1.84028e-06
Os03g0369600	Os03g0369600	50.2141	-3.83385	0.704056	-5.44538	5.16956e-08	1.91774e-06
Os03g0326500	Os03g0326500	1075.38	1.35071	0.24807	5.44487	5.18447e-08	1.92085e-06
Os06g0212100	Os06g0212100	51.0387	-3.51279	0.645241	-5.44415	5.20546e-08	1.92621e-06
Os05g0412800	Os05g0412800	1175.56	2.3933	0.439674	5.44335	5.22868e-08	1.93239e-06
Os11g0308600	Os11g0308600	128.424	1.85653	0.341183	5.44144	5.28512e-08	1.95081e-06
Os01g0165000	Os01g0165000	1136.38	1.27974	0.235572	5.43249	5.55743e-08	2.04876e-06
Os11g0702400	Os11g0702400	234.526	4.41529	0.812956	5.43115	5.59906e-08	2.06153e-06
Os08g0412500	Os08g0412500	632.77	-0.860307	0.15857	-5.42541	5.78231e-08	2.12635e-06
Os03g0374500	Os03g0374500	184.527	1.41947	0.261794	5.42207	5.89142e-08	2.16378e-06
Os01g0871600	Os01g0871600	572.208	-2.85677	0.528459	-5.40584	6.45048e-08	2.36616e-06
Os01g0129600	Os01g0129600	280.984	1.63803	0.303043	5.40528	6.47087e-08	2.3707e-06
Os10g0444100	Os10g0444100	53.9313	1.92514	0.356285	5.40335	6.54068e-08	2.39331e-06
Os01g0231800	Os01g0231800	1266.7	-1.05642	0.195529	-5.40289	6.55745e-08	2.39647e-06
Os01g0819700	Os01g0819700	804.649	1.46344	0.271152	5.39714	6.77106e-08	2.47148e-06
Os08g0189300	Os08g0189300	3434.71	-2.12889	0.394584	-5.39528	6.8417e-08	2.49418e-06
Os07g0406300	Os07g0406300	5888.03	-0.609114	0.112963	-5.39216	6.96169e-08	2.5348e-06
Os06g0652600	Os06g0652600	114.4	-3.67067	0.681188	-5.38862	7.10012e-08	2.58201e-06
Os10g0489000	Os10g0489000	460.724	1.93485	0.359184	5.38679	7.17257e-08	2.60515e-06
Os08g0289000	Os08g0289000	402.825	1.14831	0.21323	5.38532	7.23156e-08	2.62335e-06
Os01g0863300	Os01g0863300	209.795	2.27549	0.422618	5.38427	7.274e-08	2.63551e-06
Os09g0425900	Os09g0425900	3153.84	1.65214	0.306934	5.38272	7.33696e-08	2.65506e-06
Os09g0444900	Os09g0444900	263.721	4.09992	0.761911	5.38109	7.40352e-08	2.67587e-06
Os01g0819000	Os01g0819000	1319.87	1.01672	0.188963	5.38052	7.42696e-08	2.68106e-06
Os09g0455400	Os09g0455400	781.225	0.695047	0.129231	5.37831	7.51869e-08	2.71086e-06
Os04g0115400	Os04g0115400	1005.54	-0.755883	0.140711	-5.37189	7.79166e-08	2.80585e-06
Os02g0204400	Os02g0204400	300.702	-1.13641	0.211711	-5.36777	7.97158e-08	2.86715e-06
Os12g0416800	Os12g0416800	34.9689	-4.5292	0.843927	-5.36682	8.01383e-08	2.87884e-06
Os02g0769100	Os02g0769100	117.714	-1.72351	0.321165	-5.36644	8.03079e-08	2.88142e-06
Os08g0387050	Os08g0387050	542.511	2.4727	0.461616	5.35662	8.47925e-08	3.03864e-06
Os08g0482600	Os08g0482600	4415.95	3.69645	0.690849	5.3506	8.76644e-08	3.13775e-06
Os04g0311400	Os04g0311400	3836.89	-1.23733	0.231411	-5.34688	8.94835e-08	3.19898e-06
Os06g0540050	Os06g0540050	44.227	4.50472	0.843656	5.33952	9.31916e-08	3.32751e-06
Os05g0368100	Os05g0368100	55.6387	3.4843	0.652978	5.33601	9.50136e-08	3.38847e-06
Os07g0191900	Os07g0191900	131.865	3.06569	0.57495	5.3321	9.70832e-08	3.45811e-06
Os01g0851600	Os01g0851600	190.364	-1.42346	0.267178	-5.32774	9.94404e-08	3.53354e-06
Os03g0103400	Os03g0103400	160.758	1.52347	0.285945	5.32785	9.93847e-08	3.53354e-06
Os03g0743900	Os03g0743900	7583.07	-0.883799	0.166046	-5.32261	1.0229e-07	3.63043e-06
Os08g0137900	Os08g0137900	1133.63	3.1348	0.589128	5.32109	1.03146e-07	3.65643e-06
Os04g0667400	Os04g0667400	114.032	-2.32938	0.43795	-5.31883	1.04436e-07	3.6977e-06
Os08g0331900	Os08g0331900	465.145	2.56558	0.483186	5.30972	1.09795e-07	3.88278e-06
Os10g0368100	Os10g0368100	130.83	-1.61412	0.304133	-5.30727	1.11279e-07	3.93056e-06
Os10g0386300	Os10g0386300	261.587	3.98172	0.750382	5.30626	1.119e-07	3.9478e-06
Os07g0647200	Os07g0647200	79.3709	-2.01827	0.381386	-5.29194	1.21024e-07	4.26457e-06
Os05g0361700	Os05g0361700	890.329	1.54128	0.291532	5.28684	1.2445e-07	4.38007e-06
Os01g0850550	Os01g0850550	179.602	-2.64977	0.50169	-5.28169	1.28001e-07	4.49969e-06
Os02g0454500	Os02g0454500	67.662	-3.49993	0.663482	-5.2751	1.32686e-07	4.65794e-06
Os05g0339000	Os05g0339000	353.261	-1.00516	0.190555	-5.27491	1.32818e-07	4.65794e-06
Os10g0573900	Os10g0573900	2533.51	1.17834	0.223411	5.27431	1.33257e-07	4.66779e-06
Os01g0960200	Os01g0960200	367.723	1.80237	0.341859	5.27226	1.34753e-07	4.71459e-06
Os04g0244800	Os04g0244800	2838.45	1.79415	0.340435	5.27016	1.36306e-07	4.76328e-06
Os04g0467000	Os04g0467000	20.6282	-8.85516	1.68145	-5.26639	1.39131e-07	4.85478e-06
Os09g0341600	Os09g0341600	622.574	3.76351	0.71465	5.26623	1.39253e-07	4.85478e-06
Os08g0246100	Os08g0246100	156.094	-1.85358	0.352032	-5.26537	1.39906e-07	4.8718e-06
Os04g0460350	Os04g0460350	350.229	-1.06847	0.202992	-5.26363	1.4124e-07	4.91247e-06
Os05g0138200	Os05g0138200	68.6533	-3.39177	0.644769	-5.26045	1.43706e-07	4.99234e-06
Os05g0533500	Os05g0533500	815.762	0.992549	0.188792	5.25737	1.46134e-07	5.07072e-06
Os02g0787600	Os02g0787600	328.552	1.36793	0.260222	5.25679	1.46592e-07	5.08064e-06
Os08g0239300	Os08g0239300	1101.38	-2.11853	0.403133	-5.25515	1.47901e-07	5.12003e-06
Os12g0566000	Os12g0566000	4937.35	-1.86646	0.355262	-5.25376	1.49026e-07	5.15293e-06
Os01g0934100	Os01g0934100	1610.84	1.44833	0.275784	5.25168	1.50722e-07	5.20547e-06
Os02g0209300	Os02g0209300	775.723	3.1196	0.594078	5.25116	1.51143e-07	5.2078e-06
Os04g0567800	Os04g0567800	330.47	1.01656	0.193583	5.25129	1.51037e-07	5.2078e-06
Os01g0254850	Os01g0254850	42.2799	2.74805	0.523701	5.24736	1.54294e-07	5.31018e-06
Os01g0876400	Os01g0876400	3707.8	0.895421	0.170716	5.24508	1.56217e-07	5.3701e-06
Os05g0165200	Os05g0165200	50.9406	-2.75058	0.525111	-5.2381	1.62239e-07	5.57064e-06
Os05g0531100	Os05g0531100	980.116	1.77263	0.339074	5.22787	1.71476e-07	5.88097e-06
Os02g0594900	Os02g0594900	1034.48	1.18338	0.226501	5.2246	1.74528e-07	5.97868e-06
Os10g0520100	Os10g0520100	124.933	2.86209	0.547983	5.22296	1.76089e-07	6.0252e-06
Os05g0560500	Os05g0560500	369.239	3.20128	0.613242	5.22025	1.78684e-07	6.10111e-06
Os09g0455300	Os09g0455300	109.833	3.06424	0.586996	5.22021	1.78721e-07	6.10111e-06
Os10g0345100	Os10g0345100	817.086	2.61355	0.500829	5.21845	1.80426e-07	6.1451e-06
Os10g0517500	Os10g0517500	5801.54	2.79206	0.535024	5.21857	1.8031e-07	6.1451e-06
Os04g0474900	Os04g0474900	3620.19	-1.30684	0.250751	-5.21171	1.87107e-07	6.3653e-06
Os03g0751100	Os03g0751100	1761.03	-1.67124	0.320777	-5.20997	1.88875e-07	6.4161e-06
Os04g0589700	Os04g0589700	30.5611	-3.82235	0.733683	-5.20981	1.89035e-07	6.4161e-06
Os11g0592100	Os11g0592100	1121.88	-1.39463	0.267814	-5.20744	1.91463e-07	6.49105e-06
Os02g0740600	Os02g0740600	357.182	2.62434	0.503981	5.20722	1.91691e-07	6.49132e-06
Os03g0123800	Os03g0123800	842.591	2.29167	0.440142	5.20666	1.92271e-07	6.50352e-06
Os01g0597800	Os01g0597800	1613.64	2.33691	0.449059	5.20401	1.95038e-07	6.58955e-06
Os12g0552700	Os12g0552700	2474.21	0.426714	0.0820839	5.19851	2.00896e-07	6.77973e-06
Os01g0692400	Os01g0692400	26.2638	-4.91437	0.947253	-5.18802	2.12536e-07	7.15896e-06
Os08g0384500	Os08g0384500	6557.25	2.24939	0.43358	5.18795	2.12618e-07	7.15896e-06
Os09g0490400	Os09g0490400	430.451	-2.18646	0.42148	-5.18757	2.1306e-07	7.16565e-06
Os07g0191200	Os07g0191200	4509.61	-1.20996	0.233289	-5.1865	2.14278e-07	7.19841e-06
Os05g0550800	Os05g0550800	767.791	2.2733	0.438646	5.18253	2.1889e-07	7.34501e-06
Os03g0733000	Os03g0733000	605.752	-0.546485	0.105472	-5.18133	2.20314e-07	7.38439e-06
Os01g0692000	Os01g0692000	67.8079	2.27175	0.438544	5.18022	2.21626e-07	7.41994e-06
Os02g0661100	Os02g0661100	3433.41	1.76563	0.340953	5.17852	2.23658e-07	7.47951e-06
Os07g0578200	Os07g0578200	541.283	-0.860243	0.166211	-5.17561	2.27166e-07	7.58823e-06
Os06g0543200	Os06g0543200	401.902	-1.07936	0.208617	-5.17389	2.2927e-07	7.64985e-06
Os01g0357100	Os01g0357100	18342.6	-1.06736	0.206412	-5.17099	2.32856e-07	7.75616e-06
Os09g0471550	Os09g0471550	73.1771	-2.03508	0.393564	-5.17089	2.32981e-07	7.75616e-06
Os01g0176000	Os01g0176000	424.934	-1.59221	0.308021	-5.16917	2.35137e-07	7.81909e-06
Os10g0522700	Os10g0522700	1214.6	-0.918007	0.177657	-5.16732	2.3748e-07	7.88814e-06
Os04g0399300	Os04g0399300	327.635	-1.35748	0.262727	-5.16686	2.38055e-07	7.89835e-06
Os01g0220500	Os01g0220500	34.0066	-7.69068	1.48993	-5.16177	2.44625e-07	8.10723e-06
Os01g0176200	Os01g0176200	201.598	-1.41576	0.274408	-5.15933	2.47836e-07	8.20442e-06
Os04g0447700	Os04g0447700	667.305	2.21405	0.429455	5.15548	2.52978e-07	8.36529e-06
Os04g0183300	Os04g0183300	20.7899	-4.10988	0.7976	-5.15281	2.5661e-07	8.47589e-06
Os03g0102500	Os03g0102500	438.422	-3.08811	0.599452	-5.15155	2.58338e-07	8.52342e-06
Os11g0704500	Os11g0704500	13300.3	-1.43424	0.278502	-5.14984	2.60706e-07	8.59196e-06
Os07g0227200	Os07g0227200	506.983	0.915946	0.178076	5.14358	2.69554e-07	8.87365e-06
Os04g0485800	Os04g0485800	2537.18	0.886327	0.172477	5.13881	2.76486e-07	9.09171e-06
Os07g0101800	Os07g0101800	161.642	-1.78895	0.34824	-5.13712	2.78974e-07	9.16333e-06
Os01g0313300	Os01g0313300	1388.04	1.27946	0.249112	5.13609	2.80518e-07	9.20381e-06
Os05g0100600	Os05g0100600	1770.99	1.62918	0.317711	5.12786	2.93056e-07	9.60449e-06
Os08g0176900	Os08g0176900	1358.93	-1.06418	0.207613	-5.1258	2.96276e-07	9.69927e-06
Os03g0619875	Os03g0619875	227.608	-3.56592	0.695914	-5.12408	2.98996e-07	9.77748e-06
Os08g0462900	Os08g0462900	307.604	-3.27234	0.639019	-5.12088	3.04119e-07	9.93401e-06
Os11g0686900	Os11g0686900	62.4193	-2.75651	0.538388	-5.11993	3.05647e-07	9.97288e-06
Os10g0528100	Os10g0528100	774.656	2.85107	0.556932	5.11924	3.06761e-07	9.99818e-06
Os08g0277200	Os08g0277200	25.6877	9.20482	1.7992	5.11605	3.12001e-07	1.01577e-05
Os05g0256500	Os05g0256500	1281.16	-1.22952	0.24035	-5.11555	3.12836e-07	1.01737e-05
Os08g0272000	Os08g0272000	429.846	-1.01394	0.198223	-5.11516	3.13477e-07	1.01834e-05
Os01g0831900	Os01g0831900	24.8678	-4.00077	0.782195	-5.1148	3.14072e-07	1.01915e-05
Os01g0826400	Os01g0826400	1838.84	2.66174	0.520805	5.11082	3.20761e-07	1.03971e-05
Os09g0565300	Os09g0565300	365.386	-2.3416	0.458706	-5.1048	3.31147e-07	1.0722e-05
Os04g0480900	Os04g0480900	240.232	-1.5811	0.309762	-5.10425	3.32114e-07	1.07415e-05
Os01g0311600	Os01g0311600	31.8069	-2.9989	0.588246	-5.09803	3.43202e-07	1.1088e-05
Os09g0505700	Os09g0505700	4322.17	-0.434268	0.0852199	-5.09585	3.47175e-07	1.12041e-05
Os05g0126800	Os05g0126800	753.721	1.78977	0.351677	5.08923	3.59518e-07	1.15898e-05
Os04g0482100	Os04g0482100	22.8664	-4.02239	0.790838	-5.08624	3.6524e-07	1.17614e-05
Os06g0133500	Os06g0133500	159.336	2.47231	0.48657	5.0811	3.75262e-07	1.20709e-05
Os03g0633800	Os03g0633800	1866.96	1.68579	0.331834	5.0802	3.77036e-07	1.21148e-05
Os01g0157600	Os01g0157600	18.1464	4.87361	0.960056	5.07637	3.84707e-07	1.23478e-05
Os08g0101500	Os08g0101500	132.315	-2.47034	0.486682	-5.07589	3.85682e-07	1.23657e-05
Os05g0584200	Os05g0584200	2972.17	-0.68185	0.134342	-5.07548	3.86521e-07	1.23791e-05
Os01g0274500	Os01g0274500	93.6354	-9.26901	1.82797	-5.07066	3.9644e-07	1.26831e-05
Os02g0588700	Os02g0588700	103.065	-1.77888	0.35085	-5.0702	3.97393e-07	1.26998e-05
Os11g0160400	Os11g0160400	84.4075	3.74819	0.73967	5.06738	4.03333e-07	1.28757e-05
Os01g0231600	Os01g0231600	40.8636	-2.23168	0.440452	-5.06679	4.04584e-07	1.29017e-05
Os07g0281800	Os07g0281800	347.882	-1.29049	0.254783	-5.06507	4.08261e-07	1.30049e-05
Os11g0210500	Os11g0210500	12184	-1.71484	0.33858	-5.06482	4.08783e-07	1.30075e-05
Os01g0765600	Os01g0765600	166.55	-2.56917	0.507314	-5.06425	4.10002e-07	1.30322e-05
Os01g0866800	Os01g0866800	2426.64	-0.679549	0.134219	-5.06297	4.12768e-07	1.31061e-05
Os04g0534200	Os04g0534200	350.594	-1.20842	0.238778	-5.06085	4.174e-07	1.32389e-05
Os06g0641500	Os06g0641500	59.2695	-4.49002	0.887801	-5.05746	4.24876e-07	1.34616e-05
Os06g0192800	Os06g0192800	527.353	2.40787	0.476395	5.05436	4.31828e-07	1.36671e-05
Os01g0598200	Os01g0598200	49.8181	-2.30208	0.455545	-5.05347	4.33862e-07	1.37168e-05
Os06g0166500	Os06g0166500	396.722	-1.61661	0.320248	-5.04799	4.46472e-07	1.41004e-05
Os03g0196600	Os03g0196600	180.951	1.73142	0.343012	5.0477	4.47159e-07	1.41022e-05
Os03g0812400	Os03g0812400	213.971	3.70714	0.734442	5.04756	4.47485e-07	1.41022e-05
Os02g0734300	Os02g0734300	1854.44	-0.725593	0.14378	-5.04656	4.49831e-07	1.4161e-05
Os08g0376600	Os08g0376600	68.9482	-3.47351	0.688348	-5.04615	4.508e-07	1.41764e-05
Os01g0195300	Os01g0195300	32.5929	2.16275	0.428632	5.04571	4.51834e-07	1.41938e-05
Os12g0175900	Os12g0175900	767.015	0.696375	0.138088	5.04299	4.58303e-07	1.43817e-05
Os10g0144000	Os10g0144000	24.6616	-3.4883	0.692049	-5.04053	4.64234e-07	1.45524e-05
Os06g0126100	Os06g0126100	24.3617	5.19958	1.03212	5.03778	4.70967e-07	1.47478e-05
Os03g0439000	Os03g0439000	166.865	2.08114	0.41327	5.0358	4.75853e-07	1.4885e-05
Os05g0208500	Os05g0208500	2156.97	0.669619	0.133062	5.03237	4.84452e-07	1.5138e-05
Os11g0141400	Os11g0141400	779.246	1.15818	0.230197	5.03125	4.87302e-07	1.52109e-05
Os04g0691750	Os04g0691750	51.2485	2.61863	0.520615	5.02989	4.90772e-07	1.53031e-05
Os03g0233000	Os03g0233000	1151.59	4.75635	0.945981	5.02796	4.95737e-07	1.54416e-05
Os05g0474900	Os05g0474900	2217.67	1.09205	0.217372	5.0239	5.0632e-07	1.57546e-05
Os01g0155300	Os01g0155300	23.6659	-6.02519	1.19977	-5.02196	5.1146e-07	1.58978e-05
Os12g0175800	Os12g0175800	22.6261	3.40387	0.678301	5.01822	5.21519e-07	1.61934e-05
Os02g0202200	Os02g0202200	73.6192	1.9855	0.395906	5.01508	5.30112e-07	1.64429e-05
Os02g0807000	Os02g0807000	1431.4	0.991653	0.197777	5.014	5.33103e-07	1.65184e-05
Os09g0551201	Os09g0551201	34.065	3.61051	0.720324	5.01235	5.37707e-07	1.66435e-05
Os03g0803800	Os03g0803800	99.6455	1.35341	0.270188	5.00914	5.46742e-07	1.69055e-05
Os11g0213733	Os11g0213733	32.7231	3.12633	0.624185	5.00866	5.48112e-07	1.69301e-05
Os04g0604800	Os04g0604800	51.9421	-4.50064	0.898982	-5.00637	5.54673e-07	1.71105e-05
Os10g0547500	Os10g0547500	832.394	-6.01883	1.20227	-5.00621	5.55112e-07	1.71105e-05
Os01g0720400	Os01g0720400	343.771	2.01668	0.40309	5.00305	5.6429e-07	1.73753e-05
Os10g0437100	Os10g0437100	504.891	-0.789536	0.157939	-4.99898	5.76349e-07	1.77281e-05
Os04g0677100	Os04g0677100	39.1823	-2.86457	0.573494	-4.99495	5.88522e-07	1.80837e-05
Os04g0588700	Os04g0588700	235.265	-3.10494	0.621953	-4.99224	5.96842e-07	1.83203e-05
Os01g0747400	Os01g0747400	1158.4	1.33197	0.266905	4.99042	6.02477e-07	1.84741e-05
Os12g0552900	Os12g0552900	45.7924	-3.12335	0.626381	-4.98635	6.15306e-07	1.88479e-05
Os01g0550800	Os01g0550800	3400.9	-2.10301	0.421774	-4.98611	6.16062e-07	1.88515e-05
Os05g0145700	Os05g0145700	93.8297	-1.46788	0.29493	-4.97704	6.45651e-07	1.97365e-05
Os08g0357700	Os08g0357700	61.9762	2.83822	0.570323	4.97651	6.47396e-07	1.97693e-05
Os01g0921100	Os01g0921100	104.615	-2.12738	0.428603	-4.96352	6.92278e-07	2.11181e-05
Os03g0241900	Os03g0241900	1333.32	1.13379	0.228533	4.96117	7.00683e-07	2.13439e-05
Os11g0144900	Os11g0144900	109.084	2.76258	0.556854	4.96105	7.01128e-07	2.13439e-05
Os09g0510000	Os09g0510000	998.417	-0.550275	0.110926	-4.96076	7.02194e-07	2.13544e-05
Os01g0899700	Os01g0899700	583.993	-2.09189	0.421757	-4.95994	7.05154e-07	2.14003e-05
Os05g0133401	Os05g0133401	40.1792	-7.63068	1.53842	-4.96009	7.04612e-07	2.14003e-05
Os02g0564700	Os02g0564700	79.7711	-2.18346	0.44041	-4.95778	7.13048e-07	2.16177e-05
Os04g0615200	Os04g0615200	1833.5	1.86779	0.377494	4.94786	7.5035e-07	2.27252e-05
Os11g0599200	Os11g0599200	2929.31	1.09792	0.222099	4.9434	7.6772e-07	2.32275e-05
Os01g0846300	Os01g0846300	861.478	1.97207	0.399425	4.93726	7.92261e-07	2.39454e-05
Os07g0587300	Os07g0587300	365.287	3.0909	0.626143	4.93641	7.95723e-07	2.40255e-05
Os02g0605400	Os02g0605400	28.0227	-2.75163	0.557453	-4.93607	7.9714e-07	2.40437e-05
Os01g0555600	Os01g0555600	201.292	-1.92564	0.390144	-4.93573	7.98533e-07	2.40611e-05
Os06g0356800	Os06g0356800	281.713	3.59172	0.728211	4.93225	8.12863e-07	2.44679e-05
Os12g0153200	Os12g0153200	54.3972	3.17358	0.644362	4.92514	8.42988e-07	2.53489e-05
Os01g0187500	Os01g0187500	1083.82	0.683518	0.138809	4.92415	8.47273e-07	2.54518e-05
Os05g0506000	Os05g0506000	1341.06	1.80345	0.36677	4.91713	8.78224e-07	2.63547e-05
Os03g0321700	Os03g0321700	2040.43	0.886206	0.180259	4.9163	8.81967e-07	2.64402e-05
Os06g0575100	Os06g0575100	20.6847	4.07385	0.829498	4.91122	9.051e-07	2.71062e-05
Os09g0466800	Os09g0466800	19.0942	-4.52404	0.921821	-4.90772	9.21432e-07	2.75673e-05
Os01g0873100	Os01g0873100	191.027	-1.31622	0.268462	-4.90284	9.44622e-07	2.8204e-05
Os08g0417100	Os08g0417100	493.895	-0.940372	0.191796	-4.90297	9.43971e-07	2.8204e-05
Os12g0438600	Os12g0438600	1418.98	-1.66747	0.340136	-4.90236	9.4694e-07	2.82446e-05
Os10g0376900	Os10g0376900	1080.46	1.06465	0.217286	4.89976	9.59553e-07	2.8592e-05
Os01g0680200	Os01g0680200	29.872	-3.07271	0.627363	-4.89783	9.69018e-07	2.88449e-05
Os02g0104100	Os02g0104100	237.676	-1.42342	0.29065	-4.89737	9.71259e-07	2.88825e-05
Os01g0693300	Os01g0693300	886.088	1.97619	0.403778	4.89425	9.86833e-07	2.93161e-05
Os09g0408900	Os09g0408900	633.745	1.44637	0.295543	4.89393	9.88425e-07	2.93339e-05
Os08g0253800	Os08g0253800	206.708	-2.75413	0.563019	-4.89172	9.99594e-07	2.96355e-05
Os08g0521000	Os08g0521000	1280.09	-2.47389	0.50578	-4.89123	1.00206e-06	2.9679e-05
Os06g0663500	Os06g0663500	372.829	0.737164	0.15078	4.88899	1.01354e-06	2.99889e-05
Os02g0790500	Os02g0790500	8733.46	2.52882	0.517385	4.88769	1.02025e-06	3.01572e-05
Os08g0398000	Os08g0398000	1370.1	-0.951961	0.194941	-4.88333	1.04307e-06	3.08009e-05
Os06g0149900	Os06g0149900	1941.32	-0.889227	0.182388	-4.87546	1.08556e-06	3.20234e-05
Os08g0386200	Os08g0386200	565.054	1.85517	0.380555	4.87491	1.0886e-06	3.20551e-05
Os08g0412800	Os08g0412800	109.689	3.04313	0.624249	4.87487	1.0888e-06	3.20551e-05
Os03g0667500	Os03g0667500	64.7348	-3.25098	0.667636	-4.86938	1.11946e-06	3.29249e-05
Os09g0353400	Os09g0353400	32.6492	-4.21711	0.866083	-4.86917	1.12068e-06	3.29278e-05
Os03g0779500	Os03g0779500	35.0243	3.51376	0.722201	4.86535	1.14252e-06	3.35364e-05
Os04g0535600	Os04g0535600	1232.88	-1.38455	0.284638	-4.86425	1.14891e-06	3.36569e-05
Os11g0652900	Os11g0652900	13.5669	-7.34697	1.51039	-4.86428	1.14875e-06	3.36569e-05
Os10g0171500	Os10g0171500	560.855	-1.59598	0.328198	-4.86286	1.15701e-06	3.38605e-05
Os02g0540700	Os02g0540700	130.083	1.94865	0.40077	4.86228	1.16043e-06	3.39272e-05
Os07g0182400	Os07g0182400	5589.87	0.858227	0.176555	4.86097	1.16813e-06	3.40848e-05
Os07g0688200	Os07g0688200	327.94	2.04618	0.42094	4.86098	1.16804e-06	3.40848e-05
Os10g0466800	Os10g0466800	238.164	2.90184	0.597023	4.86052	1.17077e-06	3.41281e-05
Os03g0194900	Os03g0194900	7679.8	1.5385	0.316946	4.85414	1.20912e-06	3.52112e-05
Os02g0767400	Os02g0767400	178.289	-2.05932	0.424287	-4.85361	1.21236e-06	3.52707e-05
Os09g0526500	Os09g0526500	38.0262	2.927	0.603089	4.85334	1.21399e-06	3.52835e-05
Os08g0157700	Os08g0157700	140.404	-1.36748	0.281906	-4.85084	1.22937e-06	3.56952e-05
Os03g0771100	Os03g0771100	117.175	-2.18653	0.451092	-4.84719	1.25221e-06	3.63227e-05
Os06g0539250	Os06g0539250	14.5514	5.82591	1.20237	4.84536	1.26385e-06	3.66243e-05
Os01g0884300	Os01g0884300	9351.95	1.85949	0.38385	4.84431	1.27054e-06	3.67822e-05
Os07g0597200	Os07g0597200	1494.72	2.38445	0.492388	4.84262	1.2814e-06	3.70602e-05
Os03g0219500	Os03g0219500	650.922	-0.723894	0.149512	-4.84171	1.28725e-06	3.7193e-05
Os10g0382600	Os10g0382600	281.281	0.672298	0.1389	4.84014	1.29745e-06	3.74511e-05
Os03g0824500	Os03g0824500	1536.75	-0.497215	0.10274	-4.83952	1.30151e-06	3.7519e-05
Os05g0493800	Os05g0493800	287.698	-2.96585	0.612856	-4.8394	1.30235e-06	3.7519e-05
Os06g0203600	Os06g0203600	590.422	1.53618	0.317506	4.83828	1.30966e-06	3.7693e-05
Os07g0553400	Os07g0553400	93.965	-7.36213	1.52186	-4.8376	1.31418e-06	3.77863e-05
Os06g0649000	Os06g0649000	592.153	4.49235	0.929368	4.83377	1.33972e-06	3.84832e-05
Os12g0614800	Os12g0614800	27.338	4.18711	0.8663	4.83332	1.34275e-06	3.85326e-05
Os04g0591100	Os04g0591100	3043.17	1.82072	0.376974	4.82982	1.36654e-06	3.91557e-05
Os05g0553400	Os05g0553400	1394.86	1.37457	0.284606	4.82974	1.36711e-06	3.91557e-05
Os05g0453700	Os05g0453700	1410.34	-1.23149	0.255062	-4.8282	1.37771e-06	3.94209e-05
Os06g0183900	Os06g0183900	1889.89	0.71987	0.149143	4.8267	1.38816e-06	3.96815e-05
Os02g0772200	Os02g0772200	31.9001	2.2744	0.471234	4.82647	1.38974e-06	3.96882e-05
Os02g0646200	Os02g0646200	471.473	-0.904759	0.187494	-4.82555	1.39621e-06	3.98344e-05
Os01g0685400	Os01g0685400	172.906	0.888457	0.184325	4.82007	1.43509e-06	4.09041e-05
Os02g0756600	Os02g0756600	178.506	-2.01559	0.418198	-4.8197	1.43774e-06	4.09402e-05
Os04g0636200	Os04g0636200	157.468	-2.52694	0.524719	-4.81579	1.46618e-06	4.171e-05
Os07g0635200	Os07g0635200	210.697	-3.90745	0.811551	-4.81479	1.47353e-06	4.18787e-05
Os02g0467600	Os02g0467600	1906.98	2.06016	0.428935	4.80296	1.56336e-06	4.4389e-05
Os05g0462200	Os05g0462200	27.2128	-2.3443	0.488727	-4.79674	1.61272e-06	4.57463e-05
Os04g0558200	Os04g0558200	23.1136	2.89644	0.603924	4.79604	1.6183e-06	4.58607e-05
Os01g0355250	Os01g0355250	289.932	-7.42451	1.54839	-4.79497	1.62695e-06	4.60616e-05
Os04g0677300	Os04g0677300	483.354	2.66781	0.556435	4.79447	1.63109e-06	4.61345e-05
Os01g0120700	Os01g0120700	4717.74	1.06107	0.221379	4.793	1.64303e-06	4.64276e-05
Os06g0660200	Os06g0660200	196.197	-3.28503	0.685425	-4.7927	1.64555e-06	4.64545e-05
Os11g0677000	Os11g0677000	33.8389	-4.03454	0.84192	-4.79208	1.65062e-06	4.65533e-05
Os10g0370800	Os10g0370800	9662.6	-1.46975	0.307049	-4.78667	1.69569e-06	4.77788e-05
Os01g0837000	Os01g0837000	2062.67	1.88951	0.394905	4.78474	1.71213e-06	4.81499e-05
Os10g0169200	Os10g0169200	1056.2	-2.34482	0.49006	-4.78475	1.712e-06	4.81499e-05
Os05g0237800	Os05g0237800	11.5008	7.90968	1.65325	4.78432	1.71569e-06	4.82042e-05
Os10g0178500	Os10g0178500	186.695	-1.52533	0.319169	-4.77908	1.76101e-06	4.94304e-05
Os01g0111700	Os01g0111700	228.511	2.44963	0.512689	4.778	1.77044e-06	4.96256e-05
Os03g0417700	Os03g0417700	29.8839	-7.77131	1.62651	-4.7779	1.77132e-06	4.96256e-05
Os04g0497000	Os04g0497000	1223.53	1.58322	0.33139	4.7775	1.77488e-06	4.96782e-05
Os11g0663900	Os11g0663900	26.4015	-4.5135	0.945573	-4.77329	1.81237e-06	5.06794e-05
Os01g0682700	Os01g0682700	51.0346	2.00007	0.419146	4.77178	1.82603e-06	5.10131e-05
Os06g0587200	Os06g0587200	27.0845	-2.91133	0.610468	-4.76902	1.85126e-06	5.16691e-05
Os02g0733900	Os02g0733900	60.8491	2.12865	0.446472	4.76771	1.86336e-06	5.19576e-05
Os08g0150200	Os08g0150200	155.462	1.18648	0.248932	4.76628	1.8766e-06	5.22774e-05
Os12g0204600	Os12g0204600	192.627	-1.60171	0.336136	-4.76505	1.88805e-06	5.25468e-05
Os09g0364800	Os09g0364800	81.9865	2.23537	0.469181	4.76442	1.894e-06	5.26628e-05
Os06g0490400	Os06g0490400	24.5724	-8.01796	1.68393	-4.76146	1.92196e-06	5.339e-05
Os11g0308266	Os11g0308266	9.75866	-7.86597	1.6525	-4.76005	1.93542e-06	5.37132e-05
Os11g0543500	Os11g0543500	478.025	-1.65076	0.346922	-4.75829	1.9524e-06	5.41338e-05
Os05g0530400	Os05g0530400	404.323	2.8868	0.607537	4.75165	2.01762e-06	5.58895e-05
Os08g0158200	Os08g0158200	209.171	2.26464	0.476743	4.75022	2.03197e-06	5.61817e-05
Os10g0453000	Os10g0453000	111.913	-7.65595	1.61169	-4.75026	2.03155e-06	5.61817e-05
Os08g0514000	Os08g0514000	146.478	2.31335	0.48705	4.74971	2.03713e-06	5.62717e-05
Os08g0342300	Os08g0342300	501.959	1.01493	0.213763	4.74791	2.05533e-06	5.67213e-05
Os07g0111700	Os07g0111700	603.841	-1.30508	0.274993	-4.74586	2.07627e-06	5.72456e-05
Os03g0111400	Os03g0111400	997.13	-1.20893	0.254756	-4.74543	2.08062e-06	5.73122e-05
Os05g0129300	Os05g0129300	13809.7	1.01579	0.214188	4.74253	2.11069e-06	5.80863e-05
Os06g0130900	Os06g0130900	15532.8	0.841915	0.177536	4.74223	2.11377e-06	5.81168e-05
Os03g0312100	Os03g0312100	50.6334	-1.79369	0.378399	-4.74021	2.13492e-06	5.86438e-05
Os08g0256000	Os08g0256000	379.9	1.8946	0.399787	4.73903	2.14741e-06	5.8932e-05
Os01g0273200	Os01g0273200	102.648	-1.96915	0.415654	-4.73747	2.164e-06	5.93321e-05
Os09g0376900	Os09g0376900	1894.65	-0.718779	0.15178	-4.73565	2.1835e-06	5.98112e-05
Os04g0610900	Os04g0610900	584.142	-1.46317	0.309014	-4.73498	2.19082e-06	5.99561e-05
Os07g0521100	Os07g0521100	179.294	1.46875	0.310527	4.72987	2.24662e-06	6.14263e-05
Os03g0145102	Os03g0145102	81.4845	-4.87013	1.03039	-4.72649	2.2843e-06	6.23988e-05
Os07g0170900	Os07g0170900	31.1175	-2.69772	0.570974	-4.72478	2.30367e-06	6.28696e-05
Os04g0542200	Os04g0542200	425.869	-1.24712	0.263998	-4.72399	2.31265e-06	6.30565e-05
Os01g0658900	Os01g0658900	385.685	0.982579	0.208105	4.72156	2.34041e-06	6.37545e-05
Os03g0262500	Os03g0262500	2434.23	0.909053	0.192619	4.71945	2.36488e-06	6.43618e-05
Os02g0314300	Os02g0314300	26.7591	-3.24513	0.688219	-4.71525	2.4141e-06	6.56129e-05
Os06g0650300	Os06g0650300	40.9762	3.4867	0.739467	4.71515	2.41529e-06	6.56129e-05
Os04g0669100	Os04g0669100	693.895	-0.930226	0.197311	-4.71452	2.42285e-06	6.57577e-05
Os02g0597000	Os02g0597000	1149.18	-0.573434	0.12173	-4.71072	2.46849e-06	6.69348e-05
Os01g0795700	Os01g0795700	190.114	-1.37708	0.292436	-4.709	2.48931e-06	6.74375e-05
Os04g0660000	Os04g0660000	29.2654	-3.16068	0.671467	-4.70713	2.51232e-06	6.79986e-05
Os11g0677050	Os11g0677050	26.2552	-3.49747	0.743678	-4.70294	2.56444e-06	6.93455e-05
Os05g0495300	Os05g0495300	12308.1	1.16886	0.248583	4.70207	2.57543e-06	6.95791e-05
Os02g0464550	Os02g0464550	19.4201	3.31246	0.704692	4.70058	2.59426e-06	7.00238e-05
Os03g0724100	Os03g0724100	705.16	-1.08319	0.230476	-4.69978	2.60448e-06	7.02352e-05
Os11g0592000	Os11g0592000	647.513	-2.04947	0.43679	-4.69211	2.70404e-06	7.28536e-05
Os01g0533900	Os01g0533900	901.239	-1.21821	0.259662	-4.69152	2.71182e-06	7.29966e-05
Os10g0199500	Os10g0199500	43.5265	-5.41979	1.15597	-4.68851	2.75197e-06	7.40101e-05
Os09g0334500	Os09g0334500	2058.02	0.806313	0.171991	4.68812	2.75723e-06	7.40838e-05
Os01g0803900	Os01g0803900	53.1871	-2.06104	0.439682	-4.68758	2.76453e-06	7.42127e-05
Os02g0455400	Os02g0455400	308.172	2.18882	0.467104	4.68594	2.78676e-06	7.46117e-05
Os02g0795800	Os02g0795800	142.052	-1.5865	0.338562	-4.686	2.78592e-06	7.46117e-05
Os03g0802500	Os03g0802500	4447.1	1.73711	0.370709	4.68593	2.78698e-06	7.46117e-05
Os03g0777000	Os03g0777000	260.155	2.16002	0.46113	4.68419	2.81072e-06	7.5179e-05
Os02g0748800	Os02g0748800	372.777	0.784791	0.167596	4.68262	2.83227e-06	7.56869e-05
Os05g0126100	Os05g0126100	531.689	-0.652893	0.139475	-4.68109	2.85353e-06	7.61861e-05
Os03g0325900	Os03g0325900	11.1089	-4.99677	1.06754	-4.68064	2.85987e-06	7.62865e-05
Os04g0649500	Os04g0649500	1239.74	-1.26681	0.270704	-4.6797	2.87299e-06	7.65674e-05
Os06g0145400	Os06g0145400	29.5939	-3.739	0.799022	-4.67947	2.87615e-06	7.65823e-05
Os05g0501600	Os05g0501600	69.1639	-1.50925	0.32264	-4.6778	2.89966e-06	7.71065e-05
Os05g0514200	Os05g0514200	915.708	0.571302	0.122133	4.6777	2.90106e-06	7.71065e-05
Os05g0183100	Os05g0183100	2167.07	2.16282	0.462493	4.67643	2.91914e-06	7.75175e-05
Os09g0550300	Os09g0550300	32.0514	-2.72605	0.583084	-4.67524	2.93616e-06	7.78993e-05
Os01g0306400	Os01g0306400	44.8444	4.02972	0.862296	4.67324	2.96486e-06	7.85902e-05
Os03g0412400	Os03g0412400	443.064	1.93265	0.413694	4.67169	2.98732e-06	7.91144e-05
Os08g0120600	Os08g0120600	2639.93	3.0053	0.643384	4.67108	2.99621e-06	7.92788e-05
Os09g0255900	Os09g0255900	90.2251	-1.44559	0.309513	-4.67053	3.00418e-06	7.94185e-05
Os02g0717500	Os02g0717500	2950.69	-0.776368	0.166354	-4.66697	3.0567e-06	8.06626e-05
Os04g0206300	Os04g0206300	68.7691	4.12406	0.883639	4.66714	3.05426e-06	8.06626e-05
Os08g0153900	Os08g0153900	141.8	3.46853	0.743257	4.66666	3.06142e-06	8.07149e-05
Os05g0317200	Os05g0317200	4956.14	-0.668369	0.143231	-4.66637	3.06573e-06	8.07565e-05
Os12g0118200	Os12g0118200	1672.94	0.793691	0.17011	4.66575	3.07495e-06	8.09271e-05
Os02g0274100	Os02g0274100	13834.2	-0.687729	0.147423	-4.66502	3.08594e-06	8.11233e-05
Os11g0496600	Os11g0496600	219.762	-1.24262	0.266377	-4.66488	3.0879e-06	8.11233e-05
Os06g0654300	Os06g0654300	75.5662	-2.49769	0.536152	-4.65855	3.18447e-06	8.3586e-05
Os03g0734500	Os03g0734500	46.6092	3.14752	0.675692	4.65822	3.18949e-06	8.36434e-05
Os07g0471300	Os07g0471300	692.188	1.61518	0.3468	4.65738	3.20264e-06	8.39136e-05
Os12g0283400	Os12g0283400	47.192	3.51024	0.754171	4.65443	3.2488e-06	8.50478e-05
Os01g0132400	Os01g0132400	21.4415	7.19761	1.54702	4.65255	3.27853e-06	8.575e-05
Os04g0149400	Os04g0149400	809.467	1.92099	0.413	4.6513	3.29845e-06	8.61946e-05
Os03g0426350	Os03g0426350	996.073	-1.94185	0.417682	-4.64911	3.33369e-06	8.70384e-05
Os04g0610400	Os04g0610400	607.2	1.17871	0.253607	4.64779	3.35508e-06	8.75194e-05
Os02g0204201	Os02g0204201	153.436	1.28208	0.276245	4.64111	3.4654e-06	9.03177e-05
Os06g0685200	Os06g0685200	15.0016	5.35422	1.15475	4.63668	3.54056e-06	9.21952e-05
Os04g0498000	Os04g0498000	37.066	-2.47986	0.534877	-4.63632	3.54675e-06	9.22748e-05
Os01g0115533	Os01g0115533	12.3465	7.70619	1.66391	4.63139	3.63226e-06	9.43439e-05
Os03g0223400	Os03g0223400	8079.49	-1.71179	0.369609	-4.63136	3.63267e-06	9.43439e-05
Os03g0275100	Os03g0275100	24.4241	-2.31143	0.499214	-4.63013	3.65431e-06	9.48226e-05
Os02g0456500	Os02g0456500	209.814	-0.883424	0.19101	-4.62502	3.74565e-06	9.71073e-05
Os11g0426400	Os11g0426400	41.332	-2.9878	0.646572	-4.62099	3.81921e-06	9.89275e-05
Os04g0660900	Os04g0660900	173.211	4.20195	0.91094	4.61276	3.97348e-06	0.000102833
Os02g0785700	Os02g0785700	26.4944	-6.00671	1.30262	-4.61126	4.00243e-06	0.000103492
Os01g0914100	Os01g0914100	127.142	-4.33877	0.941139	-4.61013	4.02427e-06	0.000103966
Os07g0256700	Os07g0256700	23.168	-6.07814	1.31876	-4.60899	4.04621e-06	0.000104441
Os06g0147600	Os06g0147600	46.8967	2.67054	0.579653	4.60714	4.08242e-06	0.000105284
Os01g0330650	Os01g0330650	35.9558	3.8102	0.827161	4.60635	4.09789e-06	0.000105591
Os08g0360300	Os08g0360300	365.297	2.71227	0.588848	4.60606	4.10367e-06	0.000105647
Os03g0861900	Os03g0861900	265.657	0.777869	0.169006	4.60261	4.17231e-06	0.000107134
Os05g0115100	Os05g0115100	364.627	1.19704	0.260078	4.60262	4.17201e-06	0.000107134
Os06g0153000	Os06g0153000	28.4087	-2.48623	0.540171	-4.60267	4.17115e-06	0.000107134
Os07g0613800	Os07g0613800	68.3173	1.26056	0.27406	4.59956	4.23389e-06	0.000108621
Os04g0590100	Os04g0590100	21.3186	-4.85939	1.05719	-4.5965	4.29642e-06	0.000110129
Os04g0419550	Os04g0419550	43.4868	-2.31998	0.504997	-4.59404	4.34738e-06	0.000111339
Os06g0112200	Os06g0112200	2893.16	-0.432222	0.0941166	-4.59241	4.3816e-06	0.000112118
Os04g0670500	Os04g0670500	67.2033	-1.69954	0.370128	-4.59177	4.39496e-06	0.000112363
Os03g0115800	Os03g0115800	647.646	-7.05566	1.53697	-4.59064	4.41884e-06	0.000112875
Os07g0153150	Os07g0153150	1071.06	-7.16489	1.56142	-4.58869	4.46033e-06	0.000113837
Os03g0808900	Os03g0808900	129.696	-1.47261	0.320999	-4.58758	4.48419e-06	0.000114347
Os01g0175500	Os01g0175500	145.713	1.0288	0.224847	4.57555	4.74973e-06	0.000121014
Os07g0654700	Os07g0654700	30.5674	-3.35291	0.733013	-4.57415	4.78154e-06	0.000121719
Os06g0237100	Os06g0237100	62.2028	1.75134	0.382994	4.57276	4.81338e-06	0.000122424
Os12g0616500	Os12g0616500	807.349	-2.11834	0.463866	-4.56671	4.95427e-06	0.000125899
Os10g0370000	Os10g0370000	1645.2	-0.605558	0.132663	-4.56464	5.00341e-06	0.000127038
Os10g0560500	Os10g0560500	192.77	1.03559	0.226939	4.56329	5.03586e-06	0.000127753
Os09g0514700	Os09g0514700	392.833	0.803109	0.176045	4.56195	5.06809e-06	0.00012846
Os07g0409500	Os07g0409500	44.6314	2.19532	0.481249	4.56172	5.07371e-06	0.000128492
Os12g0459100	Os12g0459100	30.2586	-4.60557	1.0097	-4.56131	5.08364e-06	0.000128633
Os09g0570900	Os09g0570900	774.335	0.999687	0.219388	4.5567	5.19624e-06	0.00013137
Os12g0618800	Os12g0618800	1823.47	0.707206	0.1553	4.5538	5.26861e-06	0.000133085
Os03g0347700	Os03g0347700	144.161	-2.59744	0.570679	-4.55149	5.32685e-06	0.000134441
Os06g0215500	Os06g0215500	201.479	2.88103	0.633127	4.55047	5.35251e-06	0.000134974
Os02g0669100	Os02g0669100	3529.86	0.821433	0.180541	4.54983	5.36884e-06	0.00013527
Os06g0574450	Os06g0574450	349.517	0.99115	0.217882	4.54901	5.38977e-06	0.000135681
Os06g0603600	Os06g0603600	922.196	0.64227	0.141292	4.5457	5.47525e-06	0.000137716
Os03g0200600	Os03g0200600	622.717	0.675381	0.148702	4.54185	5.57624e-06	0.000140129
Os12g0499700	Os12g0499700	26.0289	-5.03419	1.10844	-4.54168	5.58067e-06	0.000140129
Os01g0818600	Os01g0818600	1072.16	-1.07353	0.236636	-4.53662	5.71618e-06	0.00014341
Os01g0859100	Os01g0859100	77.4964	2.73923	0.604058	4.53472	5.76805e-06	0.000144588
Os08g0550400	Os08g0550400	1130.13	1.35381	0.298617	4.53361	5.79841e-06	0.000145226
Os12g0615800	Os12g0615800	1633.54	0.794374	0.175532	4.52552	6.02463e-06	0.000150764
Os10g0403000	Os10g0403000	155.417	2.6559	0.58699	4.52461	6.05061e-06	0.000151286
Os05g0545400	Os05g0545400	118.495	1.51601	0.335171	4.52309	6.09445e-06	0.000152253
Os02g0179600	Os02g0179600	20.7744	7.4558	1.64879	4.52199	6.12598e-06	0.000152911
Os02g0638650	Os02g0638650	27.1234	3.08773	0.682854	4.5218	6.13162e-06	0.000152923
Os08g0401100	Os08g0401100	152.254	-1.42455	0.315058	-4.52155	6.13894e-06	0.000152976
Os04g0460400	Os04g0460400	10.7112	-7.31577	1.61826	-4.52076	6.16194e-06	0.00015342
Os02g0667500	Os02g0667500	185.781	-1.75591	0.388521	-4.51948	6.1991e-06	0.000154215
Os08g0232700	Os08g0232700	253.309	1.95401	0.432663	4.51624	6.2948e-06	0.000156464
Os04g0128700	Os04g0128700	162.495	1.5214	0.336929	4.51548	6.31729e-06	0.000156891
Os04g0197350	Os04g0197350	53.9391	2.23801	0.495875	4.51326	6.38377e-06	0.000158409
Os07g0132500	Os07g0132500	148.445	2.19933	0.487589	4.51063	6.46365e-06	0.000160256
Os03g0627900	Os03g0627900	21.0874	2.33066	0.516802	4.50977	6.48972e-06	0.000160768
Os05g0584600	Os05g0584600	1366.34	-1.49114	0.330744	-4.50844	6.53055e-06	0.000161643
Os06g0239700	Os06g0239700	776.809	1.36263	0.302584	4.50332	6.69004e-06	0.000165452
Os10g0524400	Os10g0524400	1973.34	0.78517	0.174433	4.50128	6.75459e-06	0.000166909
Os04g0147200	Os04g0147200	19.8683	-3.69637	0.821347	-4.50038	6.78324e-06	0.000167477
Os02g0522800	Os02g0522800	733.659	0.923854	0.205306	4.4999	6.79868e-06	0.000167709
Os11g0668300	Os11g0668300	65.8485	2.29431	0.509878	4.49973	6.80399e-06	0.000167709
Os11g0634800	Os11g0634800	268.333	-2.08171	0.462653	-4.49951	6.81103e-06	0.000167742
Os05g0438800	Os05g0438800	816.71	-1.05527	0.234746	-4.49538	6.9446e-06	0.000170817
Os12g0502800	Os12g0502800	2984.45	-0.572707	0.127402	-4.49529	6.94743e-06	0.000170817
Os01g0249700	Os01g0249700	27.246	-7.55603	1.68169	-4.49311	7.01899e-06	0.000172432
Os06g0271600	Os06g0271600	41.6493	-4.50813	1.00417	-4.48943	7.1414e-06	0.000175294
Os12g0622900	Os12g0622900	97.7805	-2.53829	0.56547	-4.48881	7.16214e-06	0.000175657
Os05g0533400	Os05g0533400	23.4998	3.249	0.724199	4.48633	7.24591e-06	0.000177564
Os04g0674000	Os04g0674000	1417.97	1.54404	0.344426	4.48294	7.36232e-06	0.000180267
Os02g0653200	Os02g0653200	1276.14	-1.56084	0.348291	-4.48142	7.41464e-06	0.000181248
Os05g0414700	Os05g0414700	1835.81	1.20256	0.268338	4.48152	7.41146e-06	0.000181248
Os11g0151400	Os11g0151400	77.9749	2.10224	0.469298	4.47954	7.48026e-06	0.0001827
Os04g0685300	Os04g0685300	2192.13	0.915828	0.204469	4.47906	7.49709e-06	0.00018296
Os07g0430501	Os07g0430501	109.08	-3.01633	0.673553	-4.47823	7.52634e-06	0.000183371
Os08g0557600	Os08g0557600	7532.36	1.17806	0.263053	4.4784	7.52044e-06	0.000183371
Os10g0165300	Os10g0165300	22.5388	-6.9953	1.56228	-4.47763	7.54777e-06	0.000183741
Os06g0495500	Os06g0495500	30.2473	-3.51132	0.784268	-4.4772	7.56281e-06	0.000183956
Os01g0281100	Os01g0281100	50.1724	1.87171	0.418173	4.47592	7.60834e-06	0.000184911
Os03g0733900	Os03g0733900	60.9947	-2.41489	0.539854	-4.47323	7.70461e-06	0.000187097
Os09g0380300	Os09g0380300	42.7752	-1.68574	0.376886	-4.47281	7.71988e-06	0.000187313
Os05g0537100	Os05g0537100	961.2	2.93794	0.656976	4.47192	7.75206e-06	0.00018794
Os07g0116050	Os07g0116050	58.1216	-4.05569	0.907283	-4.47015	7.81643e-06	0.000189345
Os02g0686300	Os02g0686300	229.806	0.817681	0.18295	4.46943	7.84287e-06	0.000189719
Os02g0713700	Os02g0713700	579.16	-1.37612	0.307899	-4.46938	7.84472e-06	0.000189719
Os04g0482000	Os04g0482000	1508.7	-0.702437	0.157257	-4.46682	7.93913e-06	0.000191845
Os02g0621800	Os02g0621800	561.574	-0.927381	0.207696	-4.4651	8.00312e-06	0.000193233
Os09g0453900	Os09g0453900	1261.06	0.856593	0.191899	4.46377	8.05314e-06	0.000194282
Os02g0216200	Os02g0216200	19.0528	-6.99344	1.56686	-4.46333	8.06952e-06	0.000194518
Os03g0856000	Os03g0856000	1440.35	-1.08211	0.242528	-4.4618	8.12726e-06	0.00019575
Os12g0478900	Os12g0478900	26.2024	2.09429	0.469485	4.46081	8.16499e-06	0.000196499
Os02g0712500	Os02g0712500	1499.83	0.781079	0.175144	4.45963	8.21005e-06	0.000197422
Os01g0119000	Os01g0119000	146.277	-2.12531	0.476622	-4.4591	8.2304e-06	0.00019759
Os04g0650000	Os04g0650000	16169.9	-0.64323	0.144246	-4.45926	8.22422e-06	0.00019759
Os05g0179100	Os05g0179100	102.171	-1.69943	0.381556	-4.45396	8.43018e-06	0.000202222
Os01g0868600	Os01g0868600	66.5799	-6.88187	1.54547	-4.45294	8.47023e-06	0.000203017
Os03g0133000	Os03g0133000	193.813	1.79552	0.403275	4.45234	8.49389e-06	0.000203419
Os04g0203600	Os04g0203600	294.586	1.63834	0.368121	4.45056	8.5648e-06	0.000204951
Os08g0374000	Os08g0374000	370.272	-2.12771	0.478329	-4.44821	8.65876e-06	0.000207032
Os10g0191300	Os10g0191300	10178.5	-1.75629	0.39493	-4.4471	8.7036e-06	0.000207936
Os11g0229300	Os11g0229300	421.28	1.34402	0.302337	4.44544	8.77135e-06	0.000209385
Os11g0129000	Os11g0129000	787.889	-1.59847	0.359735	-4.44348	8.85166e-06	0.000211131
Os11g0540600	Os11g0540600	135.501	-1.94367	0.438248	-4.43509	9.20356e-06	0.000219348
Os09g0454600	Os09g0454600	624.345	2.3968	0.540727	4.43255	9.31233e-06	0.000221761
Os09g0293400	Os09g0293400	858.81	-0.96532	0.217884	-4.43043	9.40462e-06	0.000223779
Os05g0231100	Os05g0231100	26.177	-6.83959	1.54468	-4.42784	9.51828e-06	0.0002263
Os02g0273700	Os02g0273700	850.221	-1.13293	0.255928	-4.42677	9.56552e-06	0.000227241
Os04g0135400	Os04g0135400	88.4279	-2.90675	0.656794	-4.42567	9.61442e-06	0.000228219
Os12g0198200	Os12g0198200	178.204	1.54928	0.3504	4.42147	9.80329e-06	0.000232515
Os03g0626700	Os03g0626700	166.632	-1.5052	0.340562	-4.41974	9.88191e-06	0.000234192
Os03g0790900	Os03g0790900	5012.01	-0.858471	0.194259	-4.41921	9.90605e-06	0.000234576
Os06g0128800	Os06g0128800	238.808	3.11402	0.704784	4.41841	9.94311e-06	0.000235264
Os09g0272000	Os09g0272000	348.545	-1.61248	0.365075	-4.41684	1.00154e-05	0.000236785
Os03g0761100	Os03g0761100	3354.49	1.39257	0.315591	4.41257	1.0215e-05	0.000241312
Os03g0278300	Os03g0278300	6363.13	0.522297	0.118391	4.41163	1.02595e-05	0.000242169
Os12g0410050	Os12g0410050	121.082	1.53077	0.347067	4.4106	1.03082e-05	0.000243125
Os03g0820500	Os03g0820500	117.636	1.98209	0.449441	4.41013	1.03309e-05	0.000243465
Os01g0726100	Os01g0726100	32.1365	-5.37654	1.21971	-4.40804	1.04308e-05	0.000245623
Os06g0159900	Os06g0159900	138.367	-1.3441	0.304938	-4.40777	1.04439e-05	0.000245736
Os08g0105100	Os08g0105100	311.836	0.76148	0.172784	4.40713	1.04751e-05	0.000246273
Os01g0719000	Os01g0719000	328.442	1.79156	0.406581	4.4064	1.05105e-05	0.000246909
Os06g0600400	Os06g0600400	140.062	1.04618	0.237574	4.40361	1.06462e-05	0.000249898
Os06g0532500	Os06g0532500	15.8183	-8.05023	1.82887	-4.40175	1.07381e-05	0.000251854
Os02g0511800	Os02g0511800	182.516	-1.39228	0.316392	-4.40049	1.08008e-05	0.000253123
Os02g0187800	Os02g0187800	3742.93	-1.1604	0.263752	-4.39959	1.08457e-05	0.000253975
Os03g0793000	Os03g0793000	397.26	1.41047	0.320833	4.39628	1.10121e-05	0.000257666
Os06g0133300	Os06g0133300	114.243	2.8553	0.649522	4.39601	1.10259e-05	0.000257786
Os05g0433800	Os05g0433800	36.5052	-4.72783	1.07694	-4.39006	1.1332e-05	0.000264525
Os12g0424700	Os12g0424700	47.5641	3.34572	0.762106	4.3901	1.13297e-05	0.000264525
Os07g0609550	Os07g0609550	33.4007	-2.87658	0.655508	-4.38833	1.14226e-05	0.000266427
Os03g0814500	Os03g0814500	12.514	3.68196	0.839771	4.38448	1.16264e-05	0.000270859
Os08g0474866	Os08g0474866	23.4275	-2.31918	0.528982	-4.38422	1.16401e-05	0.000270859
Os10g0156200	Os10g0156200	15.6633	8.26013	1.88403	4.38428	1.16369e-05	0.000270859
Os05g0517900	Os05g0517900	218.962	-1.44245	0.329144	-4.38242	1.17366e-05	0.00027289
Os08g0455600	Os08g0455600	26.9677	-2.88215	0.65778	-4.38163	1.17793e-05	0.000273667
Os07g0580700	Os07g0580700	18.1024	-5.33727	1.21829	-4.38096	1.18156e-05	0.000274295
Os03g0258200	Os03g0258200	720.82	2.31504	0.528551	4.37998	1.18693e-05	0.000275325
Os02g0173200	Os02g0173200	877.282	1.49177	0.340676	4.37885	1.19307e-05	0.000276532
Os11g0213000	Os11g0213000	1441.4	-1.76593	0.403383	-4.37779	1.19887e-05	0.000277658
Os01g0850900	Os01g0850900	2079.93	1.3507	0.308647	4.3762	1.20767e-05	0.000279477
Os10g0456950	Os10g0456950	36.0889	2.05455	0.470073	4.3707	1.23847e-05	0.00028638
Os03g0367101	Os03g0367101	382.943	-0.970642	0.222201	-4.3683	1.25217e-05	0.000289323
Os06g0139800	Os06g0139800	352.458	1.16212	0.266159	4.36627	1.26388e-05	0.000291798
Os06g0239500	Os06g0239500	294.264	-1.58799	0.363884	-4.364	1.27704e-05	0.000294608
Os12g0185900	Os12g0185900	188.694	0.986892	0.226261	4.36175	1.29027e-05	0.000297426
Os07g0440900	Os07g0440900	100.177	1.98185	0.454626	4.35929	1.30482e-05	0.000300547
Os06g0479400	Os06g0479400	119.329	-1.86882	0.428826	-4.35799	1.31264e-05	0.000302033
Os12g0149300	Os12g0149300	44.4258	-2.6151	0.600086	-4.35787	1.31332e-05	0.000302033
Os03g0849800	Os03g0849800	762.119	1.34117	0.307833	4.35682	1.31964e-05	0.000303041
Os04g0578000	Os04g0578000	511.284	3.09572	0.710548	4.3568	1.31975e-05	0.000303041
Os01g0115600	Os01g0115600	15.9648	7.58594	1.74193	4.35491	1.33119e-05	0.000305429
Os08g0345500	Os08g0345500	28.2518	-3.7345	0.858308	-4.35101	1.35514e-05	0.000310683
Os04g0355401	Os04g0355401	368.884	2.89115	0.665162	4.34654	1.38304e-05	0.000316833
Os12g0211500	Os12g0211500	475.694	3.19054	0.734515	4.34373	1.40083e-05	0.000320661
Os01g0822200	Os01g0822200	1688.75	1.10401	0.254193	4.3432	1.40423e-05	0.00032119
Os05g0525400	Os05g0525400	12.2252	-7.38379	1.70128	-4.34013	1.42396e-05	0.000325449
Os05g0526700	Os05g0526700	63.3554	2.48902	0.574199	4.33477	1.45915e-05	0.000333235
Os05g0590300	Os05g0590300	59.6865	-1.95132	0.450466	-4.33179	1.47902e-05	0.000337511
Os01g0302500	Os01g0302500	79.3426	-2.37237	0.547769	-4.33096	1.48461e-05	0.000338526
Os07g0466000	Os07g0466000	93.7641	-6.29212	1.45391	-4.32773	1.50652e-05	0.000343257
Os07g0101300	Os07g0101300	1370.67	-0.810889	0.187427	-4.32643	1.51548e-05	0.000345031
Os04g0671200	Os04g0671200	3733.63	1.02633	0.237292	4.32515	1.52426e-05	0.000346562
Os07g0153000	Os07g0153000	55.1732	3.7493	0.866868	4.32511	1.52455e-05	0.000346562
Os01g0850100	Os01g0850100	1306.58	0.943123	0.218098	4.32432	1.53006e-05	0.000347547
Os01g0679900	Os01g0679900	2920.76	-0.780848	0.180589	-4.32391	1.5329e-05	0.000347926
Os05g0148000	Os05g0148000	503.839	0.943703	0.21832	4.32256	1.54229e-05	0.000349519
Os08g0481100	Os08g0481100	1065.16	1.37797	0.318779	4.32266	1.54157e-05	0.000349519
Os10g0571600	Os10g0571600	287.312	1.46001	0.337889	4.32097	1.55342e-05	0.00035177
Os12g0471100	Os12g0471100	979.182	1.95865	0.453329	4.3206	1.55606e-05	0.000352099
Os01g0571166	Os01g0571166	291.081	-1.39465	0.322881	-4.31938	1.56466e-05	0.000353773
Os12g0150200	Os12g0150200	137.307	2.44415	0.566183	4.31689	1.5824e-05	0.000357511
Os02g0120100	Os02g0120100	3072.18	-2.22567	0.516139	-4.31216	1.61667e-05	0.000364974
Os02g0809800	Os02g0809800	1666.02	-1.69335	0.392741	-4.31162	1.62061e-05	0.000365584
Os11g0260100	Os11g0260100	101.053	-2.72106	0.631251	-4.31059	1.62821e-05	0.000367019
Os05g0475400	Os05g0475400	961.886	-1.96757	0.456645	-4.30875	1.64179e-05	0.000369797
Os12g0138050	Os12g0138050	274.237	1.50853	0.350279	4.30666	1.65741e-05	0.00037303
Os03g0430000	Os03g0430000	991.999	0.748392	0.173811	4.30579	1.66393e-05	0.000373961
Os08g0233400	Os08g0233400	142.43	1.50918	0.350503	4.30577	1.66407e-05	0.000373961
Os01g0567400	Os01g0567400	528.032	1.06635	0.247883	4.30182	1.69401e-05	0.00038001
Os08g0201100	Os08g0201100	33.5929	3.19155	0.741899	4.30186	1.69372e-05	0.00038001
Os08g0424500	Os08g0424500	5305.13	-0.576869	0.134107	-4.30154	1.69614e-05	0.00038001
Os08g0431100	Os08g0431100	5394.47	0.904836	0.210345	4.30168	1.6951e-05	0.00038001
Os04g0680400	Os04g0680400	1090.82	1.02031	0.237256	4.30044	1.70459e-05	0.000381613
Os05g0535600	Os05g0535600	152.054	-1.1313	0.263199	-4.29827	1.72134e-05	0.000385071
Os06g0538400	Os06g0538400	236.633	-1.21151	0.281905	-4.2976	1.72661e-05	0.000385958
Os03g0281466	Os03g0281466	18.851	2.72839	0.635009	4.29661	1.73429e-05	0.000387381
Os04g0615700	Os04g0615700	687.921	0.757621	0.176368	4.29569	1.74149e-05	0.000388695
Os11g0149900	Os11g0149900	69.2325	-2.07157	0.482554	-4.29292	1.76336e-05	0.000393281
Os01g0192300	Os01g0192300	1105.66	1.18325	0.275707	4.29167	1.77335e-05	0.000394912
Os04g0452600	Os04g0452600	37.5687	-2.95679	0.688941	-4.2918	1.77234e-05	0.000394912
Os04g0634400	Os04g0634400	27.4437	-2.68059	0.624773	-4.2905	1.78269e-05	0.000396693
Os07g0129700	Os07g0129700	148.214	-2.35308	0.549136	-4.28506	1.82691e-05	0.000406226
Os03g0725050	Os03g0725050	421.703	0.823371	0.19222	4.28348	1.83992e-05	0.000408811
Os05g0531400	Os05g0531400	21.0698	-6.94017	1.62039	-4.28301	1.84382e-05	0.000409369
Os04g0650900	Os04g0650900	1655.79	-0.787739	0.184002	-4.28114	1.85936e-05	0.000412511
Os11g0660000	Os11g0660000	278.5	-1.0546	0.246451	-4.27916	1.87599e-05	0.000415888
Os01g0653700	Os01g0653700	1005.34	0.871708	0.203752	4.27828	1.88347e-05	0.000417232
Os11g0216000	Os11g0216000	931.862	-0.865135	0.202262	-4.27729	1.89179e-05	0.000418761
Os03g0787000	Os03g0787000	676.981	1.15813	0.270826	4.27627	1.90047e-05	0.000420366
Os06g0248500	Os06g0248500	188.662	1.55502	0.36384	4.27392	1.9207e-05	0.000424524
Os03g0762500	Os03g0762500	503.813	1.64812	0.385655	4.27356	1.92381e-05	0.000424892
Os06g0294200	Os06g0294200	41.5569	-3.48696	0.816277	-4.27178	1.93919e-05	0.00042797
Os06g0220900	Os06g0220900	30.5449	-2.34385	0.548773	-4.27108	1.94531e-05	0.000429
Os01g0549000	Os01g0549000	14.046	-3.98719	0.933757	-4.27006	1.95424e-05	0.00042949
Os05g0380900	Os05g0380900	178.289	1.59236	0.372919	4.26999	1.9548e-05	0.00042949
Os07g0214300	Os07g0214300	13.853	-2.66071	0.62309	-4.27018	1.95316e-05	0.00042949
Os09g0441400	Os09g0441400	4816.8	1.40591	0.329254	4.26999	1.95478e-05	0.00042949
Os10g0157400	Os10g0157400	13.8917	4.12526	0.966088	4.27007	1.95412e-05	0.00042949
Os02g0597200	Os02g0597200	90.5141	1.59921	0.374663	4.26841	1.96869e-05	0.000432218
Os07g0636800	Os07g0636800	572.578	-1.23287	0.288862	-4.26802	1.97212e-05	0.000432649
Os03g0224700	Os03g0224700	1479.64	0.863619	0.2024	4.26688	1.98223e-05	0.000434544
Os04g0412300	Os04g0412300	206.918	1.9623	0.460594	4.26036	2.041e-05	0.000447096
Os03g0402800	Os03g0402800	4453.46	1.21568	0.285424	4.25921	2.05149e-05	0.000449062
Os10g0513200	Os10g0513200	583.383	-1.53328	0.360075	-4.25822	2.06057e-05	0.000450716
Os01g0689451	Os01g0689451	1625.92	-0.48071	0.112909	-4.2575	2.06722e-05	0.000451836
Os02g0515200	Os02g0515200	1018.65	1.6763	0.393785	4.25691	2.07274e-05	0.000452707
Os01g0652300	Os01g0652300	75.8037	-1.45367	0.34153	-4.25634	2.07802e-05	0.000453524
Os06g0673800	Os06g0673800	60.6322	3.40319	0.80003	4.25383	2.10145e-05	0.000458299
Os08g0424100	Os08g0424100	284.666	-1.80976	0.425478	-4.25348	2.10476e-05	0.000458681
Os02g0119600	Os02g0119600	146.931	1.57875	0.371187	4.25324	2.10696e-05	0.000458824
Os11g0126800	Os11g0126800	32.3627	-5.94828	1.39987	-4.24917	2.14564e-05	0.000466902
Os02g0288000	Os02g0288000	110.523	1.20294	0.283304	4.2461	2.17525e-05	0.000472996
Os03g0144500	Os03g0144500	19.3059	-3.93982	0.927971	-4.24562	2.17986e-05	0.00047365
Os03g0187600	Os03g0187600	1454.81	0.822256	0.193823	4.24231	2.21233e-05	0.000480352
Os08g0534300	Os08g0534300	10.3266	-6.48961	1.53067	-4.23972	2.23794e-05	0.0004852
Os08g0534950	Os08g0534950	10.3266	-6.48961	1.53067	-4.23972	2.23794e-05	0.0004852
Os03g0758400	Os03g0758400	1417.42	-0.779004	0.183764	-4.23914	2.24373e-05	0.000486099
Os02g0105400	Os02g0105400	2741.75	1.55116	0.366005	4.23809	2.25426e-05	0.000488021
Os02g0681632	Os02g0681632	262.31	1.30293	0.307502	4.23713	2.264e-05	0.00048977
Os01g0558100	Os01g0558100	77.6913	1.72411	0.407043	4.23569	2.27853e-05	0.000492553
Os01g0585200	Os01g0585200	187.352	3.37241	0.796456	4.23427	2.29292e-05	0.000495301
Os04g0529100	Os04g0529100	144.713	-1.14674	0.270992	-4.23165	2.31988e-05	0.000500757
Os11g0704800	Os11g0704800	1228.68	1.09576	0.25918	4.22781	2.35973e-05	0.000508988
Os08g0455700	Os08g0455700	61.9418	-1.24191	0.293836	-4.22653	2.3732e-05	0.000511241
Os09g0484200	Os09g0484200	5835.8	-1.39626	0.330359	-4.22649	2.37364e-05	0.000511241
Os03g0181100	Os03g0181100	858.778	1.76828	0.418433	4.22596	2.37926e-05	0.000512079
Os02g0276200	Os02g0276200	99.7166	-1.95821	0.463564	-4.22424	2.39743e-05	0.000515057
Os03g0263300	Os03g0263300	12.1086	-6.61339	1.56561	-4.22416	2.39833e-05	0.000515057
Os12g0518000	Os12g0518000	196.637	1.06797	0.252808	4.22442	2.39559e-05	0.000515057
Os02g0813000	Os02g0813000	98.401	0.936262	0.221809	4.22103	2.43191e-05	0.000521888
Os09g0129600	Os09g0129600	11.3939	-3.37219	0.799019	-4.22042	2.43848e-05	0.000522884
Os10g0333700	Os10g0333700	85.6112	-4.52641	1.07254	-4.22027	2.44009e-05	0.000522884
Os05g0321900	Os05g0321900	23.0556	3.35936	0.796251	4.21897	2.45422e-05	0.00052553
Os07g0158800	Os07g0158800	153.219	-1.66669	0.395184	-4.21752	2.47003e-05	0.000528257
Os12g0518200	Os12g0518200	1030.13	2.38941	0.566549	4.21748	2.47053e-05	0.000528257
Os11g0133800	Os11g0133800	276.541	-1.34519	0.319102	-4.21555	2.4917e-05	0.000532399
Os03g0195800	Os03g0195800	59.3955	-3.46604	0.823	-4.21147	2.53717e-05	0.000541722
Os05g0560300	Os05g0560300	1329	-1.35311	0.321436	-4.20957	2.55854e-05	0.000545891
Os01g0249800	Os01g0249800	135.993	-2.24185	0.532735	-4.20818	2.57431e-05	0.000548857
Os02g0787000	Os02g0787000	36.1903	-4.33011	1.02954	-4.20588	2.60064e-05	0.000554071
Os01g0853700	Os01g0853700	851.232	0.688446	0.163808	4.20275	2.63688e-05	0.000561388
Os02g0777800	Os02g0777800	1238.73	1.26428	0.300918	4.20141	2.65263e-05	0.000563927
Os11g0484000	Os11g0484000	3287.06	-0.777738	0.185108	-4.20153	2.6512e-05	0.000563927
Os01g0935700	Os01g0935700	1466.82	-0.706851	0.168291	-4.20018	2.66698e-05	0.000566162
Os06g0641200	Os06g0641200	14.265	-4.80924	1.145	-4.20022	2.66661e-05	0.000566162
Os02g0174800	Os02g0174800	440.848	-1.20494	0.28718	-4.19577	2.71949e-05	0.000576895
Os04g0372700	Os04g0372700	93.9197	1.79452	0.427865	4.19412	2.73927e-05	0.000580674
Os02g0331200	Os02g0331200	718.743	-1.00511	0.239689	-4.19339	2.74817e-05	0.000582143
Os04g0594000	Os04g0594000	75.171	-1.24477	0.296867	-4.19302	2.7526e-05	0.000582662
Os07g0560400	Os07g0560400	119.731	-4.34842	1.03763	-4.19073	2.78056e-05	0.000588161
Os01g0719900	Os01g0719900	27.4934	-6.31612	1.50761	-4.18948	2.79598e-05	0.000590575
Os05g0134200	Os05g0134200	1969.45	0.76835	0.183395	4.18958	2.79468e-05	0.000590575
Os05g0198100	Os05g0198100	63.2214	-1.96916	0.470072	-4.18905	2.80119e-05	0.000591253
Os04g0496150	Os04g0496150	100.895	0.855151	0.20421	4.18761	2.81905e-05	0.000594546
Os06g0215950	Os06g0215950	19.5483	2.84577	0.679593	4.18747	2.82082e-05	0.000594546
Os11g0454200	Os11g0454200	28.2251	2.85939	0.683076	4.18605	2.83847e-05	0.000597839
Os06g0693700	Os06g0693700	1646.39	0.92792	0.221688	4.1857	2.84288e-05	0.000598343
Os01g0375500	Os01g0375500	67.344	-2.15025	0.513748	-4.18543	2.84632e-05	0.00059864
Os03g0830200	Os03g0830200	97.0834	-3.62198	0.865637	-4.18418	2.86192e-05	0.000600637
Os09g0539500	Os09g0539500	2330.65	0.724745	0.173205	4.18432	2.86024e-05	0.000600637
Os12g0440300	Os12g0440300	57.7118	2.54391	0.607948	4.18443	2.85888e-05	0.000600637
Os05g0540200	Os05g0540200	523.412	-0.533859	0.127604	-4.18372	2.86773e-05	0.000601429
Os04g0414000	Os04g0414000	125.397	-1.41997	0.339488	-4.18269	2.8808e-05	0.000603399
Os05g0578100	Os05g0578100	301.443	1.26961	0.303541	4.18266	2.88121e-05	0.000603399
Os02g0244700	Os02g0244700	16436	-0.810125	0.193791	-4.1804	2.90998e-05	0.000608992
Os08g0110400	Os08g0110400	1028.73	0.688363	0.16471	4.17923	2.92499e-05	0.000611268
Os11g0664800	Os11g0664800	282.837	2.404	0.575223	4.17926	2.92462e-05	0.000611268
Os01g0952900	Os01g0952900	46.2237	2.90807	0.695904	4.17884	2.92995e-05	0.00061187
Os01g0605100	Os01g0605100	1409.38	1.96	0.469188	4.17743	2.94826e-05	0.00061526
Os07g0103500	Os07g0103500	20.8389	-6.5486	1.56788	-4.17673	2.95726e-05	0.000616702
Os06g0725100	Os06g0725100	1112.01	2.42641	0.581055	4.17587	2.96849e-05	0.000618171
Os10g0393800	Os10g0393800	552.318	2.84828	0.68208	4.17587	2.96849e-05	0.000618171
Os12g0272800	Os12g0272800	81.8653	-1.46949	0.351957	-4.17521	2.97716e-05	0.000619539
Os06g0272850	Os06g0272850	70.1915	-6.55042	1.56918	-4.17444	2.98723e-05	0.000621197
Os05g0195700	Os05g0195700	460.777	-1.20679	0.289111	-4.17415	2.99097e-05	0.000621538
Os04g0438101	Os04g0438101	101.617	-2.87103	0.688081	-4.17251	3.01263e-05	0.000625158
Os08g0141400	Os08g0141400	4004.71	2.09722	0.502626	4.17253	3.01239e-05	0.000625158
Os06g0186400	Os06g0186400	2277.5	-0.466057	0.111734	-4.17112	3.03105e-05	0.000628538
Os04g0206350	Os04g0206350	9.6076	4.09713	0.98289	4.16845	3.06677e-05	0.000635498
Os08g0297800	Os08g0297800	40.9317	-2.9156	0.699473	-4.16828	3.06908e-05	0.000635531
Os06g0589300	Os06g0589300	298.345	-1.32804	0.318652	-4.16768	3.07719e-05	0.000636765
Os08g0515000	Os08g0515000	8.29525	-6.63576	1.59226	-4.16751	3.07943e-05	0.000636782
Os12g0484100	Os12g0484100	121.012	-2.54429	0.610567	-4.16709	3.08514e-05	0.000637517
Os12g0571100	Os12g0571100	5837.72	-1.20933	0.2905	-4.16294	3.14176e-05	0.000648763
Os01g0795600	Os01g0795600	205.22	3.12246	0.750347	4.16135	3.16369e-05	0.000652833
Os03g0114200	Os03g0114200	535.314	-0.802134	0.192815	-4.16012	3.18087e-05	0.000655463
Os10g0398600	Os10g0398600	70.5485	-2.06313	0.495928	-4.16014	3.18053e-05	0.000655463
Os01g0676800	Os01g0676800	13.9586	3.13412	0.753481	4.15953	3.18905e-05	0.000656691
Os02g0700500	Os02g0700500	513.86	-0.663617	0.159665	-4.15631	3.23436e-05	0.000665556
Os02g0112000	Os02g0112000	88.4761	-2.09809	0.504948	-4.15506	3.25195e-05	0.000668246
Os02g0572300	Os02g0572300	20.8885	3.29951	0.794068	4.1552	3.24999e-05	0.000668246
Os05g0279750	Os05g0279750	18.5511	3.34451	0.805174	4.15377	3.27046e-05	0.000671582
Os04g0554500	Os04g0554500	59.7132	-5.35826	1.29014	-4.15325	3.27788e-05	0.000672354
Os05g0539300	Os05g0539300	12.7568	5.61548	1.35209	4.15319	3.27877e-05	0.000672354
Os11g0701500	Os11g0701500	315.386	2.69389	0.648758	4.15238	3.29036e-05	0.000674261
Os04g0686800	Os04g0686800	123.273	-2.22019	0.534773	-4.15164	3.30095e-05	0.000675962
Os02g0191300	Os02g0191300	5258.03	1.85473	0.446805	4.15109	3.30888e-05	0.000677118
Os10g0521900	Os10g0521900	286.833	1.85483	0.446989	4.14962	3.33024e-05	0.000681016
Os03g0101500	Os03g0101500	268.87	-0.733008	0.176677	-4.14887	3.34128e-05	0.0006828
Os08g0143600	Os08g0143600	24.2726	3.3735	0.813279	4.14803	3.35351e-05	0.000684825
Os10g0467000	Os10g0467000	79.161	2.29087	0.552301	4.14786	3.35592e-05	0.000684844
Os11g0138400	Os11g0138400	10.7598	-6.74945	1.62738	-4.14743	3.36224e-05	0.00068566
Os03g0622500	Os03g0622500	2113.92	1.1116	0.268168	4.14514	3.39603e-05	0.000692073
Os01g0532300	Os01g0532300	204.609	1.57041	0.378901	4.14464	3.40345e-05	0.000692629
Os08g0296900	Os08g0296900	1342.52	0.595786	0.143743	4.14479	3.40128e-05	0.000692629
Os07g0121100	Os07g0121100	93.1495	2.14924	0.518865	4.14218	3.44013e-05	0.000699611
Os01g0653200	Os01g0653200	17.3438	-3.8071	0.919206	-4.14173	3.44698e-05	0.000700523
Os03g0124300	Os03g0124300	2862	0.60652	0.146585	4.13766	3.5087e-05	0.000712575
Os12g0586300	Os12g0586300	522.842	1.4065	0.340071	4.13591	3.53557e-05	0.000717538
Os08g0113000	Os08g0113000	633.324	-1.81842	0.439862	-4.13407	3.56398e-05	0.000722382
Os11g0590700	Os11g0590700	219.479	-1.43893	0.348069	-4.13405	3.56433e-05	0.000722382
Os01g0766300	Os01g0766300	71.3657	2.07782	0.502876	4.13187	3.59825e-05	0.000728757
Os10g0550900	Os10g0550900	1305.84	2.76247	0.668644	4.13146	3.60471e-05	0.000729564
Os06g0164900	Os06g0164900	188.225	1.66972	0.404174	4.13118	3.60906e-05	0.000729946
Os08g0531000	Os08g0531000	2083.52	-1.73749	0.420617	-4.13082	3.61472e-05	0.00073059
Os10g0530200	Os10g0530200	213.843	-3.15001	0.763071	-4.12807	3.65816e-05	0.000738864
Os01g0793800	Os01g0793800	398.783	2.75189	0.666742	4.12737	3.66937e-05	0.00074062
Os01g0279000	Os01g0279000	126.21	-2.19156	0.531241	-4.12536	3.70157e-05	0.00074661
Os02g0504700	Os02g0504700	58.6617	-1.80171	0.436814	-4.12465	3.71293e-05	0.000748389
Os12g0239900	Os12g0239900	198.085	-1.08511	0.263111	-4.12415	3.72109e-05	0.000749524
Os02g0531600	Os02g0531600	38.0046	-2.9607	0.717966	-4.12373	3.72779e-05	0.00075036
Os01g0804900	Os01g0804900	70.5296	-1.71021	0.414842	-4.12256	3.74684e-05	0.000753681
Os01g0899800	Os01g0899800	41.7651	-3.23491	0.785312	-4.11927	3.80076e-05	0.000764008
Os12g0618600	Os12g0618600	142.566	-1.72278	0.418269	-4.11883	3.80794e-05	0.000764929
Os08g0242400	Os08g0242400	26.2161	2.87912	0.699044	4.11865	3.81099e-05	0.000765023
Os01g0382000	Os01g0382000	56.5294	8.51835	2.06891	4.11731	3.83327e-05	0.000768972
Os01g0966000	Os01g0966000	4457.56	0.57407	0.139615	4.11181	3.92563e-05	0.000786965
Os01g0803300	Os01g0803300	835.725	-2.45584	0.597443	-4.11058	3.94663e-05	0.000790638
Os01g0111300	Os01g0111300	281.41	-0.940578	0.228842	-4.11016	3.95387e-05	0.000791551
Os03g0683900	Os03g0683900	117.475	1.22221	0.29738	4.10994	3.95764e-05	0.00079177
Os02g0150100	Os02g0150100	1443.2	0.603636	0.146891	4.1094	3.96682e-05	0.000793069
Os07g0281900	Os07g0281900	17.1789	-2.58103	0.628122	-4.10912	3.97168e-05	0.000793502
Os07g0273500	Os07g0273500	13.9924	2.40856	0.586607	4.10591	4.02731e-05	0.000804073
Os05g0445900	Os05g0445900	1036.64	0.657947	0.160299	4.1045	4.05191e-05	0.000808438
Os05g0428100	Os05g0428100	252.293	-1.2289	0.299584	-4.102	4.0959e-05	0.000816664
Os04g0492400	Os04g0492400	2918.41	0.866475	0.211265	4.10137	4.10719e-05	0.000818361
Os03g0180800	Os03g0180800	171.117	2.60083	0.634292	4.10036	4.12502e-05	0.000821359
Os03g0597600	Os03g0597600	228.675	-1.56642	0.3821	-4.0995	4.14044e-05	0.000823874
Os01g0795200	Os01g0795200	237.875	2.54255	0.620341	4.09862	4.15617e-05	0.000826233
Os11g0431400	Os11g0431400	60.2228	-2.48056	0.605233	-4.09853	4.15789e-05	0.000826233
Os09g0484300	Os09g0484300	840.295	0.764132	0.186479	4.09768	4.17312e-05	0.000828703
Os01g0327000	Os01g0327000	208.167	-1.43116	0.349428	-4.09571	4.20868e-05	0.000835202
Os03g0216700	Os03g0216700	436.671	-1.99271	0.48659	-4.09526	4.21694e-05	0.00083628
Os06g0205600	Os06g0205600	299.199	-1.12033	0.273679	-4.09361	4.24706e-05	0.000841687
Os02g0759000	Os02g0759000	66.8548	-2.20764	0.540232	-4.08647	4.37992e-05	0.000867437
Os08g0138100	Os08g0138100	48.9659	2.89942	0.710553	4.08051	4.4937e-05	0.000889373
Os02g0331400	Os02g0331400	46.1681	-7.37104	1.80681	-4.07958	4.51172e-05	0.000892341
Os01g0704100	Os01g0704100	52.8919	-2.38546	0.584904	-4.07837	4.53527e-05	0.000896399
Os12g0432600	Os12g0432600	139.279	2.03488	0.499398	4.07467	4.60798e-05	0.00091016
Os03g0764600	Os03g0764600	6957.28	1.5562	0.38199	4.07394	4.62252e-05	0.000912423
Os03g0815100	Os03g0815100	4639.89	2.37552	0.583413	4.07177	4.66577e-05	0.000920344
Os04g0667200	Os04g0667200	65.2545	2.01457	0.495051	4.06942	4.71301e-05	0.000928422
Os06g0634300	Os06g0634300	1341.9	-0.558226	0.137173	-4.06951	4.71122e-05	0.000928422
Os06g0215100	Os06g0215100	278.242	2.22305	0.546324	4.0691	4.71952e-05	0.000928465
Os07g0521300	Os07g0521300	127.673	-1.11353	0.273647	-4.06922	4.71714e-05	0.000928465
Os07g0620700	Os07g0620700	314.927	1.74797	0.42962	4.06864	4.72882e-05	0.000929677
Os03g0251500	Os03g0251500	2153.72	-0.721256	0.177287	-4.0683	4.73571e-05	0.000930391
Os04g0687800	Os04g0687800	36.69	3.11271	0.76514	4.06815	4.73876e-05	0.000930391
Os07g0110000	Os07g0110000	4851.54	-1.7146	0.421545	-4.06741	4.75379e-05	0.000932721
Os01g0173600	Os01g0173600	52.3414	-2.80441	0.689883	-4.06504	4.80237e-05	0.000941629
Os03g0348500	Os03g0348500	21.3709	-5.60693	1.37981	-4.06355	4.83323e-05	0.000947049
Os06g0645600	Os06g0645600	106.107	1.31093	0.322891	4.06	4.90733e-05	0.000960932
Os04g0310200	Os04g0310200	82.2556	-3.28552	0.809284	-4.05979	4.91168e-05	0.000961147
Os04g0111200	Os04g0111200	2460.91	1.52255	0.375131	4.05872	4.93433e-05	0.00096494
Os06g0297400	Os06g0297400	1663.02	0.925729	0.228099	4.05845	4.93986e-05	0.000965382
Os04g0301700	Os04g0301700	380.593	1.57673	0.388649	4.05696	4.97155e-05	0.000970933
Os07g0147700	Os07g0147700	93.7865	-1.78093	0.439109	-4.05578	4.99664e-05	0.000975186
Os01g0239000	Os01g0239000	1799.37	0.427499	0.105423	4.05509	5.01147e-05	0.000977434
Os06g0105100	Os06g0105100	7.66956	-6.22828	1.53648	-4.0536	5.04364e-05	0.000983061
Os03g0289100	Os03g0289100	2707.97	-0.788907	0.194634	-4.05329	5.05025e-05	0.000983699
Os05g0488500	Os05g0488500	152.901	1.07813	0.266004	4.05308	5.0548e-05	0.000983936
Os03g0802600	Os03g0802600	390.448	-1.61823	0.399283	-4.05285	5.05977e-05	0.000984255
Os01g0691100	Os01g0691100	22.8374	-3.37174	0.832306	-4.05109	5.09801e-05	0.0009903
Os04g0309900	Os04g0309900	24.5307	-4.37414	1.07975	-4.05107	5.09844e-05	0.0009903
Os06g0111700	Os06g0111700	423.141	0.650628	0.160611	4.05095	5.10091e-05	0.0009903
Os02g0146600	Os02g0146600	9140.03	0.795858	0.196494	4.05028	5.11555e-05	0.000992491
Os02g0467000	Os02g0467000	122.228	2.85168	0.704199	4.04954	5.13182e-05	0.000994994
Os08g0107500	Os08g0107500	2608.37	-0.346791	0.0856846	-4.04729	5.18132e-05	0.00100393
Os03g0376100	Os03g0376100	4888.07	-0.631367	0.15602	-4.04671	5.1943e-05	0.00100579
Os02g0718050	Os02g0718050	13.3198	-3.21873	0.795455	-4.0464	5.2011e-05	0.00100644
Os12g0215950	Os12g0215950	136.202	2.93654	0.726098	4.04428	5.24851e-05	0.00101495
Os01g0248000	Os01g0248000	31.9993	-3.09927	0.766703	-4.04234	5.29201e-05	0.00102269
Os07g0588400	Os07g0588400	43.5986	-2.67607	0.66209	-4.04185	5.30307e-05	0.00102397
Os12g0575300	Os12g0575300	2233.04	-1.60442	0.396977	-4.04159	5.30902e-05	0.00102397
Os12g0575400	Os12g0575400	2233.04	-1.60442	0.396977	-4.04159	5.30902e-05	0.00102397
Os11g0501500	Os11g0501500	16.7257	-6.17532	1.5294	-4.03774	5.39694e-05	0.00104025
Os03g0136500	Os03g0136500	284.803	1.24447	0.308436	4.03477	5.46551e-05	0.00105278
Os03g0798500	Os03g0798500	68.876	-1.76625	0.437836	-4.03404	5.48252e-05	0.00105537
Os02g0672100	Os02g0672100	2463.14	0.441061	0.109347	4.03359	5.49316e-05	0.00105604
Os07g0255900	Os07g0255900	10.1736	-7.17639	1.7791	-4.03372	5.48997e-05	0.00105604
Os02g0769700	Os02g0769700	40.4445	-2.13275	0.528772	-4.03341	5.49734e-05	0.00105615
Os01g0608300	Os01g0608300	7.94314	-6.60812	1.63845	-4.03316	5.5031e-05	0.00105657
Os10g0566800	Os10g0566800	31.8672	-3.43745	0.852382	-4.03276	5.51251e-05	0.00105769
Os05g0169600	Os05g0169600	264.697	-1.41777	0.351632	-4.03198	5.53093e-05	0.00106054
Os12g0635400	Os12g0635400	307.282	2.57619	0.639106	4.03093	5.55576e-05	0.00106461
Os09g0490200	Os09g0490200	1801.38	0.684272	0.169774	4.03048	5.56623e-05	0.00106592
Os06g0502900	Os06g0502900	658.302	0.605682	0.150322	4.02923	5.59609e-05	0.00107095
Os08g0109200	Os08g0109200	4800.75	-0.86874	0.215659	-4.0283	5.6182e-05	0.00107448
Os01g0864300	Os01g0864300	30.6477	3.88193	0.964129	4.02636	5.66466e-05	0.00108267
Os02g0139600	Os02g0139600	823.471	-1.02258	0.254216	-4.02249	5.75869e-05	0.00109992
Os11g0470500	Os11g0470500	21.5991	-1.99295	0.495765	-4.01994	5.82118e-05	0.00111114
Os01g0808100	Os01g0808100	983.538	-1.01031	0.251365	-4.01929	5.8373e-05	0.00111278
Os11g0603100	Os11g0603100	30.2229	2.35079	0.58486	4.01941	5.8345e-05	0.00111278
Os12g0204800	Os12g0204800	124.18	-1.89038	0.470378	-4.01884	5.84841e-05	0.00111418
Os10g0580900	Os10g0580900	2426.44	1.07628	0.267844	4.01829	5.86222e-05	0.00111609
Os03g0285800	Os03g0285800	4635.75	1.58451	0.394629	4.01518	5.93995e-05	0.00113016
Os12g0292200	Os12g0292200	54.2899	-1.39689	0.348125	-4.01261	6.00511e-05	0.00114182
Os04g0229100	Os04g0229100	286.964	1.85754	0.462965	4.01227	6.01374e-05	0.00114273
Os05g0577500	Os05g0577500	128.621	1.20603	0.300602	4.01206	6.01913e-05	0.00114301
Os10g0166600	Os10g0166600	148.903	-1.49154	0.371872	-4.01088	6.04921e-05	0.00114799
Os06g0239100	Os06g0239100	224.495	1.501	0.374323	4.00989	6.07461e-05	0.00115182
Os06g0542000	Os06g0542000	90.5381	1.1023	0.274902	4.00979	6.07721e-05	0.00115182
Os01g0597600	Os01g0597600	62.8389	3.55783	0.887419	4.00919	6.09284e-05	0.00115404
Os03g0673400	Os03g0673400	748.545	-1.33259	0.332399	-4.009	6.09773e-05	0.00115423
Os01g0330200	Os01g0330200	11.7431	-6.36462	1.58793	-4.00812	6.12031e-05	0.00115692
Os05g0143000	Os05g0143000	14.904	4.22968	1.05531	4.00799	6.12368e-05	0.00115692
Os08g0158400	Os08g0158400	29.7938	-3.07325	0.766747	-4.00817	6.1191e-05	0.00115692
Os06g0186100	Os06g0186100	125.192	1.4346	0.358036	4.00685	6.1535e-05	0.00116181
Os08g0480000	Os08g0480000	857.021	-0.85405	0.213173	-4.00636	6.16615e-05	0.00116345
Os01g0834250	Os01g0834250	153.85	0.984594	0.245855	4.00478	6.20762e-05	0.00117053
Os08g0185900	Os08g0185900	49.6761	2.32747	0.581307	4.00385	6.23207e-05	0.00117439
Os07g0110300	Os07g0110300	902.484	-0.508702	0.127167	-4.00026	6.3272e-05	0.00119156
Os04g0458300	Os04g0458300	1502.32	-0.772994	0.193348	-3.99794	6.3897e-05	0.00120256
Os08g0402001	Os08g0402001	8.32084	4.20483	1.05181	3.99773	6.39531e-05	0.00120285
Os01g0634600	Os01g0634600	13.1971	-6.83566	1.71014	-3.99713	6.41155e-05	0.00120437
Os07g0471683	Os07g0471683	32.1558	-1.57496	0.394011	-3.99726	6.40792e-05	0.00120437
Os03g0121300	Os03g0121300	212.768	-2.52952	0.632972	-3.99627	6.43489e-05	0.00120798
Os03g0757100	Os03g0757100	19.3303	-2.94596	0.737475	-3.99466	6.47859e-05	0.00121363
Os06g0311000	Os06g0311000	13.3519	-3.97315	0.994641	-3.99456	6.4814e-05	0.00121363
Os10g0416100	Os10g0416100	1969.38	-1.27554	0.319295	-3.99486	6.47327e-05	0.00121363
Os11g0108932	Os11g0108932	1216.84	0.733811	0.183695	3.99473	6.47689e-05	0.00121363
Os01g0236700	Os01g0236700	1715.49	-0.554912	0.138933	-3.99408	6.49452e-05	0.00121531
Os05g0501300	Os05g0501300	847.033	-1.55674	0.390014	-3.99151	6.56541e-05	0.00122703
Os10g0138100	Os10g0138100	238.383	-0.956908	0.239736	-3.99151	6.56526e-05	0.00122703
Os07g0634400	Os07g0634400	4534.02	-1.65937	0.415759	-3.99117	6.57475e-05	0.00122799
Os12g0431700	Os12g0431700	111.837	-3.1068	0.778546	-3.99051	6.59307e-05	0.00123064
Os11g0657900	Os11g0657900	67.7668	-1.34985	0.338332	-3.98973	6.61498e-05	0.00123395
Os04g0650700	Os04g0650700	5495.02	2.202	0.552033	3.98889	6.63822e-05	0.0012375
Os01g0680500	Os01g0680500	128.595	-1.06023	0.265879	-3.98765	6.67306e-05	0.00124321
Os02g0270200	Os02g0270200	239.439	1.98991	0.499083	3.98714	6.68753e-05	0.00124512
Os08g0422200	Os08g0422200	127.286	1.1582	0.290514	3.98673	6.69912e-05	0.00124644
Os10g0493600	Os10g0493600	10104.7	-1.09141	0.273769	-3.98659	6.70306e-05	0.00124644
Os08g0487700	Os08g0487700	77.7936	-2.00151	0.502095	-3.98631	6.71099e-05	0.00124713
Os01g0220700	Os01g0220700	18.8559	-4.8385	1.21457	-3.98372	6.78435e-05	0.00125939
Os03g0689400	Os03g0689400	184.835	1.0747	0.269777	3.98368	6.78549e-05	0.00125939
Os10g0483500	Os10g0483500	143.981	-1.45322	0.364856	-3.98301	6.8047e-05	0.00126216
Os03g0365850	Os03g0365850	141.185	-1.78677	0.44867	-3.98238	6.82294e-05	0.00126475
Os11g0195500	Os11g0195500	1826.8	1.20627	0.302994	3.98119	6.85719e-05	0.0012703
Os02g0688800	Os02g0688800	37.5077	1.78617	0.448734	3.98046	6.87824e-05	0.0012734
Os01g0209800	Os01g0209800	647.272	1.2499	0.314364	3.97597	7.00936e-05	0.00129686
Os02g0649300	Os02g0649300	18.4846	7.23111	1.81991	3.97334	7.08703e-05	0.00131041
Os06g0127100	Os06g0127100	25.0865	2.65924	0.669346	3.97289	7.1006e-05	0.00131166
Os11g0687900	Os11g0687900	15.8901	-5.11129	1.28656	-3.97282	7.10268e-05	0.00131166
Os01g0937050	Os01g0937050	44.2813	-4.14403	1.04339	-3.9717	7.1362e-05	0.00131627
Os02g0465600	Os02g0465600	137.554	1.625	0.409146	3.97169	7.13654e-05	0.00131627
Os04g0450400	Os04g0450400	781.742	0.944317	0.237821	3.9707	7.16626e-05	0.00132093
Os05g0542500	Os05g0542500	63.2337	-2.11168	0.532139	-3.96828	7.23921e-05	0.00133296
Os08g0523600	Os08g0523600	354.044	-0.802137	0.202139	-3.96824	7.24055e-05	0.00133296
Os06g0692600	Os06g0692600	20.1487	-6.31279	1.59112	-3.9675	7.263e-05	0.00133626
Os11g0600500	Os11g0600500	74.974	3.10099	0.781683	3.96707	7.27616e-05	0.00133784
Os01g0548750	Os01g0548750	67.0957	2.45555	0.619126	3.96616	7.30399e-05	0.00134213
Os01g0776700	Os01g0776700	2732.34	0.822932	0.207662	3.96284	7.40621e-05	0.00136006
Os01g0775100	Os01g0775100	2408.26	-0.699224	0.176461	-3.96248	7.4176e-05	0.00136131
Os07g0235800	Os07g0235800	938.149	-0.712726	0.180053	-3.95843	7.54436e-05	0.00138371
Os02g0259100	Os02g0259100	2984.66	0.46253	0.116857	3.95807	7.55574e-05	0.00138408
Os04g0690500	Os04g0690500	585.502	0.722525	0.182538	3.95821	7.55134e-05	0.00138408
Os10g0499400	Os10g0499400	1190.46	1.35734	0.342944	3.9579	7.56116e-05	0.00138421
Os06g0676000	Os06g0676000	1315.84	-0.597774	0.151056	-3.95731	7.57988e-05	0.00138678
Os01g0528800	Os01g0528800	3159.53	-0.64783	0.163713	-3.95711	7.58629e-05	0.00138709
Os09g0518800	Os09g0518800	544.171	-0.678114	0.171384	-3.95668	7.59982e-05	0.00138871
Os03g0725200	Os03g0725200	64.9318	-2.51162	0.634835	-3.95634	7.61078e-05	0.00138985
Os01g0783500	Os01g0783500	1600.88	0.790356	0.199778	3.95618	7.61585e-05	0.00138992
Os03g0390200	Os03g0390200	1660.46	-0.909734	0.230053	-3.95445	7.67123e-05	0.00139916
Os03g0655100	Os03g0655100	160.298	1.8277	0.462231	3.95407	7.68313e-05	0.00140046
Os06g0261300	Os06g0261300	20.726	-2.99466	0.757682	-3.9524	7.73719e-05	0.00140918
Os06g0266400	Os06g0266400	110.061	-1.91654	0.484919	-3.9523	7.74049e-05	0.00140918
Os02g0301000	Os02g0301000	519.598	0.778631	0.197042	3.9516	7.76312e-05	0.00141243
Os12g0568200	Os12g0568200	167.684	-1.67144	0.423133	-3.95015	7.81038e-05	0.00142015
Os10g0522400	Os10g0522400	1229.24	1.71461	0.43412	3.94962	7.8275e-05	0.00142239
Os01g0264700	Os01g0264700	2102.86	-0.724041	0.183393	-3.94803	7.87978e-05	0.00143101
Os05g0583050	Os05g0583050	17.0095	5.14767	1.30514	3.94414	8.00873e-05	0.00145264
Os09g0471800	Os09g0471800	373.025	1.3154	0.333507	3.94416	8.00814e-05	0.00145264
Os09g0415050	Os09g0415050	78.8025	3.0895	0.783816	3.94162	8.09337e-05	0.00146709
Os05g0104700	Os05g0104700	313.241	2.66415	0.67596	3.94128	8.10493e-05	0.00146829
Os10g0358200	Os10g0358200	18.5643	-2.968	0.753635	-3.93825	8.20782e-05	0.00148601
Os04g0452700	Os04g0452700	424.625	-1.51467	0.384626	-3.93804	8.21485e-05	0.00148637
Os03g0437200	Os03g0437200	288.915	3.06564	0.778602	3.93736	8.23822e-05	0.00148878
Os04g0111225	Os04g0111225	230.025	1.20466	0.305948	3.93747	8.23455e-05	0.00148878
Os08g0105700	Os08g0105700	149.461	2.66064	0.676495	3.93298	8.38979e-05	0.00151524
Os08g0177500	Os08g0177500	57.718	-2.59095	0.658854	-3.9325	8.40654e-05	0.00151641
Os08g0441600	Os08g0441600	83.3528	-1.42506	0.362373	-3.93257	8.40416e-05	0.00151641
Os03g0154100	Os03g0154100	992.602	1.89948	0.483109	3.93178	8.43185e-05	0.00152005
Os04g0540200	Os04g0540200	384.938	-1.15781	0.294707	-3.92868	8.54143e-05	0.00153886
Os01g0949300	Os01g0949300	1845.24	0.842014	0.214335	3.9285	8.54786e-05	0.00153908
Os01g0264400	Os01g0264400	1207.54	-1.52102	0.387399	-3.92623	8.62859e-05	0.00155089
Os03g0150800	Os03g0150800	243.263	-1.85962	0.473618	-3.92641	8.62228e-05	0.00155089
Os09g0122500	Os09g0122500	24.3926	-3.53489	0.900328	-3.92622	8.62918e-05	0.00155089
Os01g0975900	Os01g0975900	175.284	-2.52211	0.642542	-3.92521	8.66548e-05	0.00155647
Os11g0490850	Os11g0490850	33.6514	1.99094	0.507278	3.92475	8.68181e-05	0.00155845
Os04g0504500	Os04g0504500	14.1732	-3.94887	1.00624	-3.92439	8.695e-05	0.00155885
Os05g0279400	Os05g0279400	2658.01	0.792015	0.201819	3.92438	8.69542e-05	0.00155885
Os06g0692050	Os06g0692050	13.4972	-6.43244	1.63915	-3.92425	8.69989e-05	0.00155885
Os08g0540900	Os08g0540900	175.634	2.71778	0.692855	3.92258	8.7607e-05	0.0015688
Os03g0253500	Os03g0253500	1219.12	0.672648	0.171493	3.92232	8.77019e-05	0.00156955
Os12g0227400	Os12g0227400	276.033	-2.36383	0.602883	-3.92087	8.82281e-05	0.00157801
Os03g0623100	Os03g0623100	58.7905	7.79815	1.9895	3.91965	8.86771e-05	0.00158488
Os07g0421000	Os07g0421000	198.217	0.847572	0.216243	3.91954	8.87198e-05	0.00158488
Os02g0722001	Os02g0722001	22.0921	2.91852	0.74506	3.91716	8.95995e-05	0.00159963
Os02g0103500	Os02g0103500	40.317	-2.86351	0.73138	-3.91521	9.03247e-05	0.0016116
Os02g0134400	Os02g0134400	734.787	1.71902	0.43924	3.91361	9.09246e-05	0.00162132
Os10g0579800	Os10g0579800	297.085	-1.03964	0.265678	-3.91316	9.10943e-05	0.00162337
Os01g0649900	Os01g0649900	501.689	-0.856005	0.218823	-3.91186	9.15893e-05	0.00162929
Os06g0602500	Os06g0602500	603.531	1.74802	0.446853	3.91185	9.1592e-05	0.00162929
Os07g0678600	Os07g0678600	8929.4	0.640878	0.163828	3.91189	9.15761e-05	0.00162929
Os08g0448000	Os08g0448000	1490.12	1.92952	0.493369	3.9109	9.19522e-05	0.00163471
Os06g0549600	Os06g0549600	165.559	-1.72584	0.441331	-3.91054	9.20919e-05	0.00163621
Os05g0104150	Os05g0104150	111.325	-2.41879	0.618781	-3.90895	9.26963e-05	0.00164398
Os10g0452700	Os10g0452700	29.7758	-3.86483	0.988706	-3.90898	9.26868e-05	0.00164398
Os11g0141333	Os11g0141333	69.09	-2.35907	0.603485	-3.90907	9.26511e-05	0.00164398
Os08g0307601	Os08g0307601	160.615	1.59532	0.408162	3.90855	9.28532e-05	0.00164578
Os01g0389700	Os01g0389700	559.174	2.20817	0.565132	3.90734	9.33163e-05	0.00165299
Os08g0491400	Os08g0491400	6.41443	6.84316	1.75172	3.90653	9.36304e-05	0.00165756
Os02g0713250	Os02g0713250	20.1565	3.25043	0.8325	3.90442	9.44531e-05	0.00167112
Os07g0104500	Os07g0104500	3049.15	-1.32748	0.34015	-3.90262	9.51573e-05	0.00168257
Os04g0398000	Os04g0398000	705.293	1.24113	0.318073	3.90202	9.5395e-05	0.00168577
Os02g0459600	Os02g0459600	80.2586	1.43657	0.368189	3.90172	9.55098e-05	0.00168679
Os03g0801900	Os03g0801900	593.264	0.746788	0.191479	3.90011	9.61502e-05	0.00169673
Os04g0475600	Os04g0475600	348.981	-0.919954	0.235885	-3.90001	9.61875e-05	0.00169673
Os06g0273700	Os06g0273700	28.7535	-2.25777	0.579026	-3.89925	9.6491e-05	0.00170106
Os03g0739700	Os03g0739700	1609.1	1.13272	0.290769	3.89561	9.79509e-05	0.00172577
Os08g0425500	Os08g0425500	81.1622	-2.72187	0.698881	-3.89462	9.83541e-05	0.00173184
Os01g0236300	Os01g0236300	1094.32	-0.785208	0.201644	-3.89402	9.85946e-05	0.00173504
Os03g0327100	Os03g0327100	2038.97	1.06307	0.273056	3.89323	9.89202e-05	0.00173941
Os05g0443500	Os05g0443500	2611.57	-1.14944	0.295249	-3.89313	9.89607e-05	0.00173941
Os07g0575000	Os07g0575000	11.926	-3.53066	0.906957	-3.89287	9.90663e-05	0.00174023
Os06g0542100	Os06g0542100	146.604	1.07594	0.276413	3.89252	9.92064e-05	0.00174166
Os12g0135051	Os12g0135051	12.627	-6.44439	1.6557	-3.89224	9.93219e-05	0.00174265
Os11g0687800	Os11g0687800	130.905	-0.992487	0.255059	-3.89121	9.9746e-05	0.00174905
Os03g0237100	Os03g0237100	1967.93	-0.968874	0.249077	-3.88986	0.0001003	0.00175772
Os08g0358050	Os08g0358050	44.6829	-2.71005	0.69703	-3.88799	0.000101078	0.0017703
Os06g0127000	Os06g0127000	4114.24	-0.523706	0.134719	-3.88738	0.00010133	0.00177367
Os02g0512000	Os02g0512000	1150.7	-1.0403	0.267635	-3.88702	0.000101481	0.00177525
Os09g0365300	Os09g0365300	371.523	-0.719402	0.185092	-3.88673	0.000101603	0.00177634
Os08g0260600	Os08g0260600	1093.76	-1.19608	0.307831	-3.88553	0.000102108	0.00178412
Os03g0351300	Os03g0351300	1276.17	1.70485	0.438974	3.88371	0.000102875	0.00179573
Os09g0358100	Os09g0358100	12.645	-6.24144	1.6071	-3.88366	0.000102895	0.00179573
Os01g0130000	Os01g0130000	5223.78	-0.954719	0.24594	-3.88193	0.000103632	0.00180753
Os04g0406600	Os04g0406600	2341.05	1.61691	0.416568	3.8815	0.000103814	0.00180964
Os04g0226600	Os04g0226600	457.667	0.975758	0.251437	3.88073	0.000104142	0.00181429
Os06g0207950	Os06g0207950	20.9364	2.67515	0.689437	3.8802	0.000104371	0.0018172
Os02g0127900	Os02g0127900	886.218	0.82916	0.213737	3.87935	0.000104738	0.00182251
Os06g0669800	Os06g0669800	822.492	-0.728997	0.187988	-3.8779	0.000105362	0.00183229
Os09g0501100	Os09g0501100	14.057	-4.26178	1.10006	-3.87413	0.000107008	0.00185982
Os11g0664000	Os11g0664000	22.6852	-3.71375	0.959047	-3.87233	0.000107798	0.00187245
Os12g0130800	Os12g0130800	6.64543	-6.34882	1.64142	-3.86787	0.000109789	0.00190592
Os01g0800900	Os01g0800900	26.8943	-2.46441	0.637212	-3.86749	0.000109963	0.00190781
Os02g0222100	Os02g0222100	1519.43	1.29229	0.334419	3.86428	0.000111416	0.00193075
Os12g0623600	Os12g0623600	5060.85	0.538362	0.139317	3.86429	0.000111413	0.00193075
Os09g0435700	Os09g0435700	72.086	1.94553	0.503728	3.86227	0.000112337	0.00194556
Os02g0191600	Os02g0191600	24.618	2.65936	0.688793	3.86089	0.000112973	0.00195543
Os02g0681700	Os02g0681700	470.579	1.14904	0.297827	3.85809	0.000114278	0.00197686
Os05g0527700	Os05g0527700	15.324	-3.98459	1.03366	-3.85483	0.000115811	0.00200104
Os07g0448400	Os07g0448400	47.9453	-2.76232	0.71658	-3.85487	0.000115791	0.00200104
Os01g0715800	Os01g0715800	1104.14	-0.594075	0.154164	-3.85354	0.000116424	0.00201046
Os10g0394000	Os10g0394000	218.424	-1.34768	0.349761	-3.85314	0.000116614	0.00201256
Os01g0382200	Os01g0382200	30.7822	-2.85094	0.739962	-3.85282	0.000116766	0.002014
Os09g0473966	Os09g0473966	297.056	-0.568529	0.147571	-3.85257	0.000116884	0.00201486
Os03g0273800	Os03g0273800	12059.2	-0.932921	0.242294	-3.85037	0.00011794	0.00203189
Os09g0442300	Os09g0442300	4524	-0.636739	0.165442	-3.84872	0.000118735	0.00204439
Os04g0290000	Os04g0290000	434.063	0.452533	0.117688	3.8452	0.000120453	0.00207275
Os06g0231050	Os06g0231050	40.6257	-1.88927	0.491801	-3.84153	0.000122271	0.00210282
Os05g0160300	Os05g0160300	1234.51	-1.51433	0.39423	-3.84123	0.00012242	0.00210294
Os07g0689600	Os07g0689600	775.628	-2.08356	0.542411	-3.84129	0.000122391	0.00210294
Os01g0930500	Os01g0930500	132.04	-0.956965	0.249191	-3.84028	0.000122893	0.00210654
Os02g0753200	Os02g0753200	1112.86	-0.358094	0.0932419	-3.84048	0.000122794	0.00210654
Os04g0666800	Os04g0666800	104.66	-1.49394	0.389038	-3.8401	0.000122987	0.00210654
Os05g0451900	Os05g0451900	123.156	-1.38595	0.360899	-3.84027	0.000122897	0.00210654
Os11g0228600	Os11g0228600	1737.38	1.27325	0.331555	3.84022	0.000122923	0.00210654
Os11g0293900	Os11g0293900	2294.53	-0.284306	0.0741079	-3.83638	0.000124862	0.00213742
Os09g0129500	Os09g0129500	132.506	-1.52622	0.398048	-3.83425	0.000125946	0.00215473
Os09g0561600	Os09g0561600	141.632	2.5924	0.676342	3.83297	0.000126605	0.00216476
Os08g0138700	Os08g0138700	188.717	-0.985237	0.257082	-3.83239	0.000126903	0.00216859
Os02g0166600	Os02g0166600	1399.68	1.27951	0.333973	3.83117	0.000127536	0.00217815
Os06g0586150	Os06g0586150	368.374	1.33532	0.348867	3.82759	0.000129406	0.0022088
Os06g0314501	Os06g0314501	92.079	1.32731	0.346855	3.82669	0.000129875	0.00221553
Os04g0469000	Os04g0469000	1532.96	1.92053	0.502122	3.82482	0.000130869	0.00222991
Os11g0200950	Os11g0200950	648.644	0.558661	0.146062	3.82484	0.000130859	0.00222991
Os10g0570200	Os10g0570200	236.216	2.29208	0.599528	3.82315	0.000131759	0.00224378
Os11g0490900	Os11g0490900	618.392	2.60689	0.681984	3.8225	0.000132103	0.00224834
Os09g0474000	Os09g0474000	293.088	-1.14638	0.300081	-3.82023	0.000133327	0.00226786
Os06g0235200	Os06g0235200	202.661	-0.840885	0.220151	-3.81958	0.000133681	0.00227258
Os03g0738600	Os03g0738600	2083.49	-3.55825	0.931945	-3.81809	0.000134489	0.00228499
Os01g0216900	Os01g0216900	6.17639	-6.39765	1.67572	-3.81784	0.000134625	0.002286
Os06g0725700	Os06g0725700	38.3655	-3.50983	0.919615	-3.81663	0.000135289	0.00229595
Os02g0121700	Os02g0121700	19.3054	3.54197	0.92811	3.81633	0.000135451	0.00229738
Os04g0471300	Os04g0471300	1490.91	1.62557	0.425985	3.81603	0.000135617	0.00229888
Os12g0511600	Os12g0511600	32.6248	-1.90254	0.498799	-3.81424	0.000136601	0.00231422
Os07g0535800	Os07g0535800	354.099	1.16868	0.306423	3.81393	0.000136774	0.00231582
Os05g0319700	Os05g0319700	182.854	-1.23812	0.324777	-3.81222	0.000137722	0.00233054
Os08g0374600	Os08g0374600	222.828	2.86395	0.751286	3.81206	0.000137811	0.00233071
Os12g0240900	Os12g0240900	30.2113	2.43159	0.63848	3.8084	0.000139868	0.00236415
Os04g0415000	Os04g0415000	729.251	-0.847217	0.2225	-3.80771	0.00014026	0.00236941
Os02g0602100	Os02g0602100	5241.42	1.09678	0.288132	3.8065	0.000140946	0.00237965
Os01g0971100	Os01g0971100	3099.1	0.699238	0.183864	3.80301	0.000142947	0.00240929
Os06g0726900	Os06g0726900	28.2593	-4.68527	1.2319	-3.80328	0.000142795	0.00240929
Os11g0587600	Os11g0587600	1446.53	-1.20308	0.31635	-3.80302	0.000142941	0.00240929
Os11g0265600	Os11g0265600	612.486	-0.617118	0.162408	-3.7998	0.000144811	0.00243932
Os05g0510400	Os05g0510400	988.764	0.993281	0.261592	3.79706	0.00014642	0.00246501
Os06g0257200	Os06g0257200	1342.38	-0.642433	0.169264	-3.79544	0.000147382	0.00247979
Os03g0274300	Os03g0274300	4920.98	0.567939	0.149645	3.79524	0.000147501	0.00248039
Os01g0233900	Os01g0233900	164.983	-0.720999	0.19004	-3.79393	0.000148279	0.00249205
Os06g0250600	Os06g0250600	486.028	-1.38765	0.365768	-3.79378	0.00014837	0.00249215
Os01g0655250	Os01g0655250	671.097	0.553067	0.145862	3.79173	0.000149602	0.00251077
Os11g0267300	Os11g0267300	712.877	-0.53296	0.140561	-3.79165	0.000149648	0.00251077
Os05g0553300	Os05g0553300	21.1537	-3.51483	0.927474	-3.78968	0.00015084	0.00252933
Os01g0711000	Os01g0711000	1511.72	-0.858921	0.226666	-3.78937	0.00015103	0.00253107
Os02g0712700	Os02g0712700	2340.83	1.12214	0.296141	3.78922	0.000151118	0.00253113
Os04g0604200	Os04g0604200	22.3301	-3.91194	1.03289	-3.78739	0.000152236	0.00254841
Os04g0631800	Os04g0631800	899.719	1.19396	0.315341	3.78625	0.000152935	0.00255866
Os07g0653900	Os07g0653900	156.386	-1.35288	0.357333	-3.78606	0.000153056	0.00255922
Os03g0745700	Os03g0745700	7.03968	-6.23389	1.6469	-3.78522	0.000153575	0.00256646
Os12g0224000	Os12g0224000	699.122	1.06345	0.281003	3.78448	0.000154029	0.00257259
Os01g0601675	Os01g0601675	517.12	2.16616	0.572503	3.78366	0.000154537	0.0025796
Os08g0230500	Os08g0230500	708.095	0.634496	0.167701	3.7835	0.000154636	0.00257981
Os03g0367900	Os03g0367900	5362.59	-0.624576	0.165129	-3.78236	0.000155349	0.00259004
Os04g0649600	Os04g0649600	774.186	-0.905173	0.239322	-3.78224	0.000155425	0.00259004
Os01g0165100	Os01g0165100	265.463	1.91818	0.507214	3.78178	0.000155708	0.00259329
Os01g0303600	Os01g0303600	505.499	-0.926181	0.244916	-3.78163	0.000155805	0.00259344
Os03g0773300	Os03g0773300	2338.93	1.06276	0.281162	3.77989	0.0001569	0.00261019
Os09g0429000	Os09g0429000	5.06148	-6.36353	1.68373	-3.77942	0.000157191	0.00261357
Os01g0113650	Os01g0113650	66.0028	2.19139	0.580288	3.77639	0.000159119	0.00264414
Os05g0552600	Os05g0552600	269.736	-2.66435	0.705602	-3.776	0.000159367	0.00264677
Os04g0600000	Os04g0600000	129.959	1.10981	0.293929	3.77578	0.000159508	0.00264762
Os01g0623600	Os01g0623600	15.4671	-5.7659	1.52745	-3.77486	0.000160099	0.00265593
Os06g0702600	Os06g0702600	708.665	-0.74085	0.196296	-3.77414	0.000160563	0.00266213
Os04g0368800	Os04g0368800	235.364	1.91881	0.508876	3.77069	0.000162795	0.00269763
Os01g0871500	Os01g0871500	1714.73	-1.08361	0.287391	-3.77053	0.000162901	0.00269787
Os01g0586800	Os01g0586800	83.9736	3.99977	1.06128	3.76883	0.000164015	0.00271479
Os01g0719300	Os01g0719300	687.651	1.25413	0.332949	3.76673	0.000165397	0.00273614
Os01g0210500	Os01g0210500	1473.73	-0.564571	0.149904	-3.76622	0.00016574	0.00273875
Os02g0204500	Os02g0204500	557.537	1.15253	0.306011	3.76632	0.00016567	0.00273875
Os04g0543600	Os04g0543600	26.9234	-2.71414	0.720976	-3.76453	0.000166861	0.00275573
Os03g0295800	Os03g0295800	2726.77	-0.489092	0.129955	-3.76355	0.000167515	0.00276499
Os01g0185350	Os01g0185350	23.6913	1.96092	0.521112	3.76296	0.000167912	0.00276998
Os03g0103200	Os03g0103200	1409.25	-1.30572	0.347087	-3.76195	0.000168594	0.00277969
Os02g0823600	Os02g0823600	2902.86	-0.508154	0.135097	-3.76141	0.000168958	0.00278413
Os03g0235400	Os03g0235400	215.934	0.80139	0.213135	3.76001	0.000169908	0.00279667
Os11g0160500	Os11g0160500	1822.51	0.570796	0.151802	3.76014	0.000169821	0.00279667
Os03g0584050	Os03g0584050	584.333	0.538582	0.143278	3.75901	0.000170588	0.0028063
Os01g0940000	Os01g0940000	218.164	1.74349	0.463979	3.7577	0.000171483	0.00281944
Os05g0522600	Os05g0522600	2916.67	1.48926	0.396412	3.75686	0.000172061	0.00282737
Os07g0119300	Os07g0119300	3797.64	1.01929	0.271354	3.75629	0.000172449	0.0028306
Os08g0278600	Os08g0278600	675.554	-0.389836	0.103779	-3.75641	0.000172365	0.0028306
Os06g0222400	Os06g0222400	285.472	-1.44175	0.383937	-3.75518	0.000173218	0.00284088
Os10g0194200	Os10g0194200	1710.81	-0.415081	0.110538	-3.75511	0.000173268	0.00284088
Os02g0557800	Os02g0557800	940.929	-1.4571	0.388049	-3.75493	0.000173388	0.00284128
Os04g0445100	Os04g0445100	11.9172	-5.77893	1.53937	-3.75407	0.000173983	0.00284945
Os08g0561500	Os08g0561500	217.559	-2.43321	0.648333	-3.75302	0.000174718	0.0028599
Os11g0701100	Os11g0701100	218.447	2.41182	0.642927	3.75132	0.000175909	0.00287621
Os12g0586000	Os12g0586000	5387.79	1.06865	0.284872	3.75133	0.000175896	0.00287621
Os06g0211600	Os06g0211600	10.4758	-6.39789	1.70603	-3.75017	0.000176716	0.0028878
Os03g0305200	Os03g0305200	186.249	1.14723	0.306027	3.74877	0.000177701	0.00290229
Os10g0542700	Os10g0542700	191.987	2.02672	0.540755	3.74794	0.000178296	0.00291039
Os12g0640700	Os12g0640700	154.811	-1.45901	0.389454	-3.7463	0.000179461	0.0029278
Os11g0523800	Os11g0523800	5720.64	0.573236	0.153047	3.7455	0.000180035	0.00293554
Os11g0688200	Os11g0688200	35.5957	2.05784	0.549569	3.74446	0.000180784	0.00294612
Os04g0561900	Os04g0561900	41.0298	-1.56439	0.417938	-3.74312	0.000181749	0.00296022
Os03g0135400	Os03g0135400	1208.01	0.604606	0.161547	3.74259	0.00018213	0.00296479
Os09g0412700	Os09g0412700	154.452	-1.78189	0.476538	-3.73925	0.000184571	0.00300286
Os03g0126900	Os03g0126900	55.4708	1.43149	0.382901	3.73853	0.000185097	0.00300977
Os02g0578800	Os02g0578800	1574.95	-0.73347	0.196212	-3.73814	0.000185385	0.00301279
Os01g0190300	Os01g0190300	462.724	-0.982128	0.262784	-3.73739	0.000185938	0.00302011
Os03g0660500	Os03g0660500	32.013	4.17802	1.11797	3.73715	0.000186115	0.00302132
Os06g0662200	Os06g0662200	2556.69	1.76446	0.472372	3.73533	0.000187471	0.00304167
Os02g0478900	Os02g0478900	9.11866	3.4024	0.910975	3.7349	0.000187788	0.00304513
Os06g0168901	Os06g0168901	42.3653	-1.95662	0.523962	-3.73427	0.000188262	0.00305114
Os01g0150400	Os01g0150400	35.2613	1.95427	0.523489	3.73317	0.000189088	0.00306285
Os03g0141200	Os03g0141200	808.987	1.25695	0.336933	3.73057	0.000191046	0.00309288
Os04g0162800	Os04g0162800	15.3356	-3.90967	1.04843	-3.72905	0.0001922	0.00310985
Os01g0370900	Os01g0370900	22.0865	3.51315	0.942175	3.72877	0.000192416	0.00311164
Os01g0857400	Os01g0857400	864.071	-0.838905	0.225072	-3.72728	0.000193559	0.00312842
Os10g0577600	Os10g0577600	1741.02	0.872956	0.234292	3.72593	0.000194596	0.00314346
Os02g0311150	Os02g0311150	8.55379	-6.23524	1.67434	-3.72399	0.0001961	0.0031649
Os12g0135500	Os12g0135500	65.661	-1.80308	0.484187	-3.72394	0.000196138	0.0031649
Os04g0556300	Os04g0556300	9988.4	-0.737678	0.198189	-3.72209	0.000197581	0.0031862
Os10g0468950	Os10g0468950	104.843	-1.29939	0.349113	-3.72197	0.000197674	0.0031862
Os08g0514066	Os08g0514066	32.6906	2.32217	0.624041	3.72118	0.000198295	0.00319447
Os08g0167249	Os08g0167249	8.86913	3.49262	0.939397	3.71794	0.000200856	0.00323395
Os08g0160700	Os08g0160700	52.597	1.93685	0.520986	3.71766	0.000201075	0.00323572
Os11g0223400	Os11g0223400	413.914	-0.698418	0.187896	-3.71705	0.000201563	0.00324181
Os04g0633900	Os04g0633900	17.838	-4.96844	1.33691	-3.71635	0.000202123	0.00324904
Os02g0704600	Os02g0704600	1884.04	0.895515	0.241019	3.71554	0.00020277	0.00325767
Os05g0405600	Os05g0405600	464.111	-0.678002	0.182569	-3.71367	0.000204275	0.00328006
Os03g0421000	Os03g0421000	39.8607	2.16276	0.582632	3.71205	0.000205589	0.00329936
Os01g0769000	Os01g0769000	2821.63	0.423441	0.114094	3.71132	0.000206178	0.00330703
Os04g0400700	Os04g0400700	109.227	-1.89997	0.512056	-3.71048	0.000206867	0.00331628
Os06g0726300	Os06g0726300	337.164	1.73405	0.467768	3.70707	0.000209675	0.00335947
Os06g0657500	Os06g0657500	52.2073	-3.03004	0.817452	-3.70669	0.000209984	0.00336256
Os10g0397900	Os10g0397900	257.396	-2.13867	0.576997	-3.70656	0.000210096	0.00336256
Os12g0299700	Os12g0299700	2524.79	-0.320956	0.0866027	-3.70607	0.000210497	0.00336715
Os08g0459100	Os08g0459100	266.619	0.738498	0.199304	3.70538	0.00021107	0.00337449
Os04g0673300	Os04g0673300	1235.7	1.5822	0.427074	3.70475	0.0002116	0.0033803
Os05g0167600	Os05g0167600	70.2115	-3.04147	0.820981	-3.70467	0.000211663	0.0033803
Os07g0520100	Os07g0520100	411.756	-1.2542	0.338559	-3.70453	0.00021178	0.00338035
Os01g0945800	Os01g0945800	3900.39	-0.349916	0.0944864	-3.70335	0.000212772	0.00339435
Os03g0195900	Os03g0195900	132.717	-1.13895	0.307621	-3.70244	0.000213535	0.00340469
Os06g0693600	Os06g0693600	249.642	-0.990478	0.26771	-3.69981	0.000215758	0.00343828
Os03g0126450	Os03g0126450	15.344	-2.3247	0.628548	-3.69853	0.00021685	0.00345381
Os08g0445700	Os08g0445700	669.509	1.9859	0.537061	3.69772	0.000217545	0.00346302
Os04g0308600	Os04g0308600	17.9806	-4.97982	1.34686	-3.69735	0.000217862	0.00346618
Os04g0186400	Os04g0186400	189.367	-1.32159	0.357541	-3.69633	0.000218735	0.0034782
Os02g0620600	Os02g0620600	160.276	-2.50447	0.677581	-3.69619	0.000218857	0.00347827
Os01g0276400	Os01g0276400	284.463	0.703104	0.190325	3.69422	0.00022056	0.00350157
Os03g0291500	Os03g0291500	18035	-1.41438	0.382858	-3.69428	0.000220512	0.00350157
Os08g0567200	Os08g0567200	1351.89	-0.716458	0.194002	-3.69304	0.000221585	0.00351595
Os09g0261300	Os09g0261300	624.608	-0.639181	0.17309	-3.69276	0.000221832	0.00351797
Os06g0525200	Os06g0525200	37.1692	-1.95384	0.529129	-3.69256	0.000222004	0.00351882
Os09g0429200	Os09g0429200	13.7448	-4.48146	1.21378	-3.69214	0.000222376	0.00352283
Os02g0214900	Os02g0214900	72.2954	1.54447	0.418345	3.69185	0.000222632	0.00352386
Os02g0252200	Os02g0252200	8.78279	-3.84887	1.04258	-3.69169	0.000222765	0.00352386
Os12g0444500	Os12g0444500	100.612	0.978679	0.265106	3.69166	0.000222799	0.00352386
Os08g0374500	Os08g0374500	24.7668	-2.84404	0.770772	-3.68986	0.000224376	0.00354689
Os07g0645200	Os07g0645200	316.495	0.955783	0.259059	3.68944	0.00022475	0.00354901
Os12g0589100	Os12g0589100	9267.15	-0.392569	0.1064	-3.68955	0.000224649	0.00354901
Os10g0580550	Os10g0580550	116.574	0.936995	0.254094	3.6876	0.000226382	0.00357287
Os06g0694000	Os06g0694000	4048.17	0.286577	0.077743	3.68622	0.000227613	0.00359038
Os11g0175400	Os11g0175400	2325.63	1.22627	0.33278	3.68492	0.000228777	0.00360681
Os03g0665000	Os03g0665000	16.6696	-5.7067	1.54872	-3.68478	0.000228905	0.0036069
Os10g0444600	Os10g0444600	8.10043	-5.96329	1.61869	-3.68402	0.000229584	0.00361566
Os09g0553700	Os09g0553700	863.728	0.661865	0.179696	3.68325	0.000230275	0.00362463
Os01g0558300	Os01g0558300	2358.57	-0.531884	0.144433	-3.68257	0.000230894	0.00363209
Os10g0574700	Os10g0574700	2744.79	1.22987	0.333981	3.68246	0.000230995	0.00363209
Os02g0685200	Os02g0685200	79.2692	1.88309	0.51176	3.67963	0.000233569	0.00367059
Os03g0838800	Os03g0838800	209.67	2.16486	0.588393	3.67927	0.000233905	0.00367393
Os03g0835150	Os03g0835150	2810.79	-0.693205	0.188497	-3.67754	0.000235493	0.00369691
Os09g0431100	Os09g0431100	115.757	1.99045	0.541813	3.67369	0.000239074	0.00375113
Os09g0119600	Os09g0119600	50.0231	-2.27699	0.619864	-3.67338	0.000239367	0.00375373
Os03g0852000	Os03g0852000	295.241	-0.952714	0.259413	-3.67258	0.000240117	0.00376349
Os03g0741600	Os03g0741600	727.099	0.817197	0.222612	3.67095	0.000241653	0.00378555
Os01g0346700	Os01g0346700	303.382	0.716322	0.195195	3.66978	0.000242764	0.00380094
Os10g0147200	Os10g0147200	898.645	2.1797	0.594035	3.66932	0.000243201	0.00380577
Os11g0135900	Os11g0135900	1232.32	0.880684	0.240082	3.66826	0.000244204	0.00381943
Os06g0663000	Os06g0663000	29.9352	3.43307	0.936246	3.66684	0.000245562	0.00383864
Os03g0802200	Os03g0802200	343.125	1.05223	0.287011	3.66617	0.000246206	0.00384667
Os05g0414300	Os05g0414300	674.108	0.795854	0.21719	3.66431	0.000248002	0.00387269
Os06g0201500	Os06g0201500	67.4959	1.8372	0.501396	3.66417	0.000248138	0.00387277
Os07g0611500	Os07g0611500	15.054	-6.43189	1.75563	-3.66357	0.000248725	0.00387988
Os02g0535901	Os02g0535901	124.897	-1.3793	0.376509	-3.6634	0.000248886	0.00388034
Os01g0670100	Os01g0670100	887.439	1.03344	0.282178	3.66238	0.000249882	0.00389175
Os12g0169100	Os12g0169100	1900.98	0.574519	0.156867	3.66245	0.000249815	0.00389175
Os03g0348900	Os03g0348900	375.018	-0.930491	0.254081	-3.66219	0.000250072	0.00389266
Os08g0152000	Os08g0152000	6.31615	-6.01138	1.64293	-3.65894	0.000253261	0.00394023
Os04g0422300	Os04g0422300	135.278	1.94907	0.532785	3.65827	0.00025392	0.0039484
Os02g0710500	Os02g0710500	801.591	-1.17047	0.319983	-3.65791	0.000254279	0.0039519
Os08g0112700	Os08g0112700	534.562	-0.988598	0.270336	-3.65692	0.00025526	0.00396506
Os03g0428700	Os03g0428700	22.3281	-5.36991	1.46899	-3.65551	0.000256669	0.00398275
Os06g0125800	Os06g0125800	2212.6	1.63182	0.446391	3.65559	0.000256589	0.00398275
Os09g0127300	Os09g0127300	1842.48	1.26819	0.34703	3.6544	0.000257781	0.00399791
Os05g0355700	Os05g0355700	25.0626	-3.20934	0.878331	-3.65391	0.000258278	0.00400141
Os06g0483900	Os06g0483900	433.726	0.768833	0.210412	3.65395	0.000258241	0.00400141
Os01g0511800	Os01g0511800	183.981	0.81419	0.222842	3.65367	0.000258521	0.00400308
Os10g0550800	Os10g0550800	698.329	4.42737	1.21199	3.65298	0.000259214	0.00401171
Os11g0524900	Os11g0524900	17.5577	-5.48417	1.5018	-3.65172	0.000260488	0.00402931
Os11g0552500	Os11g0552500	226.974	1.17324	0.321378	3.65067	0.000261558	0.00404373
Os05g0403000	Os05g0403000	55.32	3.88907	1.06695	3.64504	0.00026735	0.00413112
Os04g0667600	Os04g0667600	1706.73	1.66011	0.455473	3.64482	0.000267584	0.00413257
Os11g0141100	Os11g0141100	69.2302	-2.4365	0.668568	-3.64436	0.000268062	0.0041378
Os04g0445000	Os04g0445000	338.872	-1.77166	0.486436	-3.64212	0.000270402	0.00417174
Os01g0606900	Os01g0606900	122.499	2.09614	0.575589	3.64173	0.000270809	0.00417584
Os01g0902300	Os01g0902300	874.831	0.797812	0.219094	3.64142	0.000271136	0.00417869
Os02g0142300	Os02g0142300	1235.12	0.413038	0.113454	3.64057	0.000272033	0.00419033
Os07g0108800	Os07g0108800	59.4094	1.62528	0.446575	3.63943	0.000273243	0.00420678
Os08g0161500	Os08g0161500	223.553	-1.22842	0.337654	-3.6381	0.000274653	0.00422629
Os05g0495250	Os05g0495250	224.796	1.4763	0.40595	3.63666	0.000276194	0.00424777
Os08g0290200	Os08g0290200	10.6719	6.23906	1.71747	3.63269	0.000280479	0.00431143
Os03g0298100	Os03g0298100	15.4419	-5.69068	1.56789	-3.62951	0.000283958	0.00436264
Os02g0811600	Os02g0811600	7.76495	6.17249	1.7008	3.62917	0.000284335	0.00436616
Os10g0573100	Os10g0573100	3877.43	-0.519341	0.143113	-3.6289	0.000284633	0.00436847
Os07g0202000	Os07g0202000	14.4946	-3.29007	0.907001	-3.62741	0.000286276	0.0043914
Os03g0717700	Os03g0717700	1523.71	-0.85688	0.236285	-3.62646	0.00028733	0.00440527
Os12g0610300	Os12g0610300	264.896	0.572639	0.157913	3.62629	0.000287521	0.00440591
Os02g0578366	Os02g0578366	14.3744	-4.3792	1.20772	-3.62601	0.000287829	0.00440835
Os05g0347400	Os05g0347400	81.8927	-1.43197	0.394982	-3.6254	0.000288511	0.00441651
Os03g0415500	Os03g0415500	46.4623	1.46108	0.403032	3.62522	0.000288719	0.00441741
Os01g0305300	Os01g0305300	142.367	1.62331	0.447887	3.62438	0.00028966	0.0044295
Os07g0571100	Os07g0571100	13114.8	0.304179	0.0839317	3.62413	0.00028994	0.00443149
Os01g0292200	Os01g0292200	8323	-0.663991	0.183305	-3.62233	0.000291962	0.00446009
Os01g0760000	Os01g0760000	1427.56	2.53473	0.699923	3.62144	0.000292967	0.00447313
Os04g0494950	Os04g0494950	7.56312	-7.00553	1.93456	-3.62125	0.000293179	0.00447405
Os07g0442000	Os07g0442000	3691.72	0.530365	0.14652	3.61975	0.000294889	0.00449782
Os06g0473700	Os06g0473700	99.2199	-1.52311	0.420827	-3.61932	0.000295373	0.00450287
Os07g0432201	Os07g0432201	16353.8	-2.79237	0.771571	-3.61907	0.000295669	0.00450506
Os08g0558100	Os08g0558100	712.582	1.24173	0.343272	3.61735	0.000297636	0.0045327
Os01g0773400	Os01g0773400	24.7999	-2.52922	0.699232	-3.61714	0.000297872	0.00453395
Os12g0204100	Os12g0204100	9.32714	-4.36077	1.20595	-3.61604	0.000299144	0.00454862
Os12g0635500	Os12g0635500	319.995	1.12006	0.309747	3.61606	0.00029912	0.00454862
Os07g0503900	Os07g0503900	72.9375	-1.25159	0.346172	-3.61551	0.000299757	0.00455559
Os01g0329800	Os01g0329800	991.031	0.91362	0.252824	3.61366	0.000301903	0.00458585
Os02g0228900	Os02g0228900	273.669	-1.30704	0.361875	-3.61186	0.000304013	0.00461552
Os01g0907200	Os01g0907200	825.676	1.58051	0.437863	3.60959	0.000306676	0.00465321
Os10g0498000	Os10g0498000	37.7428	-3.2929	0.912291	-3.60948	0.00030681	0.00465321
Os08g0529100	Os08g0529100	374.911	-1.11249	0.308327	-3.60815	0.000308387	0.00467472
Os06g0202900	Os06g0202900	1980.44	1.00421	0.278519	3.60552	0.000311525	0.00471986
Os01g0950200	Os01g0950200	32.9914	-1.39785	0.387739	-3.60514	0.000311987	0.00472445
Os01g0182832	Os01g0182832	145.031	0.950327	0.263653	3.60447	0.000312796	0.00473183
Os11g0257700	Os11g0257700	11.4783	-6.03405	1.67401	-3.60454	0.000312702	0.00473183
Os12g0169300	Os12g0169300	262.384	-4.2504	1.17925	-3.60432	0.000312972	0.00473208
Os02g0764200	Os02g0764200	41.3955	-1.97148	0.547035	-3.60393	0.00031344	0.00473673
Os11g0678000	Os11g0678000	2147.96	-0.732923	0.203451	-3.60246	0.000315225	0.00475883
Os12g0236200	Os12g0236200	14.4757	-5.43412	1.5084	-3.60257	0.000315083	0.00475883
Os07g0511000	Os07g0511000	1447.63	-0.482542	0.133974	-3.60176	0.000316074	0.00476921
Os01g0878800	Os01g0878800	1298.54	-0.706371	0.196149	-3.6012	0.000316754	0.00477704
Os11g0133300	Os11g0133300	125.812	-1.29433	0.359535	-3.60002	0.000318198	0.00479636
Os08g0376550	Os08g0376550	107.681	-2.43553	0.676581	-3.59977	0.000318502	0.00479849
Os10g0325400	Os10g0325400	834.794	-1.03069	0.286346	-3.59944	0.0003189	0.00480204
Os08g0150700	Os08g0150700	41.1309	1.5733	0.437506	3.59607	0.000323065	0.00486228
Os09g0484800	Os09g0484800	529.183	1.16425	0.324533	3.58745	0.000333925	0.00502316
Os01g0215000	Os01g0215000	99.0496	-1.00508	0.280177	-3.58729	0.000334128	0.00502366
Os03g0804900	Os03g0804900	16.9351	-2.90914	0.81118	-3.5863	0.000335397	0.00503902
Os04g0453300	Os04g0453300	14.5878	-2.67605	0.74623	-3.5861	0.000335661	0.00503902
Os11g0117900	Os11g0117900	50.0048	-1.22414	0.341345	-3.58622	0.0003355	0.00503902
Os07g0674800	Os07g0674800	27.1583	2.35923	0.658336	3.58363	0.000338854	0.00508435
Os07g0116800	Os07g0116800	16.395	-4.38648	1.22412	-3.58337	0.000339184	0.00508673
Os02g0126400	Os02g0126400	3118.24	1.1711	0.32687	3.58278	0.000339953	0.00509567
Os02g0704300	Os02g0704300	364.494	0.886847	0.247561	3.58233	0.00034054	0.00510158
Os08g0551500	Os08g0551500	15.1941	-4.36878	1.21957	-3.58222	0.000340693	0.00510158
Os09g0563700	Os09g0563700	69.7474	-1.38486	0.386675	-3.58146	0.000341677	0.00511372
Os01g0973500	Os01g0973500	237.077	-0.902459	0.252076	-3.58011	0.000343454	0.00513771
Os01g0185900	Os01g0185900	1980.16	1.35649	0.378995	3.57918	0.00034467	0.00515068
Os04g0144300	Os04g0144300	11.8694	-5.53483	1.54634	-3.57931	0.000344508	0.00515068
Os04g0572700	Os04g0572700	232.626	0.677923	0.189456	3.57826	0.000345895	0.00516638
Os03g0660400	Os03g0660400	27.1864	3.12228	0.872753	3.57751	0.000346888	0.00517859
Os03g0143900	Os03g0143900	15.8575	-2.8658	0.801286	-3.5765	0.000348221	0.00519587
Os02g0114100	Os02g0114100	29.2255	-3.61256	1.01092	-3.57353	0.000352196	0.00525252
Os03g0787100	Os03g0787100	649.006	0.730832	0.204523	3.57335	0.000352447	0.00525362
Os02g0496500	Os02g0496500	1486.76	0.370122	0.103605	3.57245	0.000353657	0.00526899
Os05g0114950	Os05g0114950	11.3436	-3.33053	0.93253	-3.5715	0.000354937	0.00528539
Os12g0447932	Os12g0447932	35.0163	-1.75264	0.490818	-3.57085	0.00035582	0.00529587
Os02g0210900	Os02g0210900	10.5422	-4.13382	1.15792	-3.57002	0.00035695	0.00530734
Os05g0127300	Os05g0127300	696.799	0.869218	0.24347	3.57013	0.000356806	0.00530734
Os01g0298400	Os01g0298400	46.6572	3.11657	0.873089	3.56959	0.000357544	0.00531349
Os11g0642900	Os11g0642900	18.7922	3.44468	0.965162	3.56902	0.000358317	0.0053223
Os03g0407900	Os03g0407900	899.874	1.28025	0.358827	3.56787	0.000359893	0.00534302
Os06g0354500	Os06g0354500	2855.4	-0.685767	0.192243	-3.5672	0.00036082	0.00535409
Os01g0203000	Os01g0203000	2002.5	0.446776	0.125257	3.56689	0.000361247	0.00535774
Os06g0713800	Os06g0713800	185.082	-1.62728	0.45625	-3.56664	0.000361586	0.00536007
Os03g0429000	Os03g0429000	1439.23	0.736337	0.206516	3.56552	0.000363142	0.00538044
Os04g0385700	Os04g0385700	2041.55	0.716218	0.200896	3.56511	0.0003637	0.00538601
Os03g0792800	Os03g0792800	651.69	1.20125	0.337103	3.56347	0.000365991	0.00541722
Os02g0160800	Os02g0160800	142.497	2.80625	0.787994	3.56126	0.000369081	0.00545986
Os03g0149100	Os03g0149100	13.9022	-3.2429	0.910667	-3.56101	0.000369426	0.00545986
Os10g0204100	Os10g0204100	2472.08	-0.449753	0.126299	-3.56103	0.0003694	0.00545986
Os10g0210500	Os10g0210500	1648.03	-1.28211	0.360258	-3.55885	0.000372478	0.0055022
[truncated: 243 more rows]
