# Supplementary material for: Overlapping roles of spliceosomal components SF3B1 and PHF5A in rice splicing regulation
Source: Commun Biol. 2021 May 5;4:529. doi: 10.1038/s42003-021-02051-y (PMC8100303; doi:10.1038/s42003-021-02051-y)
Supplement: Supplementary file 5 — Supplementary Data 2 [file 42003_2021_2051_MOESM5_ESM.xlsx]

## Sheet: DAS events_PHF5A experiment
ID	GeneID	IncFormLen	SkipFormLen	PValue	FDR	IncLevel1	IncLevel2	IncLevelDifference	AS_type	Event_id	comp	Locus_infor	RAPDBid	MSUid	RAPDB_symbol	RAPDB_genename	RAPDB_function_description	MSU_function_description
694	G77061	642	119	1.76844e-06	0.000433187	0.426,0.516	1.0,1.0	-0.529	RI	G77061_6911218-6912434	SGR4C.vs.SGR4X	chr12:6911219-6914006(+)	Os12g0226700	LOC_Os12g12560	NULL	NULL	Similar to Allyl alcohol dehydrogenase.	NADP-dependent oxidoreductase, putative, expressed
828	G61633	1404	119	2.79452e-06	0.00060966	1.0,1.0	0.696,0.328	0.488	RI	G61633_11853151-11854933	SGR4C.vs.SGR4X	chr09:11852963-11857937(+)	NULL	LOC_Os09g19800	NULL	NULL	NULL	aminopeptidase, putative, expressed
1448	G51466	1208	119	3.41396e-06	0.000703544	0.831,0.805	0.258,0.303	0.538	RI	G51466_22311972-22313211	SGR4C.vs.SGR4X	chr07:22308982-22313591(-)	Os07g0558300	LOC_Os07g37230	NULL	NULL	Inositol monophosphatase family protein.	inositol-1-monophosphatase, putative, expressed
1850	G68465	224	119	2.65581e-06	0.000591575	0.515,0.661	1.0,1.0	-0.412	RI	G68465_19520563-19521065	SGR4C.vs.SGR4X	chr10:19516836-19525492(-)	Os10g0508500	LOC_Os10g36490	NULL	NULL	Similar to tubulin folding cofactor.	HEAT repeat family protein, putative, expressed
2302	G23638	240	119	3.88669e-07	0.000134326	0.665,1.0	0.0,0.0	0.833	RI	G23638_27191983-27193228	SGR4C.vs.SGR4X	chr03:27190243-27193619(-)	NULL	NULL	NULL	NULL	NULL	NULL
2443	G46918	562	119	1.85274e-12	7.18575e-09	1.0,1.0	0.041,0.175	0.892	RI	G46918_531535-532306	SGR4C.vs.SGR4X	chr07:525915-534343(-)	Os07g0109600	LOC_Os07g01880	NULL	NULL	Leo1-like protein family protein.	VIP4, putative, expressed
2744	G7653	800	119	2.1441e-07	8.90943e-05	1.0,1.0	0.178,0.659	0.582	RI	G7653_34873476-34874301	SGR4C.vs.SGR4X	chr01:34868404-34880637(-)	Os01g0818600//Os01g0818700	LOC_Os01g60280	NULL//NULL	NULL//NULL	Similar to cDNA clone:J013021N20, full insert sequence.//Leucine-rich repeat, N-terminal domain containing protein.	ATP binding protein, putative, expressed
3114	G62479	853	119	2.93772e-09	3.30787e-06	0.0,0.0	1.0,1.0	-1	RI	G62479_15613188-15616411	SGR4C.vs.SGR4X	chr09:15610715-15616411(-)	Os09g0429400	LOC_Os09g25990	NULL	NULL	Similar to Glutamate receptor.	glutamate receptor, putative, expressed
3912	G34464	1308	119	1.105e-07	5.51018e-05	1.0,1.0	0.188,0.389	0.712	RI	G34464_4198258-4199630	SGR4C.vs.SGR4X	chr05:4195278-4200491(-)	Os05g0170000	LOC_Os05g07790	NULL	NULL	Protein of unknown function DUF266, plant family protein.	DNA binding protein, putative, expressed
4366	G57134	197	119	4.72903e-11	1.13842e-07	0.065,0.058	0.333,0.284	-0.247	RI	G57134_18995990-18996712	SGR4C.vs.SGR4X	chr08:18993203-18998958(+)	Os08g0398300	LOC_Os08g30770	ABCA4	ABC TRANSPORTER A FAMILY MEMBER 4	ABC transporter-like domain containing protein.	ABC transporter, ATP-binding protein, putative, expressed
5315	G31405	2000	119	8.33007e-07	0.000239316	1.0,1.0	0.355,0.588	0.528	RI	G31405_26565520-26567731	SGR4C.vs.SGR4X	chr04:26565521-26572924(+)	Os04g0531300	LOC_Os04g44890	NULL	NULL	tRNA-dihydrouridine synthase domain containing protein.	tRNA-dihydrouridine synthase, putative, expressed
5766	G76944	1396	119	1.28995e-06	0.000338548	1.0,1.0	0.313,0.374	0.656	RI	G76944_5731966-5733725	SGR4C.vs.SGR4X	chr12:5731739-5740544(+)	Os12g0209700	LOC_Os12g10700	NULL	NULL	Hypothetical conserved gene.	expressed protein
6295	G40610	566	119	8.05336e-07	0.000235239	0.174,0.296	1.0,1.0	-0.765	RI	G40610_2142564-2143554	SGR4C.vs.SGR4X	chr06:2140038-2146619(-)	Os06g0140800	LOC_Os06g04880	NULL	NULL	Similar to Serine threonine kinase.	serine threonine kinase, putative, expressed
6446	G33437	700	119	1.99667e-10	3.66821e-07	1.0,1.0	0.284,0.203	0.756	RI	G33437_35092456-35093184	SGR4C.vs.SGR4X	chr04:35089348-35098713(-)	Os04g0686600//Os04g0686650	LOC_Os04g58990//LOC_Os04g59000	NULL//NULL	NULL//NULL	Similar to H0723C07.12 protein.//Similar to H0723C07.13 protein.	CAMK_CAMK_like_ULKh_APGy.3 - CAMK includes calcium/calmodulin depedent protein kinases, expressed//protein kinase family protein, putative, expressed
6584	G44078	392	119	1.69815e-08	1.36265e-05	0.132,0.477	1.0,1.0	-0.696	RI	G44078_17607325-17609675	SGR4C.vs.SGR4X	chr06:17597786-17609675(-)	Os06g0499900	LOC_Os06g30460	NULL	NULL	Similar to Dihydrolipoamide acetyltransferase (E2) subunit of PDC (Fragment).	2-oxo acid dehydrogenases acyltransferase domain containing protein, expressed
6652	G23839	204	119	3.53087e-08	2.44056e-05	0.0,0.0	0.172,0.235	-0.203	RI	G23839_28118316-28118728	SGR4C.vs.SGR4X	chr03:28116620-28124304(+)	Os03g0700800	LOC_Os03g49400	NULL	NULL	Similar to Ethylene insensitive 2.	ethylene-insensitive protein, putative, expressed
7295	G67946	251	119	8.72177e-08	4.6265e-05	0.24,0.612	1.0,1.0	-0.574	RI	G67946_17431692-17436600	SGR4C.vs.SGR4X	chr10:17431252-17436600(+)	Os10g0470900	LOC_Os10g33230	NULL	NULL	Hypothetical conserved gene.	RNA recognition motif containing protein, putative, expressed
8015	G31341	395	119	6.93586e-08	3.85665e-05	1.0,1.0	0.167,0.475	0.679	RI	G31341_26169814-26170849	SGR4C.vs.SGR4X	chr04:26168609-26173905(-)	Os04g0523100	LOC_Os04g44210	NULL	NULL	Similar to OSIGBa0153E02-OSIGBa0093I20.5 protein.	expressed protein
8781	G18270	975	119	6.37865e-07	0.000194457	0.02,0.032	0.328,0.161	-0.218	RI	G18270_2589346-2590370	SGR4C.vs.SGR4X	chr03:2584799-2608874(+)	Os03g0146600	LOC_Os03g05330	NULL	NULL	Similar to HEAT repeat family protein, expressed.	HEAT repeat family protein, putative, expressed
8925	G50921	518	119	1.05371e-07	5.29221e-05	0.802,0.768	0.437,0.427	0.353	RI	G50921_19503373-19503982	SGR4C.vs.SGR4X	chr07:19500833-19507009(+)	Os07g0511000	LOC_Os07g32670	NULL	NULL	Conserved hypothetical protein.	expressed protein
9354	G69118	692	119	3.23643e-06	0.000684672	0.745,0.382	1.0,1.0	-0.436	RI	G69118_22474234-22476223	SGR4C.vs.SGR4X	chr10:22474235-22477906(+)	Os10g0567200	NULL	NULL	NULL	Hypothetical protein.	NULL
9942	G74362	5284	119	2.05931e-06	0.000487339	1.0,1.0	0.628,0.426	0.473	RI	G74362_23543213-23548581	SGR4C.vs.SGR4X	chr11:23536112-23548581(-)	Os11g0609500//Os11g0609550	LOC_Os11g39530	RLCK339//NULL	RECEPTOR-LIKE CYTOPLASMIC KINASE 339//NULL	Similar to Jacalin-like lectin domain containing protein.//NULL	jacalin-like lectin domain containing protein, expressed
10332	G41805	207	119	3.74987e-07	0.000130871	1.0,0.535	0.0,0.113	0.711	RI	G41805_7500010-7500331	SGR4C.vs.SGR4X	chr06:7497938-7500580(-)	Os06g0244200	LOC_Os06g13580	NULL	NULL	Conserved hypothetical protein.	expressed protein
10377	G46702	204	119	4.42304e-07	0.000147039	0.0,0.0	1.0,0.368	-0.684	RI	G46702_30814181-30814729	SGR4C.vs.SGR4X	chr06:30797112-30815837(-)	Os06g0724700	LOC_Os06g50910	NULL	NULL	Phosphatidylinositol 3- and 4-kinase, catalytic domain containing protein.	Phosphatidylinositol kinase and FAT containing domain protein, putative, expressed
10959	G4732	203	119	4.81285e-07	0.000157007	0.03,0.035	0.317,0.215	-0.234	RI	G4732_21976811-21977590	SGR4C.vs.SGR4X	chr01:21973419-21982088(+)	Os01g0572100	LOC_Os01g39100	C3H7	ZINC FINGER CCCH DOMAIN-CONTAINING PROTEIN 7	Zinc finger, CCCH-type domain containing protein.	zinc finger C-x8-C-x5-C-x3-H type family protein, expressed
12663	G52189	462	119	1.06701e-06	0.000289845	1.0,1.0	0.64,0.83	0.265	RI	G52189_25541374-25541907	SGR4C.vs.SGR4X	chr07:25540492-25542689(+)	Os07g0618800	NULL	CML13	CALMODULIN-LIKE PROTEIN 13	Similar to caltractin.	NULL
13595	G70932	197	119	4.9504e-06	0.000939124	0.724,0.523	0.911,1.0	-0.332	RI	G70932_6894753-6895924	SGR4C.vs.SGR4X	chr11:6890249-6897620(-)	Os11g0229600	NULL	NULL	NULL	Hypothetical protein.	NULL
14615	G50598	194	119	5.12923e-12	1.62764e-08	0.137,0.111	0.405,0.404	-0.281	RI	G50598_18208812-18209991	SGR4C.vs.SGR4X	chr07:18205276-18218190(-)	Os07g0490200	LOC_Os07g30774	NULL	NULL	Similar to CaM-binding transcription factor.	calmodulin-binding transcription activator 5, putative, expressed
14857	G50797	973	119	1.42862e-11	4.33631e-08	1.0,1.0	0.035,0.155	0.905	RI	G50797_18722777-18724478	SGR4C.vs.SGR4X	chr07:18717034-18725768(-)	Os07g0498800	LOC_Os07g31540	NULL	NULL	Similar to Calreticulin interacted protein.	ubiquitin family protein, putative, expressed
15700	G69475	722	119	1.51524e-06	0.000383267	0.664,0.366	1.0,1.0	-0.485	RI	G69475_479829-480727	SGR4C.vs.SGR4X	chr11:473706-480727(-)	Os11g0110000	LOC_Os11g01875	NULL	NULL	Similar to predicted protein.	lipase-related, putative, expressed
15762	G17930	240	119	1.25308e-06	0.000332623	1.0,1.0	0.498,0.623	0.44	RI	G17930_1203852-1205349	SGR4C.vs.SGR4X	chr03:1195013-1205374(-)	Os03g0121800	LOC_Os03g02970	DCL1	DICER-LIKE 1	Dicer-like protein, miRNA biogenesis, Reguration of development	Dicer, putative, expressed
15972	G31402	382	119	1.76605e-07	7.85297e-05	0.7,0.672	1.0,1.0	-0.314	RI	G31402_26691364-26691962	SGR4C.vs.SGR4X	chr04:26689821-26693267(+)	Os04g0534000	LOC_Os04g45140	NULL	NULL	Protein of unknown function DUF821, CAP10-like family protein.	DTA2, putative, expressed
16433	G76320	1240	119	3.98565e-06	0.000788233	0.624,0.638	0.285,0.336	0.321	RI	G76320_3236585-3237943	SGR4C.vs.SGR4X	chr12:3235604-3243741(-)	Os12g0163800	LOC_Os12g06670	NULL	NULL	Similar to ATP binding protein.	protein kinase family protein, putative, expressed
16821	G4687	402	119	8.74775e-08	4.6265e-05	0.262,0.542	1.0,1.0	-0.598	RI	G4687_21161566-21161982	SGR4C.vs.SGR4X	chr01:21158719-21172661(+)	Os01g0558850//Os01g0558900	LOC_Os01g37825	NULL//NULL	NULL//NULL	Similar to peptidase M16 family protein / insulinase family protein.//Non-protein coding transcript.	M16 domain containing zinc peptidase, putative, expressed
17462	G67480	220	119	1.23092e-07	6.0093e-05	1.0,1.0	0.0,0.52	0.74	RI	G67480_15330609-15331159	SGR4C.vs.SGR4X	chr10:15330610-15336375(+)	Os10g0430600//Os10g0430700	LOC_Os10g29495//LOC_Os10g29502//LOC_Os10g29514	NULL//NULL	NULL//NULL	Aminotransferase, class-II, pyridoxal-phosphate binding site domain containing protein.//Conserved hypothetical protein.	speckle-type POZ protein, putative, expressed//expressed protein//expressed protein
17806	G1874	268	119	3.51151e-06	0.000714709	0.11,0.243	0.447,0.346	-0.22	RI	G1874_8085678-8087428	SGR4C.vs.SGR4X	chr01:8084136-8087428(+)	Os01g0246700	LOC_Os01g14440	WRKY1	WRKY GENE1	Similar to WRKY transcription factor 1.	WRKY1, expressed
17834	G18794	216	119	4.38946e-11	1.13495e-07	0.097,0.169	0.45,0.562	-0.373	RI	G18794_5000265-5000840	SGR4C.vs.SGR4X	chr03:4996732-5002405(+)	Os03g0196000	LOC_Os03g09980	SULTR1%3B2	SULPHATE TRANSPORTER 1%3B2	Similar to Sulfate transporter.	sulfate transporter, putative, expressed
18579	G16186	515	119	6.5126e-08	3.72477e-05	1.0,1.0	0.298,0.581	0.56	RI	G16186_29882065-29884333	SGR4C.vs.SGR4X	chr02:29882066-29885249(+)	Os02g0720300	LOC_Os02g48840	NULL	NULL	Protein-tyrosine phosphatase, dual specificity domain containing protein.	dual specificity protein phosphatase, putative, expressed
19029	G8015	612	119	5.24892e-06	0.000969911	0.226,0.368	0.795,1.0	-0.601	RI	G8015_36421033-36421684	SGR4C.vs.SGR4X	chr01:36420024-36422893(-)	Os01g0847900	LOC_Os01g62890	NULL	NULL	Prenylated rab acceptor PRA1 family protein.	prenylated rab acceptor, putative, expressed
19167	G72870	247	119	7.96422e-08	4.31006e-05	0.194,0.138	1.0,1.0	-0.834	RI	G72870_16757950-16759284	SGR4C.vs.SGR4X	chr11:16750608-16759855(-)	Os11g0479100	LOC_Os11g28950	NULL	NULL	Similar to NB-ARC domain containing protein, expressed.	pollen signalling protein with adenylyl cyclase activity, putative, expressed
20415	G33120	501	119	1.89707e-06	0.000458265	1.0,1.0	0.192,0.192	0.808	RI	G33120_34119355-34120173	SGR4C.vs.SGR4X	chr04:34119356-34123601(+)	Os04g0668800	LOC_Os04g57310	NULL	NULL	Putative thiol-disulphide oxidoreductase DCC family protein.	thiol-disulphide oxidoreductase DCC, putative, expressed
21381	G48246	199	119	3.90904e-08	2.61656e-05	0.0,0.0	0.615,0.499	-0.557	RI	G48246_6696334-6698264	SGR4C.vs.SGR4X	chr07:6694589-6698625(-)	Os07g0221300	NULL	NULL	NULL	Hypothetical conserved gene.	NULL
22136	G17632	3356	119	3.54878e-07	0.00012705	1.0,1.0	0.622,0.524	0.427	RI	G17632_35807420-35810970	SGR4C.vs.SGR4X	chr02:35804589-35812446(+)	Os02g0832700	LOC_Os02g58580	NULL	NULL	Similar to Metal tolerance protein C2.	cation efflux family protein, putative, expressed
22211	G57278	1093	119	9.72992e-07	0.000270624	1.0,1.0	0.421,0.352	0.614	RI	G57278_19674594-19675906	SGR4C.vs.SGR4X	chr08:19672732-19676628(-)	Os08g0411200	LOC_Os08g31750	NULL	NULL	Methyltransferase type 11 domain containing protein.	methyltransferase, putative, expressed
22639	G33189	1223	119	1.74923e-06	0.000431511	1.0,1.0	0.524,0.327	0.575	RI	G33189_34201021-34203926	SGR4C.vs.SGR4X	chr04:34200486-34205686(-)	Os04g0670400	LOC_Os04g57480	NULL	NULL	Similar to H0624F09.2 protein.	OTU-like cysteine protease family protein, putative, expressed
22661	G13401	195	119	6.15177e-07	0.00019003	1.0,1.0	0.647,0.234	0.559	RI	G13401_16621357-16621646	SGR4C.vs.SGR4X	chr02:16617348-16633960(+)	Os02g0481900	LOC_Os02g28074	NULL	NULL	Putative 5-3 exonuclease domain containing protein.	XRN 5-3 exonuclease N-terminus family protein, expressed
22961	G49220	376	119	5.11236e-06	0.000955845	1.0,1.0	0.322,0.689	0.495	RI	G49220_11528615-11529037	SGR4C.vs.SGR4X	chr07:11528001-11533774(+)	Os07g0295400	LOC_Os07g19494	NULL	NULL	Conserved hypothetical protein.	expressed protein
23193	G30943	606	119	8.24892e-07	0.000237964	1.0,0.769	0.222,0.371	0.588	RI	G30943_24884701-24885638	SGR4C.vs.SGR4X	chr04:24882691-24886937(-)	Os04g0497600	LOC_Os04g42010	NULL	NULL	Non-protein coding transcript.	RNA binding protein, putative, expressed
23352	G62944	317	119	3.93961e-09	4.04459e-06	0.0,0.0	1.0,1.0	-1	RI	G62944_18124897-18125619	SGR4C.vs.SGR4X	chr09:18123905-18125619(+)	NULL	NULL	NULL	NULL	NULL	NULL
23417	G73276	212	119	2.86926e-10	5.00772e-07	0.095,0.096	0.374,0.321	-0.252	RI	G73276_18449061-18449399	SGR4C.vs.SGR4X	chr11:18448257-18452029(-)	Os11g0514800	LOC_Os11g31570	NULL	NULL	BRO1 domain domain containing protein.	expressed protein
23838	G19661	1112	119	1.22317e-08	1.01657e-05	1.0,1.0	0.377,0.541	0.541	RI	G19661_8822682-8824333	SGR4C.vs.SGR4X	chr03:8819144-8824333(+)	Os03g0266700	LOC_Os03g16000	NULL	NULL	Src homology-3 domain containing protein.	src homology-3 domain protein 3, putative, expressed
24525	G19273	526	119	7.01591e-08	3.85665e-05	1.0,1.0	0.613,0.153	0.617	RI	G19273_7147277-7150052	SGR4C.vs.SGR4X	chr03:7147278-7151340(-)	Os03g0235700	LOC_Os03g13250	NULL	NULL	Similar to Peptide transporter 1.	peptide transporter PTR2, putative, expressed
25202	G57438	220	119	9.92622e-08	5.06609e-05	0.0,0.0	0.378,0.52	-0.449	RI	G57438_20450508-20451094	SGR4C.vs.SGR4X	chr08:20449860-20452995(-)	Os08g0425500	LOC_Os08g32960	NULL	NULL	Endonuclease/exonuclease/phosphatase domain containing protein.	endonuclease/exonuclease/phosphatase family domain containing protein, expressed
25213	G24539	425	119	3.8678e-06	0.000778152	1.0,1.0	0.636,0.842	0.261	RI	G24539_31456617-31457807	SGR4C.vs.SGR4X	chr03:31454981-31458898(-)	Os03g0760600	LOC_Os03g55270	NULL	NULL	TIP41-like protein family protein.	TIP41, putative, expressed
25410	G68534	195	119	2.9328e-09	3.30787e-06	1.0,1.0	0.0,0.0	1	RI	G68534_19962741-19966128	SGR4C.vs.SGR4X	chr10:19962742-19971414(+)	Os10g0516800	LOC_Os10g37280	NULL	NULL	Diacylglycerol kinase, catalytic region domain containing protein.	diacylglycerol kinase, putative, expressed
25489	G1000	242	119	9.5461e-07	0.000267644	0.381,0.463	1.0,1.0	-0.578	RI	G1000_3717502-3718631	SGR4C.vs.SGR4X	chr01:3713614-3718637(-)	Os01g0172200	LOC_Os01g07740	NULL	NULL	DNA/RNA helicase, DEAD/DEAH box type, N-terminal domain containing protein.	DEAD-box ATP-dependent RNA helicase 14, putative, expressed
25866	G52972	186	119	1.94187e-07	8.36827e-05	0.242,0.49	1.0,1.0	-0.634	RI	G52972_28744857-28746109	SGR4C.vs.SGR4X	chr07:28741518-28747059(-)	Os07g0679000	LOC_Os07g48130	HAK9	HIGH-AFFINITY POTASSIUM(K+) TRANSPORTER 9	Similar to Potassium transporter 2 (AtPOT2) (AtKUP2) (AtKT2).	potassium transporter, putative, expressed
25895	G5034	484	119	2.99088e-09	3.31427e-06	0.156,0.269	1.0,1.0	-0.787	RI	G5034_23499578-23500273	SGR4C.vs.SGR4X	chr01:23498443-23502379(+)	Os01g0598200	LOC_Os01g41510	CBL5	CALCINEURIN B-LIKE PROTEIN 5	Similar to Calcineurin B-like protein 8.	calcineurin B, putative, expressed
26149	G53300	189	119	2.18231e-07	8.90943e-05	0.34,0.519	1.0,1.0	-0.571	RI	G53300_645856-646100	SGR4C.vs.SGR4X	chr08:635559-648038(+)	Os08g0112000	LOC_Os08g02000	NULL	NULL	Hypothetical conserved gene.	retrotransposon protein, putative, unclassified, expressed
26329	G37485	663	119	6.14564e-07	0.00019003	1.0,1.0	0.473,0.63	0.449	RI	G37485_18930591-18933309	SGR4C.vs.SGR4X	chr05:18928206-18933309(+)	Os05g0390500	LOC_Os05g32430	NULL	NULL	BRCT domain containing protein.	NLI interacting factor-like phosphatase, putative, expressed
27036	G3160	266	119	2.71778e-06	0.000602329	0.309,0.0	0.642,1.0	-0.666	RI	G3160_14471241-14474597	SGR4C.vs.SGR4X	chr01:14471242-14476738(+)	Os01g0357800	LOC_Os01g25530	NULL	NULL	Pentatricopeptide repeat domain containing protein.	pentatricopeptide repeat protein PPR986-12, putative, expressed
27159	G48776	336	119	1.10978e-12	4.55741e-09	0.171,0.168	0.38,0.462	-0.252	RI	G48776_8967716-8968821	SGR4C.vs.SGR4X	chr07:8965837-8970882(+)	Os07g0258400	LOC_Os07g15460	NRAMP1	BACTERIOCIDE EFFECT 1	Integral membrane protein, Metal ion transport	metal transporter Nramp6, putative, expressed
28956	G8644	1024	119	1.66289e-10	3.22472e-07	1.0,1.0	0.011,0.055	0.967	RI	G8644_39307825-39310558	SGR4C.vs.SGR4X	chr01:39307443-39310581(+)	Os01g0902700	LOC_Os01g67630	NULL	NULL	Similar to Peptide transporter PTR2.	peptide transporter PTR2, putative, expressed
29248	G58388	357	119	2.17236e-07	8.90943e-05	1.0,1.0	0.353,0.676	0.486	RI	G58388_24839491-24841298	SGR4C.vs.SGR4X	chr08:24837636-24842098(+)	Os08g0502800	LOC_Os08g39310	NULL	NULL	SWIB/MDM2 domain containing protein.	SWIB/MDM2 domain containing protein, expressed
29551	G62898	410	119	2.99729e-06	0.000643835	1.0,1.0	0.685,0.659	0.328	RI	G62898_17835904-17837100	SGR4C.vs.SGR4X	chr09:17835905-17838028(+)	Os09g0468900	LOC_Os09g29380	NULL	NULL	Conserved hypothetical protein.	expressed protein
29601	G63131	257	119	2.20802e-08	1.69392e-05	0.109,0.036	0.369,0.228	-0.226	RI	G63131_18893404-18893802	SGR4C.vs.SGR4X	chr09:18889450-18893802(-)	Os09g0490400	LOC_Os09g31410	BGLU29	BETA-GLUCOSIDASE 29	Beta-glucosidase 29.	Os9bglu29 - beta-glucosidase homologue, similar to Os4bglu12 exoglucanase, expressed
29798	G15420	2094	119	1.74957e-09	2.18108e-06	0.278,0.26	0.802,0.764	-0.514	RI	G15420_25951480-25954627	SGR4C.vs.SGR4X	chr02:25946307-25955348(-)	Os02g0644700	LOC_Os02g43090	NULL	NULL	Similar to Acyl-ACP thioesterase (Fragment).	myristoyl-acyl carrier protein thioesterase, chloroplast precursor, putative, expressed
30191	G31994	193	119	1.80278e-06	0.000440054	0.11,0.0	0.673,0.381	-0.472	RI	G31994_29117790-29119666	SGR4C.vs.SGR4X	chr04:29114943-29119666(-)	Os04g0577500	LOC_Os04g48820	NULL	NULL	Deoxyribonuclease, TatD Mg-dependent domain containing protein.	deoxyribonuclease tatD, putative, expressed
30851	G79377	2373	119	4.23583e-12	1.40815e-08	1.0,1.0	0.12,0.26	0.81	RI	G79377_17956515-17959852	SGR4C.vs.SGR4X	chr12:17955322-17964343(+)	Os12g0485400	LOC_Os12g30020	CYCT1%3B6	CYCLIN-T1-6	Similar to Cyclin T1 (Fragment).	cyclin-T1-4, putative, expressed
32656	G57731	817	119	1.77357e-10	3.34639e-07	0.071,0.048	0.297,0.27	-0.224	RI	G57731_21765214-21770161	SGR4C.vs.SGR4X	chr08:21765215-21771479(-)	Os08g0446301//Os08g0446400	LOC_Os08g34650	NULL//NULL	NULL//NULL	Similar to Isoform INRPK1c of Receptor-like protein kinase.//Leucine-rich repeat, N-terminal domain containing protein.	receptor-like protein kinase precursor, putative, expressed
33442	G71041	201	119	2.54291e-06	0.000574516	0.0,0.372	1.0,1.0	-0.814	RI	G71041_7394865-7398537	SGR4C.vs.SGR4X	chr11:7392839-7400975(-)	Os11g0238400	LOC_Os11g13500//LOC_Os11g13490	NULL	NULL	Protein of unknown function DUF3475 domain containing protein.	expressed protein//expressed protein
33478	G47354	689	119	5.67084e-07	0.000179951	0.01,0.096	0.425,0.226	-0.273	RI	G47354_2148717-2151824	SGR4C.vs.SGR4X	chr07:2144150-2151824(+)	Os07g0141600	LOC_Os07g04850	NULL	NULL	Similar to Serologically defined breast cancer antigen NY-BR-99.	pre-mRNA-processing factor 31, putative, expressed
33633	G8525	287	119	3.31788e-07	0.000121408	1.0,1.0	0.624,0.249	0.564	RI	G8525_38813876-38814271	SGR4C.vs.SGR4X	chr01:38812119-38815213(-)	Os01g0892600	LOC_Os01g66850	NULL	NULL	Pectinacetylesterase family protein.	pectinacetylesterase domain containing protein, expressed
33701	G59985	315	119	7.38217e-09	6.91772e-06	1.0,1.0	0.43,0.185	0.693	RI	G59985_3077551-3077995	SGR4C.vs.SGR4X	chr09:3073775-3092870(+)	Os09g0240500	LOC_Os09g06499	NULL	NULL	Similar to Sulfate transporter 4.1.	sulfate transporter 4.1, chloroplast precursor, putative, expressed
33733	G47287	1228	119	5.00414e-08	3.12035e-05	1.0,0.909	0.513,0.395	0.5	RI	G47287_2010686-2012317	SGR4C.vs.SGR4X	chr07:2007647-2013146(+)	Os07g0138100	LOC_Os07g04550	NULL	NULL	Similar to PH domain containing protein.	pleckstrin homology domain-containing protein, putative, expressed
33782	G30232	578	119	1.32463e-09	1.77836e-06	1.0,1.0	0.093,0.049	0.929	RI	G30232_21912927-21914413	SGR4C.vs.SGR4X	chr04:21912154-21914413(-)	Os04g0440300	LOC_Os04g35940	NULL	NULL	Cyclin-like F-box domain containing protein.	OsFBX135 - F-box domain containing protein, expressed
34027	G15296	862	119	1.69664e-07	7.74158e-05	1.0,1.0	0.133,0.172	0.848	RI	G15296_25694674-25695634	SGR4C.vs.SGR4X	chr02:25693892-25696632(+)	Os02g0640200	LOC_Os02g42730	NULL	NULL	Hypothetical conserved gene.	expressed protein
34056	G17095	798	119	3.07487e-08	2.21302e-05	0.642,0.063	1.0,1.0	-0.647	RI	G17095_33645378-33647606	SGR4C.vs.SGR4X	chr02:33645379-33651254(-)	Os02g0792100	NULL	NULL	NULL	Conserved hypothetical protein.	NULL
35106	G7618	213	119	2.54109e-07	9.96619e-05	0.0,0.0	0.259,0.309	-0.284	RI	G7618_34741128-34741369	SGR4C.vs.SGR4X	chr01:34738197-34746015(+)	Os01g0816600	LOC_Os01g60060	NULL	NULL	Similar to predicted protein.	leucine-rich repeat family protein, putative, expressed
35506	G50277	502	119	1.76423e-06	0.000433187	0.587,0.732	1.0,1.0	-0.341	RI	G50277_16427890-16428475	SGR4C.vs.SGR4X	chr07:16426963-16431503(+)	Os07g0465100	NULL	NULL	NULL	Conserved hypothetical protein.	NULL
35820	G20249	201	119	2.13289e-06	0.000501352	1.0,1.0	0.372,0.703	0.463	RI	G20249_11245567-11245856	SGR4C.vs.SGR4X	chr03:11242257-11247480(-)	Os03g0314200	LOC_Os03g19970	NULL	NULL	Cas1p-like family protein.	CAS1 domain-containing protein 1 precursor, putative, expressed
36110	G68602	475	119	6.1968e-07	0.000190162	0.0,0.0	0.334,1.0	-0.667	RI	G68602_20199683-20201332	SGR4C.vs.SGR4X	chr10:20196581-20201332(-)	Os10g0521700	LOC_Os10g37740	NULL	NULL	Similar to Shaggy-related protein kinase NtK-1 (EC 2.7.1.-).	CGMC_GSK.9 - CGMC includes CDA, MAPK, GSK3, and CLKC kinases, expressed
37544	G67272	194	119	2.66078e-06	0.000591575	0.754,0.628	1.0,1.0	-0.309	RI	G67272_14404928-14405183	SGR4C.vs.SGR4X	chr10:14403026-14407755(+)	Os10g0412800	LOC_Os10g27300	NULL	NULL	Conserved hypothetical protein.	expressed protein
37586	G14885	921	119	1.01854e-06	0.000279947	1.0,1.0	0.66,0.466	0.437	RI	G14885_23777202-23778136	SGR4C.vs.SGR4X	chr02:23776248-23782298(-)	Os02g0606900	LOC_Os02g39410	NULL	NULL	Protein phosphatase 2C, manganese/magnesium aspartate binding site domain containing protein.	protein phosphatase 2C, putative, expressed
37636	G47386	229	119	3.4996e-06	0.000714368	0.675,0.115	1.0,1.0	-0.605	RI	G47386_2086548-2086988	SGR4C.vs.SGR4X	chr07:2083998-2091903(-)	Os07g0139500	LOC_Os07g04700	NULL	NULL	Conserved hypothetical protein.	MYB family transcription factor, putative, expressed
38238	G32436	6969	119	4.21778e-07	0.000141563	0.423,0.522	1.0,1.0	-0.527	RI	G32436_31205376-31212956	SGR4C.vs.SGR4X	chr04:31203493-31214741(+)	Os04g0615000	LOC_Os04g52479	NAL1	NARROW LEAF 1	Similar to OSIGBa0126B18.9 protein.	peptidase, trypsin-like serine and cysteine proteases, putative, expressed
38247	G77609	220	119	3.43392e-10	5.44839e-07	0.0,0.0	1.0,1.0	-1	RI	G77609_9437475-9437878	SGR4C.vs.SGR4X	chr12:9435686-9438763(-)	Os12g0265400	LOC_Os12g16480	NULL	NULL	Glycosyl transferase, family 31 domain containing protein.	expressed protein
38386	G18353	386	119	4.28908e-06	0.000831748	1.0,1.0	0.649,0.381	0.485	RI	G18353_3106752-3107199	SGR4C.vs.SGR4X	chr03:3103721-3109803(+)	Os03g0157800	LOC_Os03g06190	NULL	NULL	Non-protein coding transcript.	3-5 exonuclease family protein, putative, expressed
39084	G68794	269	119	3.94217e-06	0.000784077	0.249,0.709	1.0,1.0	-0.521	RI	G68794_21113068-21113401	SGR4C.vs.SGR4X	chr10:21109074-21114883(-)	Os10g0541000	LOC_Os10g39520	MLO_	POWDERY-MILDEW-RESISTANCE GENE O_	Similar to Seven transmembrane protein Mlo2.	MLO domain containing protein, putative, expressed
40255	G62400	573	119	2.71404e-07	0.000104681	0.293,0.094	1.0,1.0	-0.806	RI	G62400_15362142-15362975	SGR4C.vs.SGR4X	chr09:15358373-15369630(+)	Os09g0423700//Os09g0423800	LOC_Os09g25590//LOC_Os09g25600	NULL//AP2/EREBP153	NULL//APETALA2/ETHYLENE-RESPONSIVE ELEMENT BINDING PROTEIN 153	Heat shock protein DnaJ, cysteine-rich region domain containing protein.//Similar to AP2-1 protein (Fragment).	tsi1-interacting protein TSIP1, putative, expressed//AP2 domain containing protein, expressed
40462	G25028	890	119	5.02844e-06	0.000946561	1.0,1.0	0.733,0.412	0.427	RI	G25028_33498164-33499251	SGR4C.vs.SGR4X	chr03:33494125-33500471(-)	NULL	LOC_Os03g58820	NULL	NULL	NULL	aminoacyl-tRNA synthetase, putative, expressed
40587	G7056	2926	119	9.62369e-10	1.31735e-06	1.0,1.0	0.354,0.169	0.738	RI	G7056_32485966-32489592	SGR4C.vs.SGR4X	chr01:32483165-32490106(-)	Os01g0770100	LOC_Os01g56370	NULL	NULL	O-acyltransferase, WSD1, N-terminal domain containing protein.	wax synthase, putative, expressed
40744	G11193	2015	119	1.46607e-06	0.000376283	0.781,0.901	0.313,0.453	0.458	RI	G11193_6790685-6793284	SGR4C.vs.SGR4X	chr02:6790686-6795165(+)	Os02g0221600	LOC_Os02g12870	NULL	NULL	Similar to predicted protein.	expressed protein
40881	G866	1285	119	1.71389e-07	7.76947e-05	1.0,1.0	0.297,0.302	0.701	RI	G866_2977954-2979313	SGR4C.vs.SGR4X	chr01:2971125-2980564(-)	Os01g0155400	LOC_Os01g06270	NULL	NULL	Conserved hypothetical protein.	expressed protein
41473	G63405	210	119	2.36699e-07	9.38888e-05	0.594,0.604	0.909,0.95	-0.331	RI	G63405_19855022-19855850	SGR4C.vs.SGR4X	chr09:19854123-19859890(-)	Os09g0510900	LOC_Os09g33620	NULL	NULL	Hypothetical conserved gene.	Leucine Rich Repeat domain containing protein, expressed
41518	G69952	330	119	1.42119e-08	1.15368e-05	0.219,0.157	0.499,0.38	-0.252	RI	G69952_2414606-2414913	SGR4C.vs.SGR4X	chr11:2413596-2417533(-)	Os11g0151500	LOC_Os11g05390	ENA1	EFFLUX TRANSPORTER OF NICOTIANAMINE 1	Major facilitator superfamily protein.	transporter, major facilitator family, putative, expressed
41521	G69952	223	119	3.93088e-07	0.000134521	0.035,0.034	0.386,0.182	-0.25	RI	G69952_2415025-2415420	SGR4C.vs.SGR4X	chr11:2413596-2417533(-)	Os11g0151500	LOC_Os11g05390	ENA1	EFFLUX TRANSPORTER OF NICOTIANAMINE 1	Major facilitator superfamily protein.	transporter, major facilitator family, putative, expressed
41524	G69952	363	119	4.35621e-07	0.00014551	0.049,0.051	0.337,0.175	-0.206	RI	G69952_2415502-2415879	SGR4C.vs.SGR4X	chr11:2413596-2417533(-)	Os11g0151500	LOC_Os11g05390	ENA1	EFFLUX TRANSPORTER OF NICOTIANAMINE 1	Major facilitator superfamily protein.	transporter, major facilitator family, putative, expressed
41889	G52817	974	119	7.44929e-09	6.91772e-06	0.443,0.281	1.0,1.0	-0.638	RI	G52817_28148465-28149639	SGR4C.vs.SGR4X	chr07:28146394-28149747(-)	Os07g0666600	LOC_Os07g47090	NULL	NULL	KIP1-like domain containing protein.	KIP1, putative, expressed
42184	G46543	318	119	6.21051e-07	0.000190162	1.0,1.0	0.473,0.36	0.584	RI	G46543_29878485-29878867	SGR4C.vs.SGR4X	chr06:29877093-29885249(+)	Os06g0707100	LOC_Os06g49310	NULL	NULL	Multi antimicrobial extrusion protein MatE family protein.	MATE efflux family protein, putative, expressed
43007	G60753	654	119	3.73276e-07	0.000130871	1.0,1.0	0.294,0.686	0.51	RI	G60753_7002013-7002865	SGR4C.vs.SGR4X	chr09:6995049-7009516(-)	Os09g0294000	LOC_Os09g12290	NULL	NULL	Similar to Aspartate kinase-homoserine dehydrogenase.	bifunctional aspartokinase/homoserine dehydrogenase, chloroplast precursor, putative, expressed
43289	G57072	197	119	2.38673e-07	9.41369e-05	0.118,0.023	0.43,0.487	-0.388	RI	G57072_18527547-18529721	SGR4C.vs.SGR4X	chr08:18527548-18530973(-)	Os08g0391300	NULL	NULL	NULL	Conserved hypothetical protein.	NULL
43863	G67818	1189	119	8.66688e-07	0.000245956	1.0,0.795	0.406,0.526	0.431	RI	G67818_16706728-16707936	SGR4C.vs.SGR4X	chr10:16704943-16708495(-)	Os10g0456800	LOC_Os10g31850	NULL	NULL	Similar to CHY zinc finger family protein, expressed.	RING finger and CHY zinc finger domain-containing protein 1, putative, expressed
44331	G41400	634	119	7.53089e-09	6.91772e-06	1.0,1.0	0.184,0.273	0.771	RI	G41400_5423154-5424486	SGR4C.vs.SGR4X	chr06:5420841-5427383(+)	Os06g0207000	LOC_Os06g10520	NULL	NULL	Fumble domain containing protein.	pantothenate kinase, putative, expressed
44344	G20008	221	119	1.11634e-06	0.000300903	1.0,1.0	0.567,0.597	0.418	RI	G20008_10256476-10257715	SGR4C.vs.SGR4X	chr03:10255348-10257715(+)	Os03g0294100	LOC_Os03g18300	NULL	NULL	Similar to pherophorin like protein.	chloroplast unusual positioning protein, putative, expressed
45200	G52359	1299	119	3.91164e-06	0.00078081	1.0,0.837	0.423,0.467	0.473	RI	G52359_26256942-26259198	SGR4C.vs.SGR4X	chr07:26256478-26259266(+)	Os07g0633000	LOC_Os07g43925	NULL	NULL	Hypothetical conserved gene.	expressed protein
46603	G10133	2081	119	3.30698e-06	0.000689156	1.0,1.0	0.485,0.507	0.504	RI	G10133_1960174-1962928	SGR4C.vs.SGR4X	chr02:1955268-1965696(+)	Os02g0136933//Os02g0137000	LOC_Os02g04440	NULL//NULL	NULL//NULL	Hypothetical conserved gene.//WD40 repeat-like domain containing protein.	transducin family protein, putative, expressed
46712	G9394	472	119	1.05037e-06	0.000287562	1.0,1.0	0.48,0.274	0.623	RI	G9394_42393401-42396547	SGR4C.vs.SGR4X	chr01:42393402-42401215(-)	Os01g0961600	LOC_Os01g73080	NULL	NULL	Conserved hypothetical protein.	expressed protein
46764	G39519	213	119	1.74058e-06	0.0004309	0.281,0.218	0.817,0.76	-0.539	RI	G39519_27887811-27889511	SGR4C.vs.SGR4X	chr05:27883503-27889511(-)	Os05g0560300	LOC_Os05g48660	NULL	NULL	Protein kinase, core domain containing protein.	MRH1, putative, expressed
46968	G22623	1893	119	1.60234e-07	7.40814e-05	1.0,1.0	0.463,0.596	0.471	RI	G22623_22256723-22258829	SGR4C.vs.SGR4X	chr03:22255208-22259421(-)	Os03g0597600	LOC_Os03g40070	NULL	NULL	Similar to L-asparaginase (EC 3.5.1.1) (L-asparagine amidohydrolase).	transposon protein, putative, unclassified, expressed
47199	G57875	1837	119	5.72226e-07	0.000180761	0.757,1.0	0.2,0.213	0.672	RI	G57875_22222054-22224021	SGR4C.vs.SGR4X	chr08:22219299-22227487(-)	Os08g0453800	LOC_Os08g35220	CDKC%3B3	CYCLIN-DEPENDENT KINASE C%3B3	Serine/threonine protein kinase-related domain containing protein.	cyclin-dependent kinase C-3, putative, expressed
47871	G31358	1347	119	3.28335e-06	0.00068628	0.705,1.0	0.223,0.261	0.611	RI	G31358_26526386-26528379	SGR4C.vs.SGR4X	chr04:26523592-26528379(-)	Os04g0530300	LOC_Os04g44800	NULL	NULL	Similar to OSIGBa0155K17.11 protein.	expressed protein
48004	G37170	220	119	1.20279e-06	0.000320493	0.0,0.0	0.684,0.73	-0.707	RI	G37170_17599830-17600514	SGR4C.vs.SGR4X	chr05:17594909-17600514(+)	Os05g0366600	LOC_Os05g30350	BGLU22	BETA-GLUCOSIDASE 22	Similar to Hydroxyisourate hydrolase.	Os5bglu22 - beta-glucosidase homologue, similar to G. max isohydroxyurate hydrolase, expressed
48224	G24115	2540	119	3.15742e-06	0.000674085	1.0,1.0	0.417,0.652	0.466	RI	G24115_29142311-29145055	SGR4C.vs.SGR4X	chr03:29137663-29145552(-)	Os03g0719300	LOC_Os03g51000	NULL	NULL	Similar to Dihydroxyacetone kinase-like protein.	3,4-dihydroxy-2-butanone kinase, putative, expressed
48544	G31904	1497	119	7.90139e-08	4.30947e-05	1.0,1.0	0.61,0.488	0.451	RI	G31904_28874352-28876411	SGR4C.vs.SGR4X	chr04:28874353-28882313(+)	Os04g0573200	LOC_Os04g48410	NULL	NULL	Hypothetical gene.	copper chaperone for superoxide dismutase, putative, expressed
48770	G11856	1066	119	4.73104e-06	0.000899955	1.0,1.0	0.281,0.358	0.68	RI	G11856_10444771-10445864	SGR4C.vs.SGR4X	chr02:10444500-10450976(+)	Os02g0281200	LOC_Os02g18000	NULL	NULL	Similar to NBS-LRR protein (Fragment).	disease resistance protein RGA2, putative, expressed
49064	G6495	821	119	3.17151e-10	5.14905e-07	1.0,1.0	0.225,0.068	0.853	RI	G6495_30131347-30132604	SGR4C.vs.SGR4X	chr01:30131348-30135287(+)	Os01g0722700	LOC_Os01g52450	HXK9	HEXOKINASE-9	Similar to Hexokinase.	hexokinase, putative, expressed
49776	G69509	2167	119	2.77817e-06	0.000607993	0.806,0.702	0.917,1.0	-0.205	RI	G69509_730425-732755	SGR4C.vs.SGR4X	chr11:728151-732755(-)	Os11g0116300	LOC_Os11g02440	NULL	NULL	Chalcone isomerase domain containing protein.	chalcone--flavonone isomerase, putative, expressed
50081	G17382	743	119	1.36835e-06	0.000353805	0.088,0.1	0.352,0.263	-0.213	RI	G17382_34903903-34906527	SGR4C.vs.SGR4X	chr02:34903186-34910856(-)	Os02g0814600	LOC_Os02g56950	NULL	NULL	EF-HAND 1 domain containing protein.	expressed protein
50558	G23924	235	119	5.09622e-08	3.14847e-05	0.269,0.336	1.0,1.0	-0.698	RI	G23924_28310211-28310481	SGR4C.vs.SGR4X	chr03:28307980-28312633(-)	Os03g0704200	LOC_Os03g49730	NULL	NULL	Zinc finger, MYND-type domain containing protein.	zinc finger protein, putative, expressed
50567	G35774	300	119	4.00796e-06	0.000788708	0.0,0.166	1.0,0.442	-0.638	RI	G35774_9644380-9649929	SGR4C.vs.SGR4X	chr05:9643843-9656823(+)	Os05g0258400	LOC_Os05g16930	NULL	NULL	Protein kinase, catalytic domain domain containing protein.	protein kinase domain containing protein, expressed
50583	G35774	331	119	1.20074e-08	1.00995e-05	1.0,1.0	0.418,0.264	0.659	RI	G35774_9651908-9652251	SGR4C.vs.SGR4X	chr05:9643843-9656823(+)	Os05g0258400	LOC_Os05g16930	NULL	NULL	Protein kinase, catalytic domain domain containing protein.	protein kinase domain containing protein, expressed
51805	G32432	1181	119	3.55572e-10	5.51627e-07	0.414,0.124	1.0,1.0	-0.731	RI	G32432_31187346-31188714	SGR4C.vs.SGR4X	chr04:31187086-31196293(+)	Os04g0614650//Os04g0614700	LOC_Os04g52460	NULL//NULL	NULL//NULL	Similar to OSIGBa0126B18.8 protein.//Similar to OSIGBa0126B18.8 protein.	retrotransposon protein, putative, unclassified, expressed
51817	G12659	186	119	2.49753e-06	0.000569796	0.681,0.324	1.0,1.0	-0.497	RI	G12659_13853910-13854070	SGR4C.vs.SGR4X	chr02:13851748-13855040(-)	Os02g0435100	LOC_Os02g23900	NULL	NULL	NULL	expressed protein
52905	G51428	552	119	2.68952e-07	0.000104311	0.647,0.498	1.0,1.0	-0.427	RI	G51428_22047203-22047809	SGR4C.vs.SGR4X	chr07:22045994-22048317(+)	Os07g0553700	LOC_Os07g36800	NULL	NULL	Similar to Light induced protein like.	UPF0041 domain containing protein, putative, expressed
53073	G1418	193	119	1.21319e-07	5.96445e-05	1.0,1.0	0.291,0.552	0.579	RI	G1418_5900618-5901032	SGR4C.vs.SGR4X	chr01:5899555-5909595(+)	Os01g0208700	LOC_Os01g11054	NULL	NULL	Similar to Phosphoenolpyruvate carboxylase (Fragment).	phosphoenolpyruvate carboxylase, putative, expressed
53273	G75266	690	119	2.09484e-07	8.80993e-05	0.353,0.393	1.0,1.0	-0.627	RI	G75266_27731497-27734584	SGR4C.vs.SGR4X	chr11:27723232-27741420(+)	Os11g0685400//Os11g0685600//Os11g0685700	LOC_Os11g45820//LOC_Os11g45840//LOC_Os11g45850	NULL//NULL//WRKY61	NULL//NULL//WRKY GENE 61	Hypothetical conserved gene.//Conserved hypothetical protein.//Similar to WRKY transcription factor 61.	expressed protein//expressed protein//WRKY61, expressed
53430	G39868	223	119	2.92212e-06	0.000631576	0.0,0.0	0.428,0.151	-0.289	RI	G39868_29224942-29225930	SGR4C.vs.SGR4X	chr05:29224943-29227632(+)	Os05g0586600	LOC_Os05g50930	SIG5	SIGMA FACTOR 5	Similar to SIGE (RNA polymerase sigma subunit E)%3B DNA binding / DNA-directed RNA polymerase/ sigma factor/ transcription factor.	RNA polymerase sigma factor, putative, expressed
54174	G68017	1053	119	1.54888e-06	0.000390362	1.0,1.0	0.449,0.464	0.543	RI	G68017_17588967-17590755	SGR4C.vs.SGR4X	chr10:17584547-17592868(-)	Os10g0473400	LOC_Os10g33420	NULL	NULL	Similar to catalytic.	non-lysosomal glucosylceramidase, putative, expressed
54302	G46897	1359	119	3.9122e-09	4.04459e-06	1.0,1.0	0.286,0.467	0.623	RI	G46897_197241-198680	SGR4C.vs.SGR4X	chr07:195763-199857(-)	Os07g0103200	LOC_Os07g01320	NULL	NULL	Similar to DDRGK domain-containing protein 1.	expressed protein
54453	G75293	379	119	9.71918e-09	8.48144e-06	0.344,0.212	1.0,1.0	-0.722	RI	G75293_28368364-28370234	SGR4C.vs.SGR4X	chr11:28365527-28370234(+)	Os11g0694200	LOC_Os11g47150	WAK122	WALL-ASSOCIATED KINASE GENE 122	NULL	OsWAK122 - OsWAK receptor-like protein kinase, expressed
54556	G18821	741	119	3.93542e-08	2.61656e-05	1.0,1.0	0.345,0.295	0.68	RI	G18821_5087695-5089255	SGR4C.vs.SGR4X	chr03:5085624-5090353(-)	Os03g0197000	LOC_Os03g10080	NULL	NULL	Di-trans-poly-cis-decaprenylcistransferase-like domain containing protein.	expressed protein
54597	G30190	607	119	2.25645e-07	9.10563e-05	0.227,0.314	1.0,1.0	-0.73	RI	G30190_21444198-21444992	SGR4C.vs.SGR4X	chr04:21428227-21445599(-)	Os04g0432200//Os04g0432250	LOC_Os04g35260	NULL//NULL	NULL//NULL	Hypothetical protein.//Conserved hypothetical protein.	DEAD/DEAH box helicase domain containing protein, expressed
54659	G32815	359	119	6.53233e-08	3.72477e-05	1.0,1.0	0.412,0.549	0.519	RI	G32815_32827575-32828041	SGR4C.vs.SGR4X	chr04:32826410-32831401(+)	Os04g0644900	LOC_Os04g55220	NULL	NULL	C2 domain containing protein.	C2 domain containing protein, expressed
54842	G60548	278	119	1.16793e-10	2.548e-07	0.101,0.06	0.362,0.241	-0.221	RI	G60548_5920350-5920779	SGR4C.vs.SGR4X	chr09:5917773-5929775(+)	Os09g0280500	LOC_Os09g10840	BZIP70	b-ZIP TRANSCRIPTION FACTOR 70	Similar to Transcription factor HBP-1b(C38) (Fragment).	transcription factor, putative, expressed
55685	G948	220	119	3.26195e-06	0.000685052	1.0,1.0	0.419,0.73	0.425	RI	G948_3711211-3711779	SGR4C.vs.SGR4X	chr01:3711212-3713712(+)	Os01g0172100	LOC_Os01g07730	PPT3	PHOSPHOENOLPYRUVATE/PHOSPHATE TRANSLOCATOR 3	Similar to Triose phosphate/phosphate translocator, non-green plastid, chloroplast precursor (CTPT).	phosphate/phosphoenolpyruvate translocator-related protein, putative, expressed
56441	G16617	467	119	6.71512e-10	9.76658e-07	1.0,1.0	0.459,0.584	0.479	RI	G16617_31605973-31606741	SGR4C.vs.SGR4X	chr02:31604468-31608153(-)	Os02g0752000	LOC_Os02g51610	NULL	NULL	Similar to predicted protein.	CRAL/TRIO domain containing protein, expressed
57104	G32012	244	119	3.41634e-06	0.000703544	0.532,0.268	0.0,0.0	0.4	RI	G32012_29577961-29579150	SGR4C.vs.SGR4X	chr04:29577953-29581134(-)	Os04g0585400	LOC_Os04g49590	NULL	NULL	Similar to H0307D04.3 protein.	regulatory protein, putative, expressed
57743	G49527	2072	119	1.18351e-06	0.000316564	1.0,1.0	0.543,0.73	0.363	RI	G49527_12795558-12797793	SGR4C.vs.SGR4X	chr07:12794960-12803568(-)	Os07g0409900	LOC_Os07g22710	NULL	NULL	Similar to Calcium-dependent protein kinase.	CAMK_CAMK_like.32 - CAMK includes calcium/calmodulin depedent protein kinases, expressed
59996	G57973	438	119	1.3047e-08	1.07157e-05	0.039,0.108	0.255,0.344	-0.226	RI	G57973_22083984-22086695	SGR4C.vs.SGR4X	chr08:22082265-22101157(-)	Os08g0451700	LOC_Os08g35050	NULL	NULL	Conserved hypothetical protein.	ARID/BRIGHT DNA-binding domain containing protein, expressed
60003	G57973	1256	119	4.98258e-07	0.000161039	0.133,0.283	0.787,0.697	-0.534	RI	G57973_22093508-22101157	SGR4C.vs.SGR4X	chr08:22082265-22101157(-)	Os08g0451700	LOC_Os08g35050	NULL	NULL	Conserved hypothetical protein.	ARID/BRIGHT DNA-binding domain containing protein, expressed
60337	G23055	279	119	9.66811e-07	0.00026998	0.0,0.0	0.299,0.164	-0.231	RI	G23055_24355239-24355512	SGR4C.vs.SGR4X	chr03:24351611-24357284(-)	Os03g0636800	LOC_Os03g43590	NULL	NULL	Similar to cDNA clone:J033073A22, full insert sequence.	LSTK-1-like kinase, putative, expressed
60479	G3726	1323	119	0	0	0.572,0.601	0.891,0.909	-0.314	RI	G3726_16980466-16981992	SGR4C.vs.SGR4X	chr01:16980463-16982928(-)	Os01g0495701	NULL	NULL	NULL	Hypothetical conserved gene.	NULL
60944	G58043	409	119	1.26158e-06	0.000333612	1.0,1.0	0.699,0.368	0.467	RI	G58043_23577181-23577809	SGR4C.vs.SGR4X	chr08:23576720-23579096(-)	Os08g0478100	LOC_Os08g37310	NULL	NULL	Uncharacterised protein family UPF0029, N-terminal domain containing protein.	uncharacterized protein, YigZ family, putative, expressed
61217	G57824	342	119	1.04103e-10	2.34441e-07	0.0,0.0	0.709,1.0	-0.855	RI	G57824_22415553-22417926	SGR4C.vs.SGR4X	chr08:22415554-22418616(-)	Os08g0457400	LOC_Os08g35600	RLCK255	RECEPTOR-LIKE CYTOPLASMIC KINASE 255	Similar to Avr9/Cf-9 induced kinase 1.	tyrosine protein kinase domain containing protein, putative, expressed
62213	G10041	627	119	2.34989e-07	9.37432e-05	1.0,0.695	0.0,0.087	0.804	RI	G10041_2072128-2072830	SGR4C.vs.SGR4X	chr02:2072129-2075799(+)	Os02g0138900	LOC_Os02g04630	NULL	NULL	Similar to ATCAX5%3B calcium:cation antiporter/ cation:cation antiporter.	sodium/calcium exchanger protein, putative, expressed
62937	G13982	250	119	1.04434e-08	9.00096e-06	0.214,0.22	0.427,0.485	-0.239	RI	G13982_19405998-19407262	SGR4C.vs.SGR4X	chr02:19401323-19420843(-)	Os02g0528900	LOC_Os02g32690	PDR2	PLEIOTROPIC DRUG RESISTANCE 2	Similar to PDR-like ABC transporter.	pleiotropic drug resistance protein 15, putative, expressed
62939	G13982	339	119	0	0	0.103,0.105	0.403,0.337	-0.266	RI	G13982_19406674-19407262	SGR4C.vs.SGR4X	chr02:19401323-19420843(-)	Os02g0528900	LOC_Os02g32690	PDR2	PLEIOTROPIC DRUG RESISTANCE 2	Similar to PDR-like ABC transporter.	pleiotropic drug resistance protein 15, putative, expressed
62959	G13982	198	119	2.94227e-07	0.000110433	0.057,0.039	0.347,0.252	-0.252	RI	G13982_19420015-19420843	SGR4C.vs.SGR4X	chr02:19401323-19420843(-)	Os02g0528900	LOC_Os02g32690	PDR2	PLEIOTROPIC DRUG RESISTANCE 2	Similar to PDR-like ABC transporter.	pleiotropic drug resistance protein 15, putative, expressed
63048	G70832	1496	119	2.19755e-06	0.000510983	1.0,1.0	0.457,0.776	0.383	RI	G70832_6538691-6541039	SGR4C.vs.SGR4X	chr11:6538692-6541924(+)	Os11g0225000	LOC_Os11g11780	RLCK319	RECEPTOR-LIKE CYTOPLASMIC KINASE 319	Serine/threonine protein kinase-related domain containing protein.	cysteine-rich receptor-like protein kinase 21 precursor, putative, expressed
63272	G75112	237	119	4.55581e-11	1.13589e-07	0.0,0.0	1.0,1.0	-1	RI	G75112_27338605-27339644	SGR4C.vs.SGR4X	chr11:27333751-27340713(+)	Os11g0676650//Os11g0676800	LOC_Os11g45160	NULL//NULL	NULL//NULL	Similar to DNA-directed RNA polymerase subunit.//Similar to NB-ARC domain containing protein.	disease resistance protein, putative, expressed
63329	G63668	859	119	3.13129e-10	5.14905e-07	1.0,1.0	0.227,0.348	0.713	RI	G63668_20932815-20934343	SGR4C.vs.SGR4X	chr09:20928402-20938546(+)	Os09g0533100	LOC_Os09g36270	NULL	NULL	Similar to Pantothenate kinase 4 (Fragment).	pantothenate kinase, putative, expressed
63935	G53392	1046	119	9.94177e-08	5.06609e-05	1.0,1.0	0.245,0.185	0.785	RI	G53392_986395-987937	SGR4C.vs.SGR4X	chr08:983620-987937(-)	Os08g0117900	LOC_Os08g02460	NULL	NULL	Myeloid leukemia factor domain containing protein.	expressed protein
64177	G55804	204	119	1.77232e-08	1.40602e-05	0.097,0.122	0.952,0.538	-0.635	RI	G55804_12456459-12458105	SGR4C.vs.SGR4X	chr08:12455954-12458105(+)	Os08g0302000	LOC_Os08g20730	NULL	NULL	Similar to Peroxidase 40 precursor (EC 1.11.1.7) (Atperox P40).	peroxidase precursor, putative, expressed
64689	G43532	2152	119	6.04363e-07	0.000188356	1.0,1.0	0.514,0.512	0.487	RI	G43532_15763179-15765627	SGR4C.vs.SGR4X	chr06:15760986-15765627(-)	Os06g0472700	LOC_Os06g27830	NULL	NULL	Conserved hypothetical protein.	expressed protein
65390	G5198	2023	119	1.86525e-07	8.13853e-05	0.414,0.5	1.0,1.0	-0.543	RI	G5198_24312600-24315159	SGR4C.vs.SGR4X	chr01:24312601-24317553(+)	Os01g0612900	LOC_Os01g42730	GELP17	GDSL ESTERASE/LIPASE PROTEIN 17	Lipase, GDSL domain containing protein.	GDSL-like lipase/acylhydrolase, putative, expressed
65392	G5198	191	119	2.43063e-06	0.000556351	1.0,1.0	0.384,0.412	0.602	RI	G5198_24315010-24315516	SGR4C.vs.SGR4X	chr01:24312601-24317553(+)	Os01g0612900	LOC_Os01g42730	GELP17	GDSL ESTERASE/LIPASE PROTEIN 17	Lipase, GDSL domain containing protein.	GDSL-like lipase/acylhydrolase, putative, expressed
65505	G25578	603	119	1.84944e-07	8.13853e-05	1.0,1.0	0.228,0.283	0.744	RI	G25578_35776572-35777449	SGR4C.vs.SGR4X	chr03:35772622-35777460(-)	Os03g0850100	LOC_Os03g63300	NULL	NULL	NLI interacting factor domain containing protein.	NLI interacting factor-like phosphatase, putative, expressed
66358	G69057	1475	119	2.93364e-06	0.000632108	1.0,1.0	0.369,0.677	0.477	RI	G69057_22216405-22218036	SGR4C.vs.SGR4X	chr10:22216406-22222316(+)	Os10g0563000	LOC_Os10g41340	NULL	NULL	Similar to Palmitoyl-protein thioesterase-like.	palmitoyl-protein thioesterase 1 precursor, putative, expressed
66396	G9930	1450	119	2.99791e-10	5.10464e-07	0.11,0.247	1.0,1.0	-0.822	RI	G9930_1542173-1543800	SGR4C.vs.SGR4X	chr02:1539410-1547529(+)	Os02g0129600	LOC_Os02g03690	NULL	NULL	Glycoside hydrolase, subgroup, catalytic core domain containing protein.	beta-amylase, putative, expressed
66530	G77926	448	119	4.54784e-08	2.93976e-05	1.0,1.0	0.427,0.298	0.637	RI	G77926_10808486-10809038	SGR4C.vs.SGR4X	chr12:10807109-10810671(+)	Os12g0284850	NULL	NULL	NULL	Hypothetical gene.	NULL
66941	G52851	231	119	1.19156e-07	5.89967e-05	1.0,1.0	0.292,0.419	0.645	RI	G52851_28243685-28244024	SGR4C.vs.SGR4X	chr07:28240427-28245450(+)	Os07g0668700	LOC_Os07g47250	NULL	NULL	Lipase, class 3 family protein.	lipase precursor, putative, expressed
66996	G79935	249	119	1.67428e-06	0.000417447	0.645,0.802	1.0,1.0	-0.276	RI	G79935_21248083-21248539	SGR4C.vs.SGR4X	chr12:21247569-21250227(+)	Os12g0534400	LOC_Os12g34900	NULL	NULL	Conserved hypothetical protein.	expressed protein
67047	G792	416	119	3.32162e-07	0.000121408	0.023,0.031	0.222,0.493	-0.33	RI	G792_3060690-3061867	SGR4C.vs.SGR4X	chr01:3060691-3066189(+)	Os01g0158500	LOC_Os01g06510	NULL	NULL	Similar to arginyl-tRNA synthetase.	arginyl-tRNA synthetase, putative, expressed
67090	G17123	243	119	2.97671e-07	0.000111129	0.0,0.246	1.0,1.0	-0.877	RI	G17123_33833957-33834895	SGR4C.vs.SGR4X	chr02:33833499-33838661(+)	Os02g0795800	LOC_Os02g55250	NULL	NULL	Similar to BHLH transcription factor.	BHLH transcription factor, putative, expressed
67987	G41660	189	119	4.31902e-06	0.000834873	1.0,1.0	0.386,0.44	0.587	RI	G41660_6515438-6516902	SGR4C.vs.SGR4X	chr06:6515439-6519199(+)	Os06g0226000	LOC_Os06g12170	NULL	NULL	Conserved hypothetical protein.	expressed protein
68348	G16838	313	119	5.05682e-06	0.000948997	1.0,1.0	0.275,0.774	0.476	RI	G16838_32455705-32456435	SGR4C.vs.SGR4X	chr02:32454551-32458197(+)	Os02g0769700	LOC_Os02g53030	RLCK84	RECEPTOR-LIKE CYTOPLASMIC KINASE 84	Protein kinase, core domain containing protein.	mitogen-activated protein kinase kinase kinase 1, putative, expressed
68935	G776	1050	119	1.70053e-06	0.000422482	0.254,0.284	1.0,1.0	-0.731	RI	G776_3043101-3044334	SGR4C.vs.SGR4X	chr01:3041233-3044348(-)	Os01g0157800	LOC_Os01g06454	NULL	NULL	Heat shock protein DnaJ, N-terminal domain containing protein.	heat shock protein DnaJ, putative, expressed
69343	G79577	241	119	1.90746e-06	0.000458386	1.0,1.0	0.478,0.622	0.45	RI	G79577_19452168-19452568	SGR4C.vs.SGR4X	chr12:19452169-19456650(+)	Os12g0507000	LOC_Os12g32230	NULL	NULL	Similar to CNX2 (COFACTOR OF NITRATE REDUCTASE AND XANTHINE DEHYDROGENASE 2)%3B catalytic.	molybdenum cofactor biosynthesis protein 1, putative, expressed
69385	G69795	272	119	5.37417e-06	0.000989926	0.173,0.129	0.385,0.346	-0.214	RI	G69795_1859837-1863443	SGR4C.vs.SGR4X	chr11:1859333-1865347(+)	Os11g0140400	LOC_Os11g04460	ACA4	CA2+-ATPASE 4	Similar to autoinhibited calcium ATPase.	calcium-transporting ATPase, plasma membrane-type, putative, expressed
69830	G50283	913	119	1.66499e-06	0.000416617	1.0,1.0	0.487,0.732	0.391	RI	G50283_16302992-16305610	SGR4C.vs.SGR4X	chr07:16302993-16307559(+)	Os07g0463400	LOC_Os07g27950	NULL	NULL	Similar to RES protein.	RING zinc finger protein, putative, expressed
71538	G61088	1999	119	1.99681e-06	0.000474154	1.0,1.0	0.373,0.649	0.489	RI	G61088_7930458-7932457	SGR4C.vs.SGR4X	chr09:7925457-7938192(-)	Os09g0306800	LOC_Os09g13630	EMF2B	EMBRYONIC FLOWER 2B	Zinc finger, C2H2-type domain containing protein.	ZOS9-03 - C2H2 zinc finger protein, expressed
71577	G20786	742	119	6.05655e-08	3.61385e-05	1.0,1.0	0.554,0.353	0.546	RI	G20786_14196326-14197554	SGR4C.vs.SGR4X	chr03:14196327-14199254(-)	Os03g0364000	LOC_Os03g24920	NULL	NULL	Similar to ubiquitin-like protein.	ubiquitin family protein, putative, expressed
71896	G31833	777	119	6.84006e-08	3.85096e-05	1.0,1.0	0.457,0.17	0.686	RI	G31833_28491951-28493481	SGR4C.vs.SGR4X	chr04:28482357-28494428(-)	Os04g0566800	LOC_Os04g47906	NULL	NULL	Spc97/Spc98 family protein.	gamma-tubulin complex component 6, putative, expressed
71930	G54778	5923	119	5.40434e-08	3.28475e-05	1.0,1.0	0.336,0.612	0.526	RI	G54778_7341053-7347790	SGR4C.vs.SGR4X	chr08:7338072-7348077(-)	Os08g0220600	LOC_Os08g12430	NULL	NULL	Hypothetical conserved gene.	VERNALIZATION-INSENSITIVE, putative, expressed
464	G7653	389	119	7.04491e-06	0.000999293	1.0,1.0	0.582,0.905	0.256	A3S	G7653_34873476-34873815	SGR4C.vs.SGR4X	chr01:34868404-34880637(-)	Os01g0818600//Os01g0818700	LOC_Os01g60280	NULL//NULL	NULL//NULL	Similar to cDNA clone:J013021N20, full insert sequence.//Leucine-rich repeat, N-terminal domain containing protein.	ATP binding protein, putative, expressed
622	G30866	430	119	7.14878e-08	2.71401e-05	1.0,1.0	0.356,0.48	0.582	A3S	G30866_24433940-24434927	SGR4C.vs.SGR4X	chr04:24431489-24440677(-)	Os04g0489100	LOC_Os04g41200	NULL	NULL	Lipase, class 3 family protein.	lipase, putative, expressed
836	G41151	620	119	7.7955e-07	0.000197166	0.942,0.913	0.645,0.794	0.208	A3S	G41151_4347069-4348126	SGR4C.vs.SGR4X	chr06:4345918-4353384(-)	Os06g0186400	LOC_Os06g08720	SCP32	SERINE CARBOXYPEPTIDASE 32	Similar to Serine carboxypeptidase II-2 precursor (EC 3.4.16.6) (CP-MII.2) (Fragment).	OsSCP32 - Putative Serine Carboxypeptidase homologue, expressed
1101	G62530	651	119	4.2084e-08	1.69756e-05	1.0,1.0	0.782,0.815	0.202	A3S	G62530_16227389-16228027	SGR4C.vs.SGR4X	chr09:16224817-16229508(+)	Os09g0438400	LOC_Os09g26700	NULL	NULL	Similar to Choline/ethanolamine kinase.	choline/ethanolamine kinase, putative, expressed
1593	G50921	243	119	1.84811e-09	1.49096e-06	0.926,0.911	0.659,0.683	0.248	A3S	G50921_19503713-19503982	SGR4C.vs.SGR4X	chr07:19500833-19507009(+)	Os07g0511000	LOC_Os07g32670	NULL	NULL	Conserved hypothetical protein.	expressed protein
1613	G10924	135	119	2.55454e-06	0.000451699	1.0,1.0	0.841,0.658	0.25	A3S	G10924_5506677-5506857	SGR4C.vs.SGR4X	chr02:5505016-5508425(+)	Os02g0198300	LOC_Os02g10480	NULL	NULL	Arf GTPase activating protein family protein.	stromal membrane-associated protein, putative, expressed
2317	G68952	299	119	6.33156e-06	0.0009394	0.9,1.0	0.549,0.733	0.309	A3S	G68952_21709064-21709726	SGR4C.vs.SGR4X	chr10:21706700-21711059(-)	Os10g0553300	LOC_Os10g40555//LOC_Os10g40550	TPP2	TREHALOSE-6-PHOSPHATE PHOSHPHATASE 2	Similar to Trehalose-6-phosphate phosphatase.	expressed protein//CPuORF23 - conserved peptide uORF-containing transcript, expressed
2537	G41649	444	119	2.48402e-08	1.06879e-05	1.0,1.0	0.302,0.51	0.594	A3S	G41649_6810319-6810812	SGR4C.vs.SGR4X	chr06:6809504-6811963(-)	Os06g0231600	LOC_Os06g12560	NULL	NULL	Similar to RING-H2 finger protein ATL1Q.	zinc finger, C3HC4 type, domain containing protein, expressed
3370	G73305	334	119	4.02288e-09	2.73302e-06	0.976,1.0	0.661,0.781	0.267	A3S	G73305_18786274-18786530	SGR4C.vs.SGR4X	chr11:18774554-18789306(+)	Os11g0520500//Os11g0520900	LOC_Os11g31950	NULL//NULL	NULL//NULL	Conserved hypothetical protein.//NULL	expressed protein
3684	G28271	1157	119	2.48263e-11	4.57796e-08	1.0,0.943	0.567,0.73	0.323	A3S	G28271_11284824-11285949	SGR4C.vs.SGR4X	chr04:11272494-11286378(+)	Os04g0270100	LOC_Os04g20220	NULL	NULL	Similar to G1 to S phase transition protein 1 homolog (GTP-binding protein GST1- HS).	elongation factor Tu, putative, expressed
3960	G70707	255	119	1.49125e-08	7.69962e-06	1.0,1.0	0.341,0.483	0.588	A3S	G70707_5874946-5875405	SGR4C.vs.SGR4X	chr11:5873322-5882004(-)	Os11g0213000	LOC_Os11g10710	RLCK318	RECEPTOR-LIKE CYTOPLASMIC KINASE 318	Similar to Protein kinase domain containing protein, expressed.	protein kinase domain containing protein, expressed
3996	G65579	133	119	2.5541e-06	0.000451699	0.41,0.434	0.908,0.931	-0.497	A3S	G65579_6597052-6598636	SGR4C.vs.SGR4X	chr10:6597053-6599560(-)	Os10g0195250	LOC_Os10g11889	NULL	NULL	Conserved hypothetical protein.	expressed protein
5074	G6720	1031	119	6.84578e-06	0.000981838	1.0,1.0	0.536,0.235	0.615	A3S	G6720_30883450-30884551	SGR4C.vs.SGR4X	chr01:30878893-30886338(+)	Os01g0739400	LOC_Os01g53720	NULL	NULL	Similar to predicted protein.	expressed protein
5403	G1154	259	119	1.89396e-11	4.07455e-08	0.723,0.645	0.432,0.499	0.218	A3S	G1154_4621676-4622519	SGR4C.vs.SGR4X	chr01:4621677-4631365(-)	Os01g0186700	LOC_Os01g09200	NULL	NULL	Similar to Protein kinase GhCLK1 (Fragment).	AGC_AGC_other_NDRh_TRCd.1 - ACG kinases include homologs to PKA, PKG and PKC, expressed
5801	G41146	996	119	4.69614e-10	4.56211e-07	1.0,1.0	0.567,0.79	0.322	A3S	G41146_4178620-4179597	SGR4C.vs.SGR4X	chr06:4167229-4183944(-)	Os06g0183800	LOC_Os06g08480	NULL	NULL	Similar to Chromatin-remodeling factor CHD3.	CHD3-type chromatin-remodeling factor PICKLE, putative, expressed
5916	G69839	1402	119	2.03133e-06	0.000397279	1.0,1.0	0.643,0.915	0.221	A3S	G69839_1881783-1883148	SGR4C.vs.SGR4X	chr11:1879339-1883943(+)	Os11g0140700	LOC_Os11g04490	NULL	NULL	Similar to Saccharopine dehydrogenase family protein, expressed.	astaxanthin synthase KC28, putative, expressed
6088	G15296	597	119	4.45217e-07	0.000133648	0.374,0.285	1.0,1.0	-0.67	A3S	G15296_25694674-25695274	SGR4C.vs.SGR4X	chr02:25693892-25696632(+)	Os02g0640200	LOC_Os02g42730	NULL	NULL	Hypothetical conserved gene.	expressed protein
6089	G15296	478	119	3.02581e-08	1.25991e-05	1.0,1.0	0.543,0.491	0.483	A3S	G15296_25695152-25696082	SGR4C.vs.SGR4X	chr02:25693892-25696632(+)	Os02g0640200	LOC_Os02g42730	NULL	NULL	Hypothetical conserved gene.	expressed protein
6370	G50277	346	119	2.23821e-06	0.000431206	0.558,0.751	1.0,1.0	-0.345	A3S	G50277_16428163-16428475	SGR4C.vs.SGR4X	chr07:16426963-16431503(+)	Os07g0465100	NULL	NULL	NULL	Conserved hypothetical protein.	NULL
7042	G63674	786	119	3.54823e-06	0.000587186	1.0,1.0	0.572,0.747	0.341	A3S	G63674_21066312-21067060	SGR4C.vs.SGR4X	chr09:21061116-21068861(-)	Os09g0536000	LOC_Os09g36530	NULL	NULL	Exodeoxyribonuclease III xth family protein.	endonuclease/exonuclease/phosphatase family protein, putative, expressed
8196	G45474	129	119	2.34556e-07	7.54141e-05	0.822,0.48	0.0,0.0	0.651	A3S	G45474_25048637-25048975	SGR4C.vs.SGR4X	chr06:25045846-25055773(+)	Os06g0622800	LOC_Os06g41780	NULL	NULL	Armadillo-type fold domain containing protein.	guanine nucleotide exchange family protein, putative, expressed
8764	G73443	134	119	9.19329e-09	5.15943e-06	0.0,0.47	1.0,1.0	-0.765	A3S	G73443_19452471-19452600	SGR4C.vs.SGR4X	chr11:19448919-19453868(-)	Os11g0533800	LOC_Os11g32940	NULL	NULL	Cyclin-like F-box domain containing protein.	OsFBX421 - F-box domain containing protein, expressed
8781	G24115	379	119	1.76259e-06	0.000355493	0.903,0.935	0.646,0.791	0.201	A3S	G24115_29140337-29140728	SGR4C.vs.SGR4X	chr03:29137663-29145552(-)	Os03g0719300	LOC_Os03g51000	NULL	NULL	Similar to Dihydroxyacetone kinase-like protein.	3,4-dihydroxy-2-butanone kinase, putative, expressed
8782	G24115	1120	119	1.31886e-06	0.000283731	1.0,1.0	0.389,0.56	0.525	A3S	G24115_29142498-29143571	SGR4C.vs.SGR4X	chr03:29137663-29145552(-)	Os03g0719300	LOC_Os03g51000	NULL	NULL	Similar to Dihydroxyacetone kinase-like protein.	3,4-dihydroxy-2-butanone kinase, putative, expressed
9012	G38687	1198	119	7.29491e-09	4.28012e-06	1.0,1.0	0.353,0.23	0.709	A3S	G38687_24348441-24351451	SGR4C.vs.SGR4X	chr05:24347040-24354943(+)	Os05g0495600	LOC_Os05g41580	ACA7	CA2+-ATPASE 7	Similar to autoinhibited calcium ATPase.	calcium-transporting ATPase, plasma membrane-type, putative, expressed
9188	G23924	136	119	7.69636e-07	0.000197166	0.656,0.86	1.0,1.0	-0.242	A3S	G23924_28310211-28310293	SGR4C.vs.SGR4X	chr03:28307980-28312633(-)	Os03g0704200	LOC_Os03g49730	NULL	NULL	Zinc finger, MYND-type domain containing protein.	zinc finger protein, putative, expressed
9777	G22716	2635	119	1.05191e-06	0.000234103	1.0,1.0	0.549,0.119	0.666	A3S	G22716_22374674-22377263	SGR4C.vs.SGR4X	chr03:22372889-22381323(+)	Os03g0599600	LOC_Os03g40260	NULL	NULL	Regulator of chromosome condensation, RCC1 domain containing protein.	Regulator of chromosome condensation domain containing protein, expressed
10158	G36939	1040	119	7.77156e-14	3.19934e-10	1.0,1.0	0.629,0.652	0.359	A3S	G36939_16296913-16299343	SGR4C.vs.SGR4X	chr05:16296914-16300385(-)	Os05g0346200	LOC_Os05g27930	ERF42	ETHYLENE RESPONSE FACTOR 42	Similar to Dehydration-responsive element-binding protein 2B.	AP2 domain containing protein, expressed
10422	G11677	965	119	4.01027e-09	2.73302e-06	1.0,1.0	0.279,0.425	0.648	A3S	G11677_9526412-9527368	SGR4C.vs.SGR4X	chr02:9523632-9532152(+)	Os02g0266500	LOC_Os02g16670	NULL	NULL	tRNA(Ile)-lysidine/2-thiocytidine synthase domain containing protein.	ATP-binding domain-containing protein, putative, expressed
10886	G37660	716	119	8.71825e-08	3.04149e-05	0.955,1.0	0.659,0.736	0.28	A3S	G37660_19495494-19496140	SGR4C.vs.SGR4X	chr05:19490677-19498340(+)	Os05g0400800	LOC_Os05g33260	NULL	NULL	Similar to cDNA clone:J013037E09, full insert sequence.	1-5-phosphoribosyl-5-5-phosphoribosylaminomethylideneaminoimidazole-4-carboxamide isomerase, chloroplast precursor, putative, expressed
10890	G37660	1625	119	7.76347e-08	2.78364e-05	0.935,1.0	0.547,0.643	0.373	A3S	G37660_19494585-19496140	SGR4C.vs.SGR4X	chr05:19490677-19498340(+)	Os05g0400800	LOC_Os05g33260	NULL	NULL	Similar to cDNA clone:J013037E09, full insert sequence.	1-5-phosphoribosyl-5-5-phosphoribosylaminomethylideneaminoimidazole-4-carboxamide isomerase, chloroplast precursor, putative, expressed
10954	G57973	588	119	5.35768e-06	0.000813611	1.0,1.0	0.699,0.69	0.306	A3S	G57973_22084762-22086078	SGR4C.vs.SGR4X	chr08:22082265-22101157(-)	Os08g0451700	LOC_Os08g35050	NULL	NULL	Conserved hypothetical protein.	ARID/BRIGHT DNA-binding domain containing protein, expressed
11492	G13982	414	119	8.24334e-07	0.000200764	0.923,1.0	0.724,0.774	0.213	A3S	G13982_19410069-19410502	SGR4C.vs.SGR4X	chr02:19401323-19420843(-)	Os02g0528900	LOC_Os02g32690	PDR2	PLEIOTROPIC DRUG RESISTANCE 2	Similar to PDR-like ABC transporter.	pleiotropic drug resistance protein 15, putative, expressed
11510	G70832	1008	119	9.72012e-07	0.000220118	1.0,1.0	0.551,0.805	0.322	A3S	G70832_6539656-6540605	SGR4C.vs.SGR4X	chr11:6538692-6541924(+)	Os11g0225000	LOC_Os11g11780	RLCK319	RECEPTOR-LIKE CYTOPLASMIC KINASE 319	Serine/threonine protein kinase-related domain containing protein.	cysteine-rich receptor-like protein kinase 21 precursor, putative, expressed
11511	G70832	621	119	1.59788e-06	0.000332669	1.0,1.0	0.543,0.801	0.328	A3S	G70832_6540043-6540777	SGR4C.vs.SGR4X	chr11:6538692-6541924(+)	Os11g0225000	LOC_Os11g11780	RLCK319	RECEPTOR-LIKE CYTOPLASMIC KINASE 319	Serine/threonine protein kinase-related domain containing protein.	cysteine-rich receptor-like protein kinase 21 precursor, putative, expressed
11849	G46032	123	119	9.24632e-07	0.000213128	0.614,0.599	0.244,0.154	0.408	A3S	G46032_27744471-27744647	SGR4C.vs.SGR4X	chr06:27743191-27747119(+)	Os06g0669800	LOC_Os06g45850	NULL	NULL	Ovarian tumour, otubain domain containing protein.	OTU-like cysteine protease family protein, putative, expressed
11962	G5198	1177	119	3.61633e-06	0.000590881	0.636,0.714	1.0,1.0	-0.325	A3S	G5198_24313952-24315159	SGR4C.vs.SGR4X	chr01:24312601-24317553(+)	Os01g0612900	LOC_Os01g42730	GELP17	GDSL ESTERASE/LIPASE PROTEIN 17	Lipase, GDSL domain containing protein.	GDSL-like lipase/acylhydrolase, putative, expressed
12155	G77926	366	119	5.03833e-07	0.000147806	1.0,1.0	0.645,0.281	0.537	A3S	G77926_10808666-10810182	SGR4C.vs.SGR4X	chr12:10807109-10810671(+)	Os12g0284850	NULL	NULL	NULL	Hypothetical gene.	NULL
12339	G21247	122	119	2.22686e-08	9.91185e-06	0.0,0.0	1.0,1.0	-1	A3S	G21247_16192147-16192804	SGR4C.vs.SGR4X	chr03:16181094-16194031(-)	Os03g0399532	LOC_Os03g28140	NULL	NULL	Similar to phosphatidylinositol-4-phosphate 5-kinase family protein.	1-phosphatidylinositol-4-phosphate 5-kinase/ zinc ion binding protein, putative, expressed
13002	G5427	336	119	3.75264e-06	0.000603869	1.0,0.835	0.563,0.652	0.31	A3S	G5427_25320804-25321093	SGR4C.vs.SGR4X	chr01:25317115-25323500(+)	NULL	LOC_Os01g44170	NULL	NULL	NULL	expressed protein
13204	G16752	257	119	8.55228e-07	0.000204431	0.316,0.0	0.764,1.0	-0.724	A3S	G16752_32083888-32084376	SGR4C.vs.SGR4X	chr02:32081059-32085569(-)	Os02g0761700	LOC_Os02g52420	NULL	NULL	Peptidase M24 family protein.	peptidase, M24 family protein, putative, expressed
13229	G54778	5587	119	1.4407e-08	7.69962e-06	1.0,1.0	0.307,0.553	0.57	A3S	G54778_7341053-7347194	SGR4C.vs.SGR4X	chr08:7338072-7348077(-)	Os08g0220600	LOC_Os08g12430	NULL	NULL	Hypothetical conserved gene.	VERNALIZATION-INSENSITIVE, putative, expressed
13230	G54778	5799	119	5.7356e-07	0.000164522	1.0,1.0	0.461,0.701	0.419	A3S	G54778_7341053-7347406	SGR4C.vs.SGR4X	chr08:7338072-7348077(-)	Os08g0220600	LOC_Os08g12430	NULL	NULL	Hypothetical conserved gene.	VERNALIZATION-INSENSITIVE, putative, expressed
47	G23601	3705	119	4.51271e-06	0.000581424	0.839,0.902	0.528,0.588	0.313	A5S	G23601_27111909-27115559	SGR4C.vs.SGR4X	chr03:27111441-27116532(-)	Os03g0681400	LOC_Os03g47770	UBC25	UBIQUITIN-CONJUGATING ENZYME 25	Similar to Ubiquitin-conjugating enzyme E2-18 kDa (EC 6.3.2.19) (Ubiquitin- conjugating enzyme 15) (Ubiquitin-protein ligase) (Ubiquitin carrier protein) (PM42).	ubiquitin-conjugating enzyme E2 W, putative, expressed
83	G24254	780	119	1.72306e-10	1.51701e-07	0.961,0.966	0.6,0.575	0.376	A5S	G24254_30295506-30296314	SGR4C.vs.SGR4X	chr03:30293091-30298281(+)	Os03g0738200//Os03g0738300	LOC_Os03g52830	NULL//NULL	NULL//NULL	Hypothetical conserved gene.//Hypothetical protein.	FATC domain containing protein, expressed
372	G7653	599	119	3.84651e-06	0.000549167	1.0,1.0	0.38,0.848	0.386	A5S	G7653_34873746-34874301	SGR4C.vs.SGR4X	chr01:34868404-34880637(-)	Os01g0818600//Os01g0818700	LOC_Os01g60280	NULL//NULL	NULL//NULL	Similar to cDNA clone:J013021N20, full insert sequence.//Leucine-rich repeat, N-terminal domain containing protein.	ATP binding protein, putative, expressed
891	G77555	1047	119	7.60214e-06	0.000854433	0.97,0.958	0.783,0.67	0.237	A5S	G77555_8678216-8679479	SGR4C.vs.SGR4X	chr12:8669833-8679483(-)	Os12g0254400//Os12g0254601	LOC_Os12g15222	NULL//NULL	NULL//NULL	Hypothetical protein.//Hypothetical gene.	expressed protein
1001	G33437	591	119	9.23059e-11	8.86557e-08	1.0,1.0	0.762,0.743	0.248	A5S	G33437_35092616-35093184	SGR4C.vs.SGR4X	chr04:35089348-35098713(-)	Os04g0686600//Os04g0686650	LOC_Os04g58990//LOC_Os04g59000	NULL//NULL	NULL//NULL	Similar to H0723C07.12 protein.//Similar to H0723C07.13 protein.	CAMK_CAMK_like_ULKh_APGy.3 - CAMK includes calcium/calmodulin depedent protein kinases, expressed//protein kinase family protein, putative, expressed
1451	G69118	587	119	1.36486e-06	0.000254767	0.67,0.422	1.0,1.0	-0.454	A5S	G69118_22474234-22475562	SGR4C.vs.SGR4X	chr10:22474235-22477906(+)	Os10g0567200	NULL	NULL	NULL	Hypothetical protein.	NULL
1526	G74362	5147	119	5.56721e-06	0.000656658	1.0,1.0	0.681,0.465	0.427	A5S	G74362_23543501-23548581	SGR4C.vs.SGR4X	chr11:23536112-23548581(-)	Os11g0609500//Os11g0609550	LOC_Os11g39530	RLCK339//NULL	RECEPTOR-LIKE CYTOPLASMIC KINASE 339//NULL	Similar to Jacalin-like lectin domain containing protein.//NULL	jacalin-like lectin domain containing protein, expressed
1540	G80216	376	119	2.49337e-08	9.0836e-06	1.0,1.0	0.487,0.275	0.619	A5S	G80216_22724329-22726859	SGR4C.vs.SGR4X	chr12:22722497-22726859(-)	Os12g0557800	LOC_Os12g37100	NULL	NULL	Pentatricopeptide repeat domain containing protein.	pentatricopeptide repeat domain containing protein, putative, expressed
1723	G9586	587	119	3.2675e-11	3.83568e-08	0.522,0.401	0.148,0.189	0.293	A5S	G9586_125378-125920	SGR4C.vs.SGR4X	chr02:124392-127637(+)	Os02g0102300	LOC_Os02g01220	STR5	SULFURTRANSFERASE 5	Similar to Thiosulfate sulfurtransferase (EC 2.8.1.1) (Rhodanese) (Senescence- associated protein) (Sulfurtransferase protein 16) (AtStr16).	rhodanese-like domain containing protein, putative, expressed
2203	G41649	500	119	7.86647e-09	4.15546e-06	1.0,1.0	0.305,0.481	0.607	A5S	G41649_6810728-6811288	SGR4C.vs.SGR4X	chr06:6809504-6811963(-)	Os06g0231600	LOC_Os06g12560	NULL	NULL	Similar to RING-H2 finger protein ATL1Q.	zinc finger, C3HC4 type, domain containing protein, expressed
2229	G6840	2073	119	4.76597e-06	0.000598876	1.0,1.0	0.581,0.683	0.368	A5S	G6840_31395648-31397775	SGR4C.vs.SGR4X	chr01:31394832-31401701(+)	Os01g0749900	LOC_Os01g54580	NULL	NULL	Protein of unknown function DUF250 domain containing protein.	transporter family protein, putative, expressed
2297	G50797	875	119	2.88012e-06	0.000440992	1.0,1.0	0.488,0.754	0.379	A5S	G50797_18722944-18723799	SGR4C.vs.SGR4X	chr07:18717034-18725768(-)	Os07g0498800	LOC_Os07g31540	NULL	NULL	Similar to Calreticulin interacted protein.	ubiquitin family protein, putative, expressed
2298	G50797	704	119	5.88547e-06	0.00067587	1.0,1.0	0.549,0.795	0.328	A5S	G50797_18723115-18723799	SGR4C.vs.SGR4X	chr07:18717034-18725768(-)	Os07g0498800	LOC_Os07g31540	NULL	NULL	Similar to Calreticulin interacted protein.	ubiquitin family protein, putative, expressed
2489	G65908	436	119	4.19423e-06	0.000575481	0.555,0.773	1.0,1.0	-0.336	A5S	G65908_8071523-8071897	SGR4C.vs.SGR4X	chr10:8070371-8075287(+)	Os10g0212100	LOC_Os10g15164	NULL	NULL	Conserved hypothetical protein.	expressed protein
2549	G76320	972	119	1.54398e-06	0.000276478	0.606,0.651	0.304,0.279	0.337	A5S	G76320_3236994-3237943	SGR4C.vs.SGR4X	chr12:3235604-3243741(-)	Os12g0163800	LOC_Os12g06670	NULL	NULL	Similar to ATP binding protein.	protein kinase family protein, putative, expressed
2694	G68596	722	119	9.17193e-06	0.000998984	0.965,0.92	0.645,0.761	0.239	A5S	G68596_20065725-20066397	SGR4C.vs.SGR4X	chr10:20060891-20070551(+)	Os10g0518800	LOC_Os10g37480	NULL	NULL	Serine/threonine protein kinase domain containing protein.	STE_PAK_Ste20_STLK.6 - STE kinases include homologs to sterile 7, sterile 11 and sterile 20 from yeast, expressed
2718	G67480	135	119	1.83648e-06	0.000309361	1.0,1.0	0.595,0.398	0.504	A5S	G67480_15330867-15330956	SGR4C.vs.SGR4X	chr10:15330610-15336375(+)	Os10g0430600//Os10g0430700	LOC_Os10g29495//LOC_Os10g29502//LOC_Os10g29514	NULL//NULL	NULL//NULL	Aminotransferase, class-II, pyridoxal-phosphate binding site domain containing protein.//Conserved hypothetical protein.	speckle-type POZ protein, putative, expressed//expressed protein//expressed protein
2767	G66724	1256	119	3.13314e-06	0.00047288	1.0,1.0	0.707,0.872	0.211	A5S	G66724_11711496-11712951	SGR4C.vs.SGR4X	chr10:11697970-11713558(-)	Os10g0370800	LOC_Os10g22570	NULL	NULL	Similar to cellulase containing protein.	cellulase, putative, expressed
3367	G17632	3257	119	4.22739e-07	9.50262e-05	1.0,1.0	0.681,0.585	0.367	A5S	G17632_35807420-35810782	SGR4C.vs.SGR4X	chr02:35804589-35812446(+)	Os02g0832700	LOC_Os02g58580	NULL	NULL	Similar to Metal tolerance protein C2.	cation efflux family protein, putative, expressed
3395	G70707	2257	119	4.05781e-06	0.00057161	1.0,1.0	0.442,0.844	0.357	A5S	G70707_5875365-5877559	SGR4C.vs.SGR4X	chr11:5873322-5882004(-)	Os11g0213000	LOC_Os11g10710	RLCK318	RECEPTOR-LIKE CYTOPLASMIC KINASE 318	Similar to Protein kinase domain containing protein, expressed.	protein kinase domain containing protein, expressed
3396	G70707	678	119	2.22356e-09	1.56613e-06	1.0,1.0	0.105,0.513	0.691	A5S	G70707_5876944-5877559	SGR4C.vs.SGR4X	chr11:5873322-5882004(-)	Os11g0213000	LOC_Os11g10710	RLCK318	RECEPTOR-LIKE CYTOPLASMIC KINASE 318	Similar to Protein kinase domain containing protein, expressed.	protein kinase domain containing protein, expressed
3634	G19661	865	119	1.03704e-07	2.83384e-05	1.0,1.0	0.665,0.891	0.222	A5S	G19661_8822682-8823647	SGR4C.vs.SGR4X	chr03:8819144-8824333(+)	Os03g0266700	LOC_Os03g16000	NULL	NULL	Src homology-3 domain containing protein.	src homology-3 domain protein 3, putative, expressed
4347	G69424	1334	119	4.15721e-06	0.000575481	1.0,1.0	0.358,0.707	0.468	A5S	G69424_439843-441114	SGR4C.vs.SGR4X	chr11:438688-445289(+)	Os11g0109500	LOC_Os11g01830	NULL	NULL	Staphylococcal nuclease (SNase-like), OB-fold domain containing protein.	staphylococcal nuclease homologue, putative, expressed
4505	G65787	292	119	3.55401e-08	1.17338e-05	1.0,1.0	0.268,0.29	0.721	A5S	G65787_6587009-6587488	SGR4C.vs.SGR4X	chr10:6582233-6591490(-)	Os10g0195100//Os10g0195175	LOC_Os10g11870	NULL//NULL	NULL//NULL	Hypothetical conserved gene.//Hypothetical gene.	transposon protein, putative, CACTA, En/Spm sub-class, expressed
4580	G78238	286	119	4.47128e-06	0.000581424	0.094,0.075	0.423,0.266	-0.26	A5S	G78238_12267837-12268564	SGR4C.vs.SGR4X	chr12:12264653-12268564(-)	Os12g0406100	LOC_Os12g21789	NULL	NULL	Glycoside hydrolase, family 43 protein.	expressed protein
4635	G1154	372	119	6.66134e-16	2.3459e-12	0.528,0.468	0.237,0.286	0.237	A5S	G1154_4622468-4622803	SGR4C.vs.SGR4X	chr01:4621677-4631365(-)	Os01g0186700	LOC_Os01g09200	NULL	NULL	Similar to Protein kinase GhCLK1 (Fragment).	AGC_AGC_other_NDRh_TRCd.1 - ACG kinases include homologs to PKA, PKG and PKC, expressed
4965	G41146	817	119	1.41078e-09	1.06464e-06	1.0,1.0	0.684,0.866	0.225	A5S	G41146_4179546-4180352	SGR4C.vs.SGR4X	chr06:4167229-4183944(-)	Os06g0183800	LOC_Os06g08480	NULL	NULL	Similar to Chromatin-remodeling factor CHD3.	CHD3-type chromatin-remodeling factor PICKLE, putative, expressed
5062	G69839	1239	119	2.70304e-06	0.000419965	1.0,1.0	0.619,0.909	0.236	A5S	G69839_1881354-1882565	SGR4C.vs.SGR4X	chr11:1879339-1883943(+)	Os11g0140700	LOC_Os11g04490	NULL	NULL	Similar to Saccharopine dehydrogenase family protein, expressed.	astaxanthin synthase KC28, putative, expressed
5169	G47287	1066	119	2.22469e-07	5.46602e-05	1.0,0.96	0.749,0.68	0.265	A5S	G47287_2010686-2011862	SGR4C.vs.SGR4X	chr07:2007647-2013146(+)	Os07g0138100	LOC_Os07g04550	NULL	NULL	Similar to PH domain containing protein.	pleckstrin homology domain-containing protein, putative, expressed
5218	G15296	625	119	1.97246e-08	8.015e-06	1.0,1.0	0.637,0.647	0.358	A5S	G15296_25693891-25695274	SGR4C.vs.SGR4X	chr02:25693892-25696632(+)	Os02g0640200	LOC_Os02g42730	NULL	NULL	Hypothetical conserved gene.	expressed protein
5416	G61573	1867	119	9.38008e-07	0.000186982	1.0,1.0	0.505,0.293	0.601	A5S	G61573_8655958-8657797	SGR4C.vs.SGR4X	chr09:8646683-8661364(-)	Os09g0315050//Os09g0315100	LOC_Os09g14610	NULL//DCL2B	NULL//DICER-LIKE 2B	Similar to Endoribonuclease Dicer homolog 2b.//Similar to Endoribonuclease Dicer homolog 2b.	DCL2, putative, expressed
5513	G32289	127	119	1.05795e-07	2.83384e-05	0.738,0.584	0.0,0.0	0.661	A5S	G32289_30510772-30511587	SGR4C.vs.SGR4X	chr04:30508843-30513871(-)	Os04g0604600	LOC_Os04g51500	NULL	NULL	Similar to OSIGBa0118P15.10 protein.	expressed protein
5907	G17353	286	119	3.4476e-08	1.17338e-05	1.0,1.0	0.192,0.122	0.843	A5S	G17353_34838115-34838449	SGR4C.vs.SGR4X	chr02:34837739-34843944(+)	Os02g0813500	LOC_Os02g56850	NULL	NULL	Similar to Glutathione reductase, cytosolic.	glutathione reductase, putative, expressed
5924	G63674	447	119	1.37451e-06	0.000254767	1.0,1.0	0.516,0.727	0.379	A5S	G63674_21066944-21067358	SGR4C.vs.SGR4X	chr09:21061116-21068861(-)	Os09g0536000	LOC_Os09g36530	NULL	NULL	Exodeoxyribonuclease III xth family protein.	endonuclease/exonuclease/phosphatase family protein, putative, expressed
6047	G534	145	119	3.70244e-06	0.000535839	0.94,1.0	0.621,0.644	0.337	A5S	G534_1843813-1844070	SGR4C.vs.SGR4X	chr01:1843814-1849186(+)	Os01g0133400	LOC_Os01g04190	PGLCT	PLASTIDIC GLUCOSE TRANSLOCATOR	Similar to Hexose transporter (Fragment).	transporter family protein, putative, expressed
6106	G50739	893	119	1.66203e-06	0.000292656	0.914,0.918	0.704,0.674	0.227	A5S	G50739_18645990-18646851	SGR4C.vs.SGR4X	chr07:18643020-18653628(+)	Os07g0497400	LOC_Os07g31460	NULL	NULL	Similar to ATPNG1 (ARABIDOPSIS THALIANA PEPTIDE-N-GLYCANASE 1)%3B catalytic/ peptide-N4-(N-acetyl-beta-glucosaminyl)asparagine amidase.	peptide-Nasparagine amidase, putative, expressed
6136	G7056	2787	119	5.39894e-09	3.15656e-06	1.0,1.0	0.31,0.204	0.743	A5S	G7056_32486321-32489592	SGR4C.vs.SGR4X	chr01:32483165-32490106(-)	Os01g0770100	LOC_Os01g56370	NULL	NULL	O-acyltransferase, WSD1, N-terminal domain containing protein.	wax synthase, putative, expressed
6170	G11193	341	119	4.8805e-08	1.5625e-05	0.939,0.974	0.607,0.755	0.275	A5S	G11193_6790685-6791488	SGR4C.vs.SGR4X	chr02:6790686-6795165(+)	Os02g0221600	LOC_Os02g12870	NULL	NULL	Similar to predicted protein.	expressed protein
6171	G11193	1631	119	6.46041e-08	1.95012e-05	0.886,0.955	0.482,0.618	0.37	A5S	G11193_6790685-6792778	SGR4C.vs.SGR4X	chr02:6790686-6795165(+)	Os02g0221600	LOC_Os02g12870	NULL	NULL	Similar to predicted protein.	expressed protein
6197	G866	773	119	5.67785e-07	0.000119973	1.0,1.0	0.577,0.758	0.333	A5S	G866_2978563-2979313	SGR4C.vs.SGR4X	chr01:2971125-2980564(-)	Os01g0155400	LOC_Os01g06270	NULL	NULL	Conserved hypothetical protein.	expressed protein
6313	G69952	439	119	2.2684e-08	8.7014e-06	1.0,1.0	0.314,0.125	0.78	A5S	G69952_2415502-2416551	SGR4C.vs.SGR4X	chr11:2413596-2417533(-)	Os11g0151500	LOC_Os11g05390	ENA1	EFFLUX TRANSPORTER OF NICOTIANAMINE 1	Major facilitator superfamily protein.	transporter, major facilitator family, putative, expressed
6653	G21052	338	119	4.64552e-07	0.00010225	1.0,1.0	0.436,0.585	0.49	A5S	G21052_15453263-15453888	SGR4C.vs.SGR4X	chr03:15453264-15458689(+)	Os03g0387500	LOC_Os03g27003	NULL	NULL	Conserved hypothetical protein.	expressed protein
6674	G67818	1086	119	1.75241e-06	0.000303511	1.0,0.805	0.454,0.6	0.376	A5S	G67818_16706909-16707936	SGR4C.vs.SGR4X	chr10:16704943-16708495(-)	Os10g0456800	LOC_Os10g31850	NULL	NULL	Similar to CHY zinc finger family protein, expressed.	RING finger and CHY zinc finger domain-containing protein 1, putative, expressed
6681	G62029	1785	119	8.64839e-06	0.000951774	0.881,0.953	0.585,0.665	0.292	A5S	G62029_13706487-13708389	SGR4C.vs.SGR4X	chr09:13706488-13711511(+)	Os09g0394900	LOC_Os09g23160	ANN9	ANNEXIN 9	Similar to Annexin-like protein.	annexin, putative, expressed
7072	G52879	776	119	4.11389e-07	9.44853e-05	0.133,0.133	1.0,1.0	-0.867	A5S	G52879_28259466-28260181	SGR4C.vs.SGR4X	chr07:28258401-28271320(+)	Os07g0669000	LOC_Os07g47280//LOC_Os07g47284	NULL	NULL	Similar to Catalytic subunit of polymerase zeta.	DNA polymerase zeta catalytic subunit, putative, expressed//DNA polymerase zeta catalytic subunit, putative, expressed
7248	G24731	1051	119	6.53159e-07	0.000135306	0.0,0.221	1.0,0.531	-0.655	A5S	G24731_32334084-32335284	SGR4C.vs.SGR4X	chr03:32328979-32335434(-)	Os03g0779400	LOC_Os03g56740	NULL	NULL	NULL	expressed protein
7569	G61532	603	119	5.06746e-06	0.000608383	1.0,1.0	0.787,0.801	0.206	A5S	G61532_11532531-11533560	SGR4C.vs.SGR4X	chr09:11529970-11533560(-)	Os09g0357250	NULL	NULL	NULL	Conserved hypothetical protein.	NULL
7694	G35774	237	119	1.73936e-07	4.48203e-05	1.0,1.0	0.775,0.659	0.283	A5S	G35774_9651908-9652092	SGR4C.vs.SGR4X	chr05:9643843-9656823(+)	Os05g0258400	LOC_Os05g16930	NULL	NULL	Protein kinase, catalytic domain domain containing protein.	protein kinase domain containing protein, expressed
7890	G32432	722	119	1.24815e-08	5.785e-06	0.0,0.062	1.0,1.0	-0.969	A5S	G32432_31187346-31188151	SGR4C.vs.SGR4X	chr04:31187086-31196293(+)	Os04g0614650//Os04g0614700	LOC_Os04g52460	NULL//NULL	NULL//NULL	Similar to OSIGBa0126B18.8 protein.//Similar to OSIGBa0126B18.8 protein.	retrotransposon protein, putative, unclassified, expressed
8154	G49520	129	119	3.55128e-07	8.52711e-05	0.27,0.58	1.0,1.0	-0.575	A5S	G49520_13032482-13032935	SGR4C.vs.SGR4X	chr07:13026430-13037447(+)	Os07g0413700	LOC_Os07g23110	NULL	NULL	Similar to Poly.	poly synthetase 1, putative, expressed
8768	G49527	1356	119	1.36984e-06	0.000254767	1.0,1.0	0.75,0.839	0.206	A5S	G49527_12796448-12797793	SGR4C.vs.SGR4X	chr07:12794960-12803568(-)	Os07g0409900	LOC_Os07g22710	NULL	NULL	Similar to Calcium-dependent protein kinase.	CAMK_CAMK_like.32 - CAMK includes calcium/calmodulin depedent protein kinases, expressed
8838	G8700	1058	119	8.53137e-06	0.000948778	1.0,1.0	0.73,0.741	0.264	A5S	G8700_39359767-39361515	SGR4C.vs.SGR4X	chr01:39357455-39362884(-)	Os01g0904200	LOC_Os01g67720	NULL	NULL	Similar to protein kinase.	ABC1 family domain containing protein, putative, expressed
9059	G37660	3109	119	2.00222e-06	0.000325437	0.648,1.0	0.159,0.157	0.666	A5S	G37660_19491489-19494687	SGR4C.vs.SGR4X	chr05:19490677-19498340(+)	Os05g0400800	LOC_Os05g33260	NULL	NULL	Similar to cDNA clone:J013037E09, full insert sequence.	1-5-phosphoribosyl-5-5-phosphoribosylaminomethylideneaminoimidazole-4-carboxamide isomerase, chloroplast precursor, putative, expressed
9060	G37660	4050	119	5.51088e-08	1.71243e-05	0.938,1.0	0.549,0.681	0.354	A5S	G37660_19491489-19495628	SGR4C.vs.SGR4X	chr05:19490677-19498340(+)	Os05g0400800	LOC_Os05g33260	NULL	NULL	Similar to cDNA clone:J013037E09, full insert sequence.	1-5-phosphoribosyl-5-5-phosphoribosylaminomethylideneaminoimidazole-4-carboxamide isomerase, chloroplast precursor, putative, expressed
9084	G20162	241	119	2.08162e-07	5.23627e-05	0.0,0.0	0.292,0.305	-0.298	A5S	G20162_10883885-10884114	SGR4C.vs.SGR4X	chr03:10866498-10884266(-)	Os03g0306200//Os03g0306302	LOC_Os03g19340	NULL//NULL	NULL//NULL	Similar to transducin family protein / WD-40 repeat family protein.//Hypothetical conserved gene.	WD domain, G-beta repeat domain containing protein, expressed
9499	G13982	811	119	3.70399e-11	3.91327e-08	0.971,0.973	0.68,0.641	0.311	A5S	G13982_19408268-19409251	SGR4C.vs.SGR4X	chr02:19401323-19420843(-)	Os02g0528900	LOC_Os02g32690	PDR2	PLEIOTROPIC DRUG RESISTANCE 2	Similar to PDR-like ABC transporter.	pleiotropic drug resistance protein 15, putative, expressed
9507	G13982	311	119	3.63978e-06	0.000534087	1.0,1.0	0.624,0.389	0.494	A5S	G13982_19413781-19414392	SGR4C.vs.SGR4X	chr02:19401323-19420843(-)	Os02g0528900	LOC_Os02g32690	PDR2	PLEIOTROPIC DRUG RESISTANCE 2	Similar to PDR-like ABC transporter.	pleiotropic drug resistance protein 15, putative, expressed
9757	G43532	2069	119	1.8881e-06	0.000311685	1.0,1.0	0.66,0.646	0.347	A5S	G43532_15763321-15765627	SGR4C.vs.SGR4X	chr06:15760986-15765627(-)	Os06g0472700	LOC_Os06g27830	NULL	NULL	Conserved hypothetical protein.	expressed protein
9966	G6715	356	119	1.48725e-06	0.000270909	1.0,0.942	0.764,0.767	0.205	A5S	G6715_30924235-30924541	SGR4C.vs.SGR4X	chr01:30922757-30927461(-)	Os01g0740500	LOC_Os01g53800	NULL	NULL	Similar to glutamate carboxypeptidase 2.	glutamate carboxypeptidase 2, putative, expressed
10005	G77926	314	119	7.2141e-06	0.000819538	1.0,1.0	0.747,0.672	0.29	A5S	G77926_10807108-10808779	SGR4C.vs.SGR4X	chr12:10807109-10810671(+)	Os12g0284850	NULL	NULL	NULL	Hypothetical gene.	NULL
10271	G42561	1958	119	4.93159e-06	0.000598876	1.0,1.0	0.61,0.797	0.296	A5S	G42561_11210140-11212188	SGR4C.vs.SGR4X	chr06:11209825-11215343(+)	Os06g0300700	LOC_Os06g19650	NULL	NULL	Protein phosphatase 4 core regulatory subunit R2 domain containing protein.	expressed protein
10281	G16838	130	119	8.11711e-08	2.31776e-05	1.0,1.0	0.314,0.0	0.843	A5S	G16838_32455705-32455864	SGR4C.vs.SGR4X	chr02:32454551-32458197(+)	Os02g0769700	LOC_Os02g53030	RLCK84	RECEPTOR-LIKE CYTOPLASMIC KINASE 84	Protein kinase, core domain containing protein.	mitogen-activated protein kinase kinase kinase 1, putative, expressed
121	G24254	172	119	2.53694e-10	2.21278e-07	0.984,0.983	0.743,0.776	0.224	SE	G24254_30296261-30296314	SGR4C.vs.SGR4X	chr03:30293091-30298281(+)	Os03g0738200//Os03g0738300	LOC_Os03g52830	NULL//NULL	NULL//NULL	Hypothetical conserved gene.//Hypothetical protein.	FATC domain containing protein, expressed
1278	G69746	227	119	1.41012e-11	1.70299e-08	1.0,0.934	0.634,0.528	0.386	SE	G69746_1620159-1620267	SGR4C.vs.SGR4X	chr11:1618494-1624219(-)	Os11g0134900	LOC_Os11g04020	TOM1	TRANSPORTER OF MUGINEIC ACID 1	Similar to Major facilitator superfamily antiporter.	major facilitator superfamily antiporter, putative, expressed
1279	G69746	402	119	9.06519e-12	1.18603e-08	1.0,0.921	0.582,0.481	0.429	SE	G69746_1620159-1620442	SGR4C.vs.SGR4X	chr11:1618494-1624219(-)	Os11g0134900	LOC_Os11g04020	TOM1	TRANSPORTER OF MUGINEIC ACID 1	Similar to Major facilitator superfamily antiporter.	major facilitator superfamily antiporter, putative, expressed
1516	G64425	211	119	1.68205e-07	5.38941e-05	1.0,1.0	0.559,0.124	0.658	SE	G64425_22928103-22928195	SGR4C.vs.SGR4X	chr09:22925332-22928738(-)	Os09g0573100	LOC_Os09g39980	NULL	NULL	Ubiquitin domain containing protein.	ubiquitin family protein, putative, expressed
2077	G50921	168	119	3.63109e-09	2.47862e-06	0.872,0.844	0.444,0.531	0.37	SE	G50921_19503713-19503762	SGR4C.vs.SGR4X	chr07:19500833-19507009(+)	Os07g0511000	LOC_Os07g32670	NULL	NULL	Conserved hypothetical protein.	expressed protein
2326	G30874	560	119	1.7413e-06	0.000325457	1.0,0.965	0.738,0.764	0.231	SE	G30874_24563805-24564246	SGR4C.vs.SGR4X	chr04:24560986-24566456(-)	Os04g0491500	LOC_Os04g41450	NULL	NULL	TGF-beta receptor, type I/II extracellular region family protein.	TGF-beta receptor, type I/II extracellular region, putative, expressed
2327	G30874	1584	119	9.26562e-07	0.000192801	1.0,0.934	0.593,0.668	0.337	SE	G30874_24563805-24565270	SGR4C.vs.SGR4X	chr04:24560986-24566456(-)	Os04g0491500	LOC_Os04g41450	NULL	NULL	TGF-beta receptor, type I/II extracellular region family protein.	TGF-beta receptor, type I/II extracellular region, putative, expressed
2328	G30874	337	119	5.88454e-06	0.000905757	1.0,0.953	0.703,0.788	0.231	SE	G30874_24565052-24565270	SGR4C.vs.SGR4X	chr04:24560986-24566456(-)	Os04g0491500	LOC_Os04g41450	NULL	NULL	TGF-beta receptor, type I/II extracellular region family protein.	TGF-beta receptor, type I/II extracellular region, putative, expressed
2598	G9586	361	119	0	0	0.873,0.815	0.468,0.55	0.335	SE	G9586_125849-126091	SGR4C.vs.SGR4X	chr02:124392-127637(+)	Os02g0102300	LOC_Os02g01220	STR5	SULFURTRANSFERASE 5	Similar to Thiosulfate sulfurtransferase (EC 2.8.1.1) (Rhodanese) (Senescence- associated protein) (Sulfurtransferase protein 16) (AtStr16).	rhodanese-like domain containing protein, putative, expressed
2977	G68952	234	119	8.77439e-07	0.000191331	0.92,1.0	0.616,0.74	0.282	SE	G68952_21709611-21709726	SGR4C.vs.SGR4X	chr10:21706700-21711059(-)	Os10g0553300	LOC_Os10g40555//LOC_Os10g40550	TPP2	TREHALOSE-6-PHOSPHATE PHOSHPHATASE 2	Similar to Trehalose-6-phosphate phosphatase.	expressed protein//CPuORF23 - conserved peptide uORF-containing transcript, expressed
3265	G41649	203	119	6.86067e-08	2.44801e-05	1.0,1.0	0.575,0.732	0.347	SE	G41649_6810728-6810812	SGR4C.vs.SGR4X	chr06:6809504-6811963(-)	Os06g0231600	LOC_Os06g12560	NULL	NULL	Similar to RING-H2 finger protein ATL1Q.	zinc finger, C3HC4 type, domain containing protein, expressed
3266	G4702	2566	119	3.73285e-08	1.53356e-05	0.965,1.0	0.673,0.842	0.225	SE	G4702_21923800-21926247	SGR4C.vs.SGR4X	chr01:21922009-21927946(-)	Os01g0571100//Os01g0571166	LOC_Os01g39000	NULL//NULL	NULL//NULL	Similar to gibberellin responsive1.//Similar to gibberellin responsive1.	ZmGR2c, putative, expressed
3571	G58579	195	119	1.94064e-08	9.23275e-06	1.0,1.0	0.449,0.207	0.672	SE	G58579_25861600-25861676	SGR4C.vs.SGR4X	chr08:25859014-25864878(-)	Os08g0520300	LOC_Os08g40880	NULL	NULL	Similar to Oligouridylate binding protein.	RNA recognition motif containing protein, putative, expressed
4617	G3437	156	119	9.81451e-07	0.000200114	0.314,0.372	0.023,0.0	0.331	SE	G3437_15761294-15761331	SGR4C.vs.SGR4X	chr01:15759778-15763276(+)	Os01g0379101	LOC_Os01g28134	NULL	NULL	Conserved hypothetical protein.	expressed protein
4644	G72338	219	119	4.83072e-06	0.000784741	0.946,0.975	0.704,0.799	0.209	SE	G72338_13894920-13895020	SGR4C.vs.SGR4X	chr11:13890546-13915594(-)	Os11g0431700	LOC_Os11g24374	SCP54	SERINE CARBOXYPEPTIDASE 54	Similar to Serine carboxypeptidase.	OsSCP55 - Putative Serine Carboxypeptidase homologue, expressed
5130	G65579	206	119	1.14131e-13	2.98643e-10	0.488,0.543	0.297,0.315	0.21	SE	G65579_6598500-6598587	SGR4C.vs.SGR4X	chr10:6597053-6599560(-)	Os10g0195250	LOC_Os10g11889	NULL	NULL	Conserved hypothetical protein.	expressed protein
5631	G50141	211	119	9.112e-07	0.000192801	0.953,0.798	0.491,0.401	0.429	SE	G50141_15939456-15939548	SGR4C.vs.SGR4X	chr07:15936868-15941058(-)	NULL	LOC_Os07g27390	NULL	NULL	NULL	retrotransposon protein, putative, unclassified, expressed
6220	G7168	211	119	4.6247e-07	0.00011525	0.22,0.361	1.0,1.0	-0.71	SE	G7168_32986609-32986701	SGR4C.vs.SGR4X	chr01:32984150-32994652(+)	Os01g0779100	LOC_Os01g57082	NULL	NULL	Peptidase M16, zinc-binding site domain containing protein.	insulin-degrading enzyme, putative, expressed
6638	G65787	216	119	1.84158e-07	5.78255e-05	1.0,1.0	0.671,0.727	0.301	SE	G65787_6587009-6587106	SGR4C.vs.SGR4X	chr10:6582233-6591490(-)	Os10g0195100//Os10g0195175	LOC_Os10g11870	NULL//NULL	NULL//NULL	Hypothetical conserved gene.//Hypothetical gene.	transposon protein, putative, CACTA, En/Spm sub-class, expressed
6847	G1154	177	119	2.59633e-07	7.22595e-05	0.679,0.562	0.369,0.44	0.216	SE	G1154_4622461-4622519	SGR4C.vs.SGR4X	chr01:4621677-4631365(-)	Os01g0186700	LOC_Os01g09200	NULL	NULL	Similar to Protein kinase GhCLK1 (Fragment).	AGC_AGC_other_NDRh_TRCd.1 - ACG kinases include homologs to PKA, PKG and PKC, expressed
6848	G1154	170	119	4.47642e-13	9.02464e-10	0.811,0.75	0.54,0.616	0.202	SE	G1154_4622468-4622519	SGR4C.vs.SGR4X	chr01:4621677-4631365(-)	Os01g0186700	LOC_Os01g09200	NULL	NULL	Similar to Protein kinase GhCLK1 (Fragment).	AGC_AGC_other_NDRh_TRCd.1 - ACG kinases include homologs to PKA, PKG and PKC, expressed
8065	G67270	351	119	5.0069e-08	1.91727e-05	0.311,0.404	1.0,1.0	-0.642	SE	G67270_14488825-14489057	SGR4C.vs.SGR4X	chr10:14487133-14493136(+)	Os10g0414700	LOC_Os10g27470	NULL	NULL	K Homology domain containing protein.	KH domain containing protein, putative, expressed
8991	G43623	247	119	3.49103e-11	3.65394e-08	0.074,0.243	1.0,1.0	-0.842	SE	G43623_16100508-16100636	SGR4C.vs.SGR4X	chr06:16100009-16102020(-)	NULL	NULL	NULL	NULL	NULL	NULL
8992	G43623	585	119	1.40862e-08	7.134e-06	0.352,0.469	1.0,1.0	-0.59	SE	G43623_16100508-16100974	SGR4C.vs.SGR4X	chr06:16100009-16102020(-)	NULL	NULL	NULL	NULL	NULL	NULL
8994	G43623	205	119	3.39099e-11	3.65394e-08	0.225,0.0	1.0,1.0	-0.887	SE	G43623_16100888-16100974	SGR4C.vs.SGR4X	chr06:16100009-16102020(-)	NULL	NULL	NULL	NULL	NULL	NULL
9374	G69952	364	119	0	0	1.0,1.0	0.431,0.362	0.604	SE	G69952_2415333-2415578	SGR4C.vs.SGR4X	chr11:2413596-2417533(-)	Os11g0151500	LOC_Os11g05390	ENA1	EFFLUX TRANSPORTER OF NICOTIANAMINE 1	Major facilitator superfamily protein.	transporter, major facilitator family, putative, expressed
9375	G69952	195	119	0	0	1.0,1.0	0.364,0.31	0.663	SE	G69952_2415502-2415578	SGR4C.vs.SGR4X	chr11:2413596-2417533(-)	Os11g0151500	LOC_Os11g05390	ENA1	EFFLUX TRANSPORTER OF NICOTIANAMINE 1	Major facilitator superfamily protein.	transporter, major facilitator family, putative, expressed
9739	G50546	188	119	4.3527e-06	0.000734811	1.0,1.0	0.733,0.733	0.267	SE	G50546_17779271-17779340	SGR4C.vs.SGR4X	chr07:17777522-17780505(+)	Os07g0484700	LOC_Os07g30130	NULL	NULL	Myb transcription factor domain containing protein.	MYB family transcription factor, putative, expressed
9740	G50546	262	119	6.61742e-07	0.000152785	1.0,1.0	0.663,0.377	0.48	SE	G50546_17779802-17779945	SGR4C.vs.SGR4X	chr07:17777522-17780505(+)	Os07g0484700	LOC_Os07g30130	NULL	NULL	Myb transcription factor domain containing protein.	MYB family transcription factor, putative, expressed
10952	G63400	311	119	6.4543e-06	0.000955967	1.0,0.889	0.457,0.548	0.442	SE	G63400_19981215-19981407	SGR4C.vs.SGR4X	chr09:19978978-19982401(+)	Os09g0513400	NULL	NULL	NULL	Hypothetical protein.	NULL
11247	G38687	1116	119	1.36562e-06	0.000264694	1.0,1.0	0.483,0.427	0.545	SE	G38687_24348441-24349438	SGR4C.vs.SGR4X	chr05:24347040-24354943(+)	Os05g0495600	LOC_Os05g41580	ACA7	CA2+-ATPASE 7	Similar to autoinhibited calcium ATPase.	calcium-transporting ATPase, plasma membrane-type, putative, expressed
12581	G36939	172	119	1.86429e-12	3.25214e-09	1.0,1.0	0.774,0.808	0.209	SE	G36939_16299290-16299343	SGR4C.vs.SGR4X	chr05:16296914-16300385(-)	Os05g0346200	LOC_Os05g27930	ERF42	ETHYLENE RESPONSE FACTOR 42	Similar to Dehydration-responsive element-binding protein 2B.	AP2 domain containing protein, expressed
13069	G61351	287	119	6.01617e-06	0.000917028	0.356,0.383	1.0,1.0	-0.631	SE	G61351_10265173-10265341	SGR4C.vs.SGR4X	chr09:10260138-10267368(-)	Os09g0337500	LOC_Os09g16780	NULL	NULL	Conserved hypothetical protein.	expressed protein
13520	G37660	2508	119	1.88528e-07	5.80372e-05	0.889,1.0	0.482,0.552	0.427	SE	G37660_19492298-19494687	SGR4C.vs.SGR4X	chr05:19490677-19498340(+)	Os05g0400800	LOC_Os05g33260	NULL	NULL	Similar to cDNA clone:J013037E09, full insert sequence.	1-5-phosphoribosyl-5-5-phosphoribosylaminomethylideneaminoimidazole-4-carboxamide isomerase, chloroplast precursor, putative, expressed
13521	G37660	3449	119	1.09213e-07	3.64816e-05	0.956,1.0	0.659,0.763	0.267	SE	G37660_19492298-19495628	SGR4C.vs.SGR4X	chr05:19490677-19498340(+)	Os05g0400800	LOC_Os05g33260	NULL	NULL	Similar to cDNA clone:J013037E09, full insert sequence.	1-5-phosphoribosyl-5-5-phosphoribosylaminomethylideneaminoimidazole-4-carboxamide isomerase, chloroplast precursor, putative, expressed
13523	G37660	221	119	4.3979e-07	0.000115078	0.969,1.0	0.699,0.774	0.248	SE	G37660_19494585-19494687	SGR4C.vs.SGR4X	chr05:19490677-19498340(+)	Os05g0400800	LOC_Os05g33260	NULL	NULL	Similar to cDNA clone:J013037E09, full insert sequence.	1-5-phosphoribosyl-5-5-phosphoribosylaminomethylideneaminoimidazole-4-carboxamide isomerase, chloroplast precursor, putative, expressed
14169	G13982	149	119	2.00369e-07	6.0496e-05	0.842,1.0	0.525,0.576	0.371	SE	G13982_19410348-19410378	SGR4C.vs.SGR4X	chr02:19401323-19420843(-)	Os02g0528900	LOC_Os02g32690	PDR2	PLEIOTROPIC DRUG RESISTANCE 2	Similar to PDR-like ABC transporter.	pleiotropic drug resistance protein 15, putative, expressed
14198	G70832	784	119	4.8484e-06	0.000784741	1.0,1.0	0.665,0.868	0.234	SE	G70832_6539637-6540302	SGR4C.vs.SGR4X	chr11:6538692-6541924(+)	Os11g0225000	LOC_Os11g11780	RLCK319	RECEPTOR-LIKE CYTOPLASMIC KINASE 319	Serine/threonine protein kinase-related domain containing protein.	cysteine-rich receptor-like protein kinase 21 precursor, putative, expressed
14200	G70832	765	119	2.98912e-06	0.000533287	1.0,1.0	0.699,0.881	0.21	SE	G70832_6539656-6540302	SGR4C.vs.SGR4X	chr11:6538692-6541924(+)	Os11g0225000	LOC_Os11g11780	RLCK319	RECEPTOR-LIKE CYTOPLASMIC KINASE 319	Serine/threonine protein kinase-related domain containing protein.	cysteine-rich receptor-like protein kinase 21 precursor, putative, expressed
15885	G5427	213	119	2.08784e-06	0.000381152	1.0,0.848	0.569,0.675	0.302	SE	G5427_25320804-25320898	SGR4C.vs.SGR4X	chr01:25317115-25323500(+)	NULL	LOC_Os01g44170	NULL	NULL	NULL	expressed protein
1366	G29325	476	119	8.04641e-07	0.000453534	0.2,0.2	1.0,1.0	-0.8	RI	G29325_17201252-17201912	WTC.vs.SGR4C	chr04:17201144-17205939(+)	Os04g0359700	LOC_Os04g29030	NULL	NULL	Hypothetical conserved gene.	dehydrogenase, putative, expressed
1369	G29325	299	119	4.6922e-09	7.43213e-06	1.0,1.0	0.166,0.09	0.872	RI	G29325_17201252-17202246	WTC.vs.SGR4C	chr04:17201144-17205939(+)	Os04g0359700	LOC_Os04g29030	NULL	NULL	Hypothetical conserved gene.	dehydrogenase, putative, expressed
3534	G4228	232	119	8.29698e-07	0.000460114	1.0,1.0	0.423,0.642	0.468	RI	G4228_19456434-19458315	WTC.vs.SGR4C	chr01:19453777-19458315(-)	Os01g0535400	LOC_Os01g35160	NULL	NULL	Protein kinase, catalytic domain domain containing protein.	TKL_IRAK_DUF26-lh.4 - DUF26 kinases have homology to DUF26 containing loci, expressed
4702	G29781	1082	119	1.54219e-07	0.000117832	1.0,1.0	0.331,0.331	0.669	RI	G29781_19500120-19501810	WTC.vs.SGR4C	chr04:19497751-19504802(-)	Os04g0395900	LOC_Os04g32490	NULL	NULL	Polynucleotide adenylyltransferase region domain containing protein.	tRNA nucleotidyltransferase/polyA polymerase family protein, putative, expressed
5987	G20588	536	119	2.97719e-07	0.000198212	0.65,0.685	0.49,0.354	0.245	RI	G20588_13122566-13124496	WTC.vs.SGR4C	chr03:13122567-13124496(-)	Os03g0349600	LOC_Os03g22720	NULL	NULL	Conserved hypothetical protein.	expressed protein
6562	G23839	1383	119	1.6144e-06	0.00078555	1.0,1.0	0.721,0.205	0.537	RI	G23839_28118316-28122744	WTC.vs.SGR4C	chr03:28116620-28124304(+)	Os03g0700800	LOC_Os03g49400	NULL	NULL	Similar to Ethylene insensitive 2.	ethylene-insensitive protein, putative, expressed
6693	G46655	343	119	1.0692e-08	1.38724e-05	1.0,1.0	0.122,0.481	0.699	RI	G46655_30563237-30564481	WTC.vs.SGR4C	chr06:30563238-30568495(+)	Os06g0719500	LOC_Os06g50480	BZIP54	b-ZIP TRANSCRIPTION FACTOR 54	Hypothetical conserved gene.	bZIP transcription factor domain containing protein, expressed
7195	G67946	251	119	4.65271e-07	0.000281388	1.0,1.0	0.24,0.612	0.574	RI	G67946_17431692-17436600	WTC.vs.SGR4C	chr10:17431252-17436600(+)	Os10g0470900	LOC_Os10g33230	NULL	NULL	Hypothetical conserved gene.	RNA recognition motif containing protein, putative, expressed
7905	G31341	395	119	2.29585e-09	4.78407e-06	0.232,0.131	1.0,1.0	-0.819	RI	G31341_26169814-26170849	WTC.vs.SGR4C	chr04:26168609-26173905(-)	Os04g0523100	LOC_Os04g44210	NULL	NULL	Similar to OSIGBa0153E02-OSIGBa0093I20.5 protein.	expressed protein
9828	G46633	197	119	1.49525e-06	0.000750518	1.0,1.0	0.326,0.509	0.583	RI	G46633_30277137-30277479	WTC.vs.SGR4C	chr06:30274469-30279002(-)	Os06g0714000	LOC_Os06g49990	NULL	NULL	Uncharacterised protein family UPF0183 domain containing protein.	UPF0183 protein, putative, expressed
10470	G30484	500	119	5.71845e-07	0.000333245	0.526,0.543	0.078,0.084	0.453	RI	G30484_22994551-22995224	WTC.vs.SGR4C	chr04:22994552-22996740(+)	Os04g0460600	LOC_Os04g38720	NAC2	NAC DOMAIN-CONTAINING PROTEIN 2	NAC transcription factor, Regulation of shoot branching, plant height and flowering time	no apical meristem protein, putative, expressed
12325	G10019	2382	119	1.25457e-07	0.000105208	1.0,1.0	0.35,0.622	0.514	RI	G10019_1854208-1857074	WTC.vs.SGR4C	chr02:1850177-1858243(-)	Os02g0135200	LOC_Os02g04230	NULL	NULL	Similar to Mitogen-activated protein kinase 13.	CGMC_MAPKCMGC_2.7 - CGMC includes CDA, MAPK, GSK3, and CLKC kinases, expressed
12495	G52189	462	119	1.94131e-06	0.000889961	0.833,0.602	1.0,1.0	-0.282	RI	G52189_25541374-25541907	WTC.vs.SGR4C	chr07:25540492-25542689(+)	Os07g0618800	NULL	CML13	CALMODULIN-LIKE PROTEIN 13	Similar to caltractin.	NULL
13046	G77984	2424	119	0	0	0.88,0.88	0.569,0.519	0.336	RI	G77984_9351218-9353718	WTC.vs.SGR4C	chr12:9350855-9365584(+)	Os12g0264500	LOC_Os12g16350	NULL	NULL	Similar to cDNA clone:J013000A22, full insert sequence.	enoyl-CoA hydratase/isomerase family protein, putative, expressed
13124	G14153	410	119	7.06338e-10	1.86813e-06	0.774,0.805	0.545,0.573	0.231	RI	G14153_20453083-20454115	WTC.vs.SGR4C	chr02:20450544-20454745(+)	NULL	LOC_Os02g34190	NULL	NULL	NULL	expressed protein
14974	G29438	569	119	1.36911e-10	4.70735e-07	0.0,0.0	1.0,1.0	-1	RI	G29438_16856361-16857143	WTC.vs.SGR4C	chr04:16842786-16857182(-)	Os04g0353000	LOC_Os04g28460	NULL	NULL	Similar to Cation-transporting ATPase.	phospholipid-transporting ATPase 2, putative, expressed
15351	G31024	1098	119	1.45608e-07	0.000113781	1.0,1.0	0.302,0.153	0.772	RI	G31024_25048427-25049703	WTC.vs.SGR4C	chr04:25048428-25054865(+)	Os04g0501700	LOC_Os04g42330	NULL	NULL	Spc97/Spc98 family protein.	Spc97 / Spc98 family protein, putative, expressed
15495	G69475	722	119	1.51525e-06	0.000755044	1.0,1.0	0.664,0.366	0.485	RI	G69475_479829-480727	WTC.vs.SGR4C	chr11:473706-480727(-)	Os11g0110000	LOC_Os11g01875	NULL	NULL	Similar to predicted protein.	lipase-related, putative, expressed
15643	G17037	421	119	2.34941e-06	0.000997268	0.459,0.361	1.0,1.0	-0.59	RI	G17037_33369529-33370177	WTC.vs.SGR4C	chr02:33359344-33371880(+)	Os02g0785900	LOC_Os02g54490	NULL	NULL	Similar to nucleotide binding.	nucleotide binding protein, putative, expressed
17242	G67480	220	119	6.11589e-08	5.76108e-05	0.265,0.403	1.0,1.0	-0.666	RI	G67480_15330609-15331159	WTC.vs.SGR4C	chr10:15330610-15336375(+)	Os10g0430600//Os10g0430700	LOC_Os10g29495//LOC_Os10g29502//LOC_Os10g29514	NULL//NULL	NULL//NULL	Aminotransferase, class-II, pyridoxal-phosphate binding site domain containing protein.//Conserved hypothetical protein.	speckle-type POZ protein, putative, expressed//expressed protein//expressed protein
18523	G1377	452	119	1.20063e-08	1.52891e-05	0.433,0.375	0.201,0.175	0.216	RI	G1377_5591989-5592863	WTC.vs.SGR4C	chr01:5590273-5599479(-)	Os01g0201900	LOC_Os01g10530	NIP1%3B5	NOD26 LIKE INTRINSIC PROTEIN 1%3B5	Conserved hypothetical protein.	expressed protein
19218	G59852	354	119	2.13465e-06	0.000941796	0.88,0.801	0.506,0.545	0.315	RI	G59852_2397114-2400579	WTC.vs.SGR4C	chr09:2396780-2405236(-)	Os09g0131400	LOC_Os09g04504//LOC_Os09g04508	NULL	NULL	Similar to tobamovirus multiplication 3.	expressed protein//expressed protein
19978	G17445	575	119	9.71587e-09	1.31002e-05	1.0,1.0	0.121,0.437	0.721	RI	G17445_35337157-35338828	WTC.vs.SGR4C	chr02:35334947-35340821(+)	Os02g0822900	LOC_Os02g57700	RLCK91	RECEPTOR-LIKE CYTOPLASMIC KINASE 91	Hypothetical conserved gene.	protein kinase, putative, expressed
20167	G33120	501	119	4.33211e-09	7.43213e-06	0.246,0.416	1.0,1.0	-0.669	RI	G33120_34119355-34120173	WTC.vs.SGR4C	chr04:34119356-34123601(+)	Os04g0668800	LOC_Os04g57310	NULL	NULL	Putative thiol-disulphide oxidoreductase DCC family protein.	thiol-disulphide oxidoreductase DCC, putative, expressed
20439	G55873	606	119	1.06322e-08	1.38724e-05	1.0,1.0	0.202,0.519	0.639	RI	G55873_12317208-12318086	WTC.vs.SGR4C	chr08:12309569-12318453(+)	Os08g0300100	LOC_Os08g20500	NULL	NULL	Conserved hypothetical protein.	retrotransposon protein, putative, unclassified, expressed
20510	G1664	724	119	3.59174e-11	1.76418e-07	0.365,0.099	1.0,1.0	-0.768	RI	G1664_7204431-7205288	WTC.vs.SGR4C	chr01:7197022-7214610(+)	Os01g0229900	LOC_Os01g12950	NULL	NULL	Hypothetical conserved gene.	ubiquitin-conjugating enzyme, putative, expressed
20674	G15616	421	119	1.75835e-06	0.000819877	0.531,0.43	1.0,1.0	-0.519	RI	G15616_27102910-27104275	WTC.vs.SGR4C	chr02:27102622-27106378(+)	Os02g0667500	LOC_Os02g44730	NULL	NULL	Hypothetical conserved gene.	tetracycline transporter protein, putative, expressed
21116	G48246	199	119	1.77542e-08	2.18012e-05	0.545,1.0	0.0,0.0	0.772	RI	G48246_6696334-6698264	WTC.vs.SGR4C	chr07:6694589-6698625(-)	Os07g0221300	NULL	NULL	NULL	Hypothetical conserved gene.	NULL
21790	G29022	286	119	1.6581e-09	3.67805e-06	0.094,0.257	1.0,1.0	-0.825	RI	G29022_15941670-15943979	WTC.vs.SGR4C	chr04:15941671-15948394(+)	Os04g0338400	LOC_Os04g26960	NULL	NULL	NULL	terpene synthase, putative, expressed
22014	G70707	2217	119	3.24256e-07	0.000212357	1.0,1.0	0.549,0.397	0.527	RI	G70707_5875365-5877559	WTC.vs.SGR4C	chr11:5873322-5882004(-)	Os11g0213000	LOC_Os11g10710	RLCK318	RECEPTOR-LIKE CYTOPLASMIC KINASE 318	Similar to Protein kinase domain containing protein, expressed.	protein kinase domain containing protein, expressed
25090	G9917	718	119	1.15399e-06	0.000608818	1.0,1.0	0.57,0.399	0.516	RI	G9917_1464288-1465414	WTC.vs.SGR4C	chr02:1461455-1468260(-)	Os02g0128300	LOC_Os02g03590	NULL	NULL	ENTH/VHS domain containing protein.	expressed protein
25721	G15606	551	119	1.42722e-07	0.000113781	1.0,1.0	0.224,0.178	0.799	RI	G15606_27215928-27216660	WTC.vs.SGR4C	chr02:27214903-27218314(-)	Os02g0670100	LOC_Os02g44920	RLCK82	RECEPTOR-LIKE CYTOPLASMIC KINASE 82	Similar to protein kinase APK1B.	protein kinase domain containing protein, expressed
26639	G41193	653	119	9.78721e-08	8.51921e-05	1.0,1.0	0.593,0.286	0.56	RI	G41193_4255463-4256825	WTC.vs.SGR4C	chr06:4250728-4264520(+)	Os06g0184700//Os06g0184766	LOC_Os06g08560	MRP12//NULL	MULTIDRUG RESISTANCE-ASSOCIATED PROTEIN 12//NULL	Hypothetical conserved gene.//Hypothetical conserved gene.	multidrug resistance-associated protein 11, putative, expressed
26716	G3160	266	119	4.81037e-12	4.23975e-08	1.0,1.0	0.309,0.0	0.846	RI	G3160_14471241-14474597	WTC.vs.SGR4C	chr01:14471242-14476738(+)	Os01g0357800	LOC_Os01g25530	NULL	NULL	Pentatricopeptide repeat domain containing protein.	pentatricopeptide repeat protein PPR986-12, putative, expressed
27169	G32810	247	119	1.32246e-10	4.70735e-07	1.0,0.658	0.0,0.0	0.829	RI	G32810_32579057-32579451	WTC.vs.SGR4C	chr04:32574335-32582129(+)	Os04g0640500	LOC_Os04g54790	NULL	NULL	ABC-1 domain containing protein.	ELMO/CED-12 family protein, putative, expressed
27811	G20196	1145	119	3.5186e-08	3.92728e-05	1.0,1.0	0.257,0.172	0.785	RI	G20196_11203041-11204475	WTC.vs.SGR4C	chr03:11199350-11205288(-)	Os03g0313300	LOC_Os03g19920	NULL	NULL	Poly(A) polymerase, central region domain containing protein.	expressed protein
28620	G8644	1024	119	2.67408e-12	3.67767e-08	0.044,0.189	1.0,1.0	-0.883	RI	G8644_39307825-39310558	WTC.vs.SGR4C	chr01:39307443-39310581(+)	Os01g0902700	LOC_Os01g67630	NULL	NULL	Similar to Peptide transporter PTR2.	peptide transporter PTR2, putative, expressed
28808	G48311	352	119	4.08558e-08	4.25674e-05	1.0,1.0	0.403,0.213	0.692	RI	G48311_7146471-7147638	WTC.vs.SGR4C	chr07:7145539-7149963(+)	Os07g0227700	LOC_Os07g12520	NULL	NULL	EGF-like region, conserved site domain containing protein.	zinc ion binding protein, putative, expressed
29595	G63848	214	119	1.3297e-07	0.000108853	1.0,1.0	0.61,0.625	0.383	RI	G63848_21735383-21736639	WTC.vs.SGR4C	chr09:21735384-21740670(+)	Os09g0549450	LOC_Os09g37710	NULL	NULL	Similar to NIN-like protein 1.	NIN, putative, expressed
30917	G67197	1921	119	1.51219e-08	1.89066e-05	0.185,0.0	1.0,1.0	-0.907	RI	G67197_13946196-13949188	WTC.vs.SGR4C	chr10:13946197-13951665(+)	Os10g0407400	LOC_Os10g26720	NULL	NULL	Hypothetical conserved gene.	exonuclease, putative, expressed
31242	G13572	922	119	4.10248e-07	0.000256461	1.0,1.0	0.279,0.687	0.517	RI	G13572_17496282-17497478	WTC.vs.SGR4C	chr02:17489819-17507818(-)	Os02g0497500//Os02g0497600	LOC_Os02g29464	NULL//NULL	NULL//NULL	Similar to DNA repair protein Rad50.//Conserved hypothetical protein.	RecF/RecN/SMC N terminal domain containing protein, expressed
31323	G2482	200	119	4.54413e-09	7.43213e-06	0.0,0.0	1.0,1.0	-1	RI	G2482_11038561-11038870	WTC.vs.SGR4C	chr01:11025443-11038870(-)	Os01g0300600	LOC_Os01g19470	NULL	NULL	Similar to carbohydrate binding.	nodal modulator 1 precursor, putative, expressed
32048	G62297	879	119	1.1665e-06	0.000608818	1.0,1.0	0.213,0.289	0.749	RI	G62297_14531031-14535482	WTC.vs.SGR4C	chr09:14531032-14547798(+)	Os09g0409950//Os09g0410125//Os09g0410300	LOC_Os09g24440	NULL//NULL//NULL	NULL//NULL//NULL	Hypothetical conserved gene.//Similar to membrane alanyl aminopeptidase.//Similar to BRI1-KD interacting protein 120 (Fragment).	expressed protein
33081	G47354	689	119	1.00291e-07	8.62061e-05	0.423,0.354	0.01,0.096	0.335	RI	G47354_2148717-2151824	WTC.vs.SGR4C	chr07:2144150-2151824(+)	Os07g0141600	LOC_Os07g04850	NULL	NULL	Similar to Serologically defined breast cancer antigen NY-BR-99.	pre-mRNA-processing factor 31, putative, expressed
33235	G8525	287	119	3.75986e-09	6.80386e-06	0.293,0.172	1.0,1.0	-0.768	RI	G8525_38813876-38814271	WTC.vs.SGR4C	chr01:38812119-38815213(-)	Os01g0892600	LOC_Os01g66850	NULL	NULL	Pectinacetylesterase family protein.	pectinacetylesterase domain containing protein, expressed
33801	G69238	650	119	5.71406e-09	8.73172e-06	1.0,1.0	0.0,0.0	1	RI	G69238_22930431-22931495	WTC.vs.SGR4C	chr10:22922966-22932900(-)	Os10g0575800	LOC_Os10g42510	NULL	NULL	Conserved hypothetical protein.	expressed protein
33999	G61538	268	119	1.57153e-06	0.000771903	0.0,0.027	0.437,1.0	-0.705	RI	G61538_11427822-11428735	WTC.vs.SGR4C	chr09:11426963-11436591(-)	Os09g0356000	LOC_Os09g19140	RLCK266	RECEPTOR-LIKE CYTOPLASMIC KINASE 266	Similar to OsD305.	senescence-induced receptor-like serine/threonine-protein kinase precursor, putative, expressed
35158	G29668	178	119	1.08486e-06	0.000578299	0.0,0.118	0.501,1.0	-0.692	RI	G29668_19106872-19107201	WTC.vs.SGR4C	chr04:19105902-19113570(+)	Os04g0388500	LOC_Os04g31900	NULL	NULL	Ankyrin domain containing protein.	calmodulin-binding transcription activator 4, putative, expressed
35687	G68602	475	119	1.92605e-09	4.13891e-06	1.0,1.0	0.0,0.0	1	RI	G68602_20199683-20201332	WTC.vs.SGR4C	chr10:20196581-20201332(-)	Os10g0521700	LOC_Os10g37740	NULL	NULL	Similar to Shaggy-related protein kinase NtK-1 (EC 2.7.1.-).	CGMC_GSK.9 - CGMC includes CDA, MAPK, GSK3, and CLKC kinases, expressed
39970	G17451	237	119	1.90868e-07	0.000141129	0.909,0.9	0.538,0.687	0.292	RI	G17451_35091840-35092124	WTC.vs.SGR4C	chr02:35091128-35099291(-)	Os02g0817900	LOC_Os02g57290	CYP97A4	P-450 97A4	Cytochrome P450 family protein.	cytochrome P450, putative, expressed
40120	G7056	2926	119	2.47563e-09	5.00695e-06	0.196,0.328	1.0,1.0	-0.738	RI	G7056_32485966-32489592	WTC.vs.SGR4C	chr01:32483165-32490106(-)	Os01g0770100	LOC_Os01g56370	NULL	NULL	O-acyltransferase, WSD1, N-terminal domain containing protein.	wax synthase, putative, expressed
41397	G52817	974	119	7.34882e-09	1.05279e-05	1.0,1.0	0.443,0.281	0.638	RI	G52817_28148465-28149639	WTC.vs.SGR4C	chr07:28146394-28149747(-)	Os07g0666600	LOC_Os07g47090	NULL	NULL	KIP1-like domain containing protein.	KIP1, putative, expressed
41432	G51370	1268	119	2.12568e-07	0.000152263	1.0,1.0	0.19,0.158	0.826	RI	G51370_21879391-21883372	WTC.vs.SGR4C	chr07:21876890-21883372(-)	Os07g0551300	LOC_Os07g36590	NULL	NULL	Similar to KI domain interacting kinase 1.	serine/threonine-protein kinase receptor precursor, putative, expressed
41927	G2090	203	119	4.20443e-08	4.31519e-05	1.0,1.0	0.54,0.089	0.685	RI	G2090_9137899-9138114	WTC.vs.SGR4C	chr01:9133519-9140430(-)	Os01g0266800	LOC_Os01g16170	NULL	NULL	Cystinosin/ERS1p repeat containing protein.	PQ loop repeat domain containing protein, expressed
43240	G55324	910	119	3.85691e-13	6.63052e-09	0.207,0.0	1.0,1.0	-0.896	RI	G55324_9825719-9829911	WTC.vs.SGR4C	chr08:9824627-9829911(+)	Os08g0261000	LOC_Os08g16120	NULL	NULL	NB-ARC domain containing protein.	disease resistance protein RPM1, putative, expressed
43252	G42459	818	119	4.60433e-09	7.43213e-06	0.368,0.274	1.0,1.0	-0.679	RI	G42459_10866836-10867828	WTC.vs.SGR4C	chr06:10865395-10867828(-)	Os06g0294950	LOC_Os06g19095	NULL	NULL	Conserved hypothetical protein.	expressed protein
43328	G15219	279	119	2.58831e-11	1.36912e-07	0.0,0.176	1.0,1.0	-0.912	RI	G15219_25376026-25377916	WTC.vs.SGR4C	chr02:25373190-25377916(-)	Os02g0633066	LOC_Os02g42190	WAK16	WALL-ASSOCIATED KINASE GENE 16	Protein kinase, catalytic domain domain containing protein.	OsWAK16 - OsWAK receptor-like protein kinase, expressed
44324	G19835	718	119	2.71605e-09	5.33627e-06	0.0,0.0	1.0,1.0	-1	RI	G19835_9591834-9596898	WTC.vs.SGR4C	chr03:9591835-9598834(+)	Os03g0280700	LOC_Os03g17210	NULL	NULL	Hypothetical conserved gene.	expressed protein
45360	G24137	302	119	3.38135e-07	0.000219357	0.0,0.018	0.165,0.262	-0.205	RI	G24137_29589483-29589805	WTC.vs.SGR4C	chr03:29585897-29591307(-)	Os03g0726800	LOC_Os03g51670	NULL	NULL	Similar to serine esterase family protein.	serine esterase family protein, putative, expressed
45843	G52879	873	119	7.7361e-08	6.99964e-05	1.0,1.0	0.45,0.508	0.521	RI	G52879_28266037-28267419	WTC.vs.SGR4C	chr07:28258401-28271320(+)	Os07g0669000	LOC_Os07g47280//LOC_Os07g47284	NULL	NULL	Similar to Catalytic subunit of polymerase zeta.	DNA polymerase zeta catalytic subunit, putative, expressed//DNA polymerase zeta catalytic subunit, putative, expressed
46183	G32873	715	119	5.84277e-09	8.7343e-06	1.0,1.0	0.333,0.21	0.728	RI	G32873_33008088-33008936	WTC.vs.SGR4C	chr04:33006306-33013002(+)	Os04g0648700	LOC_Os04g55500	NULL	NULL	DNA repair nuclease, XPF-type/Helicase domain containing protein.	expressed protein
46406	G22623	1893	119	1.79976e-10	5.62549e-07	0.253,0.339	1.0,1.0	-0.704	RI	G22623_22256723-22258829	WTC.vs.SGR4C	chr03:22255208-22259421(-)	Os03g0597600	LOC_Os03g40070	NULL	NULL	Similar to L-asparaginase (EC 3.5.1.1) (L-asparagine amidohydrolase).	transposon protein, putative, unclassified, expressed
48004	G63913	693	119	1.64232e-10	5.37783e-07	1.0,1.0	0.041,0.34	0.809	RI	G63913_22019636-22020377	WTC.vs.SGR4C	chr09:22018480-22032744(+)	Os09g0555200//Os09g0555187	LOC_Os09g38268	NULL//NULL	NULL//NULL	Similar to DNA-directed RNA polymerase.//NULL	RNA polymerase IV largest subunit, putative, expressed
48485	G6495	821	119	5.60671e-10	1.54218e-06	0.046,0.127	1.0,1.0	-0.913	RI	G6495_30131347-30132604	WTC.vs.SGR4C	chr01:30131348-30135287(+)	Os01g0722700	LOC_Os01g52450	HXK9	HEXOKINASE-9	Similar to Hexokinase.	hexokinase, putative, expressed
48657	G7016	921	119	1.24143e-06	0.000641857	1.0,1.0	0.368,0.587	0.522	RI	G7016_32241123-32246005	WTC.vs.SGR4C	chr01:32241124-32250788(+)	Os01g0765200//Os01g0765300	LOC_Os01g56000	NULL//NULL	NULL//NULL	Conserved hypothetical protein.//RNA recognition motif domain domain containing protein.	RNA recognition motif containing protein, expressed
49530	G3998	495	119	1.93968e-07	0.00014153	1.0,1.0	0.281,0.591	0.564	RI	G3998_18585728-18586550	WTC.vs.SGR4C	chr01:18584847-18588456(+)	Os01g0521200	LOC_Os01g33762	NULL	NULL	Similar to cDNA clone:J023118N19, full insert sequence.	expressed protein
49975	G35774	300	119	1.86272e-11	1.06742e-07	1.0,1.0	0.0,0.166	0.917	RI	G35774_9644380-9649929	WTC.vs.SGR4C	chr05:9643843-9656823(+)	Os05g0258400	LOC_Os05g16930	NULL	NULL	Protein kinase, catalytic domain domain containing protein.	protein kinase domain containing protein, expressed
52021	G31860	237	119	1.63625e-06	0.00078555	0.406,0.501	0.929,0.898	-0.46	RI	G31860_28862385-28864992	WTC.vs.SGR4C	chr04:28862386-28869130(+)	Os04g0573000	LOC_Os04g48390	NULL	NULL	SPX-MFS protein, Phosphate transporter, Pi homeostasis	uncharacterized membrane protein, putative, expressed
52448	G1418	193	119	4.46716e-07	0.000276743	0.316,0.48	1.0,1.0	-0.602	RI	G1418_5900618-5901032	WTC.vs.SGR4C	chr01:5899555-5909595(+)	Os01g0208700	LOC_Os01g11054	NULL	NULL	Similar to Phosphoenolpyruvate carboxylase (Fragment).	phosphoenolpyruvate carboxylase, putative, expressed
52546	G52680	202	119	1.67375e-11	1.04632e-07	0.0,0.0	0.904,1.0	-0.952	RI	G52680_27504320-27507421	WTC.vs.SGR4C	chr07:27501837-27507421(+)	Os07g0654700	LOC_Os07g46080	NULL	NULL	Similar to BLE2 protein.	expressed protein
52672	G5662	751	119	2.08351e-06	0.000941796	0.137,0.137	1.0,1.0	-0.863	RI	G5662_26068662-26069442	WTC.vs.SGR4C	chr01:26060788-26071738(-)	Os01g0646700//Os01g0646800	LOC_Os01g45880	NULL//NULL	NULL//NULL	Hypothetical conserved gene.//Conserved hypothetical protein.	retrotransposon protein, putative, unclassified, expressed
53005	G49520	846	119	4.58013e-07	0.000281208	0.686,0.382	1.0,1.0	-0.466	RI	G49520_13031889-13032935	WTC.vs.SGR4C	chr07:13026430-13037447(+)	Os07g0413700	LOC_Os07g23110	NULL	NULL	Similar to Poly.	poly synthetase 1, putative, expressed
54915	G17689	280	119	4.75552e-09	7.43213e-06	0.0,0.0	1.0,1.0	-1	RI	G17689_297600-297898	WTC.vs.SGR4C	chr03:295311-297898(-)	Os03g0104400	LOC_Os03g01420	NULL	NULL	Protein of unknown function DUF1677, Oryza sativa domain containing protein.	expressed protein
55995	G7991	201	119	5.1831e-07	0.000304629	0.597,0.33	0.0,0.0	0.464	RI	G7991_36486560-36487417	WTC.vs.SGR4C	chr01:36485437-36489944(-)	Os01g0849100	LOC_Os01g62990	NULL	NULL	Small GTPase Rac/ROP guanine nucleotide exchange factor, Signal transduction	ATROPGEF7/ROPGEF7, putative, expressed
57115	G10336	226	119	3.2785e-10	9.39358e-07	1.0,1.0	0.0,0.345	0.828	RI	G10336_3132560-3135390	WTC.vs.SGR4C	chr02:3132469-3137551(+)	Os02g0157300	NULL	NULL	NULL	Hypothetical protein.	NULL
58679	G39398	1055	119	1.1005e-07	9.34268e-05	1.0,1.0	0.311,0.22	0.734	RI	G39398_27360944-27365197	WTC.vs.SGR4C	chr05:27360906-27367545(+)	Os05g0550800	LOC_Os05g47770	NULL	NULL	Serine/threonine protein kinase domain containing protein.	serine/threonine-protein kinase At1g18390 precursor, putative, expressed
58714	G19616	1108	119	3.5633e-08	3.92728e-05	0.542,0.195	1.0,1.0	-0.631	RI	G19616_8630985-8632288	WTC.vs.SGR4C	chr03:8629761-8635165(+)	Os03g0262900	LOC_Os03g15650	NULL	NULL	Activator of Rab5 GTPase, Intracellular transport of the proglutelin	vacuolar sorting protein, putative, expressed
59168	G80885	213	119	2.13269e-06	0.000941796	0.528,0.439	1.0,1.0	-0.516	RI	G80885_25952322-25954617	WTC.vs.SGR4C	chr12:25952323-25957364(-)	Os12g0613000	LOC_Os12g41880	HAP2B	HAP2 SUBUNIT OF CCAAT-BOX BINDING COMPLEX	Similar to NF-YA subunit.	nuclear transcription factor Y subunit, putative, expressed
60023	G18165	619	119	2.60453e-07	0.000177327	0.422,0.616	1.0,1.0	-0.481	RI	G18165_2381634-2382393	WTC.vs.SGR4C	chr03:2379503-2384722(-)	Os03g0143000	LOC_Os03g04940	NULL	NULL	Conserved hypothetical protein.	methyltransferase, putative, expressed
60071	G38206	1087	119	3.79005e-08	4.07223e-05	1.0,1.0	0.161,0.18	0.83	RI	G38206_21957886-21959250	WTC.vs.SGR4C	chr05:21942337-21959412(-)	Os05g0447500//Os05g0447580//Os05g0447620	LOC_Os05g37500	NULL//NULL//NULL	NULL//NULL//NULL	Mediator complex, subunit Med13 domain containing protein.//Hypothetical conserved gene.//Hypothetical conserved gene.	expressed protein
60074	G38206	1293	119	2.32598e-06	0.000993452	0.392,0.563	1.0,1.0	-0.522	RI	G38206_21957886-21959250	WTC.vs.SGR4C	chr05:21942337-21959412(-)	Os05g0447500//Os05g0447580//Os05g0447620	LOC_Os05g37500	NULL//NULL//NULL	NULL//NULL//NULL	Mediator complex, subunit Med13 domain containing protein.//Hypothetical conserved gene.//Hypothetical conserved gene.	expressed protein
60283	G31397	817	119	2.72248e-08	3.17307e-05	0.331,0.358	1.0,0.868	-0.589	RI	G31397_26710607-26711488	WTC.vs.SGR4C	chr04:26709264-26712566(+)	Os04g0534300	LOC_Os04g45180	NULL	NULL	EF hand domain containing protein.	EF hand family protein, expressed
60361	G57274	193	119	1.16868e-06	0.000608818	1.0,1.0	0.27,0.649	0.54	RI	G57274_19527387-19527665	WTC.vs.SGR4C	chr08:19522096-19528779(+)	Os08g0408200	LOC_Os08g31560	SRWD4	SALT RESPONSIVE WD40 PROTEIN 4	WD40 subfamily protein, Salt stress	WD-40 repeat family protein, putative, expressed
61104	G47743	225	119	1.28155e-10	4.70735e-07	0.284,0.096	1.0,1.0	-0.81	RI	G47743_4175244-4175822	WTC.vs.SGR4C	chr07:4175245-4182046(+)	Os07g0179200	LOC_Os07g08190	CYP63	CYCLOPHILIN 63	Conserved hypothetical protein.	cyclophilin, putative, expressed
63174	G38274	647	119	6.53094e-08	5.988e-05	1.0,1.0	0.563,0.249	0.594	RI	G38274_22567540-22568396	WTC.vs.SGR4C	chr05:22566230-22571018(+)	Os05g0459200//Os05g0459300	LOC_Os05g38470	NULL//NULL	NULL//NULL	Hypothetical genes.//Conserved hypothetical protein.	expressed protein
64004	G15218	207	119	4.42793e-09	7.43213e-06	0.0,0.0	1.0,1.0	-1	RI	G15218_25356487-25358233	WTC.vs.SGR4C	chr02:25356488-25360017(-)	Os02g0632900	LOC_Os02g42160	WAK15	WALL-ASSOCIATED KINASE GENE 15	Conserved hypothetical protein.	OsWAK15 - OsWAK receptor-like protein kinase, expressed
64287	G39006	1206	119	3.31763e-09	6.16587e-06	0.505,0.09	1.0,1.0	-0.703	RI	G39006_25807629-25809215	WTC.vs.SGR4C	chr05:25807630-25811187(+)	Os05g0519800	LOC_Os05g44350	NULL	NULL	Integrase, N-terminal zinc-binding domain-like domain containing protein.	conserved uncharacterized protein, putative, expressed
64687	G71816	836	119	4.55743e-08	4.54191e-05	1.0,1.0	0.399,0.299	0.651	RI	G71816_11364958-11365964	WTC.vs.SGR4C	chr11:11361057-11368591(-)	Os11g0302700	LOC_Os11g19720	NULL	NULL	RecA bacterial DNA recombination family protein.	recA protein, putative, expressed
65742	G77926	448	119	2.57899e-07	0.000177327	0.65,0.285	1.0,1.0	-0.532	RI	G77926_10808486-10809038	WTC.vs.SGR4C	chr12:10807109-10810671(+)	Os12g0284850	NULL	NULL	NULL	Hypothetical gene.	NULL
66452	G38903	462	119	3.65787e-07	0.000230764	0.147,0.34	1.0,1.0	-0.756	RI	G38903_25360811-25361732	WTC.vs.SGR4C	chr05:25357229-25362775(-)	Os05g0512000	LOC_Os05g43610	NULL	NULL	Zinc finger, RING/FYVE/PHD-type domain containing protein.	ATBARD1/BARD1, putative, expressed
67744	G38316	441	119	3.99776e-08	4.22932e-05	1.0,1.0	0.213,0.351	0.718	RI	G38316_22854952-22855633	WTC.vs.SGR4C	chr05:22853858-22855633(-)	Os05g0465400	LOC_Os05g38960	NULL	NULL	Protein of unknown function DUF1218 family protein.	expressed protein
68515	G79577	241	119	1.19779e-09	2.84022e-06	0.09,0.261	1.0,1.0	-0.825	RI	G79577_19452168-19452568	WTC.vs.SGR4C	chr12:19452169-19456650(+)	Os12g0507000	LOC_Os12g32230	NULL	NULL	Similar to CNX2 (COFACTOR OF NITRATE REDUCTASE AND XANTHINE DEHYDROGENASE 2)%3B catalytic.	molybdenum cofactor biosynthesis protein 1, putative, expressed
68748	G44280	264	119	2.29751e-06	0.000993452	1.0,1.0	0.474,0.494	0.516	RI	G44280_19528621-19528989	WTC.vs.SGR4C	chr06:19526762-19530315(-)	Os06g0526700	LOC_Os06g33530	NULL	NULL	Probable protein phosphatase 2C 55.	protein phosphatase 2C, putative, expressed
69040	G1265	885	119	4.39648e-08	4.44594e-05	1.0,1.0	0.232,0.232	0.768	RI	G1265_5115410-5117189	WTC.vs.SGR4C	chr01:5109321-5117189(-)	Os01g0195200	LOC_Os01g09860	NULL	NULL	Similar to Serine/threonine-protein kinase PBS1 (EC 2.7.1.37) (AvrPphB susceptible protein 1).	retrotransposon protein, putative, unclassified, expressed
69182	G71687	1292	119	8.8308e-09	1.2145e-05	1.0,1.0	0.044,0.065	0.946	RI	G71687_10744882-10747538	WTC.vs.SGR4C	chr11:10738296-10747538(-)	Os11g0293900	LOC_Os11g18880	NULL	NULL	Similar to UBX domain containing protein, expressed.	UBX domain-containing protein, putative, expressed
70174	G21993	690	119	2.07084e-08	2.49827e-05	0.658,0.641	0.315,0.332	0.326	RI	G21993_19716262-19717064	WTC.vs.SGR4C	chr03:19715673-19717605(-)	Os03g0556200	NULL	NULL	NULL	Hypothetical gene.	NULL
754	G29781	727	119	3.80273e-06	0.000835395	1.0,1.0	0.701,0.724	0.288	A3S	G29781_19498442-19501347	WTC.vs.SGR4C	chr04:19497751-19504802(-)	Os04g0395900	LOC_Os04g32490	NULL	NULL	Polynucleotide adenylyltransferase region domain containing protein.	tRNA nucleotidyltransferase/polyA polymerase family protein, putative, expressed
1417	G10924	135	119	3.42148e-07	0.000149584	0.623,0.702	1.0,1.0	-0.338	A3S	G10924_5506677-5506857	WTC.vs.SGR4C	chr02:5505016-5508425(+)	Os02g0198300	LOC_Os02g10480	NULL	NULL	Arf GTPase activating protein family protein.	stromal membrane-associated protein, putative, expressed
2608	G19381	370	119	1.00435e-06	0.000335366	0.097,0.149	0.405,0.416	-0.287	A3S	G19381_7574811-7575161	WTC.vs.SGR4C	chr03:7572769-7577611(-)	Os03g0243200	LOC_Os03g13960	NULL	NULL	Conserved hypothetical protein.	expressed protein
3347	G58833	130	119	1.12263e-07	6.71625e-05	0.684,0.84	1.0,1.0	-0.238	A3S	G58833_26889027-26889249	WTC.vs.SGR4C	chr08:26887752-26895718(+)	Os08g0537900	LOC_Os08g42550	NULL	NULL	Hypothetical conserved gene.	AP2 domain containing protein, expressed
4302	G50331	139	119	2.99057e-08	2.26626e-05	0.968,0.889	0.533,0.504	0.41	A3S	G50331_16652621-16652867	WTC.vs.SGR4C	chr07:16650377-16658122(+)	Os07g0467800	LOC_Os07g28460	NULL	NULL	Similar to Transposon protein.	transposon protein, putative, unclassified, expressed
4468	G36067	913	119	7.72904e-07	0.00027455	0.714,0.721	1.0,1.0	-0.282	A3S	G36067_11654171-11655028	WTC.vs.SGR4C	chr05:11647790-11656591(-)	Os05g0279300	LOC_Os05g19954	NULL	NULL	Similar to tRNA pseudouridine synthase A (EC 5.4.99.12) (tRNA-uridine isomerase I) (tRNA pseudouridylate synthase I).	tRNA pseudouridine synthase family protein, putative, expressed
4741	G67748	1655	119	2.42094e-07	0.000125086	0.477,0.656	1.0,1.0	-0.433	A3S	G67748_16163563-16165441	WTC.vs.SGR4C	chr10:16160460-16167986(-)	Os10g0446800	LOC_Os10g30970	NULL	NULL	Conserved hypothetical protein.	expressed protein
4742	G67748	2891	119	1.40252e-06	0.000419539	0.608,0.765	1.0,1.0	-0.314	A3S	G67748_16163563-16166677	WTC.vs.SGR4C	chr10:16160460-16167986(-)	Os10g0446800	LOC_Os10g30970	NULL	NULL	Conserved hypothetical protein.	expressed protein
5423	G15296	597	119	4.82888e-07	0.000196035	1.0,1.0	0.374,0.285	0.67	A3S	G15296_25694674-25695274	WTC.vs.SGR4C	chr02:25693892-25696632(+)	Os02g0640200	LOC_Os02g42730	NULL	NULL	Hypothetical conserved gene.	expressed protein
5788	G8259	907	119	1.27686e-09	1.61267e-06	1.0,1.0	0.187,0.325	0.744	A3S	G8259_37730017-37730943	WTC.vs.SGR4C	chr01:37722310-37732624(+)	Os01g0870201//Os01g0870300	LOC_Os01g64990//LOC_Os01g65000	NULL//NULL	NULL//NULL	Similar to GPI transamidase subunit PIG-U family protein.//Ammonium transporter.	GPI transamidase subunit PIG-U domain containing protein, expressed//ammonium transporter protein, putative, expressed
6042	G29045	303	119	1.55512e-06	0.000441926	0.313,0.369	0.575,0.671	-0.282	A3S	G29045_14714811-14715057	WTC.vs.SGR4C	chr04:14711401-14716880(+)	Os04g0320100//Os04g0320150	LOC_Os04g25400	NULL//NULL	NULL//NULL	Coenzyme F420 hydrogenase/dehydrogenase beta subunit, N-terminal domain containing protein.//NULL	uncharacterized protein all1601, putative, expressed
6051	G1610	136	119	1.03262e-06	0.000335366	0.0,0.057	0.339,0.253	-0.268	A3S	G1610_6898859-6899133	WTC.vs.SGR4C	chr01:6897557-6909594(+)	Os01g0225200//Os01g0225300	LOC_Os01g12540//LOC_Os01g12550	NULL//NULL	NULL//NULL	Similar to predicted protein.//Conserved hypothetical protein.	GTPase of unknown function domain containing protein, putative, expressed//expressed protein
7270	G45474	129	119	3.09573e-07	0.000140757	0.0,0.0	0.822,0.48	-0.651	A3S	G45474_25048637-25048975	WTC.vs.SGR4C	chr06:25045846-25055773(+)	Os06g0622800	LOC_Os06g41780	NULL	NULL	Armadillo-type fold domain containing protein.	guanine nucleotide exchange family protein, putative, expressed
7302	G28692	389	119	1.21335e-06	0.000372762	0.623,0.517	1.0,1.0	-0.43	A3S	G28692_11881398-11881743	WTC.vs.SGR4C	chr04:11869125-11887806(+)	Os04g0280200	LOC_Os04g21110	NULL	NULL	Hypothetical conserved gene.	phosphoribulokinase/Uridine kinase family protein, expressed
7463	G52879	217	119	6.06633e-07	0.000235958	1.0,1.0	0.549,0.633	0.409	A3S	G52879_28266842-28267419	WTC.vs.SGR4C	chr07:28258401-28271320(+)	Os07g0669000	LOC_Os07g47280//LOC_Os07g47284	NULL	NULL	Similar to Catalytic subunit of polymerase zeta.	DNA polymerase zeta catalytic subunit, putative, expressed//DNA polymerase zeta catalytic subunit, putative, expressed
7686	G16896	280	119	4.00455e-07	0.000168592	1.0,0.953	0.773,0.738	0.221	A3S	G16896_32883918-32884151	WTC.vs.SGR4C	chr02:32882436-32889742(+)	Os02g0777400	LOC_Os02g53720	RLCK85	RECEPTOR-LIKE CYTOPLASMIC KINASE 85	Similar to ER (ERECTA)%3B transmembrane receptor protein kinase.	phytosulfokine receptor precursor, putative, expressed
8163	G23924	136	119	3.82163e-06	0.000835395	1.0,0.974	0.656,0.86	0.229	A3S	G23924_28310211-28310293	WTC.vs.SGR4C	chr03:28307980-28312633(-)	Os03g0704200	LOC_Os03g49730	NULL	NULL	Zinc finger, MYND-type domain containing protein.	zinc finger protein, putative, expressed
8182	G8891	954	119	1.44633e-06	0.000421551	0.815,0.849	0.541,0.494	0.314	A3S	G8891_40391798-40393123	WTC.vs.SGR4C	chr01:40390390-40393123(+)	Os01g0923400	LOC_Os01g69904	NULL	NULL	Hypothetical conserved gene.	expressed protein
8467	G4879	736	119	4.44211e-12	2.52468e-08	0.618,0.582	0.811,0.833	-0.222	A3S	G4879_22905713-22906550	WTC.vs.SGR4C	chr01:22905402-22908129(+)	Os01g0588100	LOC_Os01g40560	NULL	NULL	Similar to Hypersensitive-induced response protein.	hypersensitive-induced response protein, putative, expressed
8616	G81198	122	119	2.93776e-06	0.000722686	0.328,0.494	1.0,1.0	-0.589	A3S	G81198_27314782-27315000	WTC.vs.SGR4C	chr12:27313071-27316416(+)	Os12g0637300	LOC_Os12g44040	NULL	NULL	Conserved hypothetical protein.	transposon protein, putative, unclassified, expressed
8989	G17689	139	119	1.01282e-08	1.04662e-05	0.0,0.0	1.0,1.0	-1	A3S	G17689_297600-297679	WTC.vs.SGR4C	chr03:295311-297898(-)	Os03g0104400	LOC_Os03g01420	NULL	NULL	Protein of unknown function DUF1677, Oryza sativa domain containing protein.	expressed protein
10008	G47743	142	119	1.13911e-10	2.58964e-07	0.295,0.0	1.0,1.0	-0.853	A3S	G47743_4175700-4175822	WTC.vs.SGR4C	chr07:4175245-4182046(+)	Os07g0179200	LOC_Os07g08190	CYP63	CYCLOPHILIN 63	Conserved hypothetical protein.	cyclophilin, putative, expressed
10171	G70052	160	119	3.1153e-06	0.000722686	1.0,1.0	0.763,0.614	0.311	A3S	G70052_2979667-2981561	WTC.vs.SGR4C	chr11:2978428-2981561(+)	Os11g0161100	LOC_Os11g06230	NULL	NULL	NB-ARC domain containing protein.	expressed protein
10938	G60223	454	119	4.64965e-06	0.000987253	0.478,0.456	0.84,1.0	-0.453	A3S	G60223_4578670-4580685	WTC.vs.SGR4C	chr09:4577706-4580686(+)	Os09g0261900	LOC_Os09g08710	NULL	NULL	Hypothetical conserved gene.	expressed protein
11314	G10905	426	119	5.02522e-08	3.57011e-05	0.852,0.858	0.64,0.588	0.241	A3S	G10905_5607752-5608119	WTC.vs.SGR4C	chr02:5604236-5609533(+)	Os02g0200000	LOC_Os02g10650	NULL	NULL	Phosphatidylinositol transfer protein-like, N-terminal domain containing protein.	CRAL/TRIO domain containing protein, expressed
11487	G29988	158	119	3.96252e-09	4.5042e-06	1.0,1.0	0.0,0.0	1	A3S	G29988_20593450-20594073	WTC.vs.SGR4C	chr04:20587018-20594073(+)	Os04g0416900	LOC_Os04g34000	NULL	NULL	Similar to OSIGBa0092M08.9 protein.	digalactosyldiacylglycerol synthase, chloroplast precursor, putative, expressed
11508	G5427	336	119	2.10334e-06	0.000556015	0.56,0.553	1.0,0.835	-0.361	A3S	G5427_25320804-25321093	WTC.vs.SGR4C	chr01:25317115-25323500(+)	NULL	LOC_Os01g44170	NULL	NULL	NULL	expressed protein
11575	G3251	1430	119	1.67705e-06	0.000464951	0.684,0.682	1.0,1.0	-0.317	A3S	G3251_14957790-14959769	WTC.vs.SGR4C	chr01:14955700-14959769(+)	Os01g0366100	LOC_Os01g26370	NULL	NULL	Similar to cDNA clone:J023120H23, full insert sequence.	expressed protein
1722	G77984	1713	119	0	0	0.775,0.759	0.363,0.321	0.425	A5S	G77984_9351218-9352912	WTC.vs.SGR4C	chr12:9350855-9365584(+)	Os12g0264500	LOC_Os12g16350	NULL	NULL	Similar to cDNA clone:J013000A22, full insert sequence.	enoyl-CoA hydratase/isomerase family protein, putative, expressed
2097	G11485	829	119	1.51358e-06	0.000753426	1.0,1.0	0.408,0.683	0.455	A5S	G11485_8359848-8360747	WTC.vs.SGR4C	chr02:8358769-8362960(+)	Os02g0247800	LOC_Os02g14980	NULL	NULL	Similar to calcium ion binding protein.	calcium-binding EF hand family protein, putative, expressed
2307	G67480	135	119	8.96708e-07	0.000504197	0.595,0.181	1.0,1.0	-0.612	A5S	G67480_15330867-15330956	WTC.vs.SGR4C	chr10:15330610-15336375(+)	Os10g0430600//Os10g0430700	LOC_Os10g29495//LOC_Os10g29502//LOC_Os10g29514	NULL//NULL	NULL//NULL	Aminotransferase, class-II, pyridoxal-phosphate binding site domain containing protein.//Conserved hypothetical protein.	speckle-type POZ protein, putative, expressed//expressed protein//expressed protein
4718	G32289	127	119	8.48258e-08	6.90945e-05	0.0,0.0	0.738,0.584	-0.661	A5S	G32289_30510772-30511587	WTC.vs.SGR4C	chr04:30508843-30513871(-)	Os04g0604600	LOC_Os04g51500	NULL	NULL	Similar to OSIGBa0118P15.10 protein.	expressed protein
4798	G31274	121	119	3.9818e-09	7.13539e-06	0.0,0.0	0.663,1.0	-0.832	A5S	G31274_26090647-26091902	WTC.vs.SGR4C	chr04:26090648-26097358(+)	Os04g0520900	LOC_Os04g44030	NULL	NULL	Similar to OSIGBa0131L05.6 protein.	PPR repeat domain containing protein, putative, expressed
5231	G7056	2787	119	9.45538e-10	2.118e-06	0.169,0.299	1.0,1.0	-0.766	A5S	G7056_32486321-32489592	WTC.vs.SGR4C	chr01:32483165-32490106(-)	Os01g0770100	LOC_Os01g56370	NULL	NULL	O-acyltransferase, WSD1, N-terminal domain containing protein.	wax synthase, putative, expressed
6080	G32873	488	119	1.53501e-08	1.96481e-05	1.0,1.0	0.494,0.196	0.655	A5S	G32873_33008088-33008555	WTC.vs.SGR4C	chr04:33006306-33013002(+)	Os04g0648700	LOC_Os04g55500	NULL	NULL	DNA repair nuclease, XPF-type/Helicase domain containing protein.	expressed protein
6526	G3998	399	119	1.13646e-06	0.000598981	1.0,1.0	0.472,0.691	0.419	A5S	G3998_18585728-18586366	WTC.vs.SGR4C	chr01:18584847-18588456(+)	Os01g0521200	LOC_Os01g33762	NULL	NULL	Similar to cDNA clone:J023118N19, full insert sequence.	expressed protein
6839	G18273	134	119	2.50346e-08	2.80387e-05	0.899,0.899	0.615,0.678	0.252	A5S	G18273_2654404-2654802	WTC.vs.SGR4C	chr03:2651929-2655308(-)	Os03g0147400	LOC_Os03g05390	NULL	NULL	Similar to cDNA clone:J023091E03, full insert sequence.	Citrate transporter protein, putative, expressed
8415	G71816	588	119	4.63701e-08	4.6164e-05	1.0,1.0	0.486,0.327	0.594	A5S	G71816_11365390-11365964	WTC.vs.SGR4C	chr11:11361057-11368591(-)	Os11g0302700	LOC_Os11g19720	NULL	NULL	RecA bacterial DNA recombination family protein.	recA protein, putative, expressed
8761	G16838	130	119	4.71475e-10	1.40814e-06	0.478,0.0	1.0,1.0	-0.761	A5S	G16838_32455705-32455864	WTC.vs.SGR4C	chr02:32454551-32458197(+)	Os02g0769700	LOC_Os02g53030	RLCK84	RECEPTOR-LIKE CYTOPLASMIC KINASE 84	Protein kinase, core domain containing protein.	mitogen-activated protein kinase kinase kinase 1, putative, expressed
8950	G10905	890	119	1.78131e-06	0.000798025	0.739,0.726	0.474,0.451	0.27	A5S	G10905_5606727-5607806	WTC.vs.SGR4C	chr02:5604236-5609533(+)	Os02g0200000	LOC_Os02g10650	NULL	NULL	Phosphatidylinositol transfer protein-like, N-terminal domain containing protein.	CRAL/TRIO domain containing protein, expressed
177	G3763	215	119	1.24252e-07	0.000136576	0.366,0.371	0.568,0.65	-0.24	SE	G3763_17154388-17154484	WTC.vs.SGR4C	chr01:17151655-17157856(+)	Os01g0498200	LOC_Os01g31360	NULL	NULL	Conserved hypothetical protein.	expressed protein
551	G78217	195	119	2.07373e-08	3.58192e-05	0.976,1.0	0.693,0.716	0.284	SE	G78217_11356914-11356990	WTC.vs.SGR4C	chr12:11349818-11362539(+)	Os12g0292900	LOC_Os12g19530	NULL	NULL	Similar to ATP binding protein.	ATP-binding region, ATPase-like domain-containing protein, putative, expressed
3346	G52646	223	119	1.41023e-06	0.000775051	1.0,1.0	0.516,0.262	0.611	SE	G52646_27438928-27439032	WTC.vs.SGR4C	chr07:27436796-27439326(-)	Os07g0653300	NULL	NULL	NULL	Hypothetical gene.	NULL
4170	G39580	207	119	8.06195e-08	0.000108308	1.0,1.0	0.0,0.697	0.651	SE	G39580_28211204-28211292	WTC.vs.SGR4C	chr05:28210361-28213801(+)	Os05g0566700	LOC_Os05g49164	NULL	NULL	Similar to Homeobox protein B-H1 (Homeobox BarH1 protein).	expressed protein
4571	G58839	167	119	1.21535e-11	7.3474e-08	0.0,0.0	1.0,1.0	-1	SE	G58839_26910752-26910800	WTC.vs.SGR4C	chr08:26908834-26913629(+)	Os08g0538300	LOC_Os08g42580	NULL	NULL	Similar to LysM receptor-like kinase.	protein kinase domain containing protein, expressed
4676	G79857	267	119	8.89981e-07	0.00059782	0.0,0.0	0.342,0.373	-0.358	SE	G79857_20802052-20802200	WTC.vs.SGR4C	chr12:20801349-20805537(+)	Os12g0527700	LOC_Os12g34320	NULL	NULL	Serine/threonine protein kinase-related domain containing protein.	S-locus-like receptor protein kinase, putative, expressed
5051	G61610	218	119	4.40636e-09	1.06555e-05	0.0,0.267	1.0,1.0	-0.867	SE	G61610_11898372-11898471	WTC.vs.SGR4C	chr09:11896000-11902266(+)	Os09g0363400	LOC_Os09g19880	NULL	NULL	Domain of unknown function DUF2439 domain containing protein.	expressed protein
6279	G67270	351	119	2.11274e-07	0.000196501	1.0,1.0	0.311,0.404	0.642	SE	G67270_14488825-14489057	WTC.vs.SGR4C	chr10:14487133-14493136(+)	Os10g0414700	LOC_Os10g27470	NULL	NULL	K Homology domain containing protein.	KH domain containing protein, putative, expressed
8388	G25920	3175	119	1.98702e-08	3.58192e-05	0.618,0.421	1.0,1.0	-0.481	SE	G25920_923507-926563	WTC.vs.SGR4C	chr04:922560-928290(-)	Os04g0115650	LOC_Os04g02520	NULL	NULL	Similar to OSIGBa0160I14.9 protein.	Leucine Rich Repeat family protein, expressed
8910	G20260	371	119	4.56784e-07	0.000343488	0.245,0.243	0.431,0.557	-0.25	SE	G20260_11119136-11119388	WTC.vs.SGR4C	chr03:11104554-11123626(+)	Os03g0311300	LOC_Os03g19760	NULL	NULL	NHL repeat domain containing protein.	HAD-superfamily hydrolase, subfamily IA, variant 3 containing protein, expressed
10851	G55131	162	119	2.72815e-12	3.29861e-08	0.088,0.117	0.378,0.346	-0.259	SE	G55131_8959149-8959192	WTC.vs.SGR4C	chr08:8955262-8961528(+)	Os08g0246400	LOC_Os08g14860	NULL	NULL	Similar to Ubiquinol-cytochrome c reductase complex 14 kDa protein (EC 1.10.2.2) (CR14).	cytochrome b-c1 complex subunit 7, putative, expressed
12308	G5427	213	119	1.74793e-06	0.000918879	0.592,0.574	1.0,0.848	-0.341	SE	G5427_25320804-25320898	WTC.vs.SGR4C	chr01:25317115-25323500(+)	NULL	LOC_Os01g44170	NULL	NULL	NULL	expressed protein
12358	G3251	165	119	1.002e-06	0.000637638	0.73,0.502	1.0,1.0	-0.384	SE	G3251_14957790-14957836	WTC.vs.SGR4C	chr01:14955700-14959769(+)	Os01g0366100	LOC_Os01g26370	NULL	NULL	Similar to cDNA clone:J023120H23, full insert sequence.	expressed protein
12457	G58801	249	119	1.65137e-07	0.000166389	0.193,0.254	1.0,1.0	-0.776	SE	G58801_26855441-26855571	WTC.vs.SGR4C	chr08:26851129-26856595(+)	Os08g0537001	LOC_Os08g42480	NULL	NULL	Conserved hypothetical protein.	expressed protein
12458	G58801	249	119	2.41815e-07	0.000208842	1.0,1.0	0.437,0.544	0.509	SE	G58801_26855441-26855571	WTC.vs.SGR4C	chr08:26851129-26856595(+)	Os08g0537001	LOC_Os08g42480	NULL	NULL	Conserved hypothetical protein.	expressed protein
6	G38707	1352	119	9.90477e-05	0.000730795	1.0,1.0	0.585,0.398	0.508	RI	G38707_24312852-24314566	WTC.vs.WTX	chr05:24312853-24317067(+)	Os05g0495100	LOC_Os05g41530	NULL	NULL	Zinc finger, C2H2-type domain containing protein.	ZOS5-11 - C2H2 zinc finger protein, expressed
78	G31863	617	119	0	0	0.012,0.013	0.219,0.438	-0.316	RI	G31863_28751341-28752533	WTC.vs.WTX	chr04:28751051-28754411(+)	Os04g0571300	LOC_Os04g48270	NULL	NULL	Cyclin-like F-box domain containing protein.	OsFBX148 - F-box domain containing protein, expressed
79	G31863	1185	119	0	0	0.026,0.002	0.191,0.377	-0.27	RI	G31863_28751341-28754411	WTC.vs.WTX	chr04:28751051-28754411(+)	Os04g0571300	LOC_Os04g48270	NULL	NULL	Cyclin-like F-box domain containing protein.	OsFBX148 - F-box domain containing protein, expressed
122	G8817	196	119	8.81166e-05	0.000658211	0.083,0.042	0.336,0.272	-0.242	RI	G8817_39889862-39890324	WTC.vs.WTX	chr01:39879240-39890813(-)	Os01g0915400	LOC_Os01g68680	NULL	NULL	Similar to SEC (SECRET AGENT)%3B transferase, transferring glycosyl groups.	tetratricopeptide repeat domain containing protein, expressed
123	G8817	275	119	6.48114e-06	6.19566e-05	0.0,0.038	0.245,0.366	-0.286	RI	G8817_39889862-39890813	WTC.vs.WTX	chr01:39879240-39890813(-)	Os01g0915400	LOC_Os01g68680	NULL	NULL	Similar to SEC (SECRET AGENT)%3B transferase, transferring glycosyl groups.	tetratricopeptide repeat domain containing protein, expressed
144	G69648	251	119	7.43072e-06	7.02805e-05	0.221,0.221	0.626,0.674	-0.429	RI	G69648_1269831-1271303	WTC.vs.WTX	chr11:1269305-1271303(+)	Os11g0127600	LOC_Os11g03370	NAC45	NAC DOMAIN-CONTAINING PROTEIN 45	No apical meristem (NAM) protein domain containing protein.	no apical meristem protein, putative, expressed
151	G74222	698	119	8.19582e-06	7.67745e-05	0.254,0.0	0.676,0.838	-0.63	RI	G74222_23224573-23226520	WTC.vs.WTX	chr11:23224574-23227194(-)	Os11g0603100	LOC_Os11g39010	NULL	NULL	Similar to predicted protein.	expressed protein
258	G65757	200	119	4.55191e-15	1.40909e-13	0.04,0.029	0.237,0.256	-0.212	RI	G65757_7574364-7576153	WTC.vs.WTX	chr10:7574036-7579887(+)	Os10g0206800	LOC_Os10g13940	NULL	NULL	Similar to predicted protein.	MATE efflux protein, putative, expressed
259	G65757	520	119	0	0	0.048,0.013	0.24,0.357	-0.268	RI	G65757_7575677-7576690	WTC.vs.WTX	chr10:7574036-7579887(+)	Os10g0206800	LOC_Os10g13940	NULL	NULL	Similar to predicted protein.	MATE efflux protein, putative, expressed
261	G65757	1000	119	8.46284e-05	0.000635254	1.0,1.0	0.715,0.758	0.264	RI	G65757_7574364-7577131	WTC.vs.WTX	chr10:7574036-7579887(+)	Os10g0206800	LOC_Os10g13940	NULL	NULL	Similar to predicted protein.	MATE efflux protein, putative, expressed
262	G65757	463	119	2.22045e-16	7.68427e-15	0.024,0.03	0.297,0.221	-0.232	RI	G65757_7575965-7577131	WTC.vs.WTX	chr10:7574036-7579887(+)	Os10g0206800	LOC_Os10g13940	NULL	NULL	Similar to predicted protein.	MATE efflux protein, putative, expressed
264	G65757	249	119	6.3927e-06	6.12025e-05	0.114,0.099	0.338,0.425	-0.275	RI	G65757_7577034-7577362	WTC.vs.WTX	chr10:7574036-7579887(+)	Os10g0206800	LOC_Os10g13940	NULL	NULL	Similar to predicted protein.	MATE efflux protein, putative, expressed
265	G65757	340	119	1.14701e-10	2.21675e-09	0.112,0.036	0.447,0.553	-0.426	RI	G65757_7577705-7578279	WTC.vs.WTX	chr10:7574036-7579887(+)	Os10g0206800	LOC_Os10g13940	NULL	NULL	Similar to predicted protein.	MATE efflux protein, putative, expressed
267	G65757	306	119	5.3041e-10	9.42097e-09	0.111,0.053	0.5,0.457	-0.397	RI	G65757_7577705-7578562	WTC.vs.WTX	chr10:7574036-7579887(+)	Os10g0206800	LOC_Os10g13940	NULL	NULL	Similar to predicted protein.	MATE efflux protein, putative, expressed
273	G66955	537	119	5.61261e-07	6.48511e-06	0.249,0.228	0.878,0.857	-0.629	RI	G66955_12835097-12835911	WTC.vs.WTX	chr10:12834324-12843742(+)	Os10g0388500	LOC_Os10g24940	NULL	NULL	Conserved hypothetical protein.	expressed protein
315	G2035	1073	119	3.91853e-05	0.000316446	0.191,0.1	0.485,0.454	-0.324	RI	G2035_8932091-8935591	WTC.vs.WTX	chr01:8931299-8949240(+)	Os01g0263600	LOC_Os01g15860//LOC_Os01g15880	NULL	NULL	Similar to U5 snRNP-associated 102 kDa protein (U5-102 kDa protein).	pre-mRNA-processing factor 6, putative, expressed//transposon protein, putative, unclassified, expressed
316	G2035	1087	119	2.89008e-08	4.10267e-07	0.315,0.496	1.0,1.0	-0.595	RI	G2035_8931437-8935591	WTC.vs.WTX	chr01:8931299-8949240(+)	Os01g0263600	LOC_Os01g15860//LOC_Os01g15880	NULL	NULL	Similar to U5 snRNP-associated 102 kDa protein (U5-102 kDa protein).	pre-mRNA-processing factor 6, putative, expressed//transposon protein, putative, unclassified, expressed
429	G3867	471	119	5.65271e-07	6.5261e-06	0.278,0.313	0.541,0.56	-0.255	RI	G3867_17904774-17906223	WTC.vs.WTX	chr01:17904775-17910174(+)	Os01g0510100	LOC_Os01g32660	MKK6	MITOGEN-ACTIVATED PROTEIN KINASE KINASE 6	MAP kinase kinase 1.	STE_MEK_ste7_MAP2K.2 - STE kinases include homologs to sterile 7, sterile 11 and sterile 20 from yeast, expressed
436	G38440	200	119	3.22279e-08	4.54203e-07	0.0,0.095	0.379,0.309	-0.296	RI	G38440_23113874-23114279	WTC.vs.WTX	chr05:23112642-23117279(-)	Os05g0471000	LOC_Os05g39410	NULL	NULL	Similar to Ser-thr protein kinase (Fragment).	expressed protein
438	G38440	631	119	5.4537e-07	6.31602e-06	0.051,0.201	0.688,0.528	-0.482	RI	G38440_23114088-23115518	WTC.vs.WTX	chr05:23112642-23117279(-)	Os05g0471000	LOC_Os05g39410	NULL	NULL	Similar to Ser-thr protein kinase (Fragment).	expressed protein
441	G38440	198	119	6.30754e-10	1.10997e-08	0.039,0.028	0.403,0.322	-0.329	RI	G38440_23114458-23115741	WTC.vs.WTX	chr05:23112642-23117279(-)	Os05g0471000	LOC_Os05g39410	NULL	NULL	Similar to Ser-thr protein kinase (Fragment).	expressed protein
442	G38440	216	119	7.55174e-12	1.68408e-10	0.0,0.016	0.247,0.285	-0.258	RI	G38440_23114458-23115910	WTC.vs.WTX	chr05:23112642-23117279(-)	Os05g0471000	LOC_Os05g39410	NULL	NULL	Similar to Ser-thr protein kinase (Fragment).	expressed protein
445	G38440	700	119	0	0	0.095,0.064	0.545,0.615	-0.501	RI	G38440_23115838-23116627	WTC.vs.WTX	chr05:23112642-23117279(-)	Os05g0471000	LOC_Os05g39410	NULL	NULL	Similar to Ser-thr protein kinase (Fragment).	expressed protein
446	G38440	219	119	1.09103e-11	2.38768e-10	0.027,0.0	0.197,0.308	-0.239	RI	G38440_23115597-23117279	WTC.vs.WTX	chr05:23112642-23117279(-)	Os05g0471000	LOC_Os05g39410	NULL	NULL	Similar to Ser-thr protein kinase (Fragment).	expressed protein
447	G41828	219	119	4.70686e-07	5.51273e-06	0.0,0.0	0.318,0.225	-0.272	RI	G41828_7487999-7488898	WTC.vs.WTX	chr06:7488000-7496669(+)	Os06g0244100	LOC_Os06g13570	NULL	NULL	Hypothetical conserved gene.	expressed protein
467	G10524	326	119	1.77851e-06	1.88547e-05	0.149,0.056	0.312,0.321	-0.214	RI	G10524_3629167-3631457	WTC.vs.WTX	chr02:3623608-3631551(-)	Os02g0167500	LOC_Os02g07070	NULL	NULL	RNA recognition motif domain domain containing protein.	RNA recognition motif family protein, expressed
625	G30927	251	119	1.77558e-12	4.24458e-11	0.038,0.075	0.323,0.235	-0.223	RI	G30927_24859009-24859661	WTC.vs.WTX	chr04:24857921-24859661(-)	Os04g0497000	LOC_Os04g41960	NULL	NULL	Similar to Allyl alcohol dehydrogenase.	NADP-dependent oxidoreductase, putative, expressed
658	G24459	1126	119	1.1149e-10	2.16122e-09	1.0,1.0	0.633,0.616	0.375	RI	G24459_31130189-31132833	WTC.vs.WTX	chr03:31130170-31133670(+)	Os03g0754800	LOC_Os03g54760	NULL	NULL	Mitochondrial substrate carrier family protein.	mitochondrial carrier protein, putative, expressed
813	G46063	375	119	3.43339e-07	4.12622e-06	0.029,0.0	0.212,0.228	-0.205	RI	G46063_28007278-28007828	WTC.vs.WTX	chr06:28007180-28011881(+)	Os06g0674800	LOC_Os06g46240	NULL	NULL	Hypothetical conserved gene.	BTB/POZ domain containing protein, putative, expressed
814	G46063	259	119	2.94213e-05	0.000244224	0.0,0.0	0.434,0.062	-0.248	RI	G46063_28007278-28008499	WTC.vs.WTX	chr06:28007180-28011881(+)	Os06g0674800	LOC_Os06g46240	NULL	NULL	Hypothetical conserved gene.	BTB/POZ domain containing protein, putative, expressed
822	G8701	261	119	0	0	0.007,0.007	0.421,0.544	-0.476	RI	G8701_39544234-39544769	WTC.vs.WTX	chr01:39544224-39548624(+)	Os01g0908200	LOC_Os01g68020	NULL	NULL	Member of the Bric-a-Brac/Tramtrack/Broad (BTB) family, BT1/BT2 ortholog, Negative regulation of nitrate uptake and nitrogen use efficiency	BTBZ2 - Bric-a-Brac, Tramtrack, and Broad Complex BTB domain with TAZ zinc finger and Calmodulin-binding domains, expressed
823	G8701	1886	119	0	0	0.062,0.057	0.54,0.663	-0.542	RI	G8701_39544234-39546843	WTC.vs.WTX	chr01:39544224-39548624(+)	Os01g0908200	LOC_Os01g68020	NULL	NULL	Member of the Bric-a-Brac/Tramtrack/Broad (BTB) family, BT1/BT2 ortholog, Negative regulation of nitrate uptake and nitrogen use efficiency	BTBZ2 - Bric-a-Brac, Tramtrack, and Broad Complex BTB domain with TAZ zinc finger and Calmodulin-binding domains, expressed
825	G8701	930	119	0	0	0.081,0.055	0.452,0.498	-0.407	RI	G8701_39544234-39547962	WTC.vs.WTX	chr01:39544224-39548624(+)	Os01g0908200	LOC_Os01g68020	NULL	NULL	Member of the Bric-a-Brac/Tramtrack/Broad (BTB) family, BT1/BT2 ortholog, Negative regulation of nitrate uptake and nitrogen use efficiency	BTBZ2 - Bric-a-Brac, Tramtrack, and Broad Complex BTB domain with TAZ zinc finger and Calmodulin-binding domains, expressed
829	G77195	543	119	7.70702e-06	7.26244e-05	0.578,0.628	0.91,1.0	-0.352	RI	G77195_7453562-7457471	WTC.vs.WTX	chr12:7441028-7457987(-)	Os12g0236100//Os12g0236225	LOC_Os12g13340	NULL//NULL	NULL//NULL	Hypothetical conserved gene.//Conserved hypothetical protein.	expressed protein
830	G77195	296	119	4.09853e-05	0.000329271	0.741,0.783	1.0,1.0	-0.238	RI	G77195_7457285-7457833	WTC.vs.WTX	chr12:7441028-7457987(-)	Os12g0236100//Os12g0236225	LOC_Os12g13340	NULL//NULL	NULL//NULL	Hypothetical conserved gene.//Conserved hypothetical protein.	expressed protein
842	G61633	197	119	2.04972e-09	3.38535e-08	0.271,0.458	0.931,0.949	-0.575	RI	G61633_11853151-11853461	WTC.vs.WTX	chr09:11852963-11857937(+)	NULL	LOC_Os09g19800	NULL	NULL	NULL	aminopeptidase, putative, expressed
843	G61633	1166	119	0	0	0.012,0.016	0.732,0.73	-0.717	RI	G61633_11853151-11854611	WTC.vs.WTX	chr09:11852963-11857937(+)	NULL	LOC_Os09g19800	NULL	NULL	NULL	aminopeptidase, putative, expressed
845	G61633	254	119	0	0	0.094,0.099	0.784,0.837	-0.714	RI	G61633_11853151-11854933	WTC.vs.WTX	chr09:11852963-11857937(+)	NULL	LOC_Os09g19800	NULL	NULL	NULL	aminopeptidase, putative, expressed
846	G61633	235	119	9.76996e-15	2.92041e-13	0.159,0.09	0.709,0.59	-0.525	RI	G61633_11854508-11855143	WTC.vs.WTX	chr09:11852963-11857937(+)	NULL	LOC_Os09g19800	NULL	NULL	NULL	aminopeptidase, putative, expressed
1000	G53024	215	119	1.61648e-13	4.26371e-12	0.134,0.123	0.278,0.392	-0.207	RI	G53024_29011480-29012420	WTC.vs.WTX	chr07:29011481-29013252(-)	Os07g0684100	LOC_Os07g48510	NULL	NULL	Similar to Thioredoxin-like 1.	thioredoxin, putative, expressed
1001	G53024	220	119	0	0	0.052,0.061	0.271,0.378	-0.268	RI	G53024_29011480-29012698	WTC.vs.WTX	chr07:29011481-29013252(-)	Os07g0684100	LOC_Os07g48510	NULL	NULL	Similar to Thioredoxin-like 1.	thioredoxin, putative, expressed
1046	G14338	230	119	1.71719e-07	2.16959e-06	0.051,0.044	0.366,0.162	-0.217	RI	G14338_21332528-21332778	WTC.vs.WTX	chr02:21325315-21335625(-)	Os02g0562600	LOC_Os02g35490	MLO_	POWDERY-MILDEW-RESISTANCE GENE O_	Similar to Seven trans-membrane protein (Fragment).	MLO domain containing protein, putative, expressed
1047	G14338	208	119	0	0	0.074,0.104	0.427,0.457	-0.353	RI	G14338_21333144-21335625	WTC.vs.WTX	chr02:21325315-21335625(-)	Os02g0562600	LOC_Os02g35490	MLO_	POWDERY-MILDEW-RESISTANCE GENE O_	Similar to Seven trans-membrane protein (Fragment).	MLO domain containing protein, putative, expressed
1051	G14338	233	119	0	0	0.043,0.015	0.46,0.532	-0.467	RI	G14338_21333325-21335625	WTC.vs.WTX	chr02:21325315-21335625(-)	Os02g0562600	LOC_Os02g35490	MLO_	POWDERY-MILDEW-RESISTANCE GENE O_	Similar to Seven trans-membrane protein (Fragment).	MLO domain containing protein, putative, expressed
1064	G19121	1050	119	3.60092e-05	0.00029297	1.0,1.0	0.812,0.739	0.224	RI	G19121_6459206-6460373	WTC.vs.WTX	chr03:6457874-6462727(-)	Os03g0223400	LOC_Os03g12290	GLN1%3B2	GLUTAMINE SYNTHETASE 1%3B2	Cytosolic glutamine synthetase, Ammonium assimilation	glutamine synthetase, catalytic domain containing protein, expressed
1123	G66932	3037	119	0	0	0.032,0.047	0.265,0.303	-0.245	RI	G66932_12327918-12331019	WTC.vs.WTX	chr10:12327438-12337599(+)	Os10g0382300	LOC_Os10g24070	NULL	NULL	Similar to Signal peptide containing large protein with proline stretches.	expressed protein
1170	G4796	2623	119	6.39648e-10	1.12421e-08	1.0,1.0	0.195,0.463	0.671	RI	G4796_22352813-22356960	WTC.vs.WTX	chr01:22352814-22358405(-)	Os01g0578000	LOC_Os01g39630	RAD51C	DNA REPAIR PROTEIN RAD51C	Splicing variant of DNA repair protein RAD51C	DNA repair protein Rad51, putative, expressed
1262	G1584	321	119	2.76333e-05	0.000230712	0.0,0.156	0.505,1.0	-0.674	RI	G1584_6837141-6837447	WTC.vs.WTX	chr01:6836903-6841299(+)	Os01g0224400	LOC_Os01g12470	NULL	NULL	Similar to Mitochondrial carrier protein.	mitochondrial carrier protein, putative, expressed
1263	G1584	321	119	1.23479e-05	0.000111444	0.0,0.0	0.182,0.527	-0.355	RI	G1584_6837141-6837775	WTC.vs.WTX	chr01:6836903-6841299(+)	Os01g0224400	LOC_Os01g12470	NULL	NULL	Similar to Mitochondrial carrier protein.	mitochondrial carrier protein, putative, expressed
1346	G63421	236	119	3.45149e-11	7.12193e-10	0.0,0.0	0.439,0.352	-0.395	RI	G63421_20043862-20044638	WTC.vs.WTX	chr09:20043338-20052495(+)	Os09g0514700	LOC_Os09g33960	NULL	NULL	Conserved hypothetical protein.	expressed protein
1347	G63421	251	119	8.88178e-16	2.91608e-14	0.035,0.015	0.707,0.487	-0.572	RI	G63421_20044544-20044892	WTC.vs.WTX	chr09:20043338-20052495(+)	Os09g0514700	LOC_Os09g33960	NULL	NULL	Conserved hypothetical protein.	expressed protein
1349	G63421	536	119	9.10383e-14	2.45364e-12	0.0,0.065	0.458,0.45	-0.421	RI	G63421_20044770-20050489	WTC.vs.WTX	chr09:20043338-20052495(+)	Os09g0514700	LOC_Os09g33960	NULL	NULL	Conserved hypothetical protein.	expressed protein
1399	G29325	476	119	1.22816e-07	1.58586e-06	0.2,0.2	1.0,1.0	-0.8	RI	G29325_17201252-17201912	WTC.vs.WTX	chr04:17201144-17205939(+)	Os04g0359700	LOC_Os04g29030	NULL	NULL	Hypothetical conserved gene.	dehydrogenase, putative, expressed
1400	G29325	492	119	3.58047e-13	9.11292e-12	0.039,0.195	0.914,1.0	-0.84	RI	G29325_17201252-17201912	WTC.vs.WTX	chr04:17201144-17205939(+)	Os04g0359700	LOC_Os04g29030	NULL	NULL	Hypothetical conserved gene.	dehydrogenase, putative, expressed
1403	G29325	361	119	2.9881e-05	0.000247689	0.22,0.248	0.725,0.862	-0.559	RI	G29325_17201757-17202246	WTC.vs.WTX	chr04:17201144-17205939(+)	Os04g0359700	LOC_Os04g29030	NULL	NULL	Hypothetical conserved gene.	dehydrogenase, putative, expressed
1404	G29325	531	119	1.51101e-13	3.99899e-12	0.0,0.0	0.789,0.776	-0.782	RI	G29325_17201773-17203488	WTC.vs.WTX	chr04:17201144-17205939(+)	Os04g0359700	LOC_Os04g29030	NULL	NULL	Hypothetical conserved gene.	dehydrogenase, putative, expressed
1480	G9986	528	119	1.16431e-07	1.50868e-06	0.034,0.0	0.171,0.318	-0.227	RI	G9986_1822361-1823258	WTC.vs.WTX	chr02:1821843-1826521(+)	Os02g0134400	LOC_Os02g04170	NULL	NULL	Fumarate reductase/succinate dehydrogenase flavoprotein, C-terminal domain containing protein.	L-aspartate oxidase 1, putative, expressed
1562	G63141	250	119	0	0	0.087,0.04	0.368,0.435	-0.338	RI	G63141_18884003-18886300	WTC.vs.WTX	chr09:18879788-18886387(-)	Os09g0490200	LOC_Os09g31400	NULL	NULL	Similar to EIL3.	ethylene-insensitive 3, putative, expressed
1575	G68576	918	119	3.63321e-05	0.000295222	0.115,0.01	0.55,0.115	-0.27	RI	G68576_20157733-20159448	WTC.vs.WTX	chr10:20154546-20159569(-)	Os10g0521000	LOC_Os10g37660	TRE1	TREHALASE 1	Similar to TRE1 protein (Fragment).	trehalase precursor, putative, expressed
1593	G977	199	119	0	0	0.011,0.0	0.27,0.259	-0.259	RI	G977_3807396-3808657	WTC.vs.WTX	chr01:3804528-3811030(+)	Os01g0173900	LOC_Os01g07870	MRP3	MULTIDRUG RESISTANCE-ASSOCIATED PROTEIN 3	Similar to MRP-like ABC transporter.	ABC transporter family protein, putative, expressed
1597	G977	294	119	0	0	0.029,0.007	0.208,0.252	-0.212	RI	G977_3809734-3811030	WTC.vs.WTX	chr01:3804528-3811030(+)	Os01g0173900	LOC_Os01g07870	MRP3	MULTIDRUG RESISTANCE-ASSOCIATED PROTEIN 3	Similar to MRP-like ABC transporter.	ABC transporter family protein, putative, expressed
1603	G9781	510	119	6.07846e-10	1.0718e-08	0.318,0.149	1.0,1.0	-0.766	RI	G9781_971610-974462	WTC.vs.WTX	chr02:968096-976690(+)	NULL	LOC_Os02g02640	NULL	NULL	NULL	NBS-LRR disease resistance protein, putative, expressed
1609	G74946	251	119	1.08757e-11	2.38087e-10	0.0,0.0	0.624,0.542	-0.583	RI	G74946_26797518-26798812	WTC.vs.WTX	chr11:26794381-26800317(+)	Os11g0664800	LOC_Os11g44340	NULL	NULL	Hypothetical conserved gene.	calmodulin binding protein, putative, expressed
1610	G74946	250	119	8.27686e-07	9.27148e-06	0.543,0.05	0.956,0.884	-0.623	RI	G74946_26798616-26799081	WTC.vs.WTX	chr11:26794381-26800317(+)	Os11g0664800	LOC_Os11g44340	NULL	NULL	Hypothetical conserved gene.	calmodulin binding protein, putative, expressed
1685	G74214	499	119	1.11022e-16	3.89574e-15	0.155,0.128	0.468,0.47	-0.327	RI	G74214_23136833-23137598	WTC.vs.WTX	chr11:23132264-23137598(-)	Os11g0601650//Os11g0601700	LOC_Os11g38870	NULL//NULL	NULL//NULL	Hypothetical protein.//Helix-loop-helix DNA-binding domain containing protein.	helix-loop-helix DNA-binding domain containing protein, expressed
1695	G80309	220	119	0	0	0.0,0.032	0.243,0.322	-0.266	RI	G80309_23163457-23163768	WTC.vs.WTX	chr12:23156684-23164663(-)	Os12g0564600	LOC_Os12g37720	NULL	NULL	Similar to BRI1-KD interacting protein 117 (Fragment).	zinc knuckle family protein, expressed
1696	G80309	836	119	0	0	0.012,0.0	0.338,0.28	-0.303	RI	G80309_23163655-23164663	WTC.vs.WTX	chr12:23156684-23164663(-)	Os12g0564600	LOC_Os12g37720	NULL	NULL	Similar to BRI1-KD interacting protein 117 (Fragment).	zinc knuckle family protein, expressed
1804	G40847	450	119	1.04873e-06	1.15329e-05	0.07,0.054	0.514,0.481	-0.435	RI	G40847_3051103-3052124	WTC.vs.WTX	chr06:3051104-3055709(+)	Os06g0159900//Os06g0160000	LOC_Os06g06490	NULL//NULL	NULL//NULL	Similar to Arm repeat containing protein.//Hypothetical protein.	U-box domain containing heat shock protein, putative, expressed
1820	G13289	866	119	1.02366e-05	9.39671e-05	0.932,0.942	0.614,0.589	0.336	RI	G13289_16497821-16498760	WTC.vs.WTX	chr02:16487846-16502221(-)	Os02g0480200	LOC_Os02g27850//LOC_Os02g27870	NULL	NULL	Hypothetical conserved gene.	retrotransposon protein, putative, unclassified, expressed//expressed protein
1872	G68465	216	119	5.26935e-05	0.00041426	0.0,0.073	0.269,0.248	-0.222	RI	G68465_19520563-19521065	WTC.vs.WTX	chr10:19516836-19525492(-)	Os10g0508500	LOC_Os10g36490	NULL	NULL	Similar to tubulin folding cofactor.	HEAT repeat family protein, putative, expressed
1917	G40884	199	119	6.70938e-09	1.02965e-07	0.0,0.0	0.174,0.358	-0.266	RI	G40884_3254272-3254536	WTC.vs.WTX	chr06:3249858-3261364(-)	Os06g0164000	LOC_Os06g06870	NULL	NULL	Zinc finger, MIZ-type domain containing protein.	zinc finger protein, putative, expressed
1923	G40884	1680	119	0	0	0.012,0.009	0.255,0.331	-0.283	RI	G40884_3257922-3259615	WTC.vs.WTX	chr06:3249858-3261364(-)	Os06g0164000	LOC_Os06g06870	NULL	NULL	Zinc finger, MIZ-type domain containing protein.	zinc finger protein, putative, expressed
1927	G11213	210	119	2.66454e-15	8.40725e-14	0.048,0.051	0.376,0.257	-0.267	RI	G11213_6806776-6812032	WTC.vs.WTX	chr02:6806777-6814112(+)	Os02g0222100	LOC_Os02g12900	NULL	NULL	Similar to Cysteine synthase (EC 4.2.99.8).	cysteine synthase, putative, expressed
1929	G11213	548	119	0	0	0.034,0.007	0.293,0.288	-0.27	RI	G11213_6806776-6812664	WTC.vs.WTX	chr02:6806777-6814112(+)	Os02g0222100	LOC_Os02g12900	NULL	NULL	Similar to Cysteine synthase (EC 4.2.99.8).	cysteine synthase, putative, expressed
1930	G11213	244	119	1.16062e-11	2.53289e-10	0.631,0.59	0.901,0.936	-0.308	RI	G11213_6812461-6812857	WTC.vs.WTX	chr02:6806777-6814112(+)	Os02g0222100	LOC_Os02g12900	NULL	NULL	Similar to Cysteine synthase (EC 4.2.99.8).	cysteine synthase, putative, expressed
1931	G11213	183	119	0	0	0.19,0.253	0.868,0.869	-0.647	RI	G11213_6812461-6812857	WTC.vs.WTX	chr02:6806777-6814112(+)	Os02g0222100	LOC_Os02g12900	NULL	NULL	Similar to Cysteine synthase (EC 4.2.99.8).	cysteine synthase, putative, expressed
1934	G11213	222	119	0	0	0.018,0.013	0.238,0.297	-0.252	RI	G11213_6811904-6813703	WTC.vs.WTX	chr02:6806777-6814112(+)	Os02g0222100	LOC_Os02g12900	NULL	NULL	Similar to Cysteine synthase (EC 4.2.99.8).	cysteine synthase, putative, expressed
1960	G6325	725	119	7.36982e-05	0.000560618	0.141,0.141	0.81,0.732	-0.63	RI	G6325_29544660-29546097	WTC.vs.WTX	chr01:29544661-29548524(+)	Os01g0711100	LOC_Os01g51390	NULL	NULL	Similar to Mitochondrial processing peptidase beta subunit.	mitochondrial-processing peptidase subunit, mitochondrial precursor, putative, expressed
2067	G25251	286	119	3.9968e-15	1.24381e-13	0.015,0.036	0.269,0.251	-0.235	RI	G25251_34334738-34335226	WTC.vs.WTX	chr03:34334739-34340136(+)	Os03g0818100	LOC_Os03g60370	NULL	NULL	Similar to Multiple inositol polyphosphate phosphatase PhyIIa2.	histidine acid phosphatase, putative, expressed
2071	G34080	658	119	1.85708e-08	2.70272e-07	0.018,0.021	0.221,0.242	-0.212	RI	G34080_2501721-2502976	WTC.vs.WTX	chr05:2499577-2503388(-)	Os05g0143300	LOC_Os05g05140	NULL	NULL	Conserved hypothetical protein.	expressed protein
2115	G51183	248	119	1.55762e-09	2.60558e-08	0.0,0.0	0.725,1.0	-0.863	RI	G51183_21150400-21152074	WTC.vs.WTX	chr07:21150011-21152329(-)	Os07g0538000	LOC_Os07g35350	NULL	NULL	Similar to hydrolase, hydrolyzing O-glycosyl compounds.	glucan endo-1,3-beta-glucosidase precursor, putative, expressed
2120	G7044	425	119	1.93808e-05	0.00016778	0.219,0.495	1.0,1.0	-0.643	RI	G7044_32418478-32418967	WTC.vs.WTX	chr01:32418152-32427557(+)	Os01g0768700	LOC_Os01g56290	NULL	NULL	Conserved hypothetical protein.	expressed protein
2122	G7044	323	119	1.10343e-08	1.64953e-07	0.216,0.032	0.754,0.827	-0.666	RI	G7044_32418899-32420364	WTC.vs.WTX	chr01:32418152-32427557(+)	Os01g0768700	LOC_Os01g56290	NULL	NULL	Conserved hypothetical protein.	expressed protein
2124	G7044	1330	119	9.9609e-05	0.000734371	0.107,0.091	0.385,0.668	-0.427	RI	G7044_32419171-32423113	WTC.vs.WTX	chr01:32418152-32427557(+)	Os01g0768700	LOC_Os01g56290	NULL	NULL	Conserved hypothetical protein.	expressed protein
2137	G30792	234	119	0	0	0.428,0.646	0.969,0.996	-0.445	RI	G30792_24115972-24116476	WTC.vs.WTX	chr04:24115918-24118216(+)	Os04g0482300	LOC_Os04g40630	NULL	NULL	Kelch related domain containing protein.	BTBZ4 - Bric-a-Brac, Tramtrack, Broad Complex BTB domain with TAZ zinc finger and Calmodulin-binding domains, expressed
2138	G30792	202	119	0	0	0.462,0.57	0.958,0.995	-0.46	RI	G30792_24115972-24116476	WTC.vs.WTX	chr04:24115918-24118216(+)	Os04g0482300	LOC_Os04g40630	NULL	NULL	Kelch related domain containing protein.	BTBZ4 - Bric-a-Brac, Tramtrack, Broad Complex BTB domain with TAZ zinc finger and Calmodulin-binding domains, expressed
2139	G30792	218	119	0	0	0.097,0.127	0.857,0.968	-0.8	RI	G30792_24116342-24117217	WTC.vs.WTX	chr04:24115918-24118216(+)	Os04g0482300	LOC_Os04g40630	NULL	NULL	Kelch related domain containing protein.	BTBZ4 - Bric-a-Brac, Tramtrack, Broad Complex BTB domain with TAZ zinc finger and Calmodulin-binding domains, expressed
2140	G30792	522	119	4.44089e-16	1.49641e-14	0.288,0.578	0.938,0.956	-0.514	RI	G30792_24116342-24118154	WTC.vs.WTX	chr04:24115918-24118216(+)	Os04g0482300	LOC_Os04g40630	NULL	NULL	Kelch related domain containing protein.	BTBZ4 - Bric-a-Brac, Tramtrack, Broad Complex BTB domain with TAZ zinc finger and Calmodulin-binding domains, expressed
2177	G19155	1350	119	0	0	0.013,0.017	0.342,0.261	-0.286	RI	G19155_6537568-6540177	WTC.vs.WTX	chr03:6537569-6541400(+)	Os03g0224700	LOC_Os03g12370	HSFA9	HEAT STRESS TRANSCRIPTION FACTOR A9	Similar to HSP protein (Fragment).	HSF-type DNA-binding domain containing protein, expressed
2192	G19136	241	119	2.83332e-06	2.8973e-05	0.141,0.141	0.566,0.473	-0.378	RI	G19136_6494148-6494777	WTC.vs.WTX	chr03:6493849-6498974(+)	Os03g0223900	LOC_Os03g12320	NULL	NULL	UDP-3-O-acyl N-acetylglucosamine deacetylase domain containing protein.	UDP-3-O- N-acetylglucosamine deacetylase, putative, expressed
2261	G1126	234	119	0	0	0.017,0.019	0.865,0.803	-0.816	RI	G1126_4566300-4566671	WTC.vs.WTX	chr01:4566301-4568681(+)	Os01g0185900	LOC_Os01g09080	WRKY107	WRKY GENE 107	Similar to WRKY 1 (Fragment).	WRKY107, expressed
2262	G1126	207	119	0	0	0.028,0.035	0.723,0.72	-0.69	RI	G1126_4566300-4567332	WTC.vs.WTX	chr01:4566301-4568681(+)	Os01g0185900	LOC_Os01g09080	WRKY107	WRKY GENE 107	Similar to WRKY 1 (Fragment).	WRKY107, expressed
2263	G1126	224	119	0	0	0.116,0.041	0.937,0.945	-0.863	RI	G1126_4566759-4567551	WTC.vs.WTX	chr01:4566301-4568681(+)	Os01g0185900	LOC_Os01g09080	WRKY107	WRKY GENE 107	Similar to WRKY 1 (Fragment).	WRKY107, expressed
2264	G1126	243	119	0	0	0.104,0.125	0.869,0.851	-0.746	RI	G1126_4566759-4568681	WTC.vs.WTX	chr01:4566301-4568681(+)	Os01g0185900	LOC_Os01g09080	WRKY107	WRKY GENE 107	Similar to WRKY 1 (Fragment).	WRKY107, expressed
2349	G17431	889	119	1.24181e-05	0.000112007	0.814,0.759	0.983,1.0	-0.205	RI	G17431_35276329-35278582	WTC.vs.WTX	chr02:35275142-35278582(+)	Os02g0821900	LOC_Os02g57600	NULL	NULL	Conserved hypothetical protein.	expressed protein
2350	G17431	908	119	0	0	0.038,0.035	0.274,0.295	-0.248	RI	G17431_35276329-35278582	WTC.vs.WTX	chr02:35275142-35278582(+)	Os02g0821900	LOC_Os02g57600	NULL	NULL	Conserved hypothetical protein.	expressed protein
2514	G47634	902	119	9.05401e-05	0.000674596	0.09,0.062	0.42,0.826	-0.547	RI	G47634_3610785-3612403	WTC.vs.WTX	chr07:3610786-3614425(-)	Os07g0167200	LOC_Os07g07270	NULL	NULL	Similar to Zinc finger POZ domain protein (Fragment).	MBTB13 - Bric-a-Brac, Tramtrack, Broad Complex BTB domain with Meprin and TRAF Homology MATH domain, expressed
2534	G68843	2007	119	2.55384e-06	2.63461e-05	0.934,1.0	0.658,0.782	0.247	RI	G68843_21294635-21297500	WTC.vs.WTX	chr10:21292884-21297500(+)	Os10g0544900	LOC_Os10g39780	NULL	NULL	Similar to Protein phosphatase 2C-like protein.	protein phosphatase 2C, putative, expressed
2618	G11589	1892	119	0	0	0.007,0.024	0.289,0.483	-0.37	RI	G11589_8987577-8989572	WTC.vs.WTX	chr02:8984107-8989572(-)	Os02g0259100	LOC_Os02g15880//LOC_Os02g15885	NULL	NULL	Similar to predicted protein.	CPuORF16 - conserved peptide uORF-containing transcript, expressed//expressed protein
2730	G36894	411	119	3.42947e-06	3.45227e-05	0.178,0.088	0.698,1.0	-0.716	RI	G36894_16262954-16263478	WTC.vs.WTX	chr05:16253026-16265111(-)	Os05g0345400	LOC_Os05g27870	NULL	NULL	Tetratricopeptide-like helical domain containing protein.	expressed protein
2731	G36894	203	119	1.3124e-07	1.68845e-06	0.021,0.021	0.37,0.182	-0.255	RI	G36894_16262954-16263478	WTC.vs.WTX	chr05:16253026-16265111(-)	Os05g0345400	LOC_Os05g27870	NULL	NULL	Tetratricopeptide-like helical domain containing protein.	expressed protein
2734	G53899	1390	119	2.02061e-14	5.82485e-13	0.033,0.009	1.0,1.0	-0.979	RI	G53899_3530966-3533205	WTC.vs.WTX	chr08:3530967-3535810(+)	Os08g0160300	LOC_Os08g06370	NULL	NULL	Similar to KANADI-like transcription factor FEATHERED.	MYB family transcription factor, putative, expressed
2737	G53899	1135	119	1.82593e-09	3.03352e-08	0.44,0.144	1.0,1.0	-0.708	RI	G53899_3533464-3534650	WTC.vs.WTX	chr08:3530967-3535810(+)	Os08g0160300	LOC_Os08g06370	NULL	NULL	Similar to KANADI-like transcription factor FEATHERED.	MYB family transcription factor, putative, expressed
2766	G7653	320	119	8.72606e-07	9.7267e-06	0.043,0.013	0.34,0.167	-0.226	RI	G7653_34873476-34873815	WTC.vs.WTX	chr01:34868404-34880637(-)	Os01g0818600//Os01g0818700	LOC_Os01g60280	NULL//NULL	NULL//NULL	Similar to cDNA clone:J013021N20, full insert sequence.//Leucine-rich repeat, N-terminal domain containing protein.	ATP binding protein, putative, expressed
2767	G7653	800	119	3.74684e-06	3.74871e-05	1.0,1.0	0.691,0.427	0.441	RI	G7653_34873476-34874301	WTC.vs.WTX	chr01:34868404-34880637(-)	Os01g0818600//Os01g0818700	LOC_Os01g60280	NULL//NULL	NULL//NULL	Similar to cDNA clone:J013021N20, full insert sequence.//Leucine-rich repeat, N-terminal domain containing protein.	ATP binding protein, putative, expressed
2768	G7653	530	119	4.96579e-08	6.7906e-07	0.0,0.066	0.226,0.259	-0.209	RI	G7653_34873476-34874301	WTC.vs.WTX	chr01:34868404-34880637(-)	Os01g0818600//Os01g0818700	LOC_Os01g60280	NULL//NULL	NULL//NULL	Similar to cDNA clone:J013021N20, full insert sequence.//Leucine-rich repeat, N-terminal domain containing protein.	ATP binding protein, putative, expressed
2769	G7653	1899	119	7.0305e-11	1.39275e-09	0.055,0.045	0.452,0.219	-0.286	RI	G7653_34873476-34876153	WTC.vs.WTX	chr01:34868404-34880637(-)	Os01g0818600//Os01g0818700	LOC_Os01g60280	NULL//NULL	NULL//NULL	Similar to cDNA clone:J013021N20, full insert sequence.//Leucine-rich repeat, N-terminal domain containing protein.	ATP binding protein, putative, expressed
2773	G7653	649	119	7.53261e-08	1.00356e-06	0.053,0.044	0.273,0.234	-0.205	RI	G7653_34877821-34878571	WTC.vs.WTX	chr01:34868404-34880637(-)	Os01g0818600//Os01g0818700	LOC_Os01g60280	NULL//NULL	NULL//NULL	Similar to cDNA clone:J013021N20, full insert sequence.//Leucine-rich repeat, N-terminal domain containing protein.	ATP binding protein, putative, expressed
2777	G7653	915	119	0	0	0.027,0.053	0.383,0.379	-0.341	RI	G7653_34877821-34880637	WTC.vs.WTX	chr01:34868404-34880637(-)	Os01g0818600//Os01g0818700	LOC_Os01g60280	NULL//NULL	NULL//NULL	Similar to cDNA clone:J013021N20, full insert sequence.//Leucine-rich repeat, N-terminal domain containing protein.	ATP binding protein, putative, expressed
2817	G33428	744	119	6.79084e-07	7.72859e-06	0.06,0.024	0.359,0.475	-0.375	RI	G33428_35354735-35355834	WTC.vs.WTX	chr04:35346300-35355834(-)	Os04g0691200	LOC_Os04g59460	NULL	NULL	Similar to predicted protein.	expressed protein
2818	G80197	244	119	2.44225e-07	3.00429e-06	0.036,0.0	0.173,0.451	-0.294	RI	G80197_22616761-22617334	WTC.vs.WTX	chr12:22616762-22622657(+)	Os12g0556100	LOC_Os12g36900	NULL	NULL	Similar to fiber protein Fb2.	drought induced 19 protein, putative, expressed
2845	G33131	219	119	1.80065e-11	3.83114e-10	0.022,0.023	0.323,0.377	-0.327	RI	G33131_34083435-34084114	WTC.vs.WTX	chr04:34083436-34087586(+)	Os04g0667700	LOC_Os04g57210	NULL	NULL	Similar to Actin-related protein 8A.	actin-6, putative, expressed
2846	G33131	427	119	0	0	0.036,0.054	0.296,0.38	-0.293	RI	G33131_34083435-34084493	WTC.vs.WTX	chr04:34083436-34087586(+)	Os04g0667700	LOC_Os04g57210	NULL	NULL	Similar to Actin-related protein 8A.	actin-6, putative, expressed
2865	G57500	205	119	9.68352e-11	1.89122e-09	0.0,0.0	0.592,0.367	-0.479	RI	G57500_20666988-20672613	WTC.vs.WTX	chr08:20664850-20673557(-)	Os08g0428900	LOC_Os08g33200	NULL	NULL	Chaperonin Cpn60/TCP-1 family protein.	1-phosphatidylinositol-4-phosphate 5-kinase/ zinc ion binding protein, putative, expressed
2911	G33005	1607	119	3.14636e-07	3.80856e-06	1.0,1.0	0.3,0.49	0.605	RI	G33005_33432817-33436239	WTC.vs.WTX	chr04:33429077-33436239(+)	Os04g0655600	LOC_Os04g56140	NULL	NULL	Similar to OSIGBa0147J19.13 protein.	expressed protein
2949	G24036	520	119	1.06925e-05	9.76804e-05	0.123,0.112	0.357,0.589	-0.355	RI	G24036_29043230-29044145	WTC.vs.WTX	chr03:29039294-29045596(-)	Os03g0717600	LOC_Os03g50850	NULL	NULL	Zinc finger, C2H2-type matrin domain containing protein.	ZOS3-17 - C2H2 zinc finger protein, expressed
3103	G7108	243	119	7.33843e-09	1.12057e-07	0.0,0.0	0.595,0.423	-0.509	RI	G7108_32666587-32667243	WTC.vs.WTX	chr01:32660294-32667553(-)	Os01g0773000	LOC_Os01g56620	NULL	NULL	Similar to RNA binding / pseudouridylate synthase/ tRNA-pseudouridine synthase.	pseudouridylate synthase, putative, expressed
3258	G19607	424	119	1.90797e-05	0.000165438	1.0,1.0	0.808,0.564	0.314	RI	G19607_8574184-8575629	WTC.vs.WTX	chr03:8572865-8577500(-)	Os03g0262200	LOC_Os03g15570	NULL	NULL	Similar to predicted protein.	STE_MEKK_ste11_MAP3K.12 - STE kinases include homologs to sterile 7, sterile 11 and sterile 20 from yeast, expressed
3264	G34709	216	119	1.11022e-16	3.89574e-15	0.054,0.033	0.285,0.493	-0.346	RI	G34709_5336908-5338000	WTC.vs.WTX	chr05:5336909-5341246(-)	Os05g0187100	LOC_Os05g09500	HXK7	HEXOKINASE-7	Cytosolic hexokinase, Sugar signaling and metabolism	hexokinase, putative, expressed
3266	G34709	226	119	3.33067e-16	1.13315e-14	0.052,0.104	0.442,0.67	-0.478	RI	G34709_5338219-5338556	WTC.vs.WTX	chr05:5336909-5341246(-)	Os05g0187100	LOC_Os05g09500	HXK7	HEXOKINASE-7	Cytosolic hexokinase, Sugar signaling and metabolism	hexokinase, putative, expressed
3267	G34709	223	119	0	0	0.026,0.023	0.366,0.502	-0.409	RI	G34709_5338457-5338816	WTC.vs.WTX	chr05:5336909-5341246(-)	Os05g0187100	LOC_Os05g09500	HXK7	HEXOKINASE-7	Cytosolic hexokinase, Sugar signaling and metabolism	hexokinase, putative, expressed
3268	G34709	211	119	0	0	0.02,0.005	0.373,0.549	-0.449	RI	G34709_5338660-5338983	WTC.vs.WTX	chr05:5336909-5341246(-)	Os05g0187100	LOC_Os05g09500	HXK7	HEXOKINASE-7	Cytosolic hexokinase, Sugar signaling and metabolism	hexokinase, putative, expressed
3269	G34709	299	119	0	0	0.017,0.014	0.414,0.593	-0.488	RI	G34709_5338908-5339343	WTC.vs.WTX	chr05:5336909-5341246(-)	Os05g0187100	LOC_Os05g09500	HXK7	HEXOKINASE-7	Cytosolic hexokinase, Sugar signaling and metabolism	hexokinase, putative, expressed
3271	G34709	259	119	0	0	0.02,0.038	0.462,0.65	-0.527	RI	G34709_5338908-5339634	WTC.vs.WTX	chr05:5336909-5341246(-)	Os05g0187100	LOC_Os05g09500	HXK7	HEXOKINASE-7	Cytosolic hexokinase, Sugar signaling and metabolism	hexokinase, putative, expressed
3276	G7356	218	119	0	0	0.016,0.018	0.229,0.207	-0.201	RI	G7356_33734421-33735221	WTC.vs.WTX	chr01:33733122-33735600(-)	Os01g0796500	LOC_Os01g58390	NULL	NULL	Similar to predicted protein.	haloacid dehalogenase, putative, expressed
3295	G69212	212	119	0	0	0.177,0.174	0.62,0.593	-0.431	RI	G69212_22829130-22830677	WTC.vs.WTX	chr10:22829131-22831617(-)	Os10g0574700	LOC_Os10g42410	NULL	NULL	Protein of unknown function DUF597 family protein.	zinc-binding protein, putative, expressed
3296	G69212	585	119	0	0	0.097,0.103	0.339,0.354	-0.247	RI	G69212_22830434-22831617	WTC.vs.WTX	chr10:22829131-22831617(-)	Os10g0574700	LOC_Os10g42410	NULL	NULL	Protein of unknown function DUF597 family protein.	zinc-binding protein, putative, expressed
3310	G53267	692	119	9.18941e-05	0.000683528	0.199,0.204	1.0,1.0	-0.798	RI	G53267_436230-437063	WTC.vs.WTX	chr08:434873-437063(-)	Os08g0108700	LOC_Os08g01710	NULL	NULL	Glycolipid transfer protein domain domain containing protein.	GLTP domain containing protein, putative, expressed
3313	G64043	195	119	2.91385e-06	2.97145e-05	1.0,1.0	0.478,0.478	0.522	RI	G64043_22409122-22410863	WTC.vs.WTX	chr09:22404767-22414377(-)	Os09g0563800	LOC_Os09g39034	NULL	NULL	ATPase, AAA-type, core domain containing protein.	expressed protein
3346	G80856	217	119	1.83263e-07	2.30428e-06	0.035,0.0	0.242,0.497	-0.352	RI	G80856_25768808-25770817	WTC.vs.WTX	chr12:25768808-25773766(+)	Os12g0610200	LOC_Os12g41650	PIL11	NULL	Similar to Phytochrome-interacting factor 3 (Phytochrome-associated protein 3) (Basic helix-loop-helix protein 8) (bHLH8) (AtbHLH008).	helix-loop-helix DNA-binding domain containing protein, expressed
3478	G30482	202	119	7.70422e-05	0.000583848	0.066,0.03	0.282,0.256	-0.221	RI	G30482_23060268-23061116	WTC.vs.WTX	chr04:23059405-23061116(-)	Os04g0461600	LOC_Os04g38790	NULL	NULL	Similar to Fw2.2.	expressed protein
3483	G68527	224	119	2.35159e-11	4.95246e-10	0.05,0.111	0.381,0.601	-0.41	RI	G68527_20024926-20025484	WTC.vs.WTX	chr10:20024927-20028669(+)	Os10g0518100	LOC_Os10g37410	NULL	NULL	RabGAP/TBC domain containing protein.	TBC domain containing protein, expressed
3484	G68527	373	119	0	0	0.016,0.028	0.293,0.359	-0.304	RI	G68527_20025330-20025788	WTC.vs.WTX	chr10:20024927-20028669(+)	Os10g0518100	LOC_Os10g37410	NULL	NULL	RabGAP/TBC domain containing protein.	TBC domain containing protein, expressed
3500	G18020	212	119	0.000103377	0.000759155	0.111,0.086	0.469,0.797	-0.534	RI	G18020_1773619-1776265	WTC.vs.WTX	chr03:1772599-1776265(+)	Os03g0131000	LOC_Os03g03890	RLCK97	RECEPTOR-LIKE CYTOPLASMIC KINASE 97	Similar to H0409D10.5 protein.	protein kinase family protein, putative, expressed
3502	G7614	209	119	3.35885e-11	6.94093e-10	0.044,0.0	0.35,0.663	-0.484	RI	G7614_34888312-34888774	WTC.vs.WTX	chr01:34888313-34893486(+)	Os01g0819000	LOC_Os01g60309	NULL	NULL	Similar to transposon protein CACTA, En/Spm sub-class.	retrotransposon protein, putative, Ty1-copia subclass, expressed
3504	G7614	1017	119	0	0	0.005,0.005	0.189,0.356	-0.267	RI	G7614_34888664-34893486	WTC.vs.WTX	chr01:34888313-34893486(+)	Os01g0819000	LOC_Os01g60309	NULL	NULL	Similar to transposon protein CACTA, En/Spm sub-class.	retrotransposon protein, putative, Ty1-copia subclass, expressed
3506	G7614	236	119	0	0	0.031,0.012	0.245,0.281	-0.242	RI	G7614_34888664-34893486	WTC.vs.WTX	chr01:34888313-34893486(+)	Os01g0819000	LOC_Os01g60309	NULL	NULL	Similar to transposon protein CACTA, En/Spm sub-class.	retrotransposon protein, putative, Ty1-copia subclass, expressed
3591	G5814	309	119	0	0	0.068,0.048	0.304,0.262	-0.225	RI	G5814_27178680-27179631	WTC.vs.WTX	chr01:27178681-27183842(-)	Os01g0665300	LOC_Os01g47540	NULL	NULL	NLI interacting factor domain containing protein.	NLI interacting factor-like phosphatase, putative, expressed
3600	G5814	425	119	0	0	0.026,0.017	0.293,0.341	-0.295	RI	G5814_27179724-27182735	WTC.vs.WTX	chr01:27178681-27183842(-)	Os01g0665300	LOC_Os01g47540	NULL	NULL	NLI interacting factor domain containing protein.	NLI interacting factor-like phosphatase, putative, expressed
3602	G5814	930	119	0	0	0.022,0.024	0.265,0.381	-0.3	RI	G5814_27179724-27183842	WTC.vs.WTX	chr01:27178681-27183842(-)	Os01g0665300	LOC_Os01g47540	NULL	NULL	NLI interacting factor domain containing protein.	NLI interacting factor-like phosphatase, putative, expressed
3611	G4228	232	119	1.12312e-05	0.000102204	1.0,1.0	0.619,0.705	0.338	RI	G4228_19456434-19458315	WTC.vs.WTX	chr01:19453777-19458315(-)	Os01g0535400	LOC_Os01g35160	NULL	NULL	Protein kinase, catalytic domain domain containing protein.	TKL_IRAK_DUF26-lh.4 - DUF26 kinases have homology to DUF26 containing loci, expressed
3656	G43368	232	119	1.05427e-05	9.64495e-05	0.294,0.282	0.647,0.645	-0.358	RI	G43368_14925049-14925773	WTC.vs.WTX	chr06:14924918-14932664(+)	NULL	LOC_Os06g25530//LOC_Os06g25520	NULL	NULL	NULL	retrotransposon protein, putative, unclassified, expressed//retrotransposon protein, putative, unclassified, expressed
3662	G26920	303	119	0.000121431	0.000876835	0.089,0.0	0.336,0.779	-0.513	RI	G26920_5124949-5126719	WTC.vs.WTX	chr04:5124379-5126726(-)	Os04g0175000	NULL	NULL	NULL	Non-protein coding transcript.	NULL
3663	G26920	282	119	3.05422e-12	7.10349e-11	0.0,0.0	1.0,1.0	-1	RI	G26920_5124949-5126719	WTC.vs.WTX	chr04:5124379-5126726(-)	Os04g0175000	NULL	NULL	NULL	Non-protein coding transcript.	NULL
3667	G7730	233	119	5.31026e-11	1.06942e-09	0.085,0.059	0.423,0.313	-0.296	RI	G7730_35347909-35349478	WTC.vs.WTX	chr01:35347910-35350645(+)	Os01g0826400	LOC_Os01g61080	WRKY24	WRKY GENE 24	WRKY transcription factor 24 (WRKY24).	WRKY24, expressed
3719	G8204	1000	119	3.77476e-15	1.17731e-13	0.194,0.224	0.662,0.626	-0.435	RI	G8204_37509884-37510972	WTC.vs.WTX	chr01:37509885-37513369(+)	Os01g0866100	LOC_Os01g64630	NULL	NULL	Similar to Actin 4.	actin, putative, expressed
3773	G55848	229	119	7.77156e-16	2.56232e-14	0.07,0.065	0.255,0.29	-0.205	RI	G55848_11404745-11405682	WTC.vs.WTX	chr08:11404699-11409808(+)	Os08g0288000	LOC_Os08g19114	NULL	NULL	Conserved hypothetical protein.	expressed protein
3789	G44415	1614	119	2.51577e-13	6.5161e-12	0.016,0.017	0.146,0.346	-0.229	RI	G44415_20039716-20042684	WTC.vs.WTX	chr06:20034666-20042684(-)	Os06g0535300	LOC_Os06g34440	NULL	NULL	Hypothetical conserved gene.	dnaJ domain containing protein, expressed
3823	G14048	1408	119	1.49165e-06	1.59917e-05	0.009,0.101	0.268,0.312	-0.235	RI	G14048_19871208-19873307	WTC.vs.WTX	chr02:19868165-19873307(-)	Os02g0537500	LOC_Os02g33430	NULL	NULL	Similar to E2F homolog.	E2F family transcription factor protein, putative, expressed
3862	G21344	513	119	0	0	0.031,0.083	0.405,0.297	-0.294	RI	G21344_16750177-16750832	WTC.vs.WTX	chr03:16749300-16754225(-)	Os03g0407900	LOC_Os03g29410	RLCK110	RECEPTOR-LIKE CYTOPLASMIC KINASE 110	Similar to Serine/threonine protein kinase-like.	tyrosine protein kinase domain containing protein, putative, expressed
3879	G17263	210	119	3.33067e-16	1.13315e-14	0.0,0.054	0.362,0.38	-0.344	RI	G17263_34511488-34512674	WTC.vs.WTX	chr02:34509523-34512674(-)	Os02g0807800	LOC_Os02g56370	WAK20	WALL-ASSOCIATED KINASE GENE 20	Hypothetical conserved gene.	OsWAK20 - OsWAK receptor-like protein kinase, expressed
3885	G15111	353	119	7.23114e-05	0.000551215	0.669,0.541	1.0,1.0	-0.395	RI	G15111_24785013-24785489	WTC.vs.WTX	chr02:24782716-24786565(-)	Os02g0622500	LOC_Os02g40900	NULL	NULL	Conserved hypothetical protein.	RNA recognition motif containing protein, putative, expressed
3945	G34464	930	119	3.74313e-05	0.000303244	0.161,0.099	0.542,0.506	-0.394	RI	G34464_4198627-4199630	WTC.vs.WTX	chr05:4195278-4200491(-)	Os05g0170000	LOC_Os05g07790	NULL	NULL	Protein of unknown function DUF266, plant family protein.	DNA binding protein, putative, expressed
3968	G53282	2465	119	5.15588e-13	1.29356e-11	0.081,0.326	1.0,1.0	-0.796	RI	G53282_475401-478807	WTC.vs.WTX	chr08:475402-482982(+)	Os08g0109500//Os08g0109550	LOC_Os08g01794	NULL//NULL	NULL//NULL	Bromodomain containing protein.//NULL	bromodomain domain containing protein, expressed
3990	G74058	638	119	2.42695e-05	0.000204864	0.558,0.609	0.819,0.848	-0.25	RI	G74058_22269311-22270207	WTC.vs.WTX	chr11:22265853-22271484(-)	Os11g0587500	LOC_Os11g37690	NULL	NULL	RabGAP/TBC domain containing protein.	TBC domain containing protein, expressed
4003	G44327	311	119	2.85691e-07	3.47492e-06	0.128,0.069	0.489,0.389	-0.341	RI	G44327_19813978-19814907	WTC.vs.WTX	chr06:19813792-19819466(+)	Os06g0531000	LOC_Os06g34020	NULL	NULL	Similar to predicted protein.	glycosyl hydrolases family 17, putative, expressed
4026	G63099	1193	119	0	0	0.055,0.009	0.585,0.548	-0.534	RI	G63099_18669316-18670783	WTC.vs.WTX	chr09:18669317-18671727(+)	Os09g0483400	LOC_Os09g31031	NULL	NULL	Similar to Ubiquitin/ribosomal fusion protein (Fragment).	ubiquitin family protein, putative, expressed
4046	G30830	222	119	0	0	0.009,0.0	0.288,0.209	-0.244	RI	G30830_24354542-24354939	WTC.vs.WTX	chr04:24351851-24355421(-)	Os04g0487300	LOC_Os04g41040	NULL	NULL	Similar to DNA-directed RNA polymerases II 24 kDa polypeptide.	DNA-directed RNA polymerases I, II, and III subunit RPABC1, putative, expressed
4068	G46577	200	119	2.34753e-05	0.000198732	0.115,0.0	0.338,0.373	-0.298	RI	G46577_30221252-30223471	WTC.vs.WTX	chr06:30221253-30224421(+)	Os06g0713300	LOC_Os06g49920	NULL	NULL	Conserved hypothetical protein.	expressed protein
4083	G36863	303	119	1.11423e-06	1.21961e-05	0.211,0.184	0.4,0.408	-0.207	RI	G36863_15777394-15778247	WTC.vs.WTX	chr05:15775698-15778783(-)	Os05g0337500	LOC_Os05g27110	NULL	NULL	Hypothetical conserved gene.	expressed protein
4105	G30350	198	119	5.60663e-14	1.54842e-12	0.039,0.019	0.233,0.313	-0.244	RI	G30350_22396531-22399589	WTC.vs.WTX	chr04:22396205-22401800(-)	Os04g0449500	LOC_Os04g37670	NULL	NULL	Similar to H0818E04.12 protein.	steroid nuclear receptor, ligand-binding, putative, expressed
4107	G30350	414	119	1.5643e-12	3.75865e-11	0.062,0.035	0.537,0.375	-0.408	RI	G30350_22399706-22400424	WTC.vs.WTX	chr04:22396205-22401800(-)	Os04g0449500	LOC_Os04g37670	NULL	NULL	Similar to H0818E04.12 protein.	steroid nuclear receptor, ligand-binding, putative, expressed
4108	G30350	306	119	1.07581e-13	2.88184e-12	0.066,0.0	0.599,0.696	-0.614	RI	G30350_22400576-22401068	WTC.vs.WTX	chr04:22396205-22401800(-)	Os04g0449500	LOC_Os04g37670	NULL	NULL	Similar to H0818E04.12 protein.	steroid nuclear receptor, ligand-binding, putative, expressed
4109	G30350	238	119	4.29656e-14	1.19931e-12	0.022,0.043	0.458,0.464	-0.428	RI	G30350_22400959-22401800	WTC.vs.WTX	chr04:22396205-22401800(-)	Os04g0449500	LOC_Os04g37670	NULL	NULL	Similar to H0818E04.12 protein.	steroid nuclear receptor, ligand-binding, putative, expressed
4128	G80887	690	119	5.05521e-05	0.000398581	1.0,1.0	0.847,0.597	0.278	RI	G80887_25986367-25987234	WTC.vs.WTX	chr12:25983868-25987987(-)	Os12g0613300	LOC_Os12g41920	NULL	NULL	Similar to Single myb histone 6.	single myb histone, putative, expressed
4140	G25317	221	119	6.77236e-15	2.05668e-13	0.021,0.0	0.202,0.221	-0.201	RI	G25317_34712796-34713331	WTC.vs.WTX	chr03:34712797-34715106(+)	Os03g0826400	LOC_Os03g61110	C3H25	ZINC FINGER CCCH DOMAIN-CONTAINING PROTEIN 25	Nucleotide-binding, alpha-beta plait domain containing protein.	RNA-binding motif protein, putative, expressed
4141	G25317	238	119	0	0	0.0,0.006	0.268,0.2	-0.231	RI	G25317_34712796-34713638	WTC.vs.WTX	chr03:34712797-34715106(+)	Os03g0826400	LOC_Os03g61110	C3H25	ZINC FINGER CCCH DOMAIN-CONTAINING PROTEIN 25	Nucleotide-binding, alpha-beta plait domain containing protein.	RNA-binding motif protein, putative, expressed
4156	G9238	221	119	3.75091e-06	3.75224e-05	0.152,0.0	0.858,0.827	-0.767	RI	G9238_42018009-42018492	WTC.vs.WTX	chr01:42018010-42019514(+)	Os01g0954000	LOC_Os01g72460	NULL	NULL	NADPH-dependent FMN reductase family protein.	NADPH quinone oxidoreductase, putative, expressed
4157	G9238	620	119	9.4369e-15	2.82685e-13	0.079,0.075	0.316,0.3	-0.231	RI	G9238_42018300-42019472	WTC.vs.WTX	chr01:42018010-42019514(+)	Os01g0954000	LOC_Os01g72460	NULL	NULL	NADPH-dependent FMN reductase family protein.	NADPH quinone oxidoreductase, putative, expressed
4270	G52863	922	119	0	0	0.031,0.047	0.292,0.321	-0.268	RI	G52863_28315871-28317670	WTC.vs.WTX	chr07:28312108-28317670(-)	Os07g0669650//Os07g0669700	LOC_Os07g47350	NULL//HAK7	NULL//HIGH-AFFINITY POTASSIUM(K+) TRANSPORTER 7	Similar to Isoform 2 of Potassium transporter 7.//Potassium transporter 4 (AtPOT4) (AtKUP3) (AtKT4).	potassium transporter, putative, expressed
4319	G53075	739	119	2.5526e-05	0.000214775	1.0,1.0	0.595,0.813	0.296	RI	G53075_29213422-29214597	WTC.vs.WTX	chr07:29213423-29217411(+)	Os07g0687700	LOC_Os07g48820	BZIP63	b-ZIP TRANSCRIPTION FACTOR 63	Similar to Transcription factor HBP-1b(C38) (Fragment).	transcription factor, putative, expressed
4381	G7761	365	119	3.53306e-12	8.16861e-11	0.021,0.0	0.145,0.284	-0.204	RI	G7761_35398697-35400026	WTC.vs.WTX	chr01:35396166-35400248(-)	Os01g0827200	LOC_Os01g61150	NULL	NULL	Phox-like domain containing protein.	phox domain-containing protein, putative, expressed
4394	G33148	561	119	3.3451e-13	8.54165e-12	0.21,0.11	0.512,0.519	-0.356	RI	G33148_34237949-34238878	WTC.vs.WTX	chr04:34236403-34238878(-)	Os04g0671100	LOC_Os04g57540	NULL	NULL	Similar to H0624F09.8 protein.	adenylate kinase, putative, expressed
4401	G57134	226	119	1.2097e-07	1.56432e-06	0.023,0.047	0.305,0.622	-0.428	RI	G57134_18993202-18993909	WTC.vs.WTX	chr08:18993203-18998958(+)	Os08g0398300	LOC_Os08g30770	ABCA4	ABC TRANSPORTER A FAMILY MEMBER 4	ABC transporter-like domain containing protein.	ABC transporter, ATP-binding protein, putative, expressed
4416	G34081	219	119	1.4402e-05	0.000128073	0.098,0.475	0.884,0.876	-0.594	RI	G34081_2596144-2597432	WTC.vs.WTX	chr05:2594821-2599152(+)	Os05g0144900	LOC_Os05g05270	NULL	NULL	Similar to cDNA clone:001-114-A01, full insert sequence.	sucrose-phosphatase, putative, expressed
4456	G32393	1267	119	7.12082e-05	0.000543763	1.0,1.0	0.668,0.87	0.231	RI	G32393_31067280-31068874	WTC.vs.WTX	chr04:31063845-31068874(-)	Os04g0612600	LOC_Os04g52270	NULL	NULL	Similar to Coatomer-like protein, epsilon subunit.	coatomer subunit epsilon, putative, expressed
4464	G297	363	119	5.37696e-05	0.000422013	0.086,0.08	0.3,0.33	-0.232	RI	G297_930533-931206	WTC.vs.WTX	chr01:929883-934914(-)	Os01g0116600	LOC_Os01g02720	NULL	NULL	Similar to predicted protein.	elongation factor Tu, putative, expressed
4504	G13608	351	119	6.5401e-12	1.4673e-10	0.404,0.246	0.842,0.847	-0.52	RI	G13608_17958495-17960642	WTC.vs.WTX	chr02:17958496-17961723(-)	Os02g0504900	LOC_Os02g30210	NULL	NULL	Similar to f-box family protein.	OsFBK7 - F-box domain and kelch repeat containing protein, expressed
4568	G2866	203	119	0	0	0.031,0.018	0.279,0.248	-0.239	RI	G2866_12870227-12872239	WTC.vs.WTX	chr01:12870228-12874264(+)	Os01g0332100	LOC_Os01g22900	NULL	NULL	Similar to Invertase.	neutral/alkaline invertase, putative, expressed
4617	G70430	213	119	9.78837e-05	0.000722964	0.189,0.482	0.796,0.879	-0.502	RI	G70430_4522338-4522826	WTC.vs.WTX	chr11:4522339-4558016(+)	Os11g0189600	LOC_Os11g08569	NULL	NULL	Similar to cDNA clone:J013062J12, full insert sequence.	cycloartenol synthase, putative, expressed
4682	G50121	1013	119	1.81191e-06	1.91828e-05	1.0,1.0	0.514,0.73	0.378	RI	G50121_15075171-15076266	WTC.vs.WTX	chr07:15066567-15077963(-)	Os07g0444000	LOC_Os07g26210	NULL	NULL	Similar to predicted protein.	non-lysosomal glucosylceramidase, putative, expressed
4752	G41651	1276	119	0	0	0.091,0.041	0.487,0.578	-0.466	RI	G41651_6715885-6718834	WTC.vs.WTX	chr06:6715886-6722017(+)	Os06g0229200	LOC_Os06g12390	NULL	NULL	Glycosyl transferase, family 31 protein.	galactosyltransferase family protein, putative, expressed
4755	G41651	456	119	0	0	0.011,0.01	0.167,0.298	-0.222	RI	G41651_6715885-6719407	WTC.vs.WTX	chr06:6715886-6722017(+)	Os06g0229200	LOC_Os06g12390	NULL	NULL	Glycosyl transferase, family 31 protein.	galactosyltransferase family protein, putative, expressed
4772	G23127	890	119	2.64716e-11	5.53522e-10	0.0,0.0	0.269,0.319	-0.294	RI	G23127_24781892-24783021	WTC.vs.WTX	chr03:24767694-24783021(-)	Os03g0642900	LOC_Os03g44100	NULL	NULL	Similar to Hydrolase-like protein.	phosphonate metabolism protein-related, putative, expressed
4806	G5796	1095	119	6.57511e-07	7.50369e-06	0.309,0.387	0.704,0.757	-0.382	RI	G5796_27197541-27199797	WTC.vs.WTX	chr01:27195837-27200990(-)	Os01g0665500//Os01g0665750	LOC_Os01g47560	WRKY16//WRKY16	WRKY GENE16//WRKY GENE16	Similar to WRKY transcription factor 16.//Similar to WRKY transcription factor 16.	WRKY16, expressed
4856	G40901	852	119	0	0	0.009,0.035	0.325,0.252	-0.266	RI	G40901_3360523-3361654	WTC.vs.WTX	chr06:3360524-3363523(+)	Os06g0166900	LOC_Os06g07070	RLCK199	RECEPTOR-LIKE CYTOPLASMIC KINASE 199	Protein kinase, core domain containing protein.	BRASSINOSTEROID INSENSITIVE 1-associated receptor kinase 1 precursor, putative, expressed
4859	G40901	241	119	1.11022e-15	3.61143e-14	0.064,0.057	0.276,0.286	-0.221	RI	G40901_3361509-3363523	WTC.vs.WTX	chr06:3360524-3363523(+)	Os06g0166900	LOC_Os06g07070	RLCK199	RECEPTOR-LIKE CYTOPLASMIC KINASE 199	Protein kinase, core domain containing protein.	BRASSINOSTEROID INSENSITIVE 1-associated receptor kinase 1 precursor, putative, expressed
4867	G7524	639	119	0	0	0.031,0.035	0.436,0.373	-0.371	RI	G7524_34158774-34160139	WTC.vs.WTX	chr01:34153330-34160139(-)	Os01g0805700	LOC_Os01g59130	NULL	NULL	Similar to plectin-related.	proline-rich family protein, putative, expressed
4928	G9538	194	119	0	0	0.042,0.045	0.49,0.479	-0.441	RI	G9538_43072628-43073740	WTC.vs.WTX	chr01:43072629-43076542(-)	Os01g0974800	LOC_Os01g74350	NULL	NULL	Similar to AtPPa4 (Arabidopsis thaliana pyrophosphorylase 4)%3B inorganic diphosphatase.	soluble inorganic pyrophosphatase, putative, expressed
4929	G9538	207	119	0	0	0.045,0.054	0.358,0.477	-0.368	RI	G9538_43073074-43074207	WTC.vs.WTX	chr01:43072629-43076542(-)	Os01g0974800	LOC_Os01g74350	NULL	NULL	Similar to AtPPa4 (Arabidopsis thaliana pyrophosphorylase 4)%3B inorganic diphosphatase.	soluble inorganic pyrophosphatase, putative, expressed
4931	G9538	340	119	0	0	0.059,0.052	0.376,0.462	-0.364	RI	G9538_43073074-43074457	WTC.vs.WTX	chr01:43072629-43076542(-)	Os01g0974800	LOC_Os01g74350	NULL	NULL	Similar to AtPPa4 (Arabidopsis thaliana pyrophosphorylase 4)%3B inorganic diphosphatase.	soluble inorganic pyrophosphatase, putative, expressed
4932	G9538	296	119	0	0	0.017,0.0	0.207,0.299	-0.244	RI	G9538_43074141-43074832	WTC.vs.WTX	chr01:43072629-43076542(-)	Os01g0974800	LOC_Os01g74350	NULL	NULL	Similar to AtPPa4 (Arabidopsis thaliana pyrophosphorylase 4)%3B inorganic diphosphatase.	soluble inorganic pyrophosphatase, putative, expressed
4935	G9538	335	119	5.92459e-12	1.33474e-10	0.13,0.144	0.429,0.566	-0.36	RI	G9538_43074634-43075111	WTC.vs.WTX	chr01:43072629-43076542(-)	Os01g0974800	LOC_Os01g74350	NULL	NULL	Similar to AtPPa4 (Arabidopsis thaliana pyrophosphorylase 4)%3B inorganic diphosphatase.	soluble inorganic pyrophosphatase, putative, expressed
4945	G49424	1646	119	6.84142e-07	7.77987e-06	1.0,1.0	0.624,0.507	0.434	RI	G49424_11888062-11889879	WTC.vs.WTX	chr07:11887123-11894422(-)	Os07g0301200	LOC_Os07g20580	NULL	NULL	Similar to STRS1 (STRESS RESPONSE SUPPRESSOR 1)%3B ATP-dependent helicase.	DEAD-box ATP-dependent RNA helicase, putative, expressed
4996	G27861	240	119	0	0	0.029,0.019	0.306,0.587	-0.422	RI	G27861_9367934-9368755	WTC.vs.WTX	chr04:9367935-9369158(-)	Os04g0244800	LOC_Os04g17100	NULL	NULL	Heavy metal transport/detoxification protein domain containing protein.	heavy metal-associated domain containing protein, expressed
5118	G79427	217	119	1.17191e-05	0.000106273	0.0,0.0	0.374,0.073	-0.224	RI	G79427_18390421-18391057	WTC.vs.WTX	chr12:18388480-18391086(+)	Os12g0490100	LOC_Os12g30620	NULL	NULL	Pentatricopeptide repeat domain containing protein.	tetratricopeptide-like helical, putative, expressed
5194	G21427	653	119	7.40747e-06	7.00889e-05	0.621,0.723	1.0,0.906	-0.281	RI	G21427_16702918-16704617	WTC.vs.WTX	chr03:16695922-16704617(-)	Os03g0407000	LOC_Os03g29350	NULL	NULL	von Willebrand factor, type A domain containing protein.	von Willebrand factor type A domain containing protein, expressed
5226	G38635	216	119	4.84864e-07	5.66653e-06	0.187,0.155	0.678,0.61	-0.473	RI	G38635_24107981-24109586	WTC.vs.WTX	chr05:24106689-24110147(-)	Os05g0490500	LOC_Os05g41160	NULL	NULL	Conserved hypothetical protein.	expressed protein
5244	G38227	1280	119	0.000106138	0.000777163	1.0,1.0	0.718,0.833	0.225	RI	G38227_22393916-22395483	WTC.vs.WTX	chr05:22393917-22397105(+)	Os05g0455800	LOC_Os05g38180	NULL	NULL	Yip1 domain containing protein.	Yip1 domain containing protein, expressed
5251	G38227	668	119	1.6031e-06	1.70903e-05	1.0,1.0	0.826,0.76	0.207	RI	G38227_22395323-22397105	WTC.vs.WTX	chr05:22393917-22397105(+)	Os05g0455800	LOC_Os05g38180	NULL	NULL	Yip1 domain containing protein.	Yip1 domain containing protein, expressed
5302	G69521	2653	119	0	0	0.042,0.025	0.599,0.575	-0.553	RI	G69521_759586-763023	WTC.vs.WTX	chr11:759587-763334(-)	Os11g0116900	LOC_Os11g02480	WRKY46	WRKY GENE 46	Similar to WRKY DNA binding domain containing protein, expressed.	WRKY46, expressed
5311	G17842	586	119	0	0	0.067,0.057	0.447,0.593	-0.458	RI	G17842_942693-944095	WTC.vs.WTX	chr03:942694-945066(+)	Os03g0116700	LOC_Os03g02550	NULL	NULL	Cyclin-like F-box domain containing protein.	OsFBX76 - F-box domain containing protein, expressed
5401	G20917	707	119	0	0	0.016,0.006	0.275,0.393	-0.323	RI	G20917_14656243-14657602	WTC.vs.WTX	chr03:14656235-14666101(+)	Os03g0372500	LOC_Os03g25600	NULL	NULL	Similar to TA11 protein (Fragment).	protein phosphatase 2C, putative, expressed
5403	G20917	489	119	1.11573e-10	2.16223e-09	0.024,0.084	0.374,0.426	-0.346	RI	G20917_14656243-14660477	WTC.vs.WTX	chr03:14656235-14666101(+)	Os03g0372500	LOC_Os03g25600	NULL	NULL	Similar to TA11 protein (Fragment).	protein phosphatase 2C, putative, expressed
5429	G10999	210	119	1.51062e-05	0.000133784	0.0,0.075	0.393,0.187	-0.253	RI	G10999_6074961-6075840	WTC.vs.WTX	chr02:6069032-6077166(+)	Os02g0208300	LOC_Os02g11760	PDR7	PLEIOTROPIC DRUG RESISTANCE 7	ABC-2 type transporter domain containing protein.	pleiotropic drug resistance protein, putative, expressed
5451	G31599	227	119	0	0	0.014,0.022	0.264,0.387	-0.307	RI	G31599_27570333-27571154	WTC.vs.WTX	chr04:27570334-27572716(-)	Os04g0550700	LOC_Os04g46480	NULL	NULL	Uncharacterised conserved protein UCP012943 domain containing protein.	expressed protein
5452	G31599	257	119	0	0	0.021,0.039	0.266,0.278	-0.242	RI	G31599_27571060-27571620	WTC.vs.WTX	chr04:27570334-27572716(-)	Os04g0550700	LOC_Os04g46480	NULL	NULL	Uncharacterised conserved protein UCP012943 domain containing protein.	expressed protein
5454	G31599	607	119	0	0	0.098,0.088	0.435,0.488	-0.369	RI	G31599_27571060-27572716	WTC.vs.WTX	chr04:27570334-27572716(-)	Os04g0550700	LOC_Os04g46480	NULL	NULL	Uncharacterised conserved protein UCP012943 domain containing protein.	expressed protein
5460	G10396	258	119	1.65129e-06	1.75827e-05	0.103,0.112	1.0,0.602	-0.693	RI	G10396_3351097-3351725	WTC.vs.WTX	chr02:3350805-3352610(+)	NULL	LOC_Os02g06660	NULL	NULL	NULL	P21-Rho-binding domain containing protein, putative, expressed
5461	G10396	517	119	2.59966e-10	4.80196e-09	0.212,0.147	0.877,0.857	-0.688	RI	G10396_3351637-3352539	WTC.vs.WTX	chr02:3350805-3352610(+)	NULL	LOC_Os02g06660	NULL	NULL	NULL	P21-Rho-binding domain containing protein, putative, expressed
5509	G23889	203	119	2.22045e-16	7.68427e-15	0.028,0.012	0.275,0.31	-0.272	RI	G23889_28329950-28331059	WTC.vs.WTX	chr03:28329951-28339179(+)	Os03g0704700	LOC_Os03g49770	NULL	NULL	Similar to Oxysterol-binding protein, expressed.	oxysterol-binding protein, putative, expressed
5511	G23889	351	119	3.81522e-07	4.54785e-06	0.535,0.55	1.0,0.936	-0.425	RI	G23889_28330693-28333089	WTC.vs.WTX	chr03:28329951-28339179(+)	Os03g0704700	LOC_Os03g49770	NULL	NULL	Similar to Oxysterol-binding protein, expressed.	oxysterol-binding protein, putative, expressed
5513	G23889	355	119	1.03831e-05	9.51876e-05	0.601,0.761	1.0,1.0	-0.319	RI	G23889_28330693-28333089	WTC.vs.WTX	chr03:28329951-28339179(+)	Os03g0704700	LOC_Os03g49770	NULL	NULL	Similar to Oxysterol-binding protein, expressed.	oxysterol-binding protein, putative, expressed
5520	G23889	1326	119	1.7028e-07	2.15295e-06	1.0,1.0	0.338,0.676	0.493	RI	G23889_28332989-28335682	WTC.vs.WTX	chr03:28329951-28339179(+)	Os03g0704700	LOC_Os03g49770	NULL	NULL	Similar to Oxysterol-binding protein, expressed.	oxysterol-binding protein, putative, expressed
5557	G75417	244	119	0	0	0.048,0.063	0.308,0.323	-0.26	RI	G75417_28785847-28786789	WTC.vs.WTX	chr11:28785848-28788237(-)	Os11g0703400	LOC_Os11g47710	NULL	NULL	Similar to BRI1-KD interacting protein 109.	SNF7 domain containing protein, putative, expressed
5578	G5764	783	119	1.76557e-07	2.22632e-06	1.0,1.0	0.671,0.597	0.366	RI	G5764_26615724-26618704	WTC.vs.WTX	chr01:26611799-26618704(+)	Os01g0655500	LOC_Os01g46720	NULL	NULL	Similar to protein kinase domain containing protein.	expressed protein
5598	G19220	449	119	0	0	0.036,0.041	0.559,0.533	-0.508	RI	G19220_6895075-6896749	WTC.vs.WTX	chr03:6895076-6898428(+)	Os03g0230300	LOC_Os03g12820	NULL	NULL	Non-protein coding transcript.	ATP8, putative, expressed
5599	G19220	200	119	0	0	0.042,0.082	0.631,0.708	-0.607	RI	G19220_6895075-6896973	WTC.vs.WTX	chr03:6895076-6898428(+)	Os03g0230300	LOC_Os03g12820	NULL	NULL	Non-protein coding transcript.	ATP8, putative, expressed
5600	G19220	1056	119	0	0	0.019,0.028	0.24,0.233	-0.213	RI	G19220_6896830-6898348	WTC.vs.WTX	chr03:6895076-6898428(+)	Os03g0230300	LOC_Os03g12820	NULL	NULL	Non-protein coding transcript.	ATP8, putative, expressed
5683	G1035	452	119	1.92591e-08	2.79769e-07	0.026,0.055	0.203,0.372	-0.247	RI	G1035_4091064-4091570	WTC.vs.WTX	chr01:4091065-4094859(+)	Os01g0178700	LOC_Os01g08340	NULL	NULL	Similar to Protein binding protein.	zinc finger family protein, putative, expressed
5686	G1035	496	119	2.43156e-07	2.99219e-06	0.044,0.119	0.363,0.278	-0.239	RI	G1035_4091064-4093533	WTC.vs.WTX	chr01:4091065-4094859(+)	Os01g0178700	LOC_Os01g08340	NULL	NULL	Similar to Protein binding protein.	zinc finger family protein, putative, expressed
5688	G1035	244	119	1.36305e-06	1.47093e-05	0.089,0.0	0.268,0.381	-0.28	RI	G1035_4092286-4094858	WTC.vs.WTX	chr01:4091065-4094859(+)	Os01g0178700	LOC_Os01g08340	NULL	NULL	Similar to Protein binding protein.	zinc finger family protein, putative, expressed
5767	G53066	189	119	1.30908e-05	0.000117397	0.0,0.0	0.759,0.296	-0.527	RI	G53066_29254871-29255118	WTC.vs.WTX	chr07:29254446-29259939(+)	Os07g0688500	LOC_Os07g48890	NULL	NULL	Similar to Poly.	expressed protein
5773	G53066	684	119	2.63493e-06	2.71056e-05	0.0,0.0	0.233,0.465	-0.349	RI	G53066_29257489-29258513	WTC.vs.WTX	chr07:29254446-29259939(+)	Os07g0688500	LOC_Os07g48890	NULL	NULL	Similar to Poly.	expressed protein
5807	G18037	213	119	5.45406e-06	5.28266e-05	0.0,0.0	0.205,0.246	-0.225	RI	G18037_1747946-1748207	WTC.vs.WTX	chr03:1745619-1748501(-)	Os03g0130750	NULL	NULL	NULL	Similar to predicted protein.	NULL
5808	G81196	947	119	0	0	0.009,0.008	0.262,0.201	-0.223	RI	G81196_27401915-27403415	WTC.vs.WTX	chr12:27398576-27403415(-)	Os12g0638900	LOC_Os12g44170	NULL	NULL	Similar to predicted protein.	pentatricopeptide, putative, expressed
5816	G39171	237	119	3.76366e-14	1.05768e-12	0.023,0.031	0.327,0.143	-0.208	RI	G39171_26497700-26498104	WTC.vs.WTX	chr05:26497701-26499634(+)	Os05g0533800	LOC_Os05g45740	NULL	NULL	Similar to hydrogen-transporting ATP synthase, rotational mechanism.	mitochondrial ATP synthase g subunit family protein, putative, expressed
5912	G6153	222	119	5.06023e-08	6.90767e-07	0.0,0.043	0.332,0.436	-0.362	RI	G6153_28746454-28747195	WTC.vs.WTX	chr01:28746455-28751650(+)	Os01g0695200	LOC_Os01g50040	NULL	NULL	Protein of unknown function DUF266, plant family protein.	DNA binding protein, putative, expressed
5913	G6153	226	119	6.13569e-05	0.000476518	0.053,0.122	0.275,0.381	-0.241	RI	G6153_28747078-28747403	WTC.vs.WTX	chr01:28746455-28751650(+)	Os01g0695200	LOC_Os01g50040	NULL	NULL	Protein of unknown function DUF266, plant family protein.	DNA binding protein, putative, expressed
5915	G6153	709	119	1.12133e-14	3.33345e-13	0.008,0.008	0.223,0.299	-0.253	RI	G6153_28747078-28748065	WTC.vs.WTX	chr01:28746455-28751650(+)	Os01g0695200	LOC_Os01g50040	NULL	NULL	Protein of unknown function DUF266, plant family protein.	DNA binding protein, putative, expressed
6062	G4538	346	119	2.18066e-05	0.000186195	0.187,0.256	0.923,0.761	-0.621	RI	G4538_21182424-21184015	WTC.vs.WTX	chr01:21181393-21184378(+)	Os01g0559200	LOC_Os01g37842	NULL	NULL	Phosphorylated adapter RNA export protein, RNA-binding domain domain containing protein.	expressed protein
6063	G4538	666	119	2.10942e-15	6.70682e-14	0.035,0.046	0.266,0.3	-0.243	RI	G4538_21182424-21183221	WTC.vs.WTX	chr01:21181393-21184378(+)	Os01g0559200	LOC_Os01g37842	NULL	NULL	Phosphorylated adapter RNA export protein, RNA-binding domain domain containing protein.	expressed protein
6080	G39164	882	119	1.71092e-10	3.24513e-09	0.055,0.0	0.494,0.481	-0.46	RI	G39164_26379816-26381487	WTC.vs.WTX	chr05:26379817-26384370(+)	Os05g0531500	LOC_Os05g45490	NULL	NULL	Similar to cDNA, clone: J075118M20, full insert sequence.	hydrolase, acting on carbon-nitrogen, putative, expressed
6115	G51177	247	119	1.87628e-14	5.43102e-13	0.0,0.016	0.286,0.416	-0.343	RI	G51177_20974479-20975056	WTC.vs.WTX	chr07:20969981-20975950(+)	Os07g0534700	LOC_Os07g35004	NULL	NULL	Serine/threonine protein kinase-related domain containing protein.	TKL_IRAK_DUF26-la.4 - DUF26 kinases have homology to DUF26 containing loci, expressed
6128	G9854	1311	119	3.37202e-07	4.0594e-06	1.0,1.0	0.466,0.617	0.459	RI	G9854_1208494-1209948	WTC.vs.WTX	chr02:1207635-1211226(+)	Os02g0123100	LOC_Os02g03060	NULL	NULL	Similar to Cyclin-dependent kinase A-2.	cyclin-dependent kinase A-2, putative, expressed
6167	G66696	4146	119	3.68989e-05	0.000299309	1.0,1.0	0.483,0.423	0.547	RI	G66696_11650679-11657174	WTC.vs.WTX	chr10:11649669-11659326(-)	Os10g0370100	LOC_Os10g22484	NULL	NULL	Similar to NB-ARC domain containing protein, expressed.	RGH2B, putative, expressed
6215	G58163	272	119	5.34357e-05	0.000419533	0.127,0.038	0.86,0.396	-0.545	RI	G58163_24122341-24122794	WTC.vs.WTX	chr08:24121860-24124746(+)	Os08g0487700	LOC_Os08g38080	NULL	NULL	Helix-loop-helix DNA-binding domain containing protein.	helix-loop-helix DNA-binding domain containing protein, expressed
6218	G58163	240	119	3.11896e-08	4.40186e-07	0.0,0.047	0.553,0.498	-0.502	RI	G58163_24123067-24123461	WTC.vs.WTX	chr08:24121860-24124746(+)	Os08g0487700	LOC_Os08g38080	NULL	NULL	Helix-loop-helix DNA-binding domain containing protein.	helix-loop-helix DNA-binding domain containing protein, expressed
6240	G62530	368	119	0	0	0.09,0.124	0.571,0.479	-0.418	RI	G62530_16224816-16225676	WTC.vs.WTX	chr09:16224817-16229508(+)	Os09g0438400	LOC_Os09g26700	NULL	NULL	Similar to Choline/ethanolamine kinase.	choline/ethanolamine kinase, putative, expressed
6241	G62530	541	119	0	0	0.021,0.02	0.274,0.274	-0.254	RI	G62530_16225584-16226205	WTC.vs.WTX	chr09:16224817-16229508(+)	Os09g0438400	LOC_Os09g26700	NULL	NULL	Similar to Choline/ethanolamine kinase.	choline/ethanolamine kinase, putative, expressed
6243	G62530	512	119	2.90477e-06	2.96433e-05	0.407,0.415	0.729,0.724	-0.315	RI	G62530_16226098-16226685	WTC.vs.WTX	chr09:16224817-16229508(+)	Os09g0438400	LOC_Os09g26700	NULL	NULL	Similar to Choline/ethanolamine kinase.	choline/ethanolamine kinase, putative, expressed
6252	G37981	437	119	5.61788e-06	5.43386e-05	1.0,1.0	0.436,0.792	0.386	RI	G37981_21122503-21123232	WTC.vs.WTX	chr05:21120785-21127240(+)	Os05g0430300	LOC_Os05g35530	NULL	NULL	Similar to predicted protein.	expressed protein
6288	G17888	1259	119	5.89276e-09	9.10682e-08	0.368,0.654	1.0,1.0	-0.489	RI	G17888_1133430-1135170	WTC.vs.WTX	chr03:1131082-1135170(-)	NULL	LOC_Os03g02874	NULL	NULL	NULL	retrotransposon protein, putative, Ty3-gypsy subclass, expressed
6323	G56425	260	119	8.88178e-16	2.91608e-14	0.02,0.071	0.25,0.381	-0.27	RI	G56425_15494237-15494733	WTC.vs.WTX	chr08:15494238-15501850(+)	Os08g0343300	LOC_Os08g25460	NULL	NULL	Zinc finger, RING/FYVE/PHD-type domain containing protein.	transcription initiation factor, putative, expressed
6349	G2341	246	119	1.79522e-06	1.90231e-05	0.0,0.0	0.727,0.326	-0.526	RI	G2341_10010003-10011595	WTC.vs.WTX	chr01:10008036-10011595(-)	Os01g0281100	LOC_Os01g17396	NULL	NULL	Conserved hypothetical protein.	expressed protein
6350	G2341	805	119	1.19397e-11	2.60164e-10	0.0,0.0	1.0,0.765	-0.883	RI	G2341_10010404-10011595	WTC.vs.WTX	chr01:10008036-10011595(-)	Os01g0281100	LOC_Os01g17396	NULL	NULL	Conserved hypothetical protein.	expressed protein
6378	G1133	881	119	0	0	0.017,0.002	0.294,0.45	-0.362	RI	G1133_4519498-4520613	WTC.vs.WTX	chr01:4514298-4520613(-)	Os01g0185200	LOC_Os01g09000	NULL	NULL	Glutaminyl-tRNA synthetase, class Ic domain containing protein.	glutaminyl-tRNA synthetase, putative, expressed
6466	G23040	1553	119	8.02949e-08	1.06353e-06	1.0,1.0	0.57,0.511	0.46	RI	G23040_23855502-23857178	WTC.vs.WTX	chr03:23855144-23861941(+)	Os03g0626600	LOC_Os03g42820	NULL	NULL	Zinc finger, LIM-type domain containing protein.	LIM domain-containing protein, putative, expressed
6470	G23040	1558	119	2.61771e-05	0.000219781	1.0,1.0	0.525,0.901	0.287	RI	G23040_23855502-23857178	WTC.vs.WTX	chr03:23855144-23861941(+)	Os03g0626600	LOC_Os03g42820	NULL	NULL	Zinc finger, LIM-type domain containing protein.	LIM domain-containing protein, putative, expressed
6525	G33437	1168	119	2.02189e-05	0.000174116	0.25,0.371	0.715,0.679	-0.387	RI	G33437_35093252-35094628	WTC.vs.WTX	chr04:35089348-35098713(-)	Os04g0686600//Os04g0686650	LOC_Os04g58990//LOC_Os04g59000	NULL//NULL	NULL//NULL	Similar to H0723C07.12 protein.//Similar to H0723C07.13 protein.	CAMK_CAMK_like_ULKh_APGy.3 - CAMK includes calcium/calmodulin depedent protein kinases, expressed//protein kinase family protein, putative, expressed
6526	G33437	243	119	5.24121e-09	8.16259e-08	0.465,0.364	1.0,1.0	-0.586	RI	G33437_35093252-35095021	WTC.vs.WTX	chr04:35089348-35098713(-)	Os04g0686600//Os04g0686650	LOC_Os04g58990//LOC_Os04g59000	NULL//NULL	NULL//NULL	Similar to H0723C07.12 protein.//Similar to H0723C07.13 protein.	CAMK_CAMK_like_ULKh_APGy.3 - CAMK includes calcium/calmodulin depedent protein kinases, expressed//protein kinase family protein, putative, expressed
6556	G37903	202	119	1.96863e-08	2.85504e-07	0.136,0.175	0.59,0.442	-0.361	RI	G37903_20940763-20942220	WTC.vs.WTX	chr05:20939551-20943074(+)	Os05g0427100	LOC_Os05g35260	NULL	NULL	Octicosapeptide/Phox/Bem1p domain containing protein.	PB1 domain containing protein, expressed
6570	G60944	206	119	1.33031e-05	0.000119089	0.088,0.366	0.747,0.867	-0.58	RI	G60944_8199768-8201671	WTC.vs.WTX	chr09:8199769-8203351(-)	Os09g0309700	LOC_Os09g13940	ERF109	ETHYLENE RESPONSE FACTOR 109	Similar to Transcriptional factor TINY.	AP2 domain containing protein, expressed
6571	G60944	194	119	2.19069e-07	2.71762e-06	0.0,0.109	0.748,0.861	-0.75	RI	G60944_8199768-8201671	WTC.vs.WTX	chr09:8199769-8203351(-)	Os09g0309700	LOC_Os09g13940	ERF109	ETHYLENE RESPONSE FACTOR 109	Similar to Transcriptional factor TINY.	AP2 domain containing protein, expressed
6572	G60944	278	119	0	0	0.0,0.0	0.487,0.451	-0.469	RI	G60944_8201430-8201915	WTC.vs.WTX	chr09:8199769-8203351(-)	Os09g0309700	LOC_Os09g13940	ERF109	ETHYLENE RESPONSE FACTOR 109	Similar to Transcriptional factor TINY.	AP2 domain containing protein, expressed
6574	G60944	584	119	0	0	0.0,0.043	0.508,0.527	-0.496	RI	G60944_8201830-8202589	WTC.vs.WTX	chr09:8199769-8203351(-)	Os09g0309700	LOC_Os09g13940	ERF109	ETHYLENE RESPONSE FACTOR 109	Similar to Transcriptional factor TINY.	AP2 domain containing protein, expressed
6576	G60944	625	119	4.44089e-16	1.49641e-14	0.067,0.337	0.958,0.992	-0.773	RI	G60944_8202380-8203351	WTC.vs.WTX	chr09:8199769-8203351(-)	Os09g0309700	LOC_Os09g13940	ERF109	ETHYLENE RESPONSE FACTOR 109	Similar to Transcriptional factor TINY.	AP2 domain containing protein, expressed
6577	G60944	632	119	0	0	0.059,0.201	0.958,0.967	-0.832	RI	G60944_8201830-8203351	WTC.vs.WTX	chr09:8199769-8203351(-)	Os09g0309700	LOC_Os09g13940	ERF109	ETHYLENE RESPONSE FACTOR 109	Similar to Transcriptional factor TINY.	AP2 domain containing protein, expressed
6625	G3909	221	119	2.22045e-16	7.68427e-15	0.019,0.025	0.251,0.35	-0.278	RI	G3909_18124941-18127058	WTC.vs.WTX	chr01:18124929-18130217(+)	Os01g0513400	LOC_Os01g33000	NULL	NULL	Protein of unknown function DUF789 family protein.	expressed protein
6703	G67855	204	119	0.000133106	0.000952062	0.0,0.077	0.226,0.636	-0.393	RI	G67855_16724631-16724938	WTC.vs.WTX	chr10:16710097-16742673(-)	Os10g0456950//Os10g0456900	LOC_Os10g31864//LOC_Os10g31856	NULL//NULL	NULL//NULL	Hypothetical conserved gene.//Similar to Midasin.	expressed protein//midasin-related, putative, expressed
6808	G44773	1066	119	0	0	0.281,0.172	0.968,0.888	-0.701	RI	G44773_21937261-21941480	WTC.vs.WTX	chr06:21936837-21943100(-)	NULL	LOC_Os06g37140	NULL	NULL	NULL	retrotransposon protein, putative, Ty3-gypsy subclass, expressed
6810	G44773	1204	119	0	0	0.124,0.157	0.946,0.875	-0.77	RI	G44773_21937261-21943100	WTC.vs.WTX	chr06:21936837-21943100(-)	NULL	LOC_Os06g37140	NULL	NULL	NULL	retrotransposon protein, putative, Ty3-gypsy subclass, expressed
6811	G11512	206	119	0.000113152	0.00082296	0.743,0.161	0.948,0.973	-0.508	RI	G11512_8490391-8492511	WTC.vs.WTX	chr02:8490392-8498390(+)	Os02g0250300	LOC_Os02g15220	NULL	NULL	Bromodomain containing protein.	bromodomain containing protein, expressed
6822	G75034	653	119	1.77747e-13	4.67431e-12	0.02,0.044	0.37,0.422	-0.364	RI	G75034_26983385-26984798	WTC.vs.WTX	chr11:26981643-26986732(-)	Os11g0668650//Os11g0668600	LOC_Os11g44630	NULL//NULL	NULL//NULL	Calmodulin binding protein-like family protein.//NULL	calmodulin binding protein, putative, expressed
6823	G75034	660	119	3.80848e-06	3.80389e-05	0.083,0.166	0.635,1.0	-0.693	RI	G75034_26983616-26984798	WTC.vs.WTX	chr11:26981643-26986732(-)	Os11g0668650//Os11g0668600	LOC_Os11g44630	NULL//NULL	NULL//NULL	Calmodulin binding protein-like family protein.//NULL	calmodulin binding protein, putative, expressed
6824	G75034	670	119	0	0	0.013,0.011	0.246,0.286	-0.254	RI	G75034_26985262-26986319	WTC.vs.WTX	chr11:26981643-26986732(-)	Os11g0668650//Os11g0668600	LOC_Os11g44630	NULL//NULL	NULL//NULL	Calmodulin binding protein-like family protein.//NULL	calmodulin binding protein, putative, expressed
6826	G75034	220	119	0	0	0.119,0.119	0.91,0.875	-0.774	RI	G75034_26985262-26986732	WTC.vs.WTX	chr11:26981643-26986732(-)	Os11g0668650//Os11g0668600	LOC_Os11g44630	NULL//NULL	NULL//NULL	Calmodulin binding protein-like family protein.//NULL	calmodulin binding protein, putative, expressed
6828	G11728	256	119	2.66483e-09	4.32919e-08	0.0,0.072	0.572,0.617	-0.558	RI	G11728_9713908-9714378	WTC.vs.WTX	chr02:9712538-9715965(-)	Os02g0270200	LOC_Os02g17000	NULL	NULL	Similar to Subtilase.	OsSub14 - Putative Subtilisin homologue, expressed
6829	G11728	229	119	2.0266e-06	2.13307e-05	0.0,0.0	0.533,0.238	-0.386	RI	G11728_9714310-9715111	WTC.vs.WTX	chr02:9712538-9715965(-)	Os02g0270200	LOC_Os02g17000	NULL	NULL	Similar to Subtilase.	OsSub14 - Putative Subtilisin homologue, expressed
6894	G44143	2656	119	0.000130872	0.000937892	0.937,0.939	0.679,0.634	0.281	RI	G44143_18159285-18161987	WTC.vs.WTX	chr06:18158159-18165296(-)	Os06g0509100	LOC_Os06g31220	NULL	NULL	Similar to Mitogen-activated protein kinase 17.	mitogen-activated protein kinase 17, putative, expressed
6933	G6848	199	119	3.67937e-11	7.56332e-10	0.043,0.013	0.363,0.29	-0.298	RI	G6848_31475277-31475505	WTC.vs.WTX	chr01:31473897-31477599(-)	Os01g0750600	LOC_Os01g54700	NULL	NULL	Protein kinase-like domain containing protein.	retrotransposon protein, putative, unclassified, expressed
6941	G75929	523	119	1.85313e-10	3.50447e-09	0.0,0.011	0.406,0.185	-0.29	RI	G75929_1608553-1609866	WTC.vs.WTX	chr12:1606073-1616757(-)	Os12g0133100	LOC_Os12g03899	NULL	NULL	Similar to cDNA clone:J023128K07, full insert sequence.	major facilitator superfamily antiporter, putative, expressed
6945	G75929	5397	119	1.88738e-14	5.46092e-13	0.062,0.074	1.0,0.776	-0.82	RI	G75929_1611010-1616757	WTC.vs.WTX	chr12:1606073-1616757(-)	Os12g0133100	LOC_Os12g03899	NULL	NULL	Similar to cDNA clone:J023128K07, full insert sequence.	major facilitator superfamily antiporter, putative, expressed
6955	G34550	2463	119	0	0	0.01,0.028	0.281,0.25	-0.247	RI	G34550_4710869-4714030	WTC.vs.WTX	chr05:4710581-4715385(+)	Os05g0179000	LOC_Os05g08610	NULL	NULL	Zinc finger, RING/FYVE/PHD-type domain containing protein.	zinc finger family protein, putative, expressed
6956	G34550	221	119	0	0	0.032,0.05	0.262,0.29	-0.235	RI	G34550_4714593-4715385	WTC.vs.WTX	chr05:4710581-4715385(+)	Os05g0179000	LOC_Os05g08610	NULL	NULL	Zinc finger, RING/FYVE/PHD-type domain containing protein.	zinc finger family protein, putative, expressed
6970	G73304	214	119	3.5744e-11	7.36474e-10	0.0,0.048	0.297,0.407	-0.328	RI	G73304_18745701-18747164	WTC.vs.WTX	chr11:18738387-18747164(-)	Os11g0521900	LOC_Os11g31890	NULL	NULL	Similar to NLI interacting factor-like phosphatase family protein, expressed.	NLI interacting factor-like phosphatase, putative, expressed
7031	G40497	205	119	8.23391e-05	0.000619655	0.699,0.482	0.921,1.0	-0.37	RI	G40497_1592637-1592916	WTC.vs.WTX	chr06:1588473-1602321(+)	Os06g0130000	LOC_Os06g03940	NULL	NULL	Similar to ATP binding.	spastin, putative, expressed
7174	G10211	965	119	3.49242e-09	5.57718e-08	0.179,0.11	0.602,0.582	-0.448	RI	G10211_2551618-2552835	WTC.vs.WTX	chr02:2551619-2556278(+)	Os02g0146500	LOC_Os02g05320	NULL	NULL	Similar to cDNA clone:J013125B21, full insert sequence.	phosphatidate cytidylyltransferase family protein, putative, expressed
7229	G17325	208	119	2.10174e-10	3.92926e-09	0.029,0.008	0.335,0.211	-0.255	RI	G17325_34610269-34610704	WTC.vs.WTX	chr02:34609283-34615667(+)	Os02g0809800	LOC_Os02g56510	PHO1%3B2	PHOSPHATE TRANSPORTER 1%3B2	Phosphate (Pi) transporter, Root-to-shoot Pi transfer	phosphate transporter 1, putative, expressed
7266	G65816	207	119	7.03881e-14	1.91986e-12	0.009,0.023	0.191,0.249	-0.204	RI	G65816_7336633-7337230	WTC.vs.WTX	chr10:7334803-7338862(-)	Os10g0203000	LOC_Os10g13550	NULL	NULL	Similar to predicted protein.	endonuclease/exonuclease/phosphatase family domain containing protein, expressed
7299	G31998	218	119	2.19973e-06	2.29778e-05	0.0,0.057	0.306,0.254	-0.252	RI	G31998_29338949-29340364	WTC.vs.WTX	chr04:29338950-29341262(-)	Os04g0581100	LOC_Os04g49210	NULL	NULL	2OG-Fe(II) oxygenase domain containing protein.	naringenin,2-oxoglutarate 3-dioxygenase, putative, expressed
7300	G31998	238	119	3.84862e-08	5.35439e-07	0.0,0.079	0.389,0.5	-0.405	RI	G31998_29340042-29340731	WTC.vs.WTX	chr04:29338950-29341262(-)	Os04g0581100	LOC_Os04g49210	NULL	NULL	2OG-Fe(II) oxygenase domain containing protein.	naringenin,2-oxoglutarate 3-dioxygenase, putative, expressed
7308	G8429	980	119	0	0	0.08,0.102	0.672,0.707	-0.599	RI	G8429_38398516-38401107	WTC.vs.WTX	chr01:38398517-38401533(-)	Os01g0884300	LOC_Os01g66120	NAC6	NAC DOMAIN-CONTAINING PROTEIN 6	No apical meristem (NAM) protein domain containing protein.	No apical meristem protein, putative, expressed
7309	G8429	218	119	0	0	0.057,0.086	0.707,0.772	-0.668	RI	G8429_38400832-38401533	WTC.vs.WTX	chr01:38398517-38401533(-)	Os01g0884300	LOC_Os01g66120	NAC6	NAC DOMAIN-CONTAINING PROTEIN 6	No apical meristem (NAM) protein domain containing protein.	No apical meristem protein, putative, expressed
7310	G775	233	119	1.83718e-05	0.00015997	0.107,0.18	0.546,0.422	-0.341	RI	G775_3058542-3059270	WTC.vs.WTX	chr01:3058543-3059717(-)	Os01g0158400	LOC_Os01g06500	NULL	NULL	Galactose-binding like domain containing protein.	PHLOEM 2-LIKE A5, putative, expressed
7332	G33263	753	119	2.00009e-07	2.49923e-06	0.0,0.0	0.361,0.24	-0.3	RI	G33263_34668176-34672549	WTC.vs.WTX	chr04:34664936-34672549(+)	Os04g0678800	LOC_Os04g58210	NULL	NULL	N-acetylglucosaminyl phosphatidylinositol deacetylase domain containing protein.	N-acetylglucosaminyl-phosphatidylinositol de-N-acetylase, putative, expressed
7404	G68962	789	119	0	0	0.018,0.034	0.248,0.258	-0.227	RI	G68962_21798919-21801376	WTC.vs.WTX	chr10:21798920-21802986(+)	Os10g0555100	LOC_Os10g40640	NULL	NULL	Similar to DNA chromosome 4, ESSA I CONTIG fragment NO. 6 (Glucosyltransferase like protein).	glycosyl transferase 8 domain containing protein, putative, expressed
7405	G68962	208	119	0	0	0.022,0.017	0.293,0.297	-0.275	RI	G68962_21801174-21801613	WTC.vs.WTX	chr10:21798920-21802986(+)	Os10g0555100	LOC_Os10g40640	NULL	NULL	Similar to DNA chromosome 4, ESSA I CONTIG fragment NO. 6 (Glucosyltransferase like protein).	glycosyl transferase 8 domain containing protein, putative, expressed
7406	G68962	223	119	1.11022e-16	3.89574e-15	0.067,0.034	0.284,0.249	-0.216	RI	G68962_21801174-21802986	WTC.vs.WTX	chr10:21798920-21802986(+)	Os10g0555100	LOC_Os10g40640	NULL	NULL	Similar to DNA chromosome 4, ESSA I CONTIG fragment NO. 6 (Glucosyltransferase like protein).	glycosyl transferase 8 domain containing protein, putative, expressed
7431	G31171	814	119	5.50111e-05	0.000430941	0.0,0.0	0.369,0.226	-0.297	RI	G31171_25482726-25484771	WTC.vs.WTX	chr04:25474092-25489203(-)	Os04g0509300	LOC_Os04g43050	DCL4	DICER-LIKE 4	Rnase III family protein, Trans-acting siRNA3 (ta-siRNA)(TAS3) biogenesis	Dicer, putative, expressed
7445	G33529	373	119	7.96881e-06	7.4897e-05	0.081,0.034	0.561,0.293	-0.37	RI	G33529_218991-220591	WTC.vs.WTX	chr05:218992-226339(+)	Os05g0104100	LOC_Os05g01360	NULL	NULL	Vps53-like, N-terminal domain containing protein.	expressed protein
7520	G57314	202	119	4.83047e-12	1.09808e-10	0.098,0.044	0.517,0.49	-0.433	RI	G57314_19579276-19579572	WTC.vs.WTX	chr08:19578770-19583622(+)	Os08g0409100	LOC_Os08g31630	TPP6	TREHALOSE-6-PHOSPHATE PHOSHPHATASE 6	Trehalose-6-phosphate phosphatase.	uncharacterized glycosyl hydrolase Rv2006/MT2062, putative, expressed
7521	G57314	212	119	0	0	0.0,0.0	0.457,0.483	-0.47	RI	G57314_19579500-19579764	WTC.vs.WTX	chr08:19578770-19583622(+)	Os08g0409100	LOC_Os08g31630	TPP6	TREHALOSE-6-PHOSPHATE PHOSHPHATASE 6	Trehalose-6-phosphate phosphatase.	uncharacterized glycosyl hydrolase Rv2006/MT2062, putative, expressed
7522	G57314	210	119	2.97453e-10	5.44389e-09	0.038,0.031	0.321,0.302	-0.277	RI	G57314_19579665-19579909	WTC.vs.WTX	chr08:19578770-19583622(+)	Os08g0409100	LOC_Os08g31630	TPP6	TREHALOSE-6-PHOSPHATE PHOSHPHATASE 6	Trehalose-6-phosphate phosphatase.	uncharacterized glycosyl hydrolase Rv2006/MT2062, putative, expressed
7523	G57314	254	119	1.10967e-12	2.7041e-11	0.063,0.0	0.291,0.282	-0.255	RI	G57314_19579855-19580146	WTC.vs.WTX	chr08:19578770-19583622(+)	Os08g0409100	LOC_Os08g31630	TPP6	TREHALOSE-6-PHOSPHATE PHOSHPHATASE 6	Trehalose-6-phosphate phosphatase.	uncharacterized glycosyl hydrolase Rv2006/MT2062, putative, expressed
7524	G57314	382	119	0	0	0.007,0.005	0.217,0.21	-0.207	RI	G57314_19580044-19580487	WTC.vs.WTX	chr08:19578770-19583622(+)	Os08g0409100	LOC_Os08g31630	TPP6	TREHALOSE-6-PHOSPHATE PHOSHPHATASE 6	Trehalose-6-phosphate phosphatase.	uncharacterized glycosyl hydrolase Rv2006/MT2062, putative, expressed
7525	G57314	321	119	7.61613e-13	1.88133e-11	0.032,0.043	0.227,0.375	-0.264	RI	G57314_19580044-19580759	WTC.vs.WTX	chr08:19578770-19583622(+)	Os08g0409100	LOC_Os08g31630	TPP6	TREHALOSE-6-PHOSPHATE PHOSHPHATASE 6	Trehalose-6-phosphate phosphatase.	uncharacterized glycosyl hydrolase Rv2006/MT2062, putative, expressed
7543	G45777	257	119	0	0	0.062,0.075	0.442,0.516	-0.41	RI	G45777_26647253-26647896	WTC.vs.WTX	chr06:26646324-26647896(-)	Os06g0650900	LOC_Os06g44160	NULL	NULL	Heat shock protein DnaJ family protein.	heat shock protein DnaJ, putative, expressed
7643	G73886	809	119	7.8649e-08	1.04369e-06	1.0,1.0	0.482,0.227	0.645	RI	G73886_21525107-21526502	WTC.vs.WTX	chr11:21523858-21527175(+)	Os11g0573200	LOC_Os11g36480	NULL	NULL	Similar to Zinc knuckle family protein, expressed.	zinc knuckle domain containing protein, expressed
7647	G11341	246	119	5.51282e-10	9.76952e-09	0.046,0.037	0.372,0.556	-0.423	RI	G11341_7594772-7595413	WTC.vs.WTX	chr02:7594773-7599871(+)	Os02g0234200	LOC_Os02g13950	NULL	NULL	NHL domain-containing protein, Determination of panicle architecture, grain shape and grain weight	NHL repeat-containing protein, putative, expressed
7673	G32942	397	119	4.16159e-09	6.56688e-08	0.07,0.048	0.557,0.827	-0.633	RI	G32942_33341894-33343012	WTC.vs.WTX	chr04:33341895-33346975(+)	Os04g0653600	LOC_Os04g55970	NULL	NULL	Non-protein coding transcript.	AP2-like ethylene-responsive transcription factor AINTEGUMENTA, putative, expressed
7674	G32942	278	119	3.10862e-15	9.74732e-14	0.051,0.032	0.631,0.768	-0.658	RI	G32942_33341894-33343180	WTC.vs.WTX	chr04:33341895-33346975(+)	Os04g0653600	LOC_Os04g55970	NULL	NULL	Non-protein coding transcript.	AP2-like ethylene-responsive transcription factor AINTEGUMENTA, putative, expressed
7675	G32942	332	119	3.33067e-16	1.13315e-14	0.0,0.015	0.513,0.855	-0.676	RI	G32942_33343580-33343918	WTC.vs.WTX	chr04:33341895-33346975(+)	Os04g0653600	LOC_Os04g55970	NULL	NULL	Non-protein coding transcript.	AP2-like ethylene-responsive transcription factor AINTEGUMENTA, putative, expressed
7676	G32942	234	119	1.0747e-13	2.88106e-12	0.044,0.116	0.678,0.936	-0.727	RI	G32942_33343867-33346975	WTC.vs.WTX	chr04:33341895-33346975(+)	Os04g0653600	LOC_Os04g55970	NULL	NULL	Non-protein coding transcript.	AP2-like ethylene-responsive transcription factor AINTEGUMENTA, putative, expressed
7677	G32942	1327	119	0	0	0.043,0.025	0.413,0.49	-0.417	RI	G32942_33344033-33346975	WTC.vs.WTX	chr04:33341895-33346975(+)	Os04g0653600	LOC_Os04g55970	NULL	NULL	Non-protein coding transcript.	AP2-like ethylene-responsive transcription factor AINTEGUMENTA, putative, expressed
7732	G51158	194	119	1.02739e-07	1.34337e-06	0.0,0.0	1.0,0.551	-0.776	RI	G51158_20944741-20946055	WTC.vs.WTX	chr07:20942978-20946805(+)	Os07g0534100	NULL	NULL	NULL	Protein kinase, catalytic domain domain containing protein.	NULL
7740	G34891	211	119	7.4222e-11	1.46663e-09	0.064,0.0	0.27,0.24	-0.223	RI	G34891_5915555-5915797	WTC.vs.WTX	chr05:5913543-5916933(-)	Os05g0196200	LOC_Os05g10740	NULL	NULL	Similar to Pollen-specific protein SF21.	pollen-specific protein SF21, putative, expressed
7741	G34891	239	119	4.98299e-07	5.81102e-06	0.087,0.098	0.349,0.332	-0.248	RI	G34891_5915708-5916015	WTC.vs.WTX	chr05:5913543-5916933(-)	Os05g0196200	LOC_Os05g10740	NULL	NULL	Similar to Pollen-specific protein SF21.	pollen-specific protein SF21, putative, expressed
7768	G2193	1304	119	9.2727e-05	0.00068885	0.291,0.0	1.0,0.634	-0.671	RI	G2193_9740950-9743156	WTC.vs.WTX	chr01:9738442-9744876(-)	Os01g0277600	LOC_Os01g17010	ALA2	AMINOPHOSPHOLIPID ATPASE 2	Similar to aminophospholipid ATPase.	phospholipid-transporting ATPase, putative, expressed
7822	G69041	251	119	2.35897e-10	4.38339e-09	0.0,0.0	0.271,0.256	-0.264	RI	G69041_22022467-22023394	WTC.vs.WTX	chr10:22019715-22023394(-)	Os10g0559500	LOC_Os10g41020	NULL	NULL	2OG-Fe(II) oxygenase domain containing protein.	flavonol synthase/flavanone 3-hydroxylase, putative, expressed
7829	G20294	840	119	4.95477e-06	4.83899e-05	0.191,0.0	0.78,0.828	-0.709	RI	G20294_11632411-11635087	WTC.vs.WTX	chr03:11629370-11635559(-)	Os03g0321500	LOC_Os03g20530	NULL	NULL	Protein of unknown function DUF632 domain containing protein.	DUF630/DUF632 domains containing protein, putative, expressed
7831	G20294	1426	119	2.91616e-05	0.000242383	0.111,0.02	0.25,0.496	-0.307	RI	G20294_11632699-11635559	WTC.vs.WTX	chr03:11629370-11635559(-)	Os03g0321500	LOC_Os03g20530	NULL	NULL	Protein of unknown function DUF632 domain containing protein.	DUF630/DUF632 domains containing protein, putative, expressed
7839	G320	838	119	1.11022e-16	3.89574e-15	0.017,0.022	0.224,0.227	-0.206	RI	G320_1020545-1021568	WTC.vs.WTX	chr01:1019921-1030112(+)	Os01g0118100	LOC_Os01g02884	NULL	NULL	Similar to Fructose-bisphosphate aldolase.	ATP-dependent RNA helicase DHX36, putative, expressed
7929	G30122	1000	119	1.55297e-11	3.33134e-10	0.0,0.029	0.309,0.288	-0.284	RI	G30122_21368967-21370244	WTC.vs.WTX	chr04:21368436-21371983(+)	Os04g0430900	LOC_Os04g35160	NULL	NULL	Magnesium transporter MRS2-F.	CorA-like magnesium transporter protein, putative, expressed
7932	G30122	230	119	8.67823e-08	1.14322e-06	0.098,0.019	0.644,0.721	-0.624	RI	G30122_21370521-21370923	WTC.vs.WTX	chr04:21368436-21371983(+)	Os04g0430900	LOC_Os04g35160	NULL	NULL	Magnesium transporter MRS2-F.	CorA-like magnesium transporter protein, putative, expressed
7933	G30122	233	119	2.68307e-05	0.000224733	0.29,0.203	1.0,0.719	-0.613	RI	G30122_21370521-21370923	WTC.vs.WTX	chr04:21368436-21371983(+)	Os04g0430900	LOC_Os04g35160	NULL	NULL	Magnesium transporter MRS2-F.	CorA-like magnesium transporter protein, putative, expressed
7949	G80688	836	119	3.33067e-16	1.13315e-14	0.045,0.03	0.386,0.308	-0.309	RI	G80688_25069548-25070829	WTC.vs.WTX	chr12:25069493-25078842(+)	Os12g0597200	LOC_Os12g40520	NULL	NULL	Similar to MATH domain containing protein, expressed.	MATH domain containing protein, expressed
8034	G16831	576	119	3.06297e-05	0.00025321	0.0,0.053	0.183,0.292	-0.211	RI	G16831_32597502-32598202	WTC.vs.WTX	chr02:32597493-32600356(+)	Os02g0772300	LOC_Os02g53260	NULL	NULL	Acyl-CoA N-acyltransferase domain containing protein.	acetyltransferase, GNAT family, putative, expressed
8081	G14295	696	119	0.000126385	0.000908755	0.623,0.496	0.782,1.0	-0.332	RI	G14295_21130238-21131345	WTC.vs.WTX	chr02:21128620-21131370(-)	Os02g0557800	LOC_Os02g35180	OSRR2	A-TYPE RESPONSE REGULATOR 2	A-type response regulator, Cytokinin signaling	OsRR2 type-A response regulator, expressed
8146	G79282	947	119	1.29067e-07	1.66202e-06	1.0,1.0	0.265,0.62	0.557	RI	G79282_17620875-17622535	WTC.vs.WTX	chr12:17619415-17624251(+)	Os12g0480000	LOC_Os12g29560	NULL	NULL	Zinc finger, DHHC-type domain containing protein.	DHHC zinc finger domain containing protein, expressed
8180	G13440	219	119	1.45172e-06	1.55921e-05	0.0,0.0	0.432,0.62	-0.526	RI	G13440_15963788-15964140	WTC.vs.WTX	chr02:15930674-15975837(-)	Os02g0470400//Os02g0470600	LOC_Os02g27110//LOC_Os02g27130	NULL//NULL	NULL//NULL	Similar to predicted protein.//Similar to phosphoinositide binding.	expressed protein//expressed protein
8185	G13440	872	119	2.58805e-05	0.000217472	0.0,0.0	0.081,0.341	-0.211	RI	G13440_15971798-15972751	WTC.vs.WTX	chr02:15930674-15975837(-)	Os02g0470400//Os02g0470600	LOC_Os02g27110//LOC_Os02g27130	NULL//NULL	NULL//NULL	Similar to predicted protein.//Similar to phosphoinositide binding.	expressed protein//expressed protein
8186	G13440	1549	119	4.19303e-06	4.15731e-05	0.037,0.0	0.381,0.587	-0.465	RI	G13440_15972647-15974263	WTC.vs.WTX	chr02:15930674-15975837(-)	Os02g0470400//Os02g0470600	LOC_Os02g27110//LOC_Os02g27130	NULL//NULL	NULL//NULL	Similar to predicted protein.//Similar to phosphoinositide binding.	expressed protein//expressed protein
8212	G76081	577	119	1.06937e-09	1.8182e-08	0.04,0.081	0.623,0.508	-0.505	RI	G76081_2319752-2320557	WTC.vs.WTX	chr12:2318842-2321840(+)	Os12g0147500	LOC_Os12g05230	NULL	NULL	DNA/RNA helicase, DEAD/DEAH box type, N-terminal domain containing protein.	ATP-dependent RNA helicase, putative, expressed
8237	G37143	464	119	2.86e-06	2.9216e-05	0.034,0.157	0.455,0.293	-0.278	RI	G37143_17018554-17021935	WTC.vs.WTX	chr05:17017155-17021936(-)	Os05g0358500	LOC_Os05g29030	NULL	NULL	Protein phosphatase 2C domain containing protein.	protein phosphatase 2C, putative, expressed
8316	G27388	224	119	6.09068e-07	6.99618e-06	0.0,0.017	0.111,0.319	-0.206	RI	G27388_7302991-7303466	WTC.vs.WTX	chr04:7301573-7312321(-)	Os04g0209200	LOC_Os04g13210	MRP9	MULTIDRUG RESISTANCE-ASSOCIATED PROTEIN 9	Similar to MRP-like ABC transporter.	multidrug resistance-associated protein, putative, expressed
8511	G68091	210	119	2.19211e-07	2.7189e-06	0.042,0.12	0.32,0.352	-0.255	RI	G68091_18231498-18232856	WTC.vs.WTX	chr10:18231499-18236511(-)	Os10g0482900	LOC_Os10g34170	NULL	NULL	Thioredoxin fold domain containing protein.	glutaredoxin domain containing protein, putative, expressed
8512	G68091	209	119	1.11022e-16	3.89574e-15	0.019,0.028	0.353,0.385	-0.345	RI	G68091_18231498-18233183	WTC.vs.WTX	chr10:18231499-18236511(-)	Os10g0482900	LOC_Os10g34170	NULL	NULL	Thioredoxin fold domain containing protein.	glutaredoxin domain containing protein, putative, expressed
8624	G9228	235	119	2.58016e-12	6.04483e-11	0.029,0.033	0.204,0.496	-0.319	RI	G9228_41949600-41949898	WTC.vs.WTX	chr01:41948952-41952388(+)	Os01g0952500	LOC_Os01g72330	RR4	A-TYPE RESPONSE REGULATOR 4	A-type response regulator, Cytokinin signaling	OsRR4 type-A response regulator, expressed
8625	G9228	240	119	0	0	0.11,0.115	0.584,0.744	-0.551	RI	G9228_41949820-41950090	WTC.vs.WTX	chr01:41948952-41952388(+)	Os01g0952500	LOC_Os01g72330	RR4	A-TYPE RESPONSE REGULATOR 4	A-type response regulator, Cytokinin signaling	OsRR4 type-A response regulator, expressed
8626	G9228	1580	119	0	0	0.076,0.063	0.383,0.496	-0.37	RI	G9228_41949820-41952388	WTC.vs.WTX	chr01:41948952-41952388(+)	Os01g0952500	LOC_Os01g72330	RR4	A-TYPE RESPONSE REGULATOR 4	A-type response regulator, Cytokinin signaling	OsRR4 type-A response regulator, expressed
8639	G11068	227	119	4.11539e-05	0.000330399	0.0,0.724	1.0,1.0	-0.638	RI	G11068_6276267-6277729	WTC.vs.WTX	chr02:6276060-6298085(+)	NULL	LOC_Os02g12100	NULL	NULL	NULL	expressed protein
8716	G18345	619	119	8.04273e-05	0.000606694	0.418,0.281	0.694,0.606	-0.3	RI	G18345_2929255-2931493	WTC.vs.WTX	chr03:2922838-2931553(-)	Os03g0153000	LOC_Os03g05830	NULL	NULL	Similar to cDNA clone:001-019-C07, full insert sequence.	transposon protein, putative, CACTA, En/Spm sub-class, expressed
8737	G39447	825	119	0	0	0.021,0.014	0.278,0.334	-0.289	RI	G39447_27542119-27543962	WTC.vs.WTX	chr05:27542120-27546115(+)	Os05g0554000	LOC_Os05g48040	NULL	NULL	Similar to predicted protein.	MATE efflux family protein, putative, expressed
8750	G40958	852	119	0	0	0.085,0.02	0.586,0.62	-0.55	RI	G40958_3370684-3373721	WTC.vs.WTX	chr06:3363867-3373721(-)	Os06g0167000	LOC_Os06g07080	NULL	NULL	Similar to predicted protein.	pre-mRNA-processing-splicing factor 8, putative, expressed
8767	G6064	490	119	9.96244e-05	0.000734371	0.108,0.075	0.548,0.548	-0.457	RI	G6064_28269922-28270482	WTC.vs.WTX	chr01:28261273-28273204(-)	Os01g0685500	LOC_Os01g49180	NULL	NULL	Similar to DNA ligase.	ATP dependent DNA ligase family protein, putative, expressed
8769	G6064	195	119	2.11723e-05	0.000181571	0.234,0.0	0.405,0.507	-0.339	RI	G6064_28270586-28272493	WTC.vs.WTX	chr01:28261273-28273204(-)	Os01g0685500	LOC_Os01g49180	NULL	NULL	Similar to DNA ligase.	ATP dependent DNA ligase family protein, putative, expressed
8773	G41120	213	119	1.80371e-07	2.27075e-06	0.09,0.089	0.358,0.447	-0.313	RI	G41120_4226766-4228006	WTC.vs.WTX	chr06:4224295-4228413(+)	Os06g0184400	LOC_Os06g08540	NULL	NULL	Similar to predicted protein.	formin-like protein 13, putative, expressed
8785	G74551	518	119	0	0	0.006,0.017	0.284,0.17	-0.215	RI	G74551_24648046-24648899	WTC.vs.WTX	chr11:24648047-24651797(+)	Os11g0629300	LOC_Os11g41140	NULL	NULL	Similar to RING-H2 finger protein RHB1a.	zinc finger, C3HC4 type domain containing protein, expressed
8812	G50872	226	119	2.4551e-10	4.55e-09	0.098,0.103	0.348,0.326	-0.236	RI	G50872_19589550-19591192	WTC.vs.WTX	chr07:19588806-19595618(+)	Os07g0511900	NULL	NULL	NULL	Conserved hypothetical protein.	NULL
8816	G49947	1133	119	0	0	0.0,0.054	0.589,0.414	-0.474	RI	G49947_14740995-14742943	WTC.vs.WTX	chr07:14740996-14746710(+)	Os07g0438700	LOC_Os07g25700	NULL	NULL	Hypothetical conserved gene.	expressed protein
8817	G49947	223	119	0.000130234	0.000933601	0.13,0.136	0.338,0.481	-0.276	RI	G49947_14741574-14743125	WTC.vs.WTX	chr07:14740996-14746710(+)	Os07g0438700	LOC_Os07g25700	NULL	NULL	Hypothetical conserved gene.	expressed protein
8853	G68775	370	119	0	0	0.015,0.01	0.236,0.243	-0.227	RI	G68775_20936558-20937245	WTC.vs.WTX	chr10:20936559-20940489(+)	Os10g0537500	LOC_Os10g39220	NULL	NULL	Similar to Tobamovirus multiplication 3.	tobamovirus multiplication protein, putative, expressed
8876	G39247	1259	119	2.01415e-10	3.77853e-09	0.158,0.168	0.516,0.385	-0.287	RI	G39247_26815563-26818495	WTC.vs.WTX	chr05:26815564-26818736(-)	Os05g0539800	LOC_Os05g46240	NULL	NULL	Protein of unknown function DUF778 family protein.	green ripe-like, putative, expressed
8964	G67158	205	119	5.33036e-10	9.46283e-09	0.073,0.12	0.392,0.344	-0.271	RI	G67158_13849601-13849897	WTC.vs.WTX	chr10:13848972-13853484(-)	Os10g0405600	LOC_Os10g26570	NULL	NULL	Phosphofructokinase family protein.	phosphofructokinase, putative, expressed
8965	G67158	331	119	2.18612e-07	2.71291e-06	0.121,0.097	0.418,0.284	-0.242	RI	G67158_13849816-13850214	WTC.vs.WTX	chr10:13848972-13853484(-)	Os10g0405600	LOC_Os10g26570	NULL	NULL	Phosphofructokinase family protein.	phosphofructokinase, putative, expressed
8974	G67158	667	119	5.25213e-06	5.10956e-05	0.008,0.046	0.349,0.118	-0.206	RI	G67158_13852221-13853484	WTC.vs.WTX	chr10:13848972-13853484(-)	Os10g0405600	LOC_Os10g26570	NULL	NULL	Phosphofructokinase family protein.	phosphofructokinase, putative, expressed
8982	G18080	315	119	2.10864e-08	3.04743e-07	0.064,0.033	0.29,0.297	-0.245	RI	G18080_1958925-1959853	WTC.vs.WTX	chr03:1956760-1959853(-)	Os03g0135400	LOC_Os03g04270	NULL	NULL	Cyclin-like F-box domain containing protein.	OsFBL10 - F-box domain and LRR containing protein, expressed
9005	G17077	947	119	4.44089e-16	1.49641e-14	0.069,0.009	0.233,0.307	-0.231	RI	G17077_33696350-33698578	WTC.vs.WTX	chr02:33694705-33698578(-)	Os02g0793000	LOC_Os02g55000	NULL	NULL	Similar to cDNA clone:001-204-A04, full insert sequence.	zinc finger CCCH-type with G patch domain-containing protein, putative, expressed
9018	G6455	260	119	4.88498e-15	1.50624e-13	0.0,0.0	0.524,0.639	-0.582	RI	G6455_29988766-29989287	WTC.vs.WTX	chr01:29987911-29994255(+)	Os01g0719300	LOC_Os01g52130	SULTR3%3B6	SULPHATE TRANSPORTER 3%3B6	Similar to Sulfate transporter 3.1 (AST12) (AtST1).	sulfate transporter, putative, expressed
9026	G50921	747	119	4.17014e-06	4.13637e-05	0.192,0.236	0.552,0.411	-0.268	RI	G50921_19501208-19502059	WTC.vs.WTX	chr07:19500833-19507009(+)	Os07g0511000	LOC_Os07g32670	NULL	NULL	Conserved hypothetical protein.	expressed protein
9033	G50921	666	119	4.46639e-05	0.000356103	1.0,1.0	0.849,0.731	0.21	RI	G50921_19502578-19503982	WTC.vs.WTX	chr07:19500833-19507009(+)	Os07g0511000	LOC_Os07g32670	NULL	NULL	Conserved hypothetical protein.	expressed protein
9060	G39776	200	119	4.03434e-06	4.01638e-05	0.106,0.0	0.314,0.327	-0.268	RI	G39776_28919777-28920193	WTC.vs.WTX	chr05:28919505-28921448(-)	Os05g0581200	LOC_Os05g50450	NULL	NULL	Conserved hypothetical protein.	expressed protein
9074	G14959	2254	119	2.07985e-07	2.59062e-06	1.0,1.0	0.554,0.34	0.553	RI	G14959_24196210-24198563	WTC.vs.WTX	chr02:24196057-24203444(+)	Os02g0613600	LOC_Os02g40000	NULL	NULL	Similar to Trafficking protein particle complex protein 2 (Sedlin) (MBP-1 interacting protein-2A) (MIP-2A).	trafficking protein particle complex subunit, putative, expressed
9105	G32114	309	119	3.66374e-15	1.1437e-13	0.052,0.114	0.698,0.567	-0.549	RI	G32114_29744901-29746356	WTC.vs.WTX	chr04:29742311-29750241(+)	NULL	LOC_Os04g49890	NULL	NULL	NULL	multidrug resistance-associated protein, putative, expressed
9107	G32114	203	119	0	0	0.031,0.086	0.575,0.674	-0.566	RI	G32114_29744901-29747106	WTC.vs.WTX	chr04:29742311-29750241(+)	NULL	LOC_Os04g49890	NULL	NULL	NULL	multidrug resistance-associated protein, putative, expressed
9108	G32114	211	119	0	0	0.166,0.108	0.757,0.703	-0.593	RI	G32114_29746440-29747363	WTC.vs.WTX	chr04:29742311-29750241(+)	NULL	LOC_Os04g49890	NULL	NULL	NULL	multidrug resistance-associated protein, putative, expressed
9109	G32114	611	119	9.01779e-12	1.98524e-10	0.058,0.058	0.253,0.394	-0.266	RI	G32114_29747935-29748948	WTC.vs.WTX	chr04:29742311-29750241(+)	NULL	LOC_Os04g49890	NULL	NULL	NULL	multidrug resistance-associated protein, putative, expressed
9112	G32114	194	119	3.66643e-05	0.000297612	0.185,0.22	0.347,0.479	-0.21	RI	G32114_29749448-29750241	WTC.vs.WTX	chr04:29742311-29750241(+)	NULL	LOC_Os04g49890	NULL	NULL	NULL	multidrug resistance-associated protein, putative, expressed
9128	G62057	260	119	0	0	0.016,0.022	0.175,0.276	-0.207	RI	G62057_13875252-13878470	WTC.vs.WTX	chr09:13875253-13879720(+)	Os09g0397300	LOC_Os09g23350	TPS10	NULL	HAD-superfamily hydrolase subfamily IIB protein.	trehalose synthase, putative, expressed
9129	G62057	215	119	0	0	0.038,0.058	0.288,0.369	-0.281	RI	G62057_13878196-13879720	WTC.vs.WTX	chr09:13875253-13879720(+)	Os09g0397300	LOC_Os09g23350	TPS10	NULL	HAD-superfamily hydrolase subfamily IIB protein.	trehalose synthase, putative, expressed
9175	G38240	202	119	5.98698e-05	0.000465893	0.078,0.407	0.0,0.0	0.242	RI	G38240_22489429-22490468	WTC.vs.WTX	chr05:22488533-22492395(+)	Os05g0458000	LOC_Os05g38360	NULL	NULL	Zinc finger, DHHC-type domain containing protein.	DHHC zinc finger domain containing protein, expressed
9233	G19009	271	119	0	0	0.008,0.034	0.413,0.385	-0.378	RI	G19009_5984733-5988770	WTC.vs.WTX	chr03:5983166-5988828(-)	Os03g0214200	LOC_Os03g11550	NULL	NULL	Similar to Ninja-family protein 1.	protein of unknown function DUF1675 domain containing protein, expressed
9275	G52421	378	119	0	0	0.067,0.052	0.27,0.321	-0.236	RI	G52421_26481245-26482358	WTC.vs.WTX	chr07:26481246-26485330(-)	Os07g0637300	LOC_Os07g44330	NULL	NULL	Similar to Pyruvate dehydrogenase kinase.	kinase, putative, expressed
9277	G52421	852	119	0	0	0.027,0.031	0.274,0.323	-0.269	RI	G52421_26481245-26483239	WTC.vs.WTX	chr07:26481246-26485330(-)	Os07g0637300	LOC_Os07g44330	NULL	NULL	Similar to Pyruvate dehydrogenase kinase.	kinase, putative, expressed
9278	G52421	355	119	0	0	0.012,0.003	0.236,0.356	-0.288	RI	G52421_26481245-26483656	WTC.vs.WTX	chr07:26481246-26485330(-)	Os07g0637300	LOC_Os07g44330	NULL	NULL	Similar to Pyruvate dehydrogenase kinase.	kinase, putative, expressed
9280	G52421	327	119	0	0	0.008,0.0	0.421,0.612	-0.512	RI	G52421_26481245-26484126	WTC.vs.WTX	chr07:26481246-26485330(-)	Os07g0637300	LOC_Os07g44330	NULL	NULL	Similar to Pyruvate dehydrogenase kinase.	kinase, putative, expressed
9281	G52421	498	119	0	0	0.323,0.257	0.996,0.98	-0.698	RI	G52421_26484525-26485308	WTC.vs.WTX	chr07:26481246-26485330(-)	Os07g0637300	LOC_Os07g44330	NULL	NULL	Similar to Pyruvate dehydrogenase kinase.	kinase, putative, expressed
9436	G32424	439	119	3.32491e-06	3.35372e-05	0.0,0.0	0.237,0.213	-0.225	RI	G32424_31239184-31241246	WTC.vs.WTX	chr04:31239185-31243433(+)	Os04g0615700	LOC_Os04g52540	AGO2	ARGONAUTE 2	Argonaute and Dicer protein, PAZ domain containing protein.	retrotransposon protein, putative, unclassified, expressed
9448	G65470	287	119	0.000103102	0.000757378	1.0,1.0	0.612,0.887	0.25	RI	G65470_6147576-6149166	WTC.vs.WTX	chr10:6144589-6150509(+)	Os10g0188900	LOC_Os10g11110	NULL	NULL	Conserved hypothetical protein.	expressed protein
9565	G77534	846	119	2.76116e-09	4.47433e-08	0.059,0.014	1.0,1.0	-0.964	RI	G77534_9075281-9078507	WTC.vs.WTX	chr12:9069018-9078507(+)	Os12g0259800	LOC_Os12g15920	NULL	NULL	Similar to Laccase-25.	laccase precursor protein, putative, expressed
9579	G74849	274	119	0	0	0.008,0.032	1.0,1.0	-0.98	RI	G74849_25539826-25540134	WTC.vs.WTX	chr11:25536945-25540549(-)	Os11g0643800	LOC_Os11g42430	NULL	NULL	Similar to Sugar transporter family protein, expressed.	transporter family protein, putative, expressed
9580	G74849	245	119	0	0	0.008,0.048	1.0,1.0	-0.972	RI	G74849_25540071-25540549	WTC.vs.WTX	chr11:25536945-25540549(-)	Os11g0643800	LOC_Os11g42430	NULL	NULL	Similar to Sugar transporter family protein, expressed.	transporter family protein, putative, expressed
9632	G28283	382	119	0.000120333	0.000869622	0.869,1.0	0.609,0.716	0.272	RI	G28283_11328115-11328631	WTC.vs.WTX	chr04:11316226-11328631(-)	Os04g0271000	LOC_Os04g20270	NULL	NULL	Similar to SIR2-like protein.	transcriptional regulator Sir2 family protein, putative, expressed
9652	G67358	1199	119	3.00093e-06	3.05141e-05	1.0,1.0	0.472,0.229	0.649	RI	G67358_14777185-14778572	WTC.vs.WTX	chr10:14776396-14779048(-)	Os10g0420000	LOC_Os10g28410	NULL	NULL	Conserved hypothetical protein.	GA19388-PA, putative, expressed
9657	G30357	230	119	0	0	0.032,0.04	0.31,0.298	-0.268	RI	G30357_22428826-22429426	WTC.vs.WTX	chr04:22428827-22431579(+)	Os04g0450100	LOC_Os04g37710	NULL	NULL	Similar to H0818E04.16 protein.	serine hydrolase domain containing protein, expressed
9658	G30357	215	119	0	0	0.019,0.024	0.258,0.245	-0.23	RI	G30357_22428826-22429564	WTC.vs.WTX	chr04:22428827-22431579(+)	Os04g0450100	LOC_Os04g37710	NULL	NULL	Similar to H0818E04.16 protein.	serine hydrolase domain containing protein, expressed
9679	G13229	1717	119	3.0087e-14	8.54732e-13	0.01,0.04	0.267,0.254	-0.236	RI	G13229_16259470-16261818	WTC.vs.WTX	chr02:16259471-16264489(+)	Os02g0475300	LOC_Os02g27480	NULL	NULL	Similar to MAC/Perforin domain containing protein.	membrane attack complex component/perforin/complement C9, putative, expressed
9681	G13229	346	119	0	0	0.012,0.03	0.238,0.243	-0.22	RI	G13229_16259470-16262247	WTC.vs.WTX	chr02:16259471-16264489(+)	Os02g0475300	LOC_Os02g27480	NULL	NULL	Similar to MAC/Perforin domain containing protein.	membrane attack complex component/perforin/complement C9, putative, expressed
9683	G13229	197	119	0	0	0.035,0.0	0.618,0.49	-0.537	RI	G13229_16259470-16262406	WTC.vs.WTX	chr02:16259471-16264489(+)	Os02g0475300	LOC_Os02g27480	NULL	NULL	Similar to MAC/Perforin domain containing protein.	membrane attack complex component/perforin/complement C9, putative, expressed
9684	G13229	202	119	0	0	0.035,0.015	0.48,0.452	-0.441	RI	G13229_16259470-16262673	WTC.vs.WTX	chr02:16259471-16264489(+)	Os02g0475300	LOC_Os02g27480	NULL	NULL	Similar to MAC/Perforin domain containing protein.	membrane attack complex component/perforin/complement C9, putative, expressed
9688	G13229	288	119	1.00697e-13	2.70879e-12	0.089,0.065	0.334,0.311	-0.245	RI	G13229_16259470-16263009	WTC.vs.WTX	chr02:16259471-16264489(+)	Os02g0475300	LOC_Os02g27480	NULL	NULL	Similar to MAC/Perforin domain containing protein.	membrane attack complex component/perforin/complement C9, putative, expressed
9689	G13229	347	119	1.66533e-14	4.84833e-13	0.06,0.071	0.309,0.247	-0.213	RI	G13229_16262325-16264489	WTC.vs.WTX	chr02:16259471-16264489(+)	Os02g0475300	LOC_Os02g27480	NULL	NULL	Similar to MAC/Perforin domain containing protein.	membrane attack complex component/perforin/complement C9, putative, expressed
9723	G40032	672	119	0	0	0.015,0.011	0.316,0.38	-0.335	RI	G40032_29633016-29633755	WTC.vs.WTX	chr05:29631973-29635856(+)	Os05g0595100	LOC_Os05g51670	NULL	NULL	Uridine-diphospho-(UDP)-glucose 4-epimerase, Cell wall carbohydrate partitioning during nitrogen (N) limitation	NAD dependent epimerase/dehydratase family protein, putative, expressed
9785	G5941	975	119	9.68329e-07	1.07056e-05	0.044,0.022	0.215,0.259	-0.204	RI	G5941_27697659-27698864	WTC.vs.WTX	chr01:27692557-27702476(-)	Os01g0674100	LOC_Os01g48330	NULL	NULL	Similar to ATP binding protein.	protein kinase domain containing protein, expressed
9915	G34105	1928	119	1.47565e-05	0.000130918	0.0,1.0	1.0,1.0	-0.5	RI	G34105_2565442-2568155	WTC.vs.WTX	chr05:2563673-2573524(+)	Os05g0144400	LOC_Os05g05240	NULL	NULL	Serine/threonine-specific protein phosphatase and bis(5-nucleosyl)-tetraphosphatase domain containing protein.	serine/threonine protein phosphatase, putative, expressed
9965	G36936	3285	119	9.44776e-07	1.0463e-05	1.0,1.0	0.811,0.718	0.236	RI	G36936_15683263-15686667	WTC.vs.WTX	chr05:15680075-15688718(-)	Os05g0335401	LOC_Os05g26990	NULL	NULL	Similar to haloacid dehalogenase-like hydrolase family protein.	phospholipid-transporting ATPase 2, putative, expressed
10018	G55466	626	119	1.17941e-11	2.57232e-10	0.079,0.051	0.316,0.278	-0.232	RI	G55466_10257713-10258777	WTC.vs.WTX	chr08:10257714-10269498(+)	Os08g0268550//Os08g0268900	LOC_Os08g16780	NULL//NULL	NULL//NULL	Conserved hypothetical protein.//Hypothetical conserved gene.	sin-like protein conserved region containing protein, expressed
10053	G74362	1775	119	0.000117566	0.000851985	0.612,0.61	1.0,1.0	-0.389	RI	G74362_23543501-23545535	WTC.vs.WTX	chr11:23536112-23548581(-)	Os11g0609500//Os11g0609550	LOC_Os11g39530	RLCK339//NULL	RECEPTOR-LIKE CYTOPLASMIC KINASE 339//NULL	Similar to Jacalin-like lectin domain containing protein.//NULL	jacalin-like lectin domain containing protein, expressed
10058	G9401	1175	119	7.50844e-13	1.85798e-11	0.033,0.048	0.623,0.494	-0.518	RI	G9401_42600570-42602066	WTC.vs.WTX	chr01:42600571-42612433(+)	Os01g0966100	LOC_Os01g73530	ABCD2	ABC TRANSPORTER D FAMILY MEMBER 2	Similar to Peroxisomal ABC transporter.	ABC transporter, ATP-binding protein, putative, expressed
10060	G9401	397	119	2.73694e-07	3.33649e-06	0.041,0.048	0.405,0.298	-0.307	RI	G9401_42603699-42604967	WTC.vs.WTX	chr01:42600571-42612433(+)	Os01g0966100	LOC_Os01g73530	ABCD2	ABC TRANSPORTER D FAMILY MEMBER 2	Similar to Peroxisomal ABC transporter.	ABC transporter, ATP-binding protein, putative, expressed
10073	G2017	2085	119	5.85385e-06	5.64273e-05	1.0,1.0	0.667,0.65	0.341	RI	G2017_8787030-8791639	WTC.vs.WTX	chr01:8786512-8792386(+)	Os01g0261100	LOC_Os01g15630	NULL	NULL	Zinc finger, RING-type domain containing protein.	zinc finger, C3HC4 type domain containing protein, expressed
10211	G24069	300	119	1.84037e-05	0.000160188	0.055,0.031	0.482,0.151	-0.274	RI	G24069_29130019-29131546	WTC.vs.WTX	chr03:29126787-29135737(+)	Os03g0719100	LOC_Os03g50980	SIZ2	NULL	SUMO (small ubiquitin-related modifier) E3-ligase, Abiotic stress response, Stress adaptation	ATSIZ1/SIZ1, putative, expressed
10323	G44930	183	119	3.0731e-05	0.000253928	0.529,0.419	0.768,0.927	-0.374	RI	G44930_22556185-22557713	WTC.vs.WTX	chr06:22556186-22560336(+)	Os06g0579100	NULL	NULL	NULL	Conserved hypothetical protein.	NULL
10324	G44930	396	119	5.25469e-12	1.18991e-10	0.07,0.091	0.422,0.306	-0.283	RI	G44930_22557160-22558522	WTC.vs.WTX	chr06:22556186-22560336(+)	Os06g0579100	NULL	NULL	NULL	Conserved hypothetical protein.	NULL
10325	G44930	423	119	1.31936e-09	2.21862e-08	0.484,0.345	0.903,0.894	-0.484	RI	G44930_22557340-22558602	WTC.vs.WTX	chr06:22556186-22560336(+)	Os06g0579100	NULL	NULL	NULL	Conserved hypothetical protein.	NULL
10358	G75945	236	119	0	0	0.442,0.398	0.755,0.861	-0.388	RI	G75945_1768146-1773803	WTC.vs.WTX	chr12:1768147-1774719(-)	NULL	LOC_Os12g04204	NULL	NULL	NULL	expressed protein
10360	G75945	268	119	0	0	0.678,0.646	0.86,0.923	-0.229	RI	G75945_1773643-1774719	WTC.vs.WTX	chr12:1768147-1774719(-)	NULL	LOC_Os12g04204	NULL	NULL	NULL	expressed protein
10431	G5308	227	119	1.15635e-07	1.49892e-06	0.016,0.0	0.259,0.411	-0.327	RI	G5308_24861584-24863952	WTC.vs.WTX	chr01:24861584-24869897(-)	Os01g0623200	LOC_Os01g43460	NULL	NULL	Similar to C4-dicarboxylate transporter/malic acid transport protein.	C4-dicarboxylate transporter/malic acid transport protein, expressed
10681	G31905	230	119	1.36991e-05	0.00012227	0.0,0.0	0.158,0.487	-0.323	RI	G31905_28588122-28591277	WTC.vs.WTX	chr04:28576012-28591277(-)	Os04g0568800	LOC_Os04g48040	NULL	NULL	Similar to OSIGBa0139P06.4 protein.	expressed protein
10685	G63177	565	119	0	0	0.025,0.012	0.285,0.255	-0.252	RI	G63177_18989575-18990667	WTC.vs.WTX	chr09:18987593-18991156(-)	Os09g0491772	LOC_Os09g31486	HSP58.7	58.7 KDA CLASS I HEAT SHOCK PROTEIN	Similar to Heat shock protein 70 (Hsc70-5).	DnaK family protein, putative, expressed
10687	G63177	205	119	0	0	0.053,0.034	0.329,0.343	-0.293	RI	G63177_18989575-18990824	WTC.vs.WTX	chr09:18987593-18991156(-)	Os09g0491772	LOC_Os09g31486	HSP58.7	58.7 KDA CLASS I HEAT SHOCK PROTEIN	Similar to Heat shock protein 70 (Hsc70-5).	DnaK family protein, putative, expressed
10711	G18286	717	119	1.27399e-06	1.38138e-05	0.111,0.087	0.365,0.39	-0.278	RI	G18286_2870367-2871491	WTC.vs.WTX	chr03:2870116-2876102(+)	Os03g0152100	LOC_Os03g05760	NULL	NULL	Similar to E2F-DP transcription factor.	transcription factor Dp, putative, expressed
10712	G18286	228	119	1.28449e-10	2.46754e-09	0.016,0.028	0.315,0.255	-0.263	RI	G18286_2870367-2872653	WTC.vs.WTX	chr03:2870116-2876102(+)	Os03g0152100	LOC_Os03g05760	NULL	NULL	Similar to E2F-DP transcription factor.	transcription factor Dp, putative, expressed
10722	G80668	205	119	6.6175e-08	8.88875e-07	0.062,0.045	0.225,0.438	-0.278	RI	G80668_24944956-24948534	WTC.vs.WTX	chr12:24925191-24950858(+)	Os12g0594200//Os12g0594300	LOC_Os12g40279	NULL//NULL	NULL//NULL	Hypothetical conserved gene.//Hypothetical conserved gene.	protein kinase domain containing protein, expressed
10723	G80668	253	119	3.37508e-14	9.53047e-13	0.005,0.045	0.175,0.329	-0.227	RI	G80668_24948450-24948821	WTC.vs.WTX	chr12:24925191-24950858(+)	Os12g0594200//Os12g0594300	LOC_Os12g40279	NULL//NULL	NULL//NULL	Hypothetical conserved gene.//Hypothetical conserved gene.	protein kinase domain containing protein, expressed
10724	G80668	348	119	0	0	0.037,0.026	0.22,0.311	-0.234	RI	G80668_24948668-24949214	WTC.vs.WTX	chr12:24925191-24950858(+)	Os12g0594200//Os12g0594300	LOC_Os12g40279	NULL//NULL	NULL//NULL	Hypothetical conserved gene.//Hypothetical conserved gene.	protein kinase domain containing protein, expressed
10725	G80668	182	119	1.33535e-08	1.97277e-07	0.272,0.232	0.718,0.827	-0.52	RI	G80668_24948668-24949435	WTC.vs.WTX	chr12:24925191-24950858(+)	Os12g0594200//Os12g0594300	LOC_Os12g40279	NULL//NULL	NULL//NULL	Hypothetical conserved gene.//Hypothetical conserved gene.	protein kinase domain containing protein, expressed
10726	G80668	192	119	1.10518e-09	1.87729e-08	0.07,0.044	0.21,0.33	-0.213	RI	G80668_24948668-24949435	WTC.vs.WTX	chr12:24925191-24950858(+)	Os12g0594200//Os12g0594300	LOC_Os12g40279	NULL//NULL	NULL//NULL	Hypothetical conserved gene.//Hypothetical conserved gene.	protein kinase domain containing protein, expressed
10727	G80668	265	119	0	0	0.004,0.0	0.268,0.29	-0.277	RI	G80668_24948668-24949704	WTC.vs.WTX	chr12:24925191-24950858(+)	Os12g0594200//Os12g0594300	LOC_Os12g40279	NULL//NULL	NULL//NULL	Hypothetical conserved gene.//Hypothetical conserved gene.	protein kinase domain containing protein, expressed
10728	G80668	196	119	0	0	0.037,0.04	0.264,0.292	-0.24	RI	G80668_24949581-24949869	WTC.vs.WTX	chr12:24925191-24950858(+)	Os12g0594200//Os12g0594300	LOC_Os12g40279	NULL//NULL	NULL//NULL	Hypothetical conserved gene.//Hypothetical conserved gene.	protein kinase domain containing protein, expressed
10729	G80668	308	119	0	0	0.052,0.03	0.213,0.286	-0.209	RI	G80668_24949781-24950626	WTC.vs.WTX	chr12:24925191-24950858(+)	Os12g0594200//Os12g0594300	LOC_Os12g40279	NULL//NULL	NULL//NULL	Hypothetical conserved gene.//Hypothetical conserved gene.	protein kinase domain containing protein, expressed
10730	G62717	498	119	4.4083e-06	4.34932e-05	0.099,0.129	0.58,0.318	-0.335	RI	G62717_17026476-17028551	WTC.vs.WTX	chr09:17024571-17028551(+)	Os09g0453800	LOC_Os09g28050	NULL	NULL	Similar to Asparate aminotransferase.	asparate aminotransferase, putative, expressed
10738	G16605	354	119	2.60125e-13	6.71529e-12	0.0,0.095	0.51,0.375	-0.395	RI	G16605_31597619-31598382	WTC.vs.WTX	chr02:31597620-31600640(+)	Os02g0751800	LOC_Os02g51590	NULL	NULL	Phosphoglycerate mutase 1 family protein.	phosphoglycerate mutase, putative, expressed
10739	G16605	223	119	8.47189e-09	1.28198e-07	0.071,0.084	0.269,0.37	-0.242	RI	G16605_31598149-31598710	WTC.vs.WTX	chr02:31597620-31600640(+)	Os02g0751800	LOC_Os02g51590	NULL	NULL	Phosphoglycerate mutase 1 family protein.	phosphoglycerate mutase, putative, expressed
10740	G16605	223	119	0	0	0.075,0.114	0.556,0.523	-0.445	RI	G16605_31598486-31598933	WTC.vs.WTX	chr02:31597620-31600640(+)	Os02g0751800	LOC_Os02g51590	NULL	NULL	Phosphoglycerate mutase 1 family protein.	phosphoglycerate mutase, putative, expressed
10741	G16605	220	119	0	0	0.009,0.036	0.486,0.485	-0.463	RI	G16605_31598486-31599191	WTC.vs.WTX	chr02:31597620-31600640(+)	Os02g0751800	LOC_Os02g51590	NULL	NULL	Phosphoglycerate mutase 1 family protein.	phosphoglycerate mutase, putative, expressed
10743	G16605	362	119	0	0	0.004,0.022	0.241,0.262	-0.238	RI	G16605_31599034-31599536	WTC.vs.WTX	chr02:31597620-31600640(+)	Os02g0751800	LOC_Os02g51590	NULL	NULL	Phosphoglycerate mutase 1 family protein.	phosphoglycerate mutase, putative, expressed
10752	G30484	240	119	3.52142e-07	4.22049e-06	0.195,0.133	0.518,0.377	-0.283	RI	G30484_22994948-22996740	WTC.vs.WTX	chr04:22994552-22996740(+)	Os04g0460600	LOC_Os04g38720	NAC2	NAC DOMAIN-CONTAINING PROTEIN 2	NAC transcription factor, Regulation of shoot branching, plant height and flowering time	no apical meristem protein, putative, expressed
10765	G32279	227	119	0	0	0.069,0.091	0.343,0.459	-0.321	RI	G32279_30545174-30546087	WTC.vs.WTX	chr04:30545175-30549300(+)	Os04g0605100	LOC_Os04g51560	WRKY68	WRKY GENE 68	WRKY transcription factor 68.	WRKY68, expressed
10794	G50997	214	119	2.65817e-08	3.78644e-07	0.0,0.0	0.527,0.389	-0.458	RI	G50997_20129662-20133969	WTC.vs.WTX	chr07:20129648-20135321(-)	Os07g0521100	LOC_Os07g33690	NULL	NULL	Leucine-rich repeat, typical subtype containing protein.	NBS-LRR type disease resistance protein Hom-F, putative, expressed
10806	G13297	393	119	7.36116e-09	1.1238e-07	1.0,1.0	0.232,0.0	0.884	RI	G13297_16361793-16362483	WTC.vs.WTX	chr02:16359857-16366818(-)	Os02g0477700	LOC_Os02g27620	NULL	NULL	Similar to Type II inositol-1,4,5-trisphosphate 5-phosphatase 12 (EC 3.1.3.36) (At5PTase12) (FRAGILE FIBER3 protein).	endonuclease/exonuclease/phosphatase family domain containing protein, expressed
10850	G8242	2641	119	7.10885e-05	0.000543053	1.0,1.0	0.618,0.911	0.236	RI	G8242_37616703-37620479	WTC.vs.WTX	chr01:37615955-37622095(-)	Os01g0868200	LOC_Os01g64810	NULL	NULL	Zinc finger, DHHC-type domain containing protein.	zinc finger DHHC domain-containing protein, putative, expressed
10861	G42655	1071	119	1.73615e-09	2.89119e-08	0.0,0.0	1.0,1.0	-1	RI	G42655_11843000-11844364	WTC.vs.WTX	chr06:11840480-11844364(-)	Os06g0311000	LOC_Os06g20570	NULL	NULL	Hypothetical conserved gene.	glycosyltransferase, putative, expressed
10875	G22178	915	119	2.54298e-05	0.000213992	0.645,0.317	1.0,0.811	-0.424	RI	G22178_20394712-20398055	WTC.vs.WTX	chr03:20391528-20398525(+)	Os03g0565300	LOC_Os03g36760	NULL	NULL	Protein of unknown function DUF1723 domain containing protein.	expressed protein
10884	G10043	1853	119	2.6368e-05	0.000221173	1.0,1.0	0.461,0.858	0.341	RI	G10043_2083040-2085271	WTC.vs.WTX	chr02:2082474-2085271(-)	Os02g0139100	LOC_Os02g04650	NULL	NULL	Activator of Hsp90 ATPase, N-terminal domain containing protein.	activator of 90 kDa heat shock protein ATPase homolog, putative, expressed
11028	G49473	781	119	5.4618e-07	6.32436e-06	0.17,0.155	0.365,0.451	-0.246	RI	G49473_12655217-12656048	WTC.vs.WTX	chr07:12652042-12656455(-)	Os07g0407700	LOC_Os07g22494	NULL	NULL	Hypothetical conserved gene.	expressed protein
11054	G23964	389	119	8.19345e-14	2.21762e-12	0.133,0.0	1.0,1.0	-0.933	RI	G23964_28775255-28775981	WTC.vs.WTX	chr03:28774588-28777248(+)	Os03g0712200	LOC_Os03g50430	NULL	NULL	Zinc finger, RanBP2-type domain containing protein.	zinc finger family protein, putative, expressed
11090	G4732	203	119	4.82778e-05	0.000382362	0.0,0.081	0.475,0.272	-0.333	RI	G4732_21976811-21977590	WTC.vs.WTX	chr01:21973419-21982088(+)	Os01g0572100	LOC_Os01g39100	C3H7	ZINC FINGER CCCH DOMAIN-CONTAINING PROTEIN 7	Zinc finger, CCCH-type domain containing protein.	zinc finger C-x8-C-x5-C-x3-H type family protein, expressed
11152	G32552	441	119	0	0	0.005,0.009	0.366,0.245	-0.298	RI	G32552_31672212-31674598	WTC.vs.WTX	chr04:31669055-31674598(-)	Os04g0623300	LOC_Os04g53190//LOC_Os04g53195	NULL	NULL	Similar to H0215F08.3 protein.	CPuORF12 - conserved peptide uORF-containing transcript, expressed//expressed protein
11168	G18196	298	119	8.27866e-09	1.25517e-07	0.019,0.0	0.293,0.135	-0.204	RI	G18196_2522924-2524531	WTC.vs.WTX	chr03:2516859-2525960(-)	Os03g0145500	LOC_Os03g05200	NULL	NULL	DENN domain containing protein.	DENN domain containing protein, expressed
11180	G77522	589	119	0	0	0.0,0.018	0.313,0.293	-0.294	RI	G77522_8960685-8961565	WTC.vs.WTX	chr12:8960686-8964039(+)	Os12g0258700	LOC_Os12g15680	NULL	NULL	Cupredoxin domain containing protein.	laccase precursor protein, putative, expressed
11181	G77522	211	119	4.45977e-12	1.01841e-10	0.071,0.053	0.356,0.361	-0.296	RI	G77522_8960685-8962037	WTC.vs.WTX	chr12:8960686-8964039(+)	Os12g0258700	LOC_Os12g15680	NULL	NULL	Cupredoxin domain containing protein.	laccase precursor protein, putative, expressed
11188	G6034	201	119	9.32587e-15	2.79598e-13	0.085,0.056	0.318,0.281	-0.229	RI	G6034_28098846-28099452	WTC.vs.WTX	chr01:28091208-28102930(-)	Os01g0682001	LOC_Os01g48960	NULL	NULL	Similar to NADH dependent Glutamate Synthase.	glutamate synthase, chloroplast precursor, putative, expressed
11195	G6034	203	119	4.88498e-15	1.50624e-13	0.021,0.017	0.199,0.321	-0.241	RI	G6034_28101065-28101416	WTC.vs.WTX	chr01:28091208-28102930(-)	Os01g0682001	LOC_Os01g48960	NULL	NULL	Similar to NADH dependent Glutamate Synthase.	glutamate synthase, chloroplast precursor, putative, expressed
11197	G6034	194	119	8.27319e-07	9.26884e-06	0.124,0.047	0.333,0.434	-0.298	RI	G6034_28101506-28102079	WTC.vs.WTX	chr01:28091208-28102930(-)	Os01g0682001	LOC_Os01g48960	NULL	NULL	Similar to NADH dependent Glutamate Synthase.	glutamate synthase, chloroplast precursor, putative, expressed
11205	G69175	563	119	4.5708e-06	4.49453e-05	0.261,0.0	1.0,0.747	-0.743	RI	G69175_22704442-22706305	WTC.vs.WTX	chr10:22697362-22707110(-)	Os10g0572400//Os10g0572500	LOC_Os10g42196	NULL//NULL	NULL//NULL	Conserved hypothetical protein.//Zinc finger, RING/FYVE/PHD-type domain containing protein.	expressed protein
11207	G69175	284	119	1.02342e-08	1.53349e-07	0.0,0.0	1.0,0.626	-0.813	RI	G69175_22704442-22706305	WTC.vs.WTX	chr10:22697362-22707110(-)	Os10g0572400//Os10g0572500	LOC_Os10g42196	NULL//NULL	NULL//NULL	Conserved hypothetical protein.//Zinc finger, RING/FYVE/PHD-type domain containing protein.	expressed protein
11217	G73498	400	119	5.48649e-06	5.31188e-05	0.396,0.373	1.0,1.0	-0.615	RI	G73498_19725250-19725763	WTC.vs.WTX	chr11:19722509-19734674(-)	Os11g0540100	NULL	NULL	NULL	Similar to Xaa-Pro aminopeptidase 2 (EC 3.4.11.9).	NULL
11224	G73498	292	119	1.23625e-06	1.34377e-05	0.464,0.652	1.0,1.0	-0.442	RI	G73498_19731291-19731778	WTC.vs.WTX	chr11:19722509-19734674(-)	Os11g0540100	NULL	NULL	NULL	Similar to Xaa-Pro aminopeptidase 2 (EC 3.4.11.9).	NULL
11229	G73498	433	119	6.03971e-06	5.80678e-05	0.579,0.776	1.0,1.0	-0.323	RI	G73498_19731291-19732190	WTC.vs.WTX	chr11:19722509-19734674(-)	Os11g0540100	NULL	NULL	NULL	Similar to Xaa-Pro aminopeptidase 2 (EC 3.4.11.9).	NULL
11230	G73498	249	119	2.44721e-10	4.53778e-09	0.081,0.141	0.608,0.617	-0.502	RI	G73498_19731291-19732190	WTC.vs.WTX	chr11:19722509-19734674(-)	Os11g0540100	NULL	NULL	NULL	Similar to Xaa-Pro aminopeptidase 2 (EC 3.4.11.9).	NULL
11231	G73498	845	119	0	0	0.0,0.0	0.673,0.618	-0.645	RI	G73498_19733106-19734045	WTC.vs.WTX	chr11:19722509-19734674(-)	Os11g0540100	NULL	NULL	NULL	Similar to Xaa-Pro aminopeptidase 2 (EC 3.4.11.9).	NULL
11232	G73498	305	119	0	0	0.058,0.031	0.62,0.737	-0.634	RI	G73498_19733106-19734674	WTC.vs.WTX	chr11:19722509-19734674(-)	Os11g0540100	NULL	NULL	NULL	Similar to Xaa-Pro aminopeptidase 2 (EC 3.4.11.9).	NULL
11402	G52351	215	119	1.71218e-06	1.82035e-05	0.0,0.0	0.326,1.0	-0.663	RI	G52351_26289296-26289832	WTC.vs.WTX	chr07:26287680-26291510(+)	Os07g0633400	LOC_Os07g43970	NULL	NULL	IQ calmodulin-binding region domain containing protein.	calmodulin-binding protein, putative, expressed
11403	G52351	239	119	6.28661e-05	0.000486896	0.0,0.0	0.125,0.764	-0.445	RI	G52351_26289739-26290054	WTC.vs.WTX	chr07:26287680-26291510(+)	Os07g0633400	LOC_Os07g43970	NULL	NULL	IQ calmodulin-binding region domain containing protein.	calmodulin-binding protein, putative, expressed
11417	G52901	281	119	7.86038e-14	2.13568e-12	0.016,0.017	0.314,0.167	-0.224	RI	G52901_28402315-28402912	WTC.vs.WTX	chr07:28402316-28409659(+)	Os07g0671700	LOC_Os07g47500	PRMT4	PROTEIN ARGININE METHYLTRANSFERASE 4	Similar to Arginine methyltransferase-like protein.	histone-arginine methyltransferase CARM1, putative, expressed
11420	G52901	1757	119	3.07259e-06	3.11932e-05	0.177,0.043	0.453,0.448	-0.341	RI	G52901_28402840-28404694	WTC.vs.WTX	chr07:28402316-28409659(+)	Os07g0671700	LOC_Os07g47500	PRMT4	PROTEIN ARGININE METHYLTRANSFERASE 4	Similar to Arginine methyltransferase-like protein.	histone-arginine methyltransferase CARM1, putative, expressed
11446	G73369	220	119	8.63037e-06	8.04812e-05	0.0,0.153	0.298,0.351	-0.248	RI	G73369_18941145-18941717	WTC.vs.WTX	chr11:18933481-18941717(-)	Os11g0523800	LOC_Os11g32110	ARF1	AUXIN RESPONSE FACTOR 1	Similar to Isoform 3 of Auxin response factor 23.	auxin response factor, putative, expressed
11447	G73369	217	119	1.75662e-05	0.00015341	0.0,0.047	0.314,0.232	-0.25	RI	G73369_18941145-18941717	WTC.vs.WTX	chr11:18933481-18941717(-)	Os11g0523800	LOC_Os11g32110	ARF1	AUXIN RESPONSE FACTOR 1	Similar to Isoform 3 of Auxin response factor 23.	auxin response factor, putative, expressed
11491	G56794	236	119	6.92959e-06	6.59125e-05	0.156,0.114	0.357,0.346	-0.216	RI	G56794_16894019-16896402	WTC.vs.WTX	chr08:16892347-16896430(+)	Os08g0364900	LOC_Os08g27720	NULL	NULL	Similar to Pirin-like protein.	pirin, putative, expressed
11536	G1625	2570	119	8.35729e-08	1.103e-06	1.0,1.0	0.334,0.622	0.522	RI	G1625_6889350-6892843	WTC.vs.WTX	chr01:6889351-6896414(+)	Os01g0225100	LOC_Os01g12530	NULL	NULL	Conserved hypothetical protein.	smr domain containing protein, expressed
11665	G6504	572	119	0.000132491	0.00094853	0.0,0.0	0.094,0.384	-0.239	RI	G6504_30185981-30187635	WTC.vs.WTX	chr01:30185134-30190724(+)	Os01g0723700	LOC_Os01g52540	NULL	NULL	Transcriptional factor B3 family protein.	B3 DNA binding domain containing protein, expressed
11761	G46459	205	119	8.69909e-11	1.70697e-09	0.0,0.0	0.149,0.33	-0.239	RI	G46459_29739258-29739869	WTC.vs.WTX	chr06:29738880-29743989(+)	Os06g0704300	LOC_Os06g49080	C3H46	ZINC FINGER CCCH DOMAIN-CONTAINING PROTEIN 46	CCCH-type zinc finger protein, Negative regulator of the brassinosteroid (BR) response, Control of rice architecture via BR signaling	zinc finger C-x8-C-x5-C-x3-H type family protein, expressed
11799	G32484	253	119	0	0	0.054,0.055	0.278,0.265	-0.217	RI	G32484_31463104-31464007	WTC.vs.WTX	chr04:31463105-31466403(-)	Os04g0619400	LOC_Os04g52840	RLCK160	RECEPTOR-LIKE CYTOPLASMIC KINASE 160	Protein kinase, core domain containing protein.	tyrosine protein kinase domain containing protein, putative, expressed
11816	G80265	348	119	1.28311e-06	1.38977e-05	0.0,0.255	1.0,0.75	-0.748	RI	G80265_22975099-22976343	WTC.vs.WTX	chr12:22972922-22976343(-)	Os12g0561200	LOC_Os12g37430	NULL	NULL	Zinc finger, HIT-type domain containing protein.	PAPA-1-like conserved region family protein, expressed
11836	G9060	443	119	6.36665e-11	1.26838e-09	0.015,0.033	0.134,0.329	-0.208	RI	G9060_40930471-40932057	WTC.vs.WTX	chr01:40930472-40934169(-)	Os01g0933200	LOC_Os01g70710	NULL	NULL	Heavy metal transport/detoxification protein domain containing protein.	heavy metal-associated domain containing protein, expressed
11838	G18924	198	119	4.4301e-07	5.22071e-06	0.231,0.122	0.614,0.723	-0.492	RI	G18924_5509211-5510389	WTC.vs.WTX	chr03:5508415-5522391(+)	Os03g0205400	LOC_Os03g10780	NULL	NULL	Similar to XPG I-region family protein, expressed.	flap endonuclease, putative, expressed
11842	G18924	250	119	0	0	0.137,0.113	0.64,0.7	-0.545	RI	G18924_5511284-5513204	WTC.vs.WTX	chr03:5508415-5522391(+)	Os03g0205400	LOC_Os03g10780	NULL	NULL	Similar to XPG I-region family protein, expressed.	flap endonuclease, putative, expressed
11843	G18924	237	119	8.51718e-06	7.94888e-05	0.236,0.19	0.527,0.631	-0.366	RI	G18924_5513009-5513408	WTC.vs.WTX	chr03:5508415-5522391(+)	Os03g0205400	LOC_Os03g10780	NULL	NULL	Similar to XPG I-region family protein, expressed.	flap endonuclease, putative, expressed
11844	G18924	427	119	5.31827e-11	1.07072e-09	0.031,0.031	0.263,0.207	-0.204	RI	G18924_5513322-5513990	WTC.vs.WTX	chr03:5508415-5522391(+)	Os03g0205400	LOC_Os03g10780	NULL	NULL	Similar to XPG I-region family protein, expressed.	flap endonuclease, putative, expressed
11857	G39421	222	119	0	0	0.051,0.04	0.607,0.598	-0.557	RI	G39421_27525715-27526242	WTC.vs.WTX	chr05:27524566-27526242(-)	Os05g0553400	LOC_Os05g48010	NULL	NULL	Similar to Myb-related transcription factor-like protein (MYB transcription factor).	MYB family transcription factor, putative, expressed
11861	G46121	346	119	4.40398e-11	8.96906e-10	0.0,0.147	1.0,1.0	-0.926	RI	G46121_28366920-28367950	WTC.vs.WTX	chr06:28363631-28371929(-)	Os06g0680900	LOC_Os06g46690//LOC_Os06g46700	NULL	NULL	Exostosin-like family protein.	exostosin family protein, putative, expressed//expressed protein
11892	G19179	204	119	0	0	0.034,0.005	0.244,0.23	-0.217	RI	G19179_6475150-6475886	WTC.vs.WTX	chr03:6468312-6476443(-)	Os03g0223700	LOC_Os03g12300	NULL	NULL	Armadillo-like helical domain containing protein.	HEAT repeat family protein, putative, expressed
11893	G19179	201	119	2.38422e-07	2.93855e-06	0.228,0.038	0.595,0.608	-0.468	RI	G19179_6475621-6475886	WTC.vs.WTX	chr03:6468312-6476443(-)	Os03g0223700	LOC_Os03g12300	NULL	NULL	Armadillo-like helical domain containing protein.	HEAT repeat family protein, putative, expressed
12022	G29134	581	119	2.40579e-07	2.96202e-06	0.0,0.0	0.438,0.386	-0.412	RI	G29134_16425524-16426642	WTC.vs.WTX	chr04:16425525-16428906(-)	Os04g0345500	LOC_Os04g27800	NULL	NULL	NULL	expressed protein
12023	G29134	220	119	0.00010712	0.000783299	0.0,0.213	0.613,0.533	-0.466	RI	G29134_16426750-16428617	WTC.vs.WTX	chr04:16425525-16428906(-)	Os04g0345500	LOC_Os04g27800	NULL	NULL	NULL	expressed protein
12062	G43896	213	119	9.35766e-06	8.66324e-05	0.0,0.0	0.34,0.079	-0.21	RI	G43896_17004556-17005653	WTC.vs.WTX	chr06:17000910-17010231(-)	Os06g0492000	LOC_Os06g29650	NULL	NULL	Similar to Phosphatidylinositol synthase.	CDP-diacylglycerol--inositol 3-phosphatidyltransferase 1, putative, expressed
12095	G51005	190	119	7.95852e-08	1.05532e-06	0.036,0.0	0.354,0.339	-0.329	RI	G51005_20162209-20162635	WTC.vs.WTX	chr07:20157107-20162635(-)	Os07g0521400	NULL	NULL	NULL	Hypothetical protein.	NULL
12113	G1050	239	119	7.90391e-09	1.20171e-07	0.0,0.037	0.555,0.394	-0.456	RI	G1050_4142689-4143088	WTC.vs.WTX	chr01:4142690-4150414(+)	Os01g0179500	LOC_Os01g08430	NULL	NULL	Enhancer of polycomb-like, N-terminal domain containing protein.	expressed protein
12137	G38378	223	119	7.98662e-05	0.000603043	0.039,0.0	0.125,0.516	-0.301	RI	G38378_23066484-23067357	WTC.vs.WTX	chr05:23065330-23068193(+)	Os05g0469800	LOC_Os05g39320	NULL	NULL	Pyruvate decarboxylase (EC 4.1.1.1) (Fragment).	thiamine pyrophosphate enzyme, C-terminal TPP binding domain containing protein, expressed
12157	G20316	212	119	1.93871e-10	3.65258e-09	0.07,0.0	0.3,0.375	-0.302	RI	G20316_11653145-11654488	WTC.vs.WTX	chr03:11653146-11656617(+)	Os03g0321900	LOC_Os03g20570	NULL	NULL	CMP/dCMP deaminase, zinc-binding domain containing protein.	tRNA-specific adenosine deaminase 2, putative, expressed
12167	G14674	1319	119	0	0	0.237,0.216	0.911,1.0	-0.729	RI	G14674_23008658-23010185	WTC.vs.WTX	chr02:23008659-23011091(-)	Os02g0594166	NULL	NULL	NULL	Conserved hypothetical protein.	NULL
12194	G51625	220	119	7.59985e-09	1.15848e-07	0.033,0.018	0.351,0.219	-0.259	RI	G51625_22989172-22991024	WTC.vs.WTX	chr07:22975036-22991258(-)	Os07g0570500	LOC_Os07g38280	NULL	NULL	Similar to predicted protein.	insulin-degrading enzyme, putative, expressed
12309	G49012	447	119	3.33067e-16	1.13315e-14	0.032,0.03	0.564,0.566	-0.534	RI	G49012_10247752-10249787	WTC.vs.WTX	chr07:10247753-10252691(+)	Os07g0274800	LOC_Os07g17360	NULL	NULL	Similar to Protein phosphatase 2A B regulatory subunit.	transposon protein, putative, unclassified, expressed
12313	G18658	257	119	0	0	0.077,0.071	0.453,0.493	-0.399	RI	G18658_4416603-4418553	WTC.vs.WTX	chr03:4416604-4419208(+)	Os03g0184100	LOC_Os03g08580	NULL	NULL	Conserved hypothetical protein.	expressed protein
12319	G55925	1360	119	1.57575e-07	2.00239e-06	0.102,0.074	0.549,0.339	-0.356	RI	G55925_12727977-12729571	WTC.vs.WTX	chr08:12724301-12732653(-)	Os08g0305300	LOC_Os08g21350	NULL	NULL	Hypothetical conserved gene.	cig3, putative, expressed
12343	G67157	534	119	0	0	0.049,0.076	0.369,0.312	-0.278	RI	G67157_13492783-13493831	WTC.vs.WTX	chr10:13492784-13496772(+)	Os10g0400100	LOC_Os10g26050	NULL	NULL	Methionyl-tRNA synthetase, class Ia domain containing protein.	methionyl-tRNA synthetase, putative, expressed
12388	G27818	242	119	4.39828e-07	5.18669e-06	0.183,0.162	0.457,0.482	-0.297	RI	G27818_8454447-8454813	WTC.vs.WTX	chr04:8452891-8464013(+)	Os04g0226340//Os04g0226400	LOC_Os04g15530//LOC_Os04g15550//LOC_Os04g15560	NULL//NULL	NULL//NULL	Conserved hypothetical protein.//Similar to cDNA clone:J013044J21, full insert sequence.	retrotransposon protein, putative, Ty1-copia subclass, expressed//expressed protein//protein kinase, putative, expressed
12389	G27818	217	119	1.22125e-15	3.96159e-14	0.066,0.054	0.247,0.322	-0.224	RI	G27818_8454946-8455217	WTC.vs.WTX	chr04:8452891-8464013(+)	Os04g0226340//Os04g0226400	LOC_Os04g15530//LOC_Os04g15550//LOC_Os04g15560	NULL//NULL	NULL//NULL	Conserved hypothetical protein.//Similar to cDNA clone:J013044J21, full insert sequence.	retrotransposon protein, putative, Ty1-copia subclass, expressed//expressed protein//protein kinase, putative, expressed
12479	G32960	849	119	1.94434e-07	2.43562e-06	0.159,0.17	0.512,0.426	-0.304	RI	G32960_33418504-33419620	WTC.vs.WTX	chr04:33418505-33421204(+)	Os04g0655300	LOC_Os04g56110	RLCK168	RECEPTOR-LIKE CYTOPLASMIC KINASE 168	Protein kinase, core domain containing protein.	protein kinase, putative, expressed
12498	G15553	687	119	6.10689e-12	1.37405e-10	0.034,0.011	0.132,0.361	-0.224	RI	G15553_26480270-26481099	WTC.vs.WTX	chr02:26476180-26481238(-)	Os02g0655600	LOC_Os02g43850	NULL	NULL	Similar to predicted protein.	serine esterase family protein, putative, expressed
12525	G75979	218	119	1.59005e-05	0.000140184	0.047,0.049	0.12,0.444	-0.234	RI	G75979_1915772-1916286	WTC.vs.WTX	chr12:1915773-1917702(+)	Os12g0139400	LOC_Os12g04500	RR10	A-TYPE RESPONSE REGULATOR 10	A-type response regulator, Cytokinin signaling	response regulator receiver domain containing protein, expressed
12526	G75979	216	119	0	0	0.042,0.037	0.278,0.447	-0.323	RI	G75979_1915772-1916461	WTC.vs.WTX	chr12:1915773-1917702(+)	Os12g0139400	LOC_Os12g04500	RR10	A-TYPE RESPONSE REGULATOR 10	A-type response regulator, Cytokinin signaling	response regulator receiver domain containing protein, expressed
12527	G75979	234	119	6.08957e-13	1.51433e-11	0.061,0.034	0.372,0.651	-0.464	RI	G75979_1916383-1916647	WTC.vs.WTX	chr12:1915773-1917702(+)	Os12g0139400	LOC_Os12g04500	RR10	A-TYPE RESPONSE REGULATOR 10	A-type response regulator, Cytokinin signaling	response regulator receiver domain containing protein, expressed
12528	G75979	994	119	2.21176e-06	2.30931e-05	1.0,0.859	0.671,0.407	0.39	RI	G75979_1916383-1917702	WTC.vs.WTX	chr12:1915773-1917702(+)	Os12g0139400	LOC_Os12g04500	RR10	A-TYPE RESPONSE REGULATOR 10	A-type response regulator, Cytokinin signaling	response regulator receiver domain containing protein, expressed
12529	G75979	808	119	0	0	0.096,0.074	0.55,0.497	-0.439	RI	G75979_1916383-1917702	WTC.vs.WTX	chr12:1915773-1917702(+)	Os12g0139400	LOC_Os12g04500	RR10	A-TYPE RESPONSE REGULATOR 10	A-type response regulator, Cytokinin signaling	response regulator receiver domain containing protein, expressed
12684	G24840	231	119	0	0	0.074,0.028	0.34,0.334	-0.286	RI	G24840_32754666-32755171	WTC.vs.WTX	chr03:32751649-32755670(+)	Os03g0788500	LOC_Os03g57450	CDPK10	CALCIUM-DEPENDENT PROTEIN KINASE 10	Similar to Calcium-dependent protein kinase 2.	CAMK_CAMK_like.2 - CAMK includes calcium/calmodulin depedent protein kinases, expressed
12731	G14709	218	119	0	0	0.032,0.032	0.359,0.367	-0.331	RI	G14709_22981832-22982989	WTC.vs.WTX	chr02:22981833-22987596(-)	Os02g0593700	LOC_Os02g38050	NULL	NULL	Similar to TA4 protein (Fragment).	joka2, putative, expressed
12734	G14709	291	119	0	0	0.008,0.01	0.254,0.265	-0.251	RI	G14709_22983394-22983909	WTC.vs.WTX	chr02:22981833-22987596(-)	Os02g0593700	LOC_Os02g38050	NULL	NULL	Similar to TA4 protein (Fragment).	joka2, putative, expressed
12747	G8470	782	119	2.16781e-05	0.000185272	0.846,0.485	1.0,1.0	-0.335	RI	G8470_38542948-38543923	WTC.vs.WTX	chr01:38541818-38546466(+)	Os01g0887100	LOC_Os01g66360	NULL	NULL	Similar to 4-(Cytidine 5-diphospho)-2-C-methyl-D-erythritol synthase.	2-C-methyl-D-erythritol 4-phosphate cytidylyltransferase, putative, expressed
12769	G77257	971	119	2.81188e-05	0.000234546	0.29,0.614	1.0,1.0	-0.548	RI	G77257_7526943-7529476	WTC.vs.WTX	chr12:7520739-7536094(+)	Os12g0236700	LOC_Os12g13440	NULL	NULL	Non-protein coding transcript.	phosphatidylinositol-4-phosphate 5-Kinase, putative, expressed
12794	G15792	255	119	7.04891e-07	7.99645e-06	0.0,0.318	0.737,1.0	-0.71	RI	G15792_28043402-28043779	WTC.vs.WTX	chr02:28041115-28044149(-)	Os02g0685200	LOC_Os02g46030	NULL	NULL	Homeodomain-like containing protein.	MYB family transcription factor, putative, expressed
12828	G80554	213	119	0	0	0.038,0.0	0.726,0.79	-0.739	RI	G80554_24475017-24475731	WTC.vs.WTX	chr12:24475018-24477843(+)	Os12g0586300	LOC_Os12g39640	NULL	NULL	Myb-like DNA-binding domain, SHAQKYF class domain containing protein.	MYB family transcription factor, putative, expressed
12829	G80554	880	119	0	0	0.046,0.045	0.502,0.511	-0.461	RI	G80554_24475017-24476769	WTC.vs.WTX	chr12:24475018-24477843(+)	Os12g0586300	LOC_Os12g39640	NULL	NULL	Myb-like DNA-binding domain, SHAQKYF class domain containing protein.	MYB family transcription factor, putative, expressed
12830	G80554	353	119	0	0	0.074,0.0	0.521,0.633	-0.54	RI	G80554_24475017-24477080	WTC.vs.WTX	chr12:24475018-24477843(+)	Os12g0586300	LOC_Os12g39640	NULL	NULL	Myb-like DNA-binding domain, SHAQKYF class domain containing protein.	MYB family transcription factor, putative, expressed
12831	G80554	238	119	0	0	0.135,0.167	0.73,0.794	-0.611	RI	G80554_24475456-24477843	WTC.vs.WTX	chr12:24475018-24477843(+)	Os12g0586300	LOC_Os12g39640	NULL	NULL	Myb-like DNA-binding domain, SHAQKYF class domain containing protein.	MYB family transcription factor, putative, expressed
12880	G71484	505	119	5.55112e-16	1.85366e-14	0.0,0.0	0.341,0.28	-0.31	RI	G71484_9172305-9173250	WTC.vs.WTX	chr11:9156004-9173338(-)	Os11g0266800	LOC_Os11g16540	NULL	NULL	Tetratricopeptide-like helical domain containing protein.	tetratricopeptide repeat domain containing protein, expressed
12906	G5103	811	119	1.39121e-08	2.04842e-07	0.263,0.447	1.0,1.0	-0.645	RI	G5103_23212349-23214219	WTC.vs.WTX	chr01:23189226-23214219(+)	Os01g0593000	LOC_Os01g40990	NULL	NULL	Similar to predicted protein.	expressed protein
12910	G15899	399	119	0	0	0.0,0.005	0.273,0.24	-0.254	RI	G15899_28474838-28475274	WTC.vs.WTX	chr02:28472522-28478572(+)	Os02g0693400	LOC_Os02g46650	NULL	NULL	Peptidase C19, ubiquitin carboxyl-terminal hydrolase 2 family protein.	ubiquitin carboxyl-terminal hydrolase domain containing protein, expressed
12913	G15899	192	119	0	0	0.029,0.015	0.331,0.297	-0.292	RI	G15899_28475989-28476571	WTC.vs.WTX	chr02:28472522-28478572(+)	Os02g0693400	LOC_Os02g46650	NULL	NULL	Peptidase C19, ubiquitin carboxyl-terminal hydrolase 2 family protein.	ubiquitin carboxyl-terminal hydrolase domain containing protein, expressed
12952	G7528	494	119	1.29399e-09	2.17752e-08	0.0,0.0	1.0,1.0	-1	RI	G7528_34461570-34463805	WTC.vs.WTX	chr01:34458696-34466097(-)	Os01g0811001	LOC_Os01g59580	NULL	NULL	Hypothetical conserved gene.	retrotransposon protein, putative, unclassified, expressed
13018	G53028	554	119	0	0	0.25,0.244	0.614,0.592	-0.356	RI	G53028_28828797-28831422	WTC.vs.WTX	chr07:28828793-28845053(-)	Os07g0680400//Os07g0680500	LOC_Os07g48260//LOC_Os07g48270	WRKY47//NULL	WRKY GENE 47//NULL	WRKY transcription factor, Drought tolerance//Similar to ATP binding / DNA binding / helicase/ nucleic acid binding / protein binding / zinc ion binding.	WRKY47, expressed//helicase conserved C-terminal domain containing protein, expressed
13041	G68952	232	119	0	0	0.081,0.095	0.426,0.623	-0.436	RI	G68952_21706699-21707628	WTC.vs.WTX	chr10:21706700-21711059(-)	Os10g0553300	LOC_Os10g40555//LOC_Os10g40550	TPP2	TREHALOSE-6-PHOSPHATE PHOSHPHATASE 2	Similar to Trehalose-6-phosphate phosphatase.	expressed protein//CPuORF23 - conserved peptide uORF-containing transcript, expressed
13042	G68952	214	119	0	0	0.05,0.044	0.392,0.541	-0.42	RI	G68952_21706699-21707864	WTC.vs.WTX	chr10:21706700-21711059(-)	Os10g0553300	LOC_Os10g40555//LOC_Os10g40550	TPP2	TREHALOSE-6-PHOSPHATE PHOSHPHATASE 2	Similar to Trehalose-6-phosphate phosphatase.	expressed protein//CPuORF23 - conserved peptide uORF-containing transcript, expressed
13043	G68952	207	119	0	0	0.016,0.014	0.501,0.66	-0.566	RI	G68952_21707958-21708226	WTC.vs.WTX	chr10:21706700-21711059(-)	Os10g0553300	LOC_Os10g40555//LOC_Os10g40550	TPP2	TREHALOSE-6-PHOSPHATE PHOSHPHATASE 2	Similar to Trehalose-6-phosphate phosphatase.	expressed protein//CPuORF23 - conserved peptide uORF-containing transcript, expressed
13044	G68952	205	119	0	0	0.028,0.026	0.519,0.62	-0.542	RI	G68952_21708124-21708369	WTC.vs.WTX	chr10:21706700-21711059(-)	Os10g0553300	LOC_Os10g40555//LOC_Os10g40550	TPP2	TREHALOSE-6-PHOSPHATE PHOSHPHATASE 2	Similar to Trehalose-6-phosphate phosphatase.	expressed protein//CPuORF23 - conserved peptide uORF-containing transcript, expressed
13045	G68952	204	119	0	0	0.021,0.011	0.598,0.69	-0.628	RI	G68952_21708312-21708583	WTC.vs.WTX	chr10:21706700-21711059(-)	Os10g0553300	LOC_Os10g40555//LOC_Os10g40550	TPP2	TREHALOSE-6-PHOSPHATE PHOSHPHATASE 2	Similar to Trehalose-6-phosphate phosphatase.	expressed protein//CPuORF23 - conserved peptide uORF-containing transcript, expressed
13046	G68952	217	119	0	0	0.028,0.034	0.616,0.669	-0.612	RI	G68952_21708454-21708753	WTC.vs.WTX	chr10:21706700-21711059(-)	Os10g0553300	LOC_Os10g40555//LOC_Os10g40550	TPP2	TREHALOSE-6-PHOSPHATE PHOSHPHATASE 2	Similar to Trehalose-6-phosphate phosphatase.	expressed protein//CPuORF23 - conserved peptide uORF-containing transcript, expressed
13047	G68952	207	119	0	0	0.072,0.024	0.753,0.743	-0.7	RI	G68952_21708681-21708982	WTC.vs.WTX	chr10:21706700-21711059(-)	Os10g0553300	LOC_Os10g40555//LOC_Os10g40550	TPP2	TREHALOSE-6-PHOSPHATE PHOSHPHATASE 2	Similar to Trehalose-6-phosphate phosphatase.	expressed protein//CPuORF23 - conserved peptide uORF-containing transcript, expressed
13048	G68952	201	119	0	0	0.085,0.036	0.719,0.779	-0.689	RI	G68952_21708681-21709546	WTC.vs.WTX	chr10:21706700-21711059(-)	Os10g0553300	LOC_Os10g40555//LOC_Os10g40550	TPP2	TREHALOSE-6-PHOSPHATE PHOSHPHATASE 2	Similar to Trehalose-6-phosphate phosphatase.	expressed protein//CPuORF23 - conserved peptide uORF-containing transcript, expressed
13049	G68952	184	119	5.62917e-11	1.12944e-09	0.564,0.177	0.969,0.992	-0.61	RI	G68952_21709064-21709726	WTC.vs.WTX	chr10:21706700-21711059(-)	Os10g0553300	LOC_Os10g40555//LOC_Os10g40550	TPP2	TREHALOSE-6-PHOSPHATE PHOSHPHATASE 2	Similar to Trehalose-6-phosphate phosphatase.	expressed protein//CPuORF23 - conserved peptide uORF-containing transcript, expressed
13050	G68952	199	119	0	0	0.04,0.062	0.921,0.947	-0.883	RI	G68952_21709064-21709726	WTC.vs.WTX	chr10:21706700-21711059(-)	Os10g0553300	LOC_Os10g40555//LOC_Os10g40550	TPP2	TREHALOSE-6-PHOSPHATE PHOSHPHATASE 2	Similar to Trehalose-6-phosphate phosphatase.	expressed protein//CPuORF23 - conserved peptide uORF-containing transcript, expressed
13052	G68952	1432	119	7.46939e-06	7.06061e-05	0.2,0.249	0.723,0.845	-0.559	RI	G68952_21709064-21711059	WTC.vs.WTX	chr10:21706700-21711059(-)	Os10g0553300	LOC_Os10g40555//LOC_Os10g40550	TPP2	TREHALOSE-6-PHOSPHATE PHOSHPHATASE 2	Similar to Trehalose-6-phosphate phosphatase.	expressed protein//CPuORF23 - conserved peptide uORF-containing transcript, expressed
13053	G68952	1252	119	0	0	0.013,0.016	0.878,0.886	-0.868	RI	G68952_21709064-21711059	WTC.vs.WTX	chr10:21706700-21711059(-)	Os10g0553300	LOC_Os10g40555//LOC_Os10g40550	TPP2	TREHALOSE-6-PHOSPHATE PHOSHPHATASE 2	Similar to Trehalose-6-phosphate phosphatase.	expressed protein//CPuORF23 - conserved peptide uORF-containing transcript, expressed
13063	G79547	197	119	2.20835e-10	4.11655e-09	0.067,0.059	0.226,0.335	-0.218	RI	G79547_19201495-19205211	WTC.vs.WTX	chr12:19199274-19205211(+)	Os12g0503200	LOC_Os12g31880	NULL	NULL	Translation elongation and initiation factors/Ribosomal, beta-barrel domain containing protein.	translation initiation factor, putative, expressed
13066	G79547	206	119	4.92444e-11	9.95132e-10	0.08,0.084	0.299,0.37	-0.253	RI	G79547_19203657-19205211	WTC.vs.WTX	chr12:19199274-19205211(+)	Os12g0503200	LOC_Os12g31880	NULL	NULL	Translation elongation and initiation factors/Ribosomal, beta-barrel domain containing protein.	translation initiation factor, putative, expressed
13096	G6193	591	119	8.2635e-05	0.000621682	1.0,1.0	0.701,0.675	0.312	RI	G6193_28689974-28690830	WTC.vs.WTX	chr01:28683871-28698627(-)	Os01g0694300//Os01g0694400	LOC_Os01g49940	NULL//NULL	NULL//NULL	Similar to T17H3.9.//Conserved hypothetical protein.	ESP4, putative, expressed
13199	G64499	2078	119	1.21992e-10	2.34928e-09	0.0,0.0	1.0,1.0	-1	RI	G64499_1541239-1546413	WTC.vs.WTX	chr10:1540540-1548304(-)	Os10g0124400//Os10g0124451	LOC_Os10g03570	NULL//NULL	NULL//NULL	Hypothetical conserved gene.//NULL	RGH1A, putative, expressed
13201	G64499	273	119	5.89936e-06	5.68271e-05	0.0,0.0	1.0,0.225	-0.613	RI	G64499_1547722-1548197	WTC.vs.WTX	chr10:1540540-1548304(-)	Os10g0124400//Os10g0124451	LOC_Os10g03570	NULL//NULL	NULL//NULL	Hypothetical conserved gene.//NULL	RGH1A, putative, expressed
13283	G56633	232	119	7.6552e-09	1.16616e-07	0.029,0.093	0.377,0.374	-0.315	RI	G56633_16595096-16595559	WTC.vs.WTX	chr08:16592937-16596196(+)	Os08g0360300	LOC_Os08g27170	NULL	NULL	Calmodulin binding protein-like domain containing protein.	calmodulin binding protein, putative, expressed
13323	G19769	564	119	0.000113028	0.000822147	0.24,0.206	0.74,0.578	-0.436	RI	G19769_9272361-9273582	WTC.vs.WTX	chr03:9269491-9273582(-)	Os03g0274800	LOC_Os03g16740	RLCK107	RECEPTOR-LIKE CYTOPLASMIC KINASE 107	Similar to Protein kinase APK1A, chloroplast precursor (EC 2.7.1.-).	protein kinase APK1A, chloroplast precursor, putative, expressed
13336	G9924	672	119	3.34603e-05	0.000274036	0.549,0.793	0.922,1.0	-0.29	RI	G9924_1534560-1535523	WTC.vs.WTX	chr02:1531654-1535778(-)	Os02g0129300	LOC_Os02g03670	NULL	NULL	Conserved hypothetical protein.	expressed protein
13372	G77984	206	119	3.25576e-05	0.000267661	0.806,0.776	1.0,1.0	-0.209	RI	G77984_9350854-9351318	WTC.vs.WTX	chr12:9350855-9365584(+)	Os12g0264500	LOC_Os12g16350	NULL	NULL	Similar to cDNA clone:J013000A22, full insert sequence.	enoyl-CoA hydratase/isomerase family protein, putative, expressed
13399	G16785	214	119	0	0	0.052,0.089	0.565,0.846	-0.635	RI	G16785_32359775-32360428	WTC.vs.WTX	chr02:32359101-32362047(-)	Os02g0768300	LOC_Os02g52930	NULL	NULL	Protein of unknown function DUF6, transmembrane domain containing protein.	integral membrane protein DUF6 containing protein, expressed
13442	G30323	286	119	0	0	0.042,0.011	0.339,0.378	-0.332	RI	G30323_22305991-22307293	WTC.vs.WTX	chr04:22305064-22311853(+)	Os04g0447100	LOC_Os04g37430	LOX6	LIPOXYGENASE 6	Similar to Lipoxygenase.	lipoxygenase protein, putative, expressed
13444	G30323	278	119	0	0	0.0,0.0	0.373,0.428	-0.4	RI	G30323_22305991-22307865	WTC.vs.WTX	chr04:22305064-22311853(+)	Os04g0447100	LOC_Os04g37430	LOX6	LIPOXYGENASE 6	Similar to Lipoxygenase.	lipoxygenase protein, putative, expressed
13445	G30323	213	119	1.11022e-16	3.89574e-15	0.023,0.0	0.451,0.478	-0.453	RI	G30323_22307452-22308226	WTC.vs.WTX	chr04:22305064-22311853(+)	Os04g0447100	LOC_Os04g37430	LOX6	LIPOXYGENASE 6	Similar to Lipoxygenase.	lipoxygenase protein, putative, expressed
13446	G30323	217	119	0	0	0.034,0.0	0.503,0.601	-0.535	RI	G30323_22305991-22311853	WTC.vs.WTX	chr04:22305064-22311853(+)	Os04g0447100	LOC_Os04g37430	LOX6	LIPOXYGENASE 6	Similar to Lipoxygenase.	lipoxygenase protein, putative, expressed
13480	G40416	204	119	0	0	0.06,0.055	0.361,0.534	-0.39	RI	G40416_1393609-1394579	WTC.vs.WTX	chr06:1389013-1395804(-)	Os06g0126000	LOC_Os06g03600	NULL	NULL	Hypothetical conserved gene.	transcriptional corepressor SEUSS, putative, expressed
13491	G73107	249	119	8.65421e-05	0.000647755	0.741,0.69	1.0,1.0	-0.284	RI	G73107_17330675-17331040	WTC.vs.WTX	chr11:17329608-17332992(+)	Os11g0490800	LOC_Os11g29850	ABCI7	ABC TRANSPORTER I FAMILY MEMBER 7	Similar to ABC transporter family protein, expressed.	ABC transporter, ATP-binding protein, putative, expressed
13501	G59212	214	119	0	0	0.027,0.023	0.308,0.22	-0.239	RI	G59212_28146169-28147156	WTC.vs.WTX	chr08:28144581-28149272(-)	Os08g0562200	LOC_Os08g44820	NULL	NULL	Hypothetical conserved gene.	no apical meristem protein, putative, expressed
13522	G45734	195	119	6.18168e-05	0.000479613	0.0,0.0	0.132,0.282	-0.207	RI	G45734_26279349-26281310	WTC.vs.WTX	chr06:26279056-26293850(+)	Os06g0644466//Os06g0644300	LOC_Os06g43670	NULL//NULL	NULL//NULL	Hypothetical conserved gene.//NULL	Leucine Rich Repeat family protein, expressed
13535	G45719	1030	119	5.49368e-07	6.35814e-06	0.278,0.113	0.7,0.684	-0.496	RI	G45719_26194809-26196659	WTC.vs.WTX	chr06:26189437-26198119(-)	Os06g0643000	LOC_Os06g43560	NULL	NULL	Phox-like domain containing protein.	phox domain-containing protein, putative, expressed
13563	G54590	201	119	2.02538e-05	0.000174352	0.044,0.0	0.283,0.64	-0.44	RI	G54590_6242038-6242969	WTC.vs.WTX	chr08:6242039-6243735(-)	Os08g0206950	LOC_Os08g10604	NULL	NULL	Similar to Pectinesterase.	pectinesterase, putative, expressed
13588	G38222	685	119	5.31167e-05	0.000417214	0.874,1.0	0.764,0.391	0.36	RI	G38222_22406821-22409892	WTC.vs.WTX	chr05:22406256-22411846(+)	Os05g0456100	LOC_Os05g38219	NULL	NULL	Non-protein coding transcript.	expressed protein
13644	G57095	1004	119	4.99551e-08	6.82594e-07	0.192,0.0	1.0,1.0	-0.904	RI	G57095_18591285-18594887	WTC.vs.WTX	chr08:18591286-18596323(+)	Os08g0392500	LOC_Os08g30250//LOC_Os08g30260	NULL	NULL	Hypothetical conserved gene.	transposon protein, putative, CACTA, En/Spm sub-class, expressed//retrotransposon protein, putative, unclassified, expressed
13649	G46635	327	119	2.31881e-06	2.41215e-05	0.357,0.439	0.688,0.774	-0.333	RI	G46635_30454899-30456222	WTC.vs.WTX	chr06:30452438-30456222(-)	Os06g0716800	LOC_Os06g50310	NULL	NULL	Basic leucine zipper domain containing protein.	E2F-related protein, putative, expressed
13686	G145	291	119	1.00886e-12	2.46698e-11	0.0,0.059	1.0,0.786	-0.864	RI	G145_603642-604367	WTC.vs.WTX	chr01:603643-605643(-)	Os01g0111500	LOC_Os01g02110	NULL	NULL	Basic helix-loop-helix dimerisation region bHLH domain containing protein.	helix-loop-helix DNA-binding domain containing protein, expressed
13687	G145	240	119	0	0	0.0,0.0	1.0,1.0	-1	RI	G145_603642-604554	WTC.vs.WTX	chr01:603643-605643(-)	Os01g0111500	LOC_Os01g02110	NULL	NULL	Basic helix-loop-helix dimerisation region bHLH domain containing protein.	helix-loop-helix DNA-binding domain containing protein, expressed
13688	G145	245	119	2.84423e-10	5.22035e-09	0.245,0.139	1.0,1.0	-0.808	RI	G145_604488-604824	WTC.vs.WTX	chr01:603643-605643(-)	Os01g0111500	LOC_Os01g02110	NULL	NULL	Basic helix-loop-helix dimerisation region bHLH domain containing protein.	helix-loop-helix DNA-binding domain containing protein, expressed
13689	G145	226	119	3.98015e-13	1.0101e-11	0.208,0.0	1.0,1.0	-0.896	RI	G145_604488-605643	WTC.vs.WTX	chr01:603643-605643(-)	Os01g0111500	LOC_Os01g02110	NULL	NULL	Basic helix-loop-helix dimerisation region bHLH domain containing protein.	helix-loop-helix DNA-binding domain containing protein, expressed
13692	G39862	1478	119	5.24944e-06	5.10765e-05	1.0,1.0	0.649,0.592	0.379	RI	G39862_29158167-29159803	WTC.vs.WTX	chr05:29156327-29161668(-)	Os05g0585900	LOC_Os05g50840	NULL	NULL	Mitochondrial carrier protein domain containing protein.	mitochondrial carrier protein, putative, expressed
13696	G3276	1015	119	0	0	0.016,0.006	0.464,0.386	-0.414	RI	G3276_14810779-14811921	WTC.vs.WTX	chr01:14809676-14822133(+)	Os01g0363900	LOC_Os01g26160	WAK5	WALL-ASSOCIATED KINASE GENE 5	Similar to HASTY.	exportin 1, putative, expressed
13697	G3276	224	119	8.88178e-16	2.91608e-14	0.023,0.023	0.537,0.335	-0.413	RI	G3276_14811777-14812107	WTC.vs.WTX	chr01:14809676-14822133(+)	Os01g0363900	LOC_Os01g26160	WAK5	WALL-ASSOCIATED KINASE GENE 5	Similar to HASTY.	exportin 1, putative, expressed
13698	G3276	210	119	3.17057e-12	7.36055e-11	0.029,0.029	0.325,0.252	-0.259	RI	G3276_14812026-14812268	WTC.vs.WTX	chr01:14809676-14822133(+)	Os01g0363900	LOC_Os01g26160	WAK5	WALL-ASSOCIATED KINASE GENE 5	Similar to HASTY.	exportin 1, putative, expressed
13699	G3276	238	119	2.96895e-10	5.43651e-09	0.057,0.045	0.369,0.272	-0.27	RI	G3276_14812198-14812458	WTC.vs.WTX	chr01:14809676-14822133(+)	Os01g0363900	LOC_Os01g26160	WAK5	WALL-ASSOCIATED KINASE GENE 5	Similar to HASTY.	exportin 1, putative, expressed
13700	G3276	197	119	5.29214e-08	7.19497e-07	0.032,0.054	0.254,0.359	-0.264	RI	G3276_14812547-14812861	WTC.vs.WTX	chr01:14809676-14822133(+)	Os01g0363900	LOC_Os01g26160	WAK5	WALL-ASSOCIATED KINASE GENE 5	Similar to HASTY.	exportin 1, putative, expressed
13758	G37778	219	119	0	0	0.035,0.063	0.26,0.26	-0.211	RI	G37778_20245647-20247732	WTC.vs.WTX	chr05:20243959-20247732(-)	Os05g0414100	LOC_Os05g34210	NULL	NULL	Hypothetical conserved gene.	expressed protein
13815	G23401	415	119	2.15153e-09	3.53609e-08	0.0,0.027	0.325,0.118	-0.208	RI	G23401_25807504-25808249	WTC.vs.WTX	chr03:25805321-25810839(-)	Os03g0659400	LOC_Os03g45730	NULL	NULL	Hypothetical conserved gene.	DNA-binding protein-like, putative, expressed
13817	G23401	1572	119	2.97455e-09	4.79585e-08	0.031,0.057	0.566,0.423	-0.45	RI	G23401_25808598-25810839	WTC.vs.WTX	chr03:25805321-25810839(-)	Os03g0659400	LOC_Os03g45730	NULL	NULL	Hypothetical conserved gene.	DNA-binding protein-like, putative, expressed
13870	G7247	235	119	3.11546e-06	3.15738e-05	0.023,0.034	0.246,0.802	-0.495	RI	G7247_33383307-33383775	WTC.vs.WTX	chr01:33382329-33384612(-)	Os01g0787000	LOC_Os01g57730	NULL	NULL	Similar to peroxidase 56.	peroxidase precursor, putative, expressed
13871	G7247	291	119	2.12014e-05	0.000181754	0.038,0.014	0.886,0.214	-0.524	RI	G7247_33383589-33384612	WTC.vs.WTX	chr01:33382329-33384612(-)	Os01g0787000	LOC_Os01g57730	NULL	NULL	Similar to peroxidase 56.	peroxidase precursor, putative, expressed
13893	G58280	568	119	0	0	0.084,0.091	0.779,0.842	-0.723	RI	G58280_24475145-24476218	WTC.vs.WTX	chr08:24475146-24480283(+)	Os08g0495800	LOC_Os08g38710	NULL	NULL	Similar to alkaline alpha galactosidase 3.	uncharacterized glycosyltransferase, putative, expressed
13894	G58280	234	119	0	0	0.0,0.016	0.765,0.751	-0.75	RI	G58280_24475145-24476424	WTC.vs.WTX	chr08:24475146-24480283(+)	Os08g0495800	LOC_Os08g38710	NULL	NULL	Similar to alkaline alpha galactosidase 3.	uncharacterized glycosyltransferase, putative, expressed
13895	G58280	317	119	0	0	0.021,0.016	0.462,0.497	-0.461	RI	G58280_24475145-24476671	WTC.vs.WTX	chr08:24475146-24480283(+)	Os08g0495800	LOC_Os08g38710	NULL	NULL	Similar to alkaline alpha galactosidase 3.	uncharacterized glycosyltransferase, putative, expressed
13896	G58280	216	119	0	0	0.014,0.027	0.223,0.343	-0.263	RI	G58280_24476622-24476860	WTC.vs.WTX	chr08:24475146-24480283(+)	Os08g0495800	LOC_Os08g38710	NULL	NULL	Similar to alkaline alpha galactosidase 3.	uncharacterized glycosyltransferase, putative, expressed
13899	G58280	225	119	0	0	0.035,0.045	0.39,0.37	-0.34	RI	G58280_24477153-24477805	WTC.vs.WTX	chr08:24475146-24480283(+)	Os08g0495800	LOC_Os08g38710	NULL	NULL	Similar to alkaline alpha galactosidase 3.	uncharacterized glycosyltransferase, putative, expressed
14045	G69757	1209	119	3.9246e-06	3.91377e-05	0.098,0.137	0.28,0.426	-0.235	RI	G69757_1603695-1605206	WTC.vs.WTX	chr11:1603696-1609154(+)	Os11g0134300	LOC_Os11g03970	CIPK33	CALCINEURIN B-LIKE PROTEIN-INTERACTING PROTEIN KINASE 33	Similar to Serine/threonine kinase.	CAMK_KIN1/SNF1/Nim1_like.5 - CAMK includes calcium/calmodulin depedent protein kinases, expressed
14049	G69757	732	119	3.21911e-06	3.25306e-05	1.0,1.0	0.577,0.58	0.421	RI	G69757_1605962-1606737	WTC.vs.WTX	chr11:1603696-1609154(+)	Os11g0134300	LOC_Os11g03970	CIPK33	CALCINEURIN B-LIKE PROTEIN-INTERACTING PROTEIN KINASE 33	Similar to Serine/threonine kinase.	CAMK_KIN1/SNF1/Nim1_like.5 - CAMK includes calcium/calmodulin depedent protein kinases, expressed
14113	G51176	228	119	1.4224e-06	1.53099e-05	0.0,0.0	0.402,0.343	-0.373	RI	G51176_20949737-20950495	WTC.vs.WTX	chr07:20946970-20950495(+)	Os07g0534300	NULL	NULL	NULL	Hypothetical conserved gene.	NULL
14122	G49396	1048	119	1.7707e-07	2.232e-06	0.134,0.131	0.476,0.599	-0.405	RI	G49396_11567595-11568713	WTC.vs.WTX	chr07:11550551-11570302(-)	Os07g0295800	LOC_Os07g19530	NULL	NULL	Similar to peptidase.	peptidase, putative, expressed
14125	G49396	209	119	7.20468e-05	0.00054942	0.039,0.222	0.439,0.34	-0.259	RI	G49396_11568611-11570258	WTC.vs.WTX	chr07:11550551-11570302(-)	Os07g0295800	LOC_Os07g19530	NULL	NULL	Similar to peptidase.	peptidase, putative, expressed
14158	G62710	209	119	0	0	0.052,0.025	0.397,0.458	-0.389	RI	G62710_17003029-17003669	WTC.vs.WTX	chr09:17003030-17005694(-)	Os09g0453400	LOC_Os09g28000	NULL	NULL	Peptidase S26A, signal peptidase I family protein.	OsSigP6 - Putative Type I Signal Peptidase homologue
14160	G62710	234	119	0	0	0.064,0.028	0.325,0.343	-0.288	RI	G62710_17003601-17004345	WTC.vs.WTX	chr09:17003030-17005694(-)	Os09g0453400	LOC_Os09g28000	NULL	NULL	Peptidase S26A, signal peptidase I family protein.	OsSigP6 - Putative Type I Signal Peptidase homologue
14162	G62710	210	119	0	0	0.026,0.03	0.3,0.316	-0.28	RI	G62710_17003601-17004505	WTC.vs.WTX	chr09:17003030-17005694(-)	Os09g0453400	LOC_Os09g28000	NULL	NULL	Peptidase S26A, signal peptidase I family protein.	OsSigP6 - Putative Type I Signal Peptidase homologue
14163	G62710	208	119	0	0	0.019,0.021	0.371,0.336	-0.334	RI	G62710_17004276-17005694	WTC.vs.WTX	chr09:17003030-17005694(-)	Os09g0453400	LOC_Os09g28000	NULL	NULL	Peptidase S26A, signal peptidase I family protein.	OsSigP6 - Putative Type I Signal Peptidase homologue
14254	G70293	783	119	3.93893e-07	4.685e-06	1.0,1.0	0.455,0.378	0.584	RI	G70293_4080025-4081009	WTC.vs.WTX	chr11:4076905-4083474(+)	Os11g0181100	LOC_Os11g07910	NULL	NULL	Similar to Transmembrane protein TM9SF3 (Fragment).	transmembrane 9 superfamily member, putative, expressed
14318	G75803	696	119	8.46196e-07	9.45927e-06	1.0,1.0	0.771,0.801	0.214	RI	G75803_921617-922923	WTC.vs.WTX	chr12:906701-927900(-)	Os12g0118800//Os12g0118850//Os12g0119175	LOC_Os12g02660	NULL//NULL//NULL	NULL//NULL//NULL	Ankyrin repeat containing protein.//Hypothetical protein.//Hypothetical protein.	expressed protein
14363	G20979	1310	119	9.42862e-10	1.61678e-08	1.0,1.0	0.459,0.378	0.582	RI	G20979_14752280-14753788	WTC.vs.WTX	chr03:14750516-14754913(-)	Os03g0374575	LOC_Os03g25770	NULL	NULL	Similar to RNA recognition motif family protein, expressed.	RNA recognition motif containing protein, putative, expressed
14368	G9339	215	119	0.000139825	0.000993663	0.0,0.0	0.249,0.356	-0.302	RI	G9339_42391494-42394726	WTC.vs.WTX	chr01:42391495-42395740(+)	NULL	LOC_Os01g73070	NULL	NULL	NULL	expressed protein
14387	G41649	416	119	4.80422e-06	4.70495e-05	0.064,0.018	0.212,0.295	-0.212	RI	G41649_6810728-6811288	WTC.vs.WTX	chr06:6809504-6811963(-)	Os06g0231600	LOC_Os06g12560	NULL	NULL	Similar to RING-H2 finger protein ATL1Q.	zinc finger, C3HC4 type, domain containing protein, expressed
14389	G41649	431	119	1.45439e-14	4.27486e-13	0.036,0.024	0.58,0.54	-0.53	RI	G41649_6811109-6811896	WTC.vs.WTX	chr06:6809504-6811963(-)	Os06g0231600	LOC_Os06g12560	NULL	NULL	Similar to RING-H2 finger protein ATL1Q.	zinc finger, C3HC4 type, domain containing protein, expressed
14412	G25586	1133	119	9.72272e-05	0.000718869	1.0,1.0	0.68,0.806	0.257	RI	G25586_35790786-35793669	WTC.vs.WTX	chr03:35790044-35795496(+)	Os03g0850400	LOC_Os03g63330	NULL	NULL	Similar to Aspartokinase.	aspartokinase, chloroplast precursor, putative, expressed
14512	G8301	250	119	2.22045e-16	7.68427e-15	0.0,0.016	0.223,0.272	-0.239	RI	G8301_37888076-37888660	WTC.vs.WTX	chr01:37887605-37890519(+)	Os01g0873700	LOC_Os01g65310	NULL	NULL	Protein of unknown function DUF803 family protein.	DUF803 domain containing, putative, expressed
14565	G7375	206	119	2.82121e-09	4.56639e-08	0.026,0.032	0.399,0.171	-0.256	RI	G7375_33691809-33692064	WTC.vs.WTX	chr01:33690334-33696746(+)	Os01g0795400	LOC_Os01g58290	NULL	NULL	Similar to Subtilase.	OsSub9 - Putative Subtilisin homologue, expressed
14569	G7375	460	119	1.16148e-08	1.73152e-07	0.142,0.217	0.586,0.417	-0.322	RI	G7375_33693668-33694700	WTC.vs.WTX	chr01:33690334-33696746(+)	Os01g0795400	LOC_Os01g58290	NULL	NULL	Similar to Subtilase.	OsSub9 - Putative Subtilisin homologue, expressed
14593	G6691	1113	119	6.6644e-06	6.35446e-05	1.0,1.0	0.667,0.595	0.369	RI	G6691_30868406-30870643	WTC.vs.WTX	chr01:30868407-30871603(+)	Os01g0739200	LOC_Os01g53710	NULL	NULL	Protein-tyrosine phosphatase, dual specificity domain containing protein.	dual specificity protein phosphatase, putative, expressed
14625	G59114	597	119	5.71765e-14	1.57599e-12	0.054,0.068	0.293,0.237	-0.204	RI	G59114_27932512-27933213	WTC.vs.WTX	chr08:27931449-27934376(-)	Os08g0558100	LOC_Os08g44390	NULL	NULL	EF hand domain containing protein.	EF hand family protein, putative, expressed
14627	G59114	758	119	0	0	0.027,0.026	0.299,0.222	-0.234	RI	G59114_27932512-27934376	WTC.vs.WTX	chr08:27931449-27934376(-)	Os08g0558100	LOC_Os08g44390	NULL	NULL	EF hand domain containing protein.	EF hand family protein, putative, expressed
14799	G14533	994	119	1.56805e-06	1.67473e-05	1.0,1.0	0.686,0.657	0.329	RI	G14533_22163261-22164827	WTC.vs.WTX	chr02:22163262-22167383(-)	Os02g0577100	LOC_Os02g36740	NULL	NULL	Zinc finger, RING/FYVE/PHD-type domain containing protein.	zinc finger, C3HC4 type, putative, expressed
14875	G62002	190	119	0	0	0.022,0.0	0.199,0.238	-0.207	RI	G62002_13144220-13147178	WTC.vs.WTX	chr09:13137870-13147178(-)	Os09g0385300	LOC_Os09g21689	NULL	NULL	Hypothetical protein.	expressed protein
14880	G9929	446	119	1.06304e-06	1.16776e-05	0.18,0.225	0.452,0.502	-0.274	RI	G9929_1457112-1457971	WTC.vs.WTX	chr02:1457113-1461449(+)	Os02g0128200	LOC_Os02g03580	NULL	NULL	Similar to Transcription factor HBP-1a (Histone-specific transcription factor HBP1).	transcription factor, putative, expressed
14920	G80941	226	119	1.51456e-05	0.000134117	0.0,0.05	0.317,0.202	-0.235	RI	G80941_25974994-25975880	WTC.vs.WTX	chr12:25964332-25976107(-)	Os12g0613200	LOC_Os12g41900	NULL	NULL	Hypothetical conserved gene.	SET domain containing protein, expressed
14926	G30739	1597	119	1.24112e-05	0.000111973	1.0,0.881	0.584,0.396	0.451	RI	G30739_23984745-23986861	WTC.vs.WTX	chr04:23983141-23987394(-)	Os04g0479700	LOC_Os04g40340	NULL	NULL	Similar to Phosphomethylpyrimidine kinase/thiamin-phosphate pyrophosphorylase.	expressed protein
14933	G2390	214	119	0	0	0.069,0.067	0.496,0.417	-0.389	RI	G2390_10805339-10806646	WTC.vs.WTX	chr01:10805340-10808081(-)	Os01g0295700	LOC_Os01g19130	NULL	NULL	Similar to Protein phosphatase-2C.	protein phosphatase 2C, putative, expressed
14934	G2390	204	119	0	0	0.246,0.23	0.684,0.825	-0.516	RI	G2390_10806410-10806902	WTC.vs.WTX	chr01:10805340-10808081(-)	Os01g0295700	LOC_Os01g19130	NULL	NULL	Similar to Protein phosphatase-2C.	protein phosphatase 2C, putative, expressed
14935	G2390	849	119	0	0	0.013,0.009	0.444,0.488	-0.455	RI	G2390_10806410-10808063	WTC.vs.WTX	chr01:10805340-10808081(-)	Os01g0295700	LOC_Os01g19130	NULL	NULL	Similar to Protein phosphatase-2C.	protein phosphatase 2C, putative, expressed
14962	G33573	246	119	2.15006e-12	5.09139e-11	0.057,0.0	0.585,0.518	-0.523	RI	G33573_411094-411901	WTC.vs.WTX	chr05:411095-419540(+)	Os05g0107300	LOC_Os05g01690	NULL	NULL	Conserved hypothetical protein.	expressed protein
14963	G33573	1165	119	0	0	0.0,0.005	0.351,0.317	-0.331	RI	G33573_411094-413237	WTC.vs.WTX	chr05:411095-419540(+)	Os05g0107300	LOC_Os05g01690	NULL	NULL	Conserved hypothetical protein.	expressed protein
14969	G33573	217	119	4.77944e-07	5.59123e-06	0.028,0.0	0.309,0.128	-0.204	RI	G33573_415263-415546	WTC.vs.WTX	chr05:411095-419540(+)	Os05g0107300	LOC_Os05g01690	NULL	NULL	Conserved hypothetical protein.	expressed protein
14979	G16810	221	119	4.92359e-07	5.74841e-06	0.618,0.35	1.0,1.0	-0.516	RI	G16810_32490004-32490658	WTC.vs.WTX	chr02:32488795-32491593(+)	Os02g0770500	LOC_Os02g53100	WRKY32	WRKY GENE 32	Similar to WRKY transcription factor 32.	WRKY32, expressed
14980	G16810	223	119	2.34246e-12	5.52471e-11	0.046,0.0	1.0,1.0	-0.977	RI	G16810_32490004-32491593	WTC.vs.WTX	chr02:32488795-32491593(+)	Os02g0770500	LOC_Os02g53100	WRKY32	WRKY GENE 32	Similar to WRKY transcription factor 32.	WRKY32, expressed
15013	G19034	227	119	0	0	0.013,0.092	0.614,0.529	-0.519	RI	G19034_6085638-6086054	WTC.vs.WTX	chr03:6085639-6089205(+)	Os03g0215800	LOC_Os03g11660	NULL	NULL	Pyridoxal phosphate-dependent enzyme, beta subunit domain containing protein.	cysteine synthase, putative, expressed
15014	G19034	1047	119	0	0	0.031,0.025	0.371,0.275	-0.295	RI	G19034_6085979-6087126	WTC.vs.WTX	chr03:6085639-6089205(+)	Os03g0215800	LOC_Os03g11660	NULL	NULL	Pyridoxal phosphate-dependent enzyme, beta subunit domain containing protein.	cysteine synthase, putative, expressed
15049	G37670	203	119	1.62937e-05	0.000143257	0.047,0.083	0.266,0.305	-0.22	RI	G37670_19623716-19624096	WTC.vs.WTX	chr05:19609472-19624705(-)	Os05g0402800	LOC_Os05g33390	NULL	NULL	Similar to p-type ATPase transporter.	cation-transporting ATPase, putative, expressed
15077	G19023	372	119	2.59953e-08	3.70741e-07	0.06,0.014	0.279,0.283	-0.244	RI	G19023_6009570-6011719	WTC.vs.WTX	chr03:6006673-6011719(-)	Os03g0214900	LOC_Os03g11580	NULL	NULL	Conserved hypothetical protein.	expressed protein
15093	G46576	201	119	0	0	0.124,0.12	0.591,0.648	-0.497	RI	G46576_30133279-30133587	WTC.vs.WTX	chr06:30128197-30134097(-)	Os06g0712400	LOC_Os06g49800	NULL	NULL	Similar to predicted protein.	ubiquitin interaction motif family protein, expressed
15098	G18584	208	119	0	0	0.036,0.043	0.211,0.332	-0.232	RI	G18584_4001994-4003641	WTC.vs.WTX	chr03:4001995-4005428(-)	Os03g0174900	LOC_Os03g07880	HAP2C	HAP2 SUBUNIT OF CCAAT-BOX BINDING COMPLEX	Similar to RAPB protein.	nuclear transcription factor Y subunit, putative, expressed
15100	G18584	276	119	0	0	0.142,0.127	0.4,0.531	-0.331	RI	G18584_4003528-4003936	WTC.vs.WTX	chr03:4001995-4005428(-)	Os03g0174900	LOC_Os03g07880	HAP2C	HAP2 SUBUNIT OF CCAAT-BOX BINDING COMPLEX	Similar to RAPB protein.	nuclear transcription factor Y subunit, putative, expressed
15105	G63183	208	119	3.54995e-10	6.44011e-09	0.054,0.014	0.27,0.435	-0.319	RI	G63183_19123647-19125032	WTC.vs.WTX	chr09:19121310-19125032(-)	Os09g0493700	LOC_Os09g32040	NAC42	NAC DOMAIN-CONTAINING PROTEIN 42	Similar to CUC2.	no apical meristem protein, putative, expressed
15106	G17003	1096	119	2.84614e-08	4.04519e-07	0.065,0.014	0.316,0.237	-0.237	RI	G17003_33400051-33401728	WTC.vs.WTX	chr02:33398864-33403400(+)	Os02g0786400//Os02g0786300	LOC_Os02g54520//LOC_Os02g54530	NULL//NULL	NULL//NULL	Similar to DNA-binding transcription factor blind 1.//NULL	MYB family transcription factor, putative, expressed//SCP-like extracellular protein, expressed
15107	G17003	409	119	2.12447e-09	3.49651e-08	0.0,0.0	0.237,0.296	-0.266	RI	G17003_33401598-33403400	WTC.vs.WTX	chr02:33398864-33403400(+)	Os02g0786400//Os02g0786300	LOC_Os02g54520//LOC_Os02g54530	NULL//NULL	NULL//NULL	Similar to DNA-binding transcription factor blind 1.//NULL	MYB family transcription factor, putative, expressed//SCP-like extracellular protein, expressed
15177	G9322	264	119	6.10297e-11	1.21999e-09	0.06,0.078	0.549,0.45	-0.431	RI	G9322_42310225-42311040	WTC.vs.WTX	chr01:42303454-42311177(-)	Os01g0959800	LOC_Os01g72940	NULL	NULL	Similar to PSD2 (phosphatidylserine decarboxylase 2)%3B phosphatidylserine decarboxylase.	phosphatidylserine decarboxylase, putative, expressed
15180	G43089	229	119	0	0	0.014,0.009	0.26,0.27	-0.254	RI	G43089_13604328-13604612	WTC.vs.WTX	chr06:13601951-13604917(-)	Os06g0340600	LOC_Os06g23290	NULL	NULL	Phosphatidylinositol 3- and 4-kinase, catalytic domain containing protein.	phosphatidylinositol 3- and 4-kinase family protein, putative, expressed
15181	G43089	220	119	2.3573e-09	3.86076e-08	0.515,0.501	0.813,0.844	-0.321	RI	G43089_13604517-13604917	WTC.vs.WTX	chr06:13601951-13604917(-)	Os06g0340600	LOC_Os06g23290	NULL	NULL	Phosphatidylinositol 3- and 4-kinase, catalytic domain containing protein.	phosphatidylinositol 3- and 4-kinase family protein, putative, expressed
15182	G43089	254	119	2.6163e-08	3.73008e-07	0.667,0.698	0.918,0.908	-0.231	RI	G43089_13604328-13604917	WTC.vs.WTX	chr06:13601951-13604917(-)	Os06g0340600	LOC_Os06g23290	NULL	NULL	Phosphatidylinositol 3- and 4-kinase, catalytic domain containing protein.	phosphatidylinositol 3- and 4-kinase family protein, putative, expressed
15273	G49853	913	119	1.89557e-05	0.000164452	1.0,0.934	0.807,0.618	0.255	RI	G49853_14520877-14521808	WTC.vs.WTX	chr07:14520096-14524715(-)	Os07g0434700	LOC_Os07g25410	NULL	NULL	Peptidase M24 family protein.	peptidase, M24 family protein, putative, expressed
15284	G39381	204	119	5.55112e-16	1.85366e-14	0.146,0.173	0.398,0.328	-0.204	RI	G39381_26913825-26914208	WTC.vs.WTX	chr05:26913355-26919391(-)	Os05g0542200	LOC_Os05g46460	NULL	NULL	Similar to cDNA clone:J023112L03, full insert sequence.	hydrolase, alpha/beta fold family domain containing protein, expressed
15287	G39381	573	119	0	0	0.028,0.016	0.188,0.275	-0.21	RI	G39381_26914974-26915631	WTC.vs.WTX	chr05:26913355-26919391(-)	Os05g0542200	LOC_Os05g46460	NULL	NULL	Similar to cDNA clone:J023112L03, full insert sequence.	hydrolase, alpha/beta fold family domain containing protein, expressed
15288	G39381	214	119	0	0	0.037,0.037	0.276,0.4	-0.301	RI	G39381_26914760-26915822	WTC.vs.WTX	chr05:26913355-26919391(-)	Os05g0542200	LOC_Os05g46460	NULL	NULL	Similar to cDNA clone:J023112L03, full insert sequence.	hydrolase, alpha/beta fold family domain containing protein, expressed
15289	G39381	233	119	0	0	0.019,0.026	0.536,0.696	-0.594	RI	G39381_26915726-26916037	WTC.vs.WTX	chr05:26913355-26919391(-)	Os05g0542200	LOC_Os05g46460	NULL	NULL	Similar to cDNA clone:J023112L03, full insert sequence.	hydrolase, alpha/beta fold family domain containing protein, expressed
15290	G39381	263	119	0	0	0.02,0.032	0.72,0.811	-0.74	RI	G39381_26914760-26919391	WTC.vs.WTX	chr05:26913355-26919391(-)	Os05g0542200	LOC_Os05g46460	NULL	NULL	Similar to cDNA clone:J023112L03, full insert sequence.	hydrolase, alpha/beta fold family domain containing protein, expressed
15291	G39381	491	119	0	0	0.028,0.011	0.61,0.669	-0.62	RI	G39381_26916181-26916832	WTC.vs.WTX	chr05:26913355-26919391(-)	Os05g0542200	LOC_Os05g46460	NULL	NULL	Similar to cDNA clone:J023112L03, full insert sequence.	hydrolase, alpha/beta fold family domain containing protein, expressed
15292	G39381	248	119	0	0	0.057,0.048	0.636,0.69	-0.611	RI	G39381_26915936-26919391	WTC.vs.WTX	chr05:26913355-26919391(-)	Os05g0542200	LOC_Os05g46460	NULL	NULL	Similar to cDNA clone:J023112L03, full insert sequence.	hydrolase, alpha/beta fold family domain containing protein, expressed
15344	G29438	1848	119	1.78265e-08	2.59924e-07	0.272,0.491	1.0,1.0	-0.619	RI	G29438_16853572-16855608	WTC.vs.WTX	chr04:16842786-16857182(-)	Os04g0353000	LOC_Os04g28460	NULL	NULL	Similar to Cation-transporting ATPase.	phospholipid-transporting ATPase 2, putative, expressed
15350	G29438	569	119	8.4985e-05	0.000637675	0.0,0.0	0.677,0.173	-0.425	RI	G29438_16856361-16857143	WTC.vs.WTX	chr04:16842786-16857182(-)	Os04g0353000	LOC_Os04g28460	NULL	NULL	Similar to Cation-transporting ATPase.	phospholipid-transporting ATPase 2, putative, expressed
15365	G56965	791	119	1.79945e-12	4.29872e-11	0.018,0.007	0.238,0.218	-0.215	RI	G56965_17837156-17838098	WTC.vs.WTX	chr08:17821839-17838135(-)	Os08g0379000	LOC_Os08g29124	NULL	NULL	RNA-processing protein, HAT helix domain containing protein.	expressed protein
15382	G14530	235	119	3.59589e-06	3.6069e-05	0.035,0.0	0.228,0.275	-0.234	RI	G14530_22372970-22374066	WTC.vs.WTX	chr02:22369930-22374567(-)	Os02g0580900	NULL	NULL	NULL	Similar to peptide transporter PTR2.	NULL
15497	G40875	632	119	2.42722e-09	3.96513e-08	0.039,0.0	0.178,0.313	-0.226	RI	G40875_3204723-3205968	WTC.vs.WTX	chr06:3204724-3219136(+)	Os06g0163500	LOC_Os06g06802//LOC_Os06g06810	NULL	NULL	Peptidase S8 and S53, subtilisin, kexin, sedolisin domain containing protein.	retrotransposon protein, putative, unclassified, expressed//OsSub49 - Putative Subtilisin homologue, expressed
15530	G68027	214	119	1.62837e-06	1.73413e-05	0.188,0.156	0.603,0.65	-0.455	RI	G68027_17925676-17926319	WTC.vs.WTX	chr10:17923056-17926319(-)	Os10g0478300	LOC_Os10g33810	NULL	NULL	Similar to Y19 protein.	myb-related protein Myb4, putative, expressed
15532	G54429	2032	119	0.000117656	0.000852383	1.0,1.0	0.745,0.818	0.219	RI	G54429_5980763-5983074	WTC.vs.WTX	chr08:5980557-5988963(+)	Os08g0203100//Os08g0203201	LOC_Os08g10290	NULL//NULL	NULL//NULL	Hypothetical conserved gene.//Similar to SHR5-receptor-like kinase (Fragment).	SHR5-receptor-like kinase, putative, expressed
15533	G54429	406	119	0	0	0.02,0.028	0.27,0.227	-0.225	RI	G54429_5982525-5983074	WTC.vs.WTX	chr08:5980557-5988963(+)	Os08g0203100//Os08g0203201	LOC_Os08g10290	NULL//NULL	NULL//NULL	Hypothetical conserved gene.//Similar to SHR5-receptor-like kinase (Fragment).	SHR5-receptor-like kinase, putative, expressed
15590	G20054	191	119	0	0	0.0,0.022	0.346,0.317	-0.321	RI	G20054_10554591-10555539	WTC.vs.WTX	chr03:10551715-10556172(-)	Os03g0300200	LOC_Os03g18830	NULL	NULL	Similar to Ubiquitin-specific protease 16.	programmed cell death protein 2, putative, expressed
15591	G20054	207	119	2.56448e-10	4.74279e-09	0.048,0.023	0.46,0.251	-0.32	RI	G20054_10554591-10555711	WTC.vs.WTX	chr03:10551715-10556172(-)	Os03g0300200	LOC_Os03g18830	NULL	NULL	Similar to Ubiquitin-specific protease 16.	programmed cell death protein 2, putative, expressed
15592	G20054	224	119	2.10942e-15	6.70682e-14	0.03,0.015	0.34,0.276	-0.286	RI	G20054_10554176-10556172	WTC.vs.WTX	chr03:10551715-10556172(-)	Os03g0300200	LOC_Os03g18830	NULL	NULL	Similar to Ubiquitin-specific protease 16.	programmed cell death protein 2, putative, expressed
15648	G15026	2242	119	5.40637e-07	6.26635e-06	0.495,0.414	1.0,1.0	-0.545	RI	G15026_24410552-24414084	WTC.vs.WTX	chr02:24409309-24414084(-)	Os02g0616600	LOC_Os02g40330	NULL	NULL	Conserved hypothetical protein.	retrotransposon protein, putative, Ty3-gypsy subclass, expressed
15681	G41360	265	119	1.94373e-08	2.82134e-07	0.0,0.082	0.924,0.593	-0.717	RI	G41360_5221333-5222843	WTC.vs.WTX	chr06:5221334-5227319(+)	Os06g0203500	LOC_Os06g10200	NULL	NULL	Similar to UMP-CMP kinase family protein.	adenylate kinase, putative, expressed
15682	G41360	278	119	3.33067e-16	1.13315e-14	0.0,0.015	0.366,0.402	-0.377	RI	G41360_5221333-5222843	WTC.vs.WTX	chr06:5221334-5227319(+)	Os06g0203500	LOC_Os06g10200	NULL	NULL	Similar to UMP-CMP kinase family protein.	adenylate kinase, putative, expressed
15714	G31381	555	119	1.47384e-10	2.80983e-09	0.255,0.094	0.72,0.711	-0.541	RI	G31381_26612879-26614035	WTC.vs.WTX	chr04:26611742-26614035(-)	Os04g0532100	LOC_Os04g44980	NULL	NULL	Short-chain dehydrogenase/reductase SDR domain containing protein.	short-chain dehydrogenase/reductase, putative, expressed
15757	G52261	764	119	1.78746e-14	5.18245e-13	0.085,0.044	0.223,0.355	-0.224	RI	G52261_25781975-25782856	WTC.vs.WTX	chr07:25776198-25783511(-)	Os07g0623100	LOC_Os07g43030	NULL	NULL	Similar to ER66 protein (Fragment).	calmodulin-binding transcription activator, putative, expressed
15758	G52261	594	119	0	0	0.045,0.054	0.31,0.326	-0.269	RI	G52261_25781293-25783511	WTC.vs.WTX	chr07:25776198-25783511(-)	Os07g0623100	LOC_Os07g43030	NULL	NULL	Similar to ER66 protein (Fragment).	calmodulin-binding transcription activator, putative, expressed
15769	G11044	509	119	5.82656e-05	0.000453961	0.752,0.503	1.0,1.0	-0.373	RI	G11044_6191660-6192479	WTC.vs.WTX	chr02:6188719-6193636(+)	Os02g0210800	LOC_Os02g11940	NULL	NULL	Similar to Sterol glucosyltransferase-like protein (Fragment).	sterol glucosyltransferase, putative, expressed
15947	G17930	197	119	2.0853e-11	4.41145e-10	0.296,0.266	0.737,0.769	-0.472	RI	G17930_1203660-1205349	WTC.vs.WTX	chr03:1195013-1205374(-)	Os03g0121800	LOC_Os03g02970	DCL1	DICER-LIKE 1	Dicer-like protein, miRNA biogenesis, Reguration of development	Dicer, putative, expressed
15997	G39767	222	119	1.21014e-14	3.57785e-13	0.063,0.0	0.462,0.575	-0.487	RI	G39767_28800502-28801237	WTC.vs.WTX	chr05:28795387-28801238(+)	Os05g0578500	LOC_Os05g50250	NULL	NULL	NAD(P)-binding domain containing protein.	cinnamoyl-CoA reductase-related, putative, expressed
16045	G14178	234	119	0	0	0.053,0.053	0.286,0.282	-0.231	RI	G14178_20720614-20721920	WTC.vs.WTX	chr02:20717887-20721920(-)	Os02g0550600	LOC_Os02g34560	NIN8	NEUTRAL/ALKALINE INVERTASE 8	Plant neutral invertase family protein.	plant neutral invertase domain containing protein, expressed
16054	G68926	331	119	2.01716e-10	3.78117e-09	0.032,0.0	0.375,0.244	-0.293	RI	G68926_21678796-21679584	WTC.vs.WTX	chr10:21678797-21681432(+)	Os10g0552400	LOC_Os10g40490	NULL	NULL	Zinc finger, RING/FYVE/PHD-type domain containing protein.	U-box domain containing protein, expressed
16153	G11106	1083	119	1.41418e-10	2.70195e-09	0.03,0.0	0.189,0.355	-0.257	RI	G11106_6447077-6449176	WTC.vs.WTX	chr02:6447078-6453860(+)	Os02g0215200	LOC_Os02g12380	NULL	NULL	Similar to Histone deacetylase.	histone deacetylase, putative, expressed
16232	G36204	246	119	1.11022e-16	3.89574e-15	0.038,0.045	0.25,0.32	-0.244	RI	G36204_12453242-12454030	WTC.vs.WTX	chr05:12453243-12457796(+)	Os05g0287800	LOC_Os05g21180	NULL	NULL	Similar to Phosphatidic acid phosphatase-like protein.	phosphatidic acid phosphatase-related, putative, expressed
16234	G36204	1640	119	2.20739e-10	4.11585e-09	0.102,0.088	0.418,0.244	-0.236	RI	G36204_12454517-12456341	WTC.vs.WTX	chr05:12453243-12457796(+)	Os05g0287800	LOC_Os05g21180	NULL	NULL	Similar to Phosphatidic acid phosphatase-like protein.	phosphatidic acid phosphatase-related, putative, expressed
16294	G2706	200	119	4.23681e-09	6.6766e-08	0.166,0.0	0.728,0.85	-0.706	RI	G2706_11961514-11961907	WTC.vs.WTX	chr01:11958709-11965883(+)	Os01g0316600//Os01g0316550	LOC_Os01g21420	NULL//NULL	NULL//NULL	Similar to pre-mRNA-splicing factor SF2.//NULL	pre-mRNA-splicing factor SF2, putative, expressed
16295	G2706	188	119	4.53497e-06	4.46242e-05	0.0,0.0	0.352,0.388	-0.37	RI	G2706_11961514-11962469	WTC.vs.WTX	chr01:11958709-11965883(+)	Os01g0316600//Os01g0316550	LOC_Os01g21420	NULL//NULL	NULL//NULL	Similar to pre-mRNA-splicing factor SF2.//NULL	pre-mRNA-splicing factor SF2, putative, expressed
16298	G2706	504	119	7.36446e-05	0.000560391	0.106,0.0	0.459,0.452	-0.403	RI	G2706_11961976-11962469	WTC.vs.WTX	chr01:11958709-11965883(+)	Os01g0316600//Os01g0316550	LOC_Os01g21420	NULL//NULL	NULL//NULL	Similar to pre-mRNA-splicing factor SF2.//NULL	pre-mRNA-splicing factor SF2, putative, expressed
16304	G2706	967	119	1.24263e-06	1.35008e-05	1.0,1.0	0.319,0.411	0.635	RI	G2706_11963029-11964058	WTC.vs.WTX	chr01:11958709-11965883(+)	Os01g0316600//Os01g0316550	LOC_Os01g21420	NULL//NULL	NULL//NULL	Similar to pre-mRNA-splicing factor SF2.//NULL	pre-mRNA-splicing factor SF2, putative, expressed
16307	G2706	249	119	6.74177e-08	9.04533e-07	0.0,0.031	0.312,0.418	-0.349	RI	G2706_11964150-11965883	WTC.vs.WTX	chr01:11958709-11965883(+)	Os01g0316600//Os01g0316550	LOC_Os01g21420	NULL//NULL	NULL//NULL	Similar to pre-mRNA-splicing factor SF2.//NULL	pre-mRNA-splicing factor SF2, putative, expressed
16348	G45911	1240	119	0	0	0.055,0.07	0.439,0.616	-0.465	RI	G45911_27271965-27273503	WTC.vs.WTX	chr06:27271966-27275228(+)	Os06g0661766	LOC_Os06g45090	NULL	NULL	Hypothetical conserved gene.	expressed protein
16349	G45911	211	119	2.24856e-10	4.18596e-09	0.102,0.089	0.266,0.452	-0.263	RI	G45911_27273420-27273716	WTC.vs.WTX	chr06:27271966-27275228(+)	Os06g0661766	LOC_Os06g45090	NULL	NULL	Hypothetical conserved gene.	expressed protein
16411	G26499	226	119	0	0	0.02,0.035	0.249,0.447	-0.32	RI	G26499_3411462-3411988	WTC.vs.WTX	chr04:3410657-3412439(-)	Os04g0149400	LOC_Os04g06520	NULL	NULL	Conserved hypothetical protein.	expressed protein
16412	G26499	267	119	0	0	0.038,0.027	0.44,0.515	-0.445	RI	G26499_3411462-3412218	WTC.vs.WTX	chr04:3410657-3412439(-)	Os04g0149400	LOC_Os04g06520	NULL	NULL	Conserved hypothetical protein.	expressed protein
16413	G26499	211	119	0	0	0.07,0.005	0.28,0.318	-0.262	RI	G26499_3411845-3412439	WTC.vs.WTX	chr04:3410657-3412439(-)	Os04g0149400	LOC_Os04g06520	NULL	NULL	Conserved hypothetical protein.	expressed protein
16508	G20560	262	119	3.28077e-06	3.31204e-05	0.214,0.054	1.0,0.773	-0.753	RI	G20560_13025197-13027446	WTC.vs.WTX	chr03:13024309-13027446(-)	Os03g0347700	LOC_Os03g22600	NULL	NULL	NPH3 domain containing protein.	BTBN6 - Bric-a-Brac, Tramtrack, Broad Complex BTB domain with non-phototropic hypocotyl 3 NPH3 and coiled-coil domains, expressed
16515	G25103	1477	119	3.53485e-08	4.95308e-07	0.073,0.123	0.369,0.263	-0.218	RI	G25103_33839494-33841754	WTC.vs.WTX	chr03:33837916-33841754(-)	Os03g0809100	LOC_Os03g59450	NULL	NULL	Major facilitator superfamily protein.	transporter-related, putative, expressed
16622	G20225	221	119	5.29762e-06	5.14742e-05	0.0,0.0	0.329,0.097	-0.213	RI	G20225_11367198-11368306	WTC.vs.WTX	chr03:11367199-11368919(+)	Os03g0316200	LOC_Os03g20120	GOLS1	GALACTINOL SYNTHASE 1	Similar to Galactinol synthase (Fragment).	glycosyl transferase 8 domain containing protein, putative, expressed
16645	G30354	203	119	0	0	0.022,0.019	0.417,0.303	-0.339	RI	G30354_22362238-22364275	WTC.vs.WTX	chr04:22362239-22367204(+)	Os04g0448800	LOC_Os04g37600	NULL	NULL	Similar to Mitochondrial phosphate transporter (Fragment).	phosphate carrier protein, mitochondrial precursor, putative, expressed
16646	G30354	1990	119	1.06107e-07	1.38432e-06	1.0,1.0	0.364,0.604	0.516	RI	G30354_22363785-22366233	WTC.vs.WTX	chr04:22362239-22367204(+)	Os04g0448800	LOC_Os04g37600	NULL	NULL	Similar to Mitochondrial phosphate transporter (Fragment).	phosphate carrier protein, mitochondrial precursor, putative, expressed
16657	G45236	853	119	3.80315e-08	5.29322e-07	0.085,0.0	0.691,0.726	-0.666	RI	G45236_23935974-23939605	WTC.vs.WTX	chr06:23935975-23943858(+)	Os06g0604500	LOC_Os06g40200	NULL	NULL	Hypothetical conserved gene.	calcium-binding mitochondrial carrier CBG00135, putative, expressed
16661	G302	1526	119	5.06986e-08	6.9166e-07	0.184,0.173	0.551,0.576	-0.385	RI	G302_1046342-1048136	WTC.vs.WTX	chr01:1046044-1053876(+)	Os01g0118300	LOC_Os01g02890	SUI1	SHORTENED UPPERMOST INTERNODE 1	Similar to Phosphatidyl serine synthase.	phosphatidylserine synthase, putative, expressed
16667	G302	482	119	5.35854e-06	5.20015e-05	0.052,0.04	0.212,0.308	-0.214	RI	G302_1048357-1049249	WTC.vs.WTX	chr01:1046044-1053876(+)	Os01g0118300	LOC_Os01g02890	SUI1	SHORTENED UPPERMOST INTERNODE 1	Similar to Phosphatidyl serine synthase.	phosphatidylserine synthase, putative, expressed
16709	G30611	223	119	1.11022e-16	3.89574e-15	0.132,0.171	0.407,0.41	-0.257	RI	G30611_23492934-23493368	WTC.vs.WTX	chr04:23492935-23496018(+)	Os04g0470100	LOC_Os04g39440	NULL	NULL	Similar to Small GTP binding protein Rab2.	ras-related protein, putative, expressed
16728	G43501	432	119	2.22877e-12	5.2707e-11	0.084,0.0	1.0,1.0	-0.958	RI	G43501_15757575-15759068	WTC.vs.WTX	chr06:15755160-15759210(-)	Os06g0472600	LOC_Os06g27820	NULL	NULL	Hypothetical conserved gene.	expressed protein
16748	G19381	301	119	0.000105977	0.000776149	0.837,0.471	1.0,1.0	-0.346	RI	G19381_7574811-7575161	WTC.vs.WTX	chr03:7572769-7577611(-)	Os03g0243200	LOC_Os03g13960	NULL	NULL	Conserved hypothetical protein.	expressed protein
16753	G19381	616	119	5.91862e-06	5.6997e-05	0.267,0.255	0.489,0.527	-0.247	RI	G19381_7575627-7576687	WTC.vs.WTX	chr03:7572769-7577611(-)	Os03g0243200	LOC_Os03g13960	NULL	NULL	Conserved hypothetical protein.	expressed protein
16791	G32853	784	119	3.58732e-05	0.000291965	0.108,0.298	1.0,0.68	-0.637	RI	G32853_32811412-32813145	WTC.vs.WTX	chr04:32807617-32813155(-)	Os04g0644675	LOC_Os04g55190	NULL	NULL	Similar to H0413E07.9 protein.	SPOC domain containing protein, putative, expressed
16811	G52286	528	119	2.68702e-05	0.000224983	1.0,1.0	0.619,0.685	0.348	RI	G52286_25938747-25939607	WTC.vs.WTX	chr07:25936861-25940379(+)	Os07g0626300	LOC_Os07g43322	NULL	NULL	Similar to predicted protein.	expressed protein
16841	G33308	669	119	5.3007e-06	5.1497e-05	0.151,0.0	1.0,1.0	-0.924	RI	G33308_34871858-34872774	WTC.vs.WTX	chr04:34869780-34877172(-)	Os04g0682900	LOC_Os04g58630	NULL	NULL	Similar to H0124B04.17 protein.	DNA mismatch repair protein MSH3, putative, expressed
16843	G33308	536	119	4.31973e-09	6.79662e-08	0.0,0.0	0.266,0.425	-0.346	RI	G33308_34875517-34876850	WTC.vs.WTX	chr04:34869780-34877172(-)	Os04g0682900	LOC_Os04g58630	NULL	NULL	Similar to H0124B04.17 protein.	DNA mismatch repair protein MSH3, putative, expressed
16871	G40216	557	119	2.79128e-06	2.85702e-05	1.0,1.0	0.749,0.37	0.441	RI	G40216_374123-374997	WTC.vs.WTX	chr06:370059-375155(-)	Os06g0105400	LOC_Os06g01630	NULL	NULL	Similar to Dihydrolipoamide S-acetyltransferase (EC 2.3.1.12).	2-oxo acid dehydrogenases acyltransferase domain containing protein, expressed
17000	G38873	2327	119	3.2515e-05	0.000267383	1.0,1.0	0.812,0.654	0.267	RI	G38873_25181078-25184060	WTC.vs.WTX	chr05:25176485-25186745(+)	Os05g0508700	LOC_Os05g43280	NULL	NULL	Hypothetical conserved gene.	MATH domain containing protein, expressed
17002	G38873	198	119	2.7256e-13	7.0106e-12	0.107,0.052	0.814,0.84	-0.747	RI	G38873_25183647-25184332	WTC.vs.WTX	chr05:25176485-25186745(+)	Os05g0508700	LOC_Os05g43280	NULL	NULL	Hypothetical conserved gene.	MATH domain containing protein, expressed
17037	G5345	213	119	0	0	0.019,0.018	0.292,0.354	-0.304	RI	G5345_25047771-25048331	WTC.vs.WTX	chr01:25045176-25049414(-)	Os01g0627500	LOC_Os01g43710	NULL	NULL	Cytochrome P450 family protein.	cytochrome P450 72A1, putative, expressed
17038	G5345	761	119	0	0	0.032,0.016	0.48,0.474	-0.453	RI	G5345_25047771-25049414	WTC.vs.WTX	chr01:25045176-25049414(-)	Os01g0627500	LOC_Os01g43710	NULL	NULL	Cytochrome P450 family protein.	cytochrome P450 72A1, putative, expressed
17081	G11401	698	119	5.51554e-06	5.33707e-05	1.0,1.0	0.652,0.506	0.421	RI	G11401_7505111-7505834	WTC.vs.WTX	chr02:7501283-7513848(+)	Os02g0232500	LOC_Os02g13850	NULL	NULL	Similar to Receptor-like serine/threonine kinase.	leucine-rich repeat-containing protein kinase family protein, putative, expressed
17114	G22464	329	119	7.55584e-12	1.68446e-10	0.095,0.08	0.315,0.285	-0.212	RI	G22464_21416671-21416996	WTC.vs.WTX	chr03:21416155-21420550(-)	Os03g0582200	LOC_Os03g38590	NULL	NULL	SCAMP family protein.	secretory carrier-associated membrane protein 4, putative, expressed
17197	G80907	1016	119	2.85805e-06	2.92004e-05	0.456,0.527	0.891,1.0	-0.454	RI	G80907_26021763-26023459	WTC.vs.WTX	chr12:26021764-26026117(+)	Os12g0614000	LOC_Os12g41962	NULL	NULL	Conserved hypothetical protein.	nucleolar protein NOP5, putative, expressed
17306	G18123	318	119	9.85729e-06	9.08044e-05	0.23,0.158	0.724,1.0	-0.668	RI	G18123_2146346-2149573	WTC.vs.WTX	chr03:2145763-2150672(-)	Os03g0139200	LOC_Os03g04600	NULL	NULL	Cytochrome c region domain containing protein.	expressed protein
17317	G68983	2348	119	8.12215e-06	7.61959e-05	1.0,1.0	0.607,0.738	0.328	RI	G68983_21864490-21867749	WTC.vs.WTX	chr10:21863008-21867749(-)	Os10g0556200	LOC_Os10g40740	NULL	NULL	Hypothetical conserved gene.	helix-loop-helix DNA-binding domain containing protein, expressed
17339	G34058	558	119	1.11022e-16	3.89574e-15	0.066,0.073	0.717,0.523	-0.55	RI	G34058_2494905-2495642	WTC.vs.WTX	chr05:2494906-2499858(+)	Os05g0143200	LOC_Os05g05130	NULL	NULL	Conserved hypothetical protein.	GA20663-PA, putative, expressed
17340	G34058	817	119	9.18542e-06	8.52283e-05	0.344,0.142	0.596,0.571	-0.34	RI	G34058_2494905-2495963	WTC.vs.WTX	chr05:2494906-2499858(+)	Os05g0143200	LOC_Os05g05130	NULL	NULL	Conserved hypothetical protein.	GA20663-PA, putative, expressed
17341	G34058	308	119	1.06893e-06	1.17368e-05	0.214,0.132	0.614,0.474	-0.371	RI	G34058_2494905-2495963	WTC.vs.WTX	chr05:2494906-2499858(+)	Os05g0143200	LOC_Os05g05130	NULL	NULL	Conserved hypothetical protein.	GA20663-PA, putative, expressed
17403	G4838	248	119	0	0	0.056,0.008	0.315,0.381	-0.316	RI	G4838_22617779-22619072	WTC.vs.WTX	chr01:22617780-22624245(+)	Os01g0583100	LOC_Os01g40094	NULL	NULL	Similar to Protein phosphatase 2C.	protein phosphatase 2C, putative, expressed
17404	G4838	227	119	0	0	0.01,0.015	0.22,0.429	-0.312	RI	G4838_22618748-22624245	WTC.vs.WTX	chr01:22617780-22624245(+)	Os01g0583100	LOC_Os01g40094	NULL	NULL	Similar to Protein phosphatase 2C.	protein phosphatase 2C, putative, expressed
17489	G37132	1863	119	3.44861e-09	5.51346e-08	0.0,0.113	0.342,0.396	-0.313	RI	G37132_17058778-17062710	WTC.vs.WTX	chr05:17050602-17062718(-)	Os05g0358700	LOC_Os05g29050	PLDzeta1	PHOSPHOLIPASE D zeta 1	Similar to predicted protein.	phospholipase D p1, putative, expressed
17533	G12003	244	119	2.8357e-05	0.000236308	0.107,0.212	0.31,0.45	-0.221	RI	G12003_10965084-10965703	WTC.vs.WTX	chr02:10960622-10968060(+)	Os02g0290000	LOC_Os02g18810	NULL	NULL	Pentatricopeptide repeat domain containing protein.	pentatricopeptide, putative, expressed
17626	G58842	300	119	7.63079e-06	7.19409e-05	0.231,0.247	0.632,0.523	-0.339	RI	G58842_26785460-26786271	WTC.vs.WTX	chr08:26785461-26791067(+)	Os08g0536100	LOC_Os08g42420	NULL	NULL	Hypothetical conserved gene.	expressed protein
17640	G31911	525	119	2.9976e-15	9.42438e-14	0.043,0.0	0.543,0.472	-0.486	RI	G31911_29131734-29134211	WTC.vs.WTX	chr04:29131735-29134742(-)	Os04g0578000	LOC_Os04g48850	ACS2	ACC SYNTHASE 2	ACC synthase, Ethylene biosynthesis	aminotransferase, classes I and II, domain containing protein, expressed
17641	G31911	308	119	1.68754e-12	4.0451e-11	0.0,0.0	0.286,0.367	-0.327	RI	G31911_29131734-29134211	WTC.vs.WTX	chr04:29131735-29134742(-)	Os04g0578000	LOC_Os04g48850	ACS2	ACC SYNTHASE 2	ACC synthase, Ethylene biosynthesis	aminotransferase, classes I and II, domain containing protein, expressed
17649	G38764	474	119	2.21891e-05	0.000189208	0.0,0.0	0.138,0.334	-0.236	RI	G38764_24694076-24695887	WTC.vs.WTX	chr05:24691198-24695887(+)	Os05g0501600	LOC_Os05g42220	NULL	NULL	Leucine-rich repeat, typical subtype containing protein.	leucine rich repeat domain containing protein, putative, expressed
17694	G76560	216	119	8.34587e-07	9.33839e-06	0.0,0.0	0.423,1.0	-0.712	RI	G76560_4569140-4572329	WTC.vs.WTX	chr12:4568347-4572329(-)	Os12g0190400	LOC_Os12g08850	NULL	NULL	Similar to NifS-like protein.	expressed protein
17758	G964	1103	119	1.31405e-05	0.000117753	0.09,0.081	0.463,1.0	-0.646	RI	G964_3780435-3782004	WTC.vs.WTX	chr01:3779634-3782004(+)	Os01g0173600	LOC_Os01g07850	GLYI1	GLYOXALASE I-1	Glyoxalase/bleomycin resistance protein/dioxygenase domain containing protein.	glyoxalase family protein, putative, expressed
17777	G34654	1213	119	9.35423e-05	0.000694394	0.076,0.027	0.361,0.239	-0.248	RI	G34654_5238106-5240313	WTC.vs.WTX	chr05:5238107-5250780(+)	Os05g0185650	LOC_Os05g09360	NULL	NULL	Similar to predicted protein.	glycine-rich protein, putative, expressed
17797	G26604	424	119	5.95942e-05	0.000463953	1.0,1.0	0.529,0.0	0.736	RI	G26604_3539403-3540396	WTC.vs.WTX	chr04:3539404-3544867(+)	Os04g0151700	LOC_Os04g06734	NULL	NULL	Hypothetical conserved gene.	expressed protein
17799	G26604	540	119	2.91649e-10	5.34387e-09	1.0,1.0	0.0,0.0	1	RI	G26604_3540484-3541065	WTC.vs.WTX	chr04:3539404-3544867(+)	Os04g0151700	LOC_Os04g06734	NULL	NULL	Hypothetical conserved gene.	expressed protein
17839	G68894	222	119	6.84715e-05	0.000525169	0.349,0.349	0.0,0.0	0.349	RI	G68894_21480709-21481039	WTC.vs.WTX	chr10:21478959-21486316(-)	Os10g0548850	LOC_Os10g40120	NULL	NULL	U box domain domain containing protein.	U-box domain containing protein, expressed
17872	G67597	208	119	0	0	0.118,0.05	0.74,0.622	-0.597	RI	G67597_15827043-15827922	WTC.vs.WTX	chr10:15827044-15829094(+)	Os10g0440500	LOC_Os10g30450	NULL	NULL	Heavy metal transport/detoxification protein domain containing protein.	heavy-metal-associated domain-containing protein, putative, expressed
17873	G67597	237	119	0	0	0.029,0.026	0.253,0.252	-0.225	RI	G67597_15827417-15827922	WTC.vs.WTX	chr10:15827044-15829094(+)	Os10g0440500	LOC_Os10g30450	NULL	NULL	Heavy metal transport/detoxification protein domain containing protein.	heavy-metal-associated domain-containing protein, putative, expressed
17888	G20330	204	119	1.29116e-05	0.000115953	0.257,0.252	0.448,0.475	-0.207	RI	G20330_11480229-11480548	WTC.vs.WTX	chr03:11468642-11481266(-)	Os03g0318500	LOC_Os03g20300	NULL	NULL	Similar to Glucose-6-phosphate 1-dehydrogenase, chloroplast precursor (EC 1.1.1.49) (G6PD).	glucose-6-phosphate 1-dehydrogenase, chloroplast precursor, putative, expressed
17900	G64097	242	119	1.84036e-05	0.000160188	0.0,0.0	0.33,0.496	-0.413	RI	G64097_22738161-22738926	WTC.vs.WTX	chr09:22735677-22742889(+)	Os09g0569800	LOC_Os09g39620	RLCK280	RECEPTOR-LIKE CYTOPLASMIC KINASE 280	Serine/threonine protein kinase-related domain containing protein.	protein kinase family protein, putative, expressed
17919	G52540	2213	119	8.54872e-15	2.57504e-13	0.008,0.051	1.0,1.0	-0.971	RI	G52540_27020254-27023518	WTC.vs.WTX	chr07:27019008-27023518(-)	Os07g0647200	LOC_Os07g45290	CYP734A5	CYTOCHROME P450 HYDROXYLASE 734A5	Similar to Cytochrome P450 CYP734A7.	cytochrome P450 72A1, putative, expressed
17960	G23025	538	119	3.02988e-11	6.2888e-10	0.02,0.055	0.608,0.499	-0.516	RI	G23025_24199068-24199670	WTC.vs.WTX	chr03:24197441-24202165(-)	Os03g0633500	LOC_Os03g43400	IAA11	NULL	Similar to Auxin-responsive protein IAA11.	OsIAA11 - Auxin-responsive Aux/IAA gene family member, expressed
17961	G23025	491	119	1.18643e-05	0.000107441	0.008,0.065	0.848,0.308	-0.541	RI	G23025_24199068-24200236	WTC.vs.WTX	chr03:24197441-24202165(-)	Os03g0633500	LOC_Os03g43400	IAA11	NULL	Similar to Auxin-responsive protein IAA11.	OsIAA11 - Auxin-responsive Aux/IAA gene family member, expressed
17962	G23025	1606	119	0	0	0.0,0.006	0.548,0.819	-0.68	RI	G23025_24200042-24202165	WTC.vs.WTX	chr03:24197441-24202165(-)	Os03g0633500	LOC_Os03g43400	IAA11	NULL	Similar to Auxin-responsive protein IAA11.	OsIAA11 - Auxin-responsive Aux/IAA gene family member, expressed
17963	G7915	218	119	4.996e-15	1.53845e-13	0.117,0.133	0.526,0.509	-0.393	RI	G7915_36135810-36136182	WTC.vs.WTX	chr01:36135811-36137295(+)	Os01g0841700	LOC_Os01g62430	RPP17	PHLOEM PROTEIN 17	Similar to Isoform ERG1b of Elicitor-responsive protein 1.	C2 domain containing protein, putative, expressed
17964	G7915	209	119	7.6661e-11	1.51186e-09	0.143,0.111	0.577,0.487	-0.405	RI	G7915_36135810-36136182	WTC.vs.WTX	chr01:36135811-36137295(+)	Os01g0841700	LOC_Os01g62430	RPP17	PHLOEM PROTEIN 17	Similar to Isoform ERG1b of Elicitor-responsive protein 1.	C2 domain containing protein, putative, expressed
18010	G1874	212	119	0	0	0.028,0.014	0.79,0.794	-0.771	RI	G1874_8084135-8084758	WTC.vs.WTX	chr01:8084136-8087428(+)	Os01g0246700	LOC_Os01g14440	WRKY1	WRKY GENE1	Similar to WRKY transcription factor 1.	WRKY1, expressed
18011	G1874	330	119	0	0	0.093,0.069	0.479,0.554	-0.435	RI	G1874_8084135-8085149	WTC.vs.WTX	chr01:8084136-8087428(+)	Os01g0246700	LOC_Os01g14440	WRKY1	WRKY GENE1	Similar to WRKY transcription factor 1.	WRKY1, expressed
18012	G1874	230	119	0	0	0.118,0.061	0.575,0.581	-0.488	RI	G1874_8084135-8085590	WTC.vs.WTX	chr01:8084136-8087428(+)	Os01g0246700	LOC_Os01g14440	WRKY1	WRKY GENE1	Similar to WRKY transcription factor 1.	WRKY1, expressed
18013	G1874	207	119	0	0	0.218,0.107	0.812,0.835	-0.661	RI	G1874_8084135-8085792	WTC.vs.WTX	chr01:8084136-8087428(+)	Os01g0246700	LOC_Os01g14440	WRKY1	WRKY GENE1	Similar to WRKY transcription factor 1.	WRKY1, expressed
18014	G1874	268	119	0	0	0.124,0.215	0.916,0.931	-0.754	RI	G1874_8085678-8087428	WTC.vs.WTX	chr01:8084136-8087428(+)	Os01g0246700	LOC_Os01g14440	WRKY1	WRKY GENE1	Similar to WRKY transcription factor 1.	WRKY1, expressed
18020	G30971	197	119	0	0	0.042,0.044	0.36,0.443	-0.358	RI	G30971_24613435-24613888	WTC.vs.WTX	chr04:24611345-24636490(+)	Os04g0492500//Os04g0492600	LOC_Os04g41510//LOC_Os04g41530	NULL//NULL	NULL//NULL	RWD domain containing protein.//Anticodon-binding domain containing protein.	serine/threonine-protein kinase GCN2, putative, expressed//serine/threonine-protein kinase GCN2, putative, expressed
18022	G30971	281	119	0	0	0.029,0.01	0.303,0.307	-0.285	RI	G30971_24613580-24613888	WTC.vs.WTX	chr04:24611345-24636490(+)	Os04g0492500//Os04g0492600	LOC_Os04g41510//LOC_Os04g41530	NULL//NULL	NULL//NULL	RWD domain containing protein.//Anticodon-binding domain containing protein.	serine/threonine-protein kinase GCN2, putative, expressed//serine/threonine-protein kinase GCN2, putative, expressed
18077	G16942	443	119	0	0	0.029,0.032	0.443,0.401	-0.392	RI	G16942_33078223-33079328	WTC.vs.WTX	chr02:33078224-33083556(+)	Os02g0780700	LOC_Os02g54010	NULL	NULL	Lipase, class 3 family protein.	lipase class 3 family protein, putative, expressed
18130	G39492	680	119	0	0	0.062,0.011	0.84,0.782	-0.774	RI	G39492_27833451-27834179	WTC.vs.WTX	chr05:27832286-27834520(-)	Os05g0559316	LOC_Os05g48570	NULL	NULL	Hypothetical conserved gene.	expressed protein
18131	G39492	241	119	1.74305e-14	5.06412e-13	0.0,0.0	0.888,0.776	-0.832	RI	G39492_27833451-27834520	WTC.vs.WTX	chr05:27832286-27834520(-)	Os05g0559316	LOC_Os05g48570	NULL	NULL	Hypothetical conserved gene.	expressed protein
18142	G15318	1631	119	1.07319e-05	9.80147e-05	1.0,1.0	0.692,0.84	0.234	RI	G15318_25769751-25771730	WTC.vs.WTX	chr02:25767209-25774463(+)	Os02g0641800	LOC_Os02g42860	NULL	NULL	Similar to ATP-dependent RNA helicase dhh1.	DEAD-box ATP-dependent RNA helicase, putative, expressed
18175	G65508	214	119	0	0	0.036,0.047	0.47,0.537	-0.462	RI	G65508_6295752-6296746	WTC.vs.WTX	chr10:6295745-6301792(+)	Os10g0190900	LOC_Os10g11354	NULL	NULL	Multi antimicrobial extrusion protein MatE family protein.	MATE efflux family protein, putative, expressed
18176	G65508	294	119	1.06959e-12	2.60914e-11	0.045,0.066	0.297,0.28	-0.233	RI	G65508_6296201-6297008	WTC.vs.WTX	chr10:6295745-6301792(+)	Os10g0190900	LOC_Os10g11354	NULL	NULL	Multi antimicrobial extrusion protein MatE family protein.	MATE efflux family protein, putative, expressed
18177	G65508	223	119	2.50117e-05	0.000210801	0.14,0.159	0.292,0.423	-0.208	RI	G65508_6296201-6297169	WTC.vs.WTX	chr10:6295745-6301792(+)	Os10g0190900	LOC_Os10g11354	NULL	NULL	Multi antimicrobial extrusion protein MatE family protein.	MATE efflux family protein, putative, expressed
18178	G65508	296	119	0	0	0.03,0.038	0.247,0.363	-0.271	RI	G65508_6297112-6297585	WTC.vs.WTX	chr10:6295745-6301792(+)	Os10g0190900	LOC_Os10g11354	NULL	NULL	Multi antimicrobial extrusion protein MatE family protein.	MATE efflux family protein, putative, expressed
18186	G33594	321	119	0	0	0.046,0.028	0.38,0.36	-0.333	RI	G33594_577143-578223	WTC.vs.WTX	chr05:577144-580488(-)	Os05g0110900	LOC_Os05g02020	RLCK176	RECEPTOR-LIKE CYTOPLASMIC KINASE 176	Similar to Protein kinase APK1B, chloroplast precursor (EC 2.7.1.-).	protein kinase APK1A, chloroplast precursor, putative, expressed
18187	G33594	195	119	0	0	0.082,0.046	0.292,0.313	-0.238	RI	G33594_578536-579047	WTC.vs.WTX	chr05:577144-580488(-)	Os05g0110900	LOC_Os05g02020	RLCK176	RECEPTOR-LIKE CYTOPLASMIC KINASE 176	Similar to Protein kinase APK1B, chloroplast precursor (EC 2.7.1.-).	protein kinase APK1A, chloroplast precursor, putative, expressed
18189	G33594	850	119	0	0	0.013,0.014	0.291,0.267	-0.266	RI	G33594_578536-580488	WTC.vs.WTX	chr05:577144-580488(-)	Os05g0110900	LOC_Os05g02020	RLCK176	RECEPTOR-LIKE CYTOPLASMIC KINASE 176	Similar to Protein kinase APK1B, chloroplast precursor (EC 2.7.1.-).	protein kinase APK1A, chloroplast precursor, putative, expressed
18200	G17421	216	119	0	0	0.01,0.024	0.213,0.303	-0.241	RI	G17421_35171488-35172737	WTC.vs.WTX	chr02:35170306-35175254(-)	Os02g0819400	LOC_Os02g57400	LPA1	LOW PHYTIC ACID 1	Phytic acid metabolism	2-phosphoglycerate kinase-related, putative, expressed
18201	G17421	372	119	0	0	0.017,0.0	0.321,0.463	-0.384	RI	G17421_35172317-35173072	WTC.vs.WTX	chr02:35170306-35175254(-)	Os02g0819400	LOC_Os02g57400	LPA1	LOW PHYTIC ACID 1	Phytic acid metabolism	2-phosphoglycerate kinase-related, putative, expressed
18203	G17421	272	119	0	0	0.006,0.008	0.205,0.368	-0.279	RI	G17421_35172317-35173509	WTC.vs.WTX	chr02:35170306-35175254(-)	Os02g0819400	LOC_Os02g57400	LPA1	LOW PHYTIC ACID 1	Phytic acid metabolism	2-phosphoglycerate kinase-related, putative, expressed
18204	G17421	1220	119	0	0	0.022,0.004	0.301,0.549	-0.412	RI	G17421_35173225-35175254	WTC.vs.WTX	chr02:35170306-35175254(-)	Os02g0819400	LOC_Os02g57400	LPA1	LOW PHYTIC ACID 1	Phytic acid metabolism	2-phosphoglycerate kinase-related, putative, expressed
18205	G17421	200	119	1.02328e-05	9.39561e-05	0.134,0.053	0.271,0.518	-0.301	RI	G17421_35174610-35175254	WTC.vs.WTX	chr02:35170306-35175254(-)	Os02g0819400	LOC_Os02g57400	LPA1	LOW PHYTIC ACID 1	Phytic acid metabolism	2-phosphoglycerate kinase-related, putative, expressed
18224	G80266	1132	119	0	0	0.076,0.161	0.866,0.908	-0.768	RI	G80266_23025354-23026910	WTC.vs.WTX	chr12:23025355-23028141(+)	NULL	LOC_Os12g37519	NULL	NULL	NULL	retrotransposon protein, putative, unclassified, expressed
18297	G49857	275	119	0	0	0.091,0.035	0.499,0.662	-0.518	RI	G49857_14364043-14370424	WTC.vs.WTX	chr07:14364044-14371046(-)	Os07g0432800	LOC_Os07g25150	NULL	NULL	Similar to Typical P-type R2R3 Myb protein (Fragment).	myb-related protein 306, putative, expressed
18298	G49857	209	119	0	0	0.032,0.024	0.506,0.61	-0.53	RI	G49857_14370294-14371046	WTC.vs.WTX	chr07:14364044-14371046(-)	Os07g0432800	LOC_Os07g25150	NULL	NULL	Similar to Typical P-type R2R3 Myb protein (Fragment).	myb-related protein 306, putative, expressed
18455	G33954	204	119	0	0	0.0,0.01	0.327,0.381	-0.349	RI	G33954_1998943-2002870	WTC.vs.WTX	chr05:1996915-2002870(-)	Os05g0134300	LOC_Os05g04370	NULL	NULL	Protein of unknown function DUF408 family protein.	expressed protein
18457	G33954	1204	119	0	0	0.095,0.09	0.709,0.649	-0.587	RI	G33954_2000261-2002870	WTC.vs.WTX	chr05:1996915-2002870(-)	Os05g0134300	LOC_Os05g04370	NULL	NULL	Protein of unknown function DUF408 family protein.	expressed protein
18571	G50665	201	119	1.34266e-07	1.72423e-06	0.0,0.0	0.765,0.542	-0.653	RI	G50665_18598503-18599178	WTC.vs.WTX	chr07:18598157-18599606(+)	Os07g0496250	LOC_Os07g31390	NULL	NULL	Similar to Expansin-like B1.	beta-expansin precursor, putative, expressed
18589	G6603	1156	119	2.9869e-06	3.0389e-05	1.0,1.0	0.687,0.796	0.258	RI	G6603_30428709-30430828	WTC.vs.WTX	chr01:30426929-30432086(+)	Os01g0729900	LOC_Os01g52920	NULL	NULL	Similar to predicted protein.	expressed protein
18686	G17545	331	119	2.03052e-05	0.000174773	1.0,1.0	0.742,0.0	0.629	RI	G17545_35676787-35678078	WTC.vs.WTX	chr02:35676788-35678078(-)	Os02g0829850	LOC_Os02g58310	NULL	NULL	Conserved hypothetical protein.	expressed protein
18691	G54336	339	119	1.01615e-05	9.33508e-05	0.076,0.055	0.245,0.33	-0.222	RI	G54336_5396776-5398855	WTC.vs.WTX	chr08:5395453-5400909(+)	Os08g0192200	LOC_Os08g09300	NULL	NULL	Conserved hypothetical protein.	expressed protein
18712	G50368	220	119	6.79729e-10	1.18872e-08	0.075,0.074	0.543,0.315	-0.355	RI	G50368_16899181-16899409	WTC.vs.WTX	chr07:16893630-16900205(+)	Os07g0471300	LOC_Os07g28850	AGO18	ARGONAUTE 18	Similar to Protein argonaute 18.	retrotransposon protein, putative, unclassified, expressed
18760	G5350	239	119	2.01228e-10	3.77605e-09	0.052,0.111	0.599,0.741	-0.588	RI	G5350_25066888-25067638	WTC.vs.WTX	chr01:25066171-25068377(+)	Os01g0627900	LOC_Os01g43750	NULL	NULL	Similar to Cytochrome P450.	cytochrome P450 72A1, putative, expressed
18781	G54234	205	119	1.17392e-08	1.74859e-07	0.036,0.056	0.265,0.329	-0.251	RI	G54234_4535731-4537356	WTC.vs.WTX	chr08:4523651-4538717(-)	Os08g0177300	LOC_Os08g08000	NULL	NULL	Similar to DNA binding protein (Fragment).	DNA binding protein, putative, expressed
18784	G54234	810	119	4.48554e-10	8.0503e-09	0.0,0.024	0.384,0.306	-0.333	RI	G54234_4537444-4538608	WTC.vs.WTX	chr08:4523651-4538717(-)	Os08g0177300	LOC_Os08g08000	NULL	NULL	Similar to DNA binding protein (Fragment).	DNA binding protein, putative, expressed
18808	G21072	1361	119	0	0	0.007,0.008	0.131,0.414	-0.265	RI	G21072_15329931-15331454	WTC.vs.WTX	chr03:15329520-15334903(+)	Os03g0386000	LOC_Os03g26870	SRWD5	SALT RESPONSIVE WD40 PROTEIN 5	WD40 subfamily protein, Salt stress	WD-40 repeat family protein, putative, expressed
18809	G21072	629	119	4.32609e-06	4.2736e-05	0.422,0.398	0.83,0.906	-0.458	RI	G21072_15331550-15332297	WTC.vs.WTX	chr03:15329520-15334903(+)	Os03g0386000	LOC_Os03g26870	SRWD5	SALT RESPONSIVE WD40 PROTEIN 5	WD40 subfamily protein, Salt stress	WD-40 repeat family protein, putative, expressed
18810	G21072	762	119	8.12948e-05	0.000612581	0.504,0.558	0.894,0.754	-0.293	RI	G21072_15329519-15333075	WTC.vs.WTX	chr03:15329520-15334903(+)	Os03g0386000	LOC_Os03g26870	SRWD5	SALT RESPONSIVE WD40 PROTEIN 5	WD40 subfamily protein, Salt stress	WD-40 repeat family protein, putative, expressed
18813	G21072	1422	119	4.63867e-10	8.31243e-09	0.221,0.31	0.611,0.761	-0.42	RI	G21072_15331550-15333075	WTC.vs.WTX	chr03:15329520-15334903(+)	Os03g0386000	LOC_Os03g26870	SRWD5	SALT RESPONSIVE WD40 PROTEIN 5	WD40 subfamily protein, Salt stress	WD-40 repeat family protein, putative, expressed
18814	G21072	208	119	0	0	0.017,0.024	0.603,0.787	-0.675	RI	G21072_15332940-15333269	WTC.vs.WTX	chr03:15329520-15334903(+)	Os03g0386000	LOC_Os03g26870	SRWD5	SALT RESPONSIVE WD40 PROTEIN 5	WD40 subfamily protein, Salt stress	WD-40 repeat family protein, putative, expressed
18821	G26346	266	119	1.01107e-06	1.11553e-05	0.0,0.0	0.472,0.801	-0.637	RI	G26346_2736542-2736874	WTC.vs.WTX	chr04:2731588-2736958(-)	NULL	LOC_Os04g05430	NULL	NULL	NULL	retrotransposon protein, putative, Ty1-copia subclass, expressed
18863	G23602	432	119	8.13437e-09	1.23435e-07	0.121,0.121	1.0,0.768	-0.763	RI	G23602_26553926-26555870	WTC.vs.WTX	chr03:26547224-26555916(-)	Os03g0672700	LOC_Os03g46950	NULL	NULL	Conserved hypothetical protein.	DNA binding protein, putative, expressed
18900	G80469	384	119	7.7905e-05	0.000589371	0.094,0.0	0.446,1.0	-0.676	RI	G80469_24052667-24053837	WTC.vs.WTX	chr12:24052668-24054781(+)	Os12g0580600	LOC_Os12g39100	NULL	NULL	Conserved hypothetical protein.	expressed protein
18941	G11218	1735	119	0	0	0.015,0.089	0.565,0.713	-0.587	RI	G11218_7083193-7085225	WTC.vs.WTX	chr02:7083194-7088826(+)	Os02g0226300	LOC_Os02g13300	NULL	NULL	Mitochondrial carrier protein domain containing protein.	mitochondrial carrier protein, putative, expressed
18942	G11218	197	119	2.60187e-10	4.80432e-09	0.153,0.173	0.547,0.463	-0.342	RI	G11218_7083193-7085890	WTC.vs.WTX	chr02:7083194-7088826(+)	Os02g0226300	LOC_Os02g13300	NULL	NULL	Mitochondrial carrier protein domain containing protein.	mitochondrial carrier protein, putative, expressed
18971	G68831	731	119	0	0	0.157,0.153	0.675,0.644	-0.504	RI	G68831_21313235-21315303	WTC.vs.WTX	chr10:21311579-21315431(-)	Os10g0545300	LOC_Os10g39820	NULL	NULL	Zinc finger, CCHC retroviral-type domain containing protein.	zinc knuckle domain containing protein, expressed
19013	G39390	217	119	4.43185e-07	5.2219e-06	0.124,0.195	0.481,0.598	-0.38	RI	G39390_27312135-27313533	WTC.vs.WTX	chr05:27304594-27317407(-)	Os05g0549900	LOC_Os05g47660	NULL	NULL	Similar to Lipid phosphate phosphatase 3.	lipid phosphatase protein, putative, expressed
19120	G53728	195	119	1.09822e-11	2.40119e-10	0.118,0.115	0.331,0.34	-0.219	RI	G53728_2311797-2312195	WTC.vs.WTX	chr08:2308598-2315261(-)	Os08g0141400	LOC_Os08g04630	NULL	NULL	Similar to mRNA, clone: RTFL01-03-I20.	external NADH-ubiquinone oxidoreductase 1, mitochondrial precursor, putative, expressed
19121	G53728	279	119	0	0	0.01,0.012	0.282,0.215	-0.237	RI	G53728_2311978-2312606	WTC.vs.WTX	chr08:2308598-2315261(-)	Os08g0141400	LOC_Os08g04630	NULL	NULL	Similar to mRNA, clone: RTFL01-03-I20.	external NADH-ubiquinone oxidoreductase 1, mitochondrial precursor, putative, expressed
19146	G38014	215	119	3.25295e-14	9.20407e-13	0.026,0.013	0.262,0.208	-0.215	RI	G38014_21492349-21492619	WTC.vs.WTX	chr05:21491660-21493705(+)	Os05g0438500	LOC_Os05g36260	NULL	NULL	Similar to Soluble inorganic pyrophosphatase (EC 3.6.1.1) (Pyrophosphate phospho- hydrolase) (PPase).	soluble inorganic pyrophosphatase, putative, expressed
19148	G38014	209	119	4.68203e-07	5.48639e-06	0.0,0.0	0.117,0.296	-0.206	RI	G38014_21493125-21493705	WTC.vs.WTX	chr05:21491660-21493705(+)	Os05g0438500	LOC_Os05g36260	NULL	NULL	Similar to Soluble inorganic pyrophosphatase (EC 3.6.1.1) (Pyrophosphate phospho- hydrolase) (PPase).	soluble inorganic pyrophosphatase, putative, expressed
19203	G41914	228	119	0	0	0.011,0.017	0.22,0.259	-0.225	RI	G41914_7661653-7662693	WTC.vs.WTX	chr06:7661654-7670317(+)	Os06g0247800	LOC_Os06g13820	NULL	NULL	Non-protein coding transcript.	dynamin, putative, expressed
19228	G70188	537	119	7.75654e-06	7.30384e-05	0.014,0.0	0.324,0.1	-0.205	RI	G70188_3548597-3549753	WTC.vs.WTX	chr11:3548134-3552473(+)	Os11g0172300	LOC_Os11g07124	NULL	NULL	Hypothetical protein.	EFR, putative, expressed
19240	G73305	804	119	4.72915e-11	9.57867e-10	0.0,0.0	0.377,0.689	-0.533	RI	G73305_18781549-18782519	WTC.vs.WTX	chr11:18774554-18789306(+)	Os11g0520500//Os11g0520900	LOC_Os11g31950	NULL//NULL	NULL//NULL	Conserved hypothetical protein.//NULL	expressed protein
19243	G73305	1481	119	4.40495e-05	0.000351536	1.0,1.0	0.325,0.36	0.657	RI	G73305_18782383-18783923	WTC.vs.WTX	chr11:18774554-18789306(+)	Os11g0520500//Os11g0520900	LOC_Os11g31950	NULL//NULL	NULL//NULL	Conserved hypothetical protein.//NULL	expressed protein
19310	G86	362	119	0	0	0.02,0.005	0.224,0.205	-0.202	RI	G86_262581-263181	WTC.vs.WTX	chr01:261504-268529(+)	Os01g0104800	LOC_Os01g01510	NULL	NULL	Hypothetical conserved gene.	sas10/Utp3 family protein, expressed
19318	G86	194	119	9.96367e-05	0.000734371	0.479,0.811	1.0,1.0	-0.355	RI	G86_265505-265817	WTC.vs.WTX	chr01:261504-268529(+)	Os01g0104800	LOC_Os01g01510	NULL	NULL	Hypothetical conserved gene.	sas10/Utp3 family protein, expressed
19343	G14967	328	119	6.58011e-05	0.000507173	0.127,0.108	0.377,0.292	-0.217	RI	G14967_24181232-24182911	WTC.vs.WTX	chr02:24178332-24188032(-)	Os02g0613400	LOC_Os02g39990	NULL	NULL	Similar to CGS1 mRNA stability 1.	expressed protein
19385	G40222	527	119	1.954e-05	0.000168889	1.0,0.844	0.53,0.448	0.433	RI	G40222_235423-236016	WTC.vs.WTX	chr06:227701-244858(+)	Os06g0103600	LOC_Os06g01400	NULL	NULL	Hypothetical conserved gene.	glycyl-tRNA synthetase 2, chloroplast/mitochondrial precursor, putative, expressed
19520	G15256	223	119	0	0	0.057,0.044	0.375,0.363	-0.319	RI	G15256_25527600-25528706	WTC.vs.WTX	chr02:25527601-25529056(-)	Os02g0636700	LOC_Os02g42440	NULL	NULL	GRAM domain containing protein.	GEM, putative, expressed
19542	G73532	234	119	1.46208e-05	0.000129731	0.038,0.078	0.28,0.389	-0.277	RI	G73532_19982692-19982951	WTC.vs.WTX	chr11:19970909-19983761(-)	Os11g0543800	LOC_Os11g34120	NULL	NULL	Similar to importin-related.	exportin 1, putative, expressed
19636	G6955	488	119	3.61775e-09	5.76295e-08	0.0,0.0	0.157,0.275	-0.216	RI	G6955_32060843-32062829	WTC.vs.WTX	chr01:32057383-32062829(-)	Os01g0762000	LOC_Os01g55650	NULL	NULL	Hypothetical conserved gene.	phospholipase, patatin family, putative, expressed
19670	G63712	2300	119	7.95167e-06	7.47459e-05	1.0,0.879	0.5,0.654	0.363	RI	G63712_21202649-21205001	WTC.vs.WTX	chr09:21199691-21205175(-)	Os09g0538600	LOC_Os09g36750	NULL	NULL	Similar to Peroxisome type ascorbate peroxidase.	L-ascorbate peroxidase 4, putative, expressed
19708	G59852	930	119	6.06757e-05	0.000471903	0.381,0.23	0.602,0.633	-0.312	RI	G59852_2402987-2404366	WTC.vs.WTX	chr09:2396780-2405236(-)	Os09g0131400	LOC_Os09g04504//LOC_Os09g04508	NULL	NULL	Similar to tobamovirus multiplication 3.	expressed protein//expressed protein
19755	G19900	232	119	8.17023e-10	1.41269e-08	0.22,0.234	0.522,0.499	-0.283	RI	G19900_9744871-9746267	WTC.vs.WTX	chr03:9743411-9751633(+)	Os03g0283800	LOC_Os03g17540	NULL	NULL	Similar to TBC domain containing protein, expressed.	TBC domain containing protein, expressed
19814	G74406	702	119	7.28306e-14	1.98264e-12	0.06,0.042	0.313,0.497	-0.354	RI	G74406_23892403-23893339	WTC.vs.WTX	chr11:23892404-23896440(+)	Os11g0614900	LOC_Os11g40070	NULL	NULL	Protein of unknown function DUF829, TMEM53 domain containing protein.	expressed protein
19816	G74406	286	119	0	0	0.083,0.014	0.422,0.478	-0.401	RI	G74406_23892403-23893587	WTC.vs.WTX	chr11:23892404-23896440(+)	Os11g0614900	LOC_Os11g40070	NULL	NULL	Protein of unknown function DUF829, TMEM53 domain containing protein.	expressed protein
19818	G74406	264	119	0	0	0.018,0.037	0.399,0.538	-0.441	RI	G74406_23892403-23894096	WTC.vs.WTX	chr11:23892404-23896440(+)	Os11g0614900	LOC_Os11g40070	NULL	NULL	Protein of unknown function DUF829, TMEM53 domain containing protein.	expressed protein
19820	G74406	213	119	0	0	0.134,0.08	0.454,0.484	-0.362	RI	G74406_23893856-23894329	WTC.vs.WTX	chr11:23892404-23896440(+)	Os11g0614900	LOC_Os11g40070	NULL	NULL	Protein of unknown function DUF829, TMEM53 domain containing protein.	expressed protein
19821	G74406	1242	119	0	0	0.026,0.028	0.286,0.27	-0.251	RI	G74406_23894190-23896440	WTC.vs.WTX	chr11:23892404-23896440(+)	Os11g0614900	LOC_Os11g40070	NULL	NULL	Protein of unknown function DUF829, TMEM53 domain containing protein.	expressed protein
19842	G4865	210	119	1.27286e-10	2.44587e-09	0.0,0.0	0.201,0.316	-0.259	RI	G4865_22743529-22744332	WTC.vs.WTX	chr01:22742475-22747205(+)	Os01g0585100	LOC_Os01g40280	NULL	NULL	Similar to Integral membrane protein.	integral membrane protein, putative, expressed
19843	G4865	1471	119	0	0	0.016,0.011	0.386,0.381	-0.37	RI	G4865_22744238-22745922	WTC.vs.WTX	chr01:22742475-22747205(+)	Os01g0585100	LOC_Os01g40280	NULL	NULL	Similar to Integral membrane protein.	integral membrane protein, putative, expressed
19844	G4865	743	119	0	0	0.014,0.013	0.298,0.395	-0.333	RI	G4865_22745684-22747205	WTC.vs.WTX	chr01:22742475-22747205(+)	Os01g0585100	LOC_Os01g40280	NULL	NULL	Similar to Integral membrane protein.	integral membrane protein, putative, expressed
19845	G31322	239	119	0	0	0.041,0.054	0.694,0.7	-0.649	RI	G31322_26342442-26343367	WTC.vs.WTX	chr04:26342443-26343781(-)	Os04g0526800	LOC_Os04g44500	NULL	NULL	GRAM domain containing protein.	GEM, putative, expressed
19867	G1969	211	119	9.58223e-06	8.8474e-05	0.508,0.573	0.866,1.0	-0.393	RI	G1969_8632923-8633375	WTC.vs.WTX	chr01:8630288-8633592(-)	Os01g0258100	LOC_Os01g15399	NULL	NULL	Hypothetical conserved gene.	expressed protein
20129	G45063	225	119	1.43748e-05	0.000127886	0.0,0.037	0.346,0.209	-0.259	RI	G45063_23107382-23107826	WTC.vs.WTX	chr06:23105225-23113099(-)	Os06g0589300	LOC_Os06g38950	ABCA2	ABC TRANSPORTER A FAMILY MEMBER 2	ABC transporter-like domain containing protein.	ABC transporter, ATP-binding protein, putative, expressed
20131	G45063	201	119	6.21433e-07	7.12659e-06	0.0,0.0	0.542,0.703	-0.623	RI	G45063_23109370-23110116	WTC.vs.WTX	chr06:23105225-23113099(-)	Os06g0589300	LOC_Os06g38950	ABCA2	ABC TRANSPORTER A FAMILY MEMBER 2	ABC transporter-like domain containing protein.	ABC transporter, ATP-binding protein, putative, expressed
20203	G47932	197	119	2.17166e-07	2.69686e-06	0.0,0.054	0.289,0.196	-0.215	RI	G47932_5128593-5130857	WTC.vs.WTX	chr07:5128594-5133142(-)	Os07g0194800	LOC_Os07g09670	NULL	NULL	Similar to Galactosyltransferase/ transferase, transferring hexosyl groups.	galactosyltransferase family protein, putative, expressed
20204	G47932	223	119	2.10272e-09	3.46558e-08	0.027,0.075	0.499,0.341	-0.369	RI	G47932_5128593-5131194	WTC.vs.WTX	chr07:5128594-5133142(-)	Os07g0194800	LOC_Os07g09670	NULL	NULL	Similar to Galactosyltransferase/ transferase, transferring hexosyl groups.	galactosyltransferase family protein, putative, expressed
20206	G47932	1007	119	3.33067e-16	1.13315e-14	0.012,0.045	0.301,0.337	-0.29	RI	G47932_5130362-5132547	WTC.vs.WTX	chr07:5128594-5133142(-)	Os07g0194800	LOC_Os07g09670	NULL	NULL	Similar to Galactosyltransferase/ transferase, transferring hexosyl groups.	galactosyltransferase family protein, putative, expressed
20210	G16007	300	119	8.69185e-06	8.0953e-05	0.111,0.135	0.307,0.417	-0.239	RI	G16007_28996464-28997385	WTC.vs.WTX	chr02:28995717-28998593(+)	Os02g0703600	LOC_Os02g47470	ABA8OX1	ABA-8-HYDROXYLASE 1	Similar to Abscisic acid 8-hydroxylase 1.	cytochrome P450, putative, expressed
20219	G40255	212	119	2.385e-07	2.939e-06	0.36,0.319	1.0,1.0	-0.66	RI	G40255_819005-820086	WTC.vs.WTX	chr06:819006-820708(+)	Os06g0114200	LOC_Os06g02390	NULL	NULL	Similar to ATARFB1B%3B GTP binding.	ADP-ribosylation factor 1, putative, expressed
20245	G10192	1099	119	3.46171e-07	4.15795e-06	1.0,1.0	0.693,0.795	0.256	RI	G10192_2624114-2625520	WTC.vs.WTX	chr02:2620165-2626310(+)	Os02g0147800	LOC_Os02g05450	NULL	NULL	Similar to Homeo protein (Fragment).	Homeobox domain containing protein, expressed
20248	G68928	554	119	0	0	0.093,0.09	0.863,0.956	-0.818	RI	G68928_21617951-21620195	WTC.vs.WTX	chr10:21617952-21620589(+)	Os10g0550900	LOC_Os10g40360	NULL	NULL	Proline oxidase domain containing protein.	proline oxidase, mitochondrial precursor, putative, expressed
20267	G57507	212	119	2.12608e-08	3.07101e-07	0.145,0.014	0.332,0.42	-0.296	RI	G57507_20777889-20780942	WTC.vs.WTX	chr08:20771571-20782667(-)	Os08g0430000	LOC_Os08g33320	NULL	NULL	Hypothetical conserved gene.	expressed protein
20287	G9150	240	119	5.24799e-05	0.000412719	0.017,0.027	0.229,0.452	-0.319	RI	G9150_41565042-41565565	WTC.vs.WTX	chr01:41563978-41566629(-)	Os01g0945600	LOC_Os01g71740	NULL	NULL	Similar to amino acid permease family protein.	amino acid permease family protein, putative, expressed
20288	G9150	546	119	1.24546e-06	1.35274e-05	0.076,0.022	1.0,0.604	-0.753	RI	G9150_41565345-41566011	WTC.vs.WTX	chr01:41563978-41566629(-)	Os01g0945600	LOC_Os01g71740	NULL	NULL	Similar to amino acid permease family protein.	amino acid permease family protein, putative, expressed
20307	G5320	719	119	0.000114275	0.00083027	0.521,0.477	1.0,0.799	-0.4	RI	G5320_24813545-24815698	WTC.vs.WTX	chr01:24813546-24820517(-)	Os01g0622000	LOC_Os01g43380	NULL	NULL	Similar to predicted protein.	glycosyltransferase family protein 1, putative, expressed
20320	G5320	233	119	0	0	0.042,0.057	0.511,0.534	-0.473	RI	G5320_24819700-24820517	WTC.vs.WTX	chr01:24813546-24820517(-)	Os01g0622000	LOC_Os01g43380	NULL	NULL	Similar to predicted protein.	glycosyltransferase family protein 1, putative, expressed
20321	G10035	302	119	1.14575e-13	3.06338e-12	0.075,0.006	0.267,0.289	-0.238	RI	G10035_1913228-1915116	WTC.vs.WTX	chr02:1912817-1916249(-)	Os02g0136000	LOC_Os02g04340	NULL	NULL	Phox/Bem1p domain containing protein.	NIN-like protein 2, putative, expressed
20323	G10035	204	119	0.000107367	0.000784936	0.0,0.0	0.089,0.483	-0.286	RI	G10035_1914248-1915870	WTC.vs.WTX	chr02:1912817-1916249(-)	Os02g0136000	LOC_Os02g04340	NULL	NULL	Phox/Bem1p domain containing protein.	NIN-like protein 2, putative, expressed
20412	G45981	1391	119	0	0	0.066,0.05	0.39,0.343	-0.309	RI	G45981_27521343-27523725	WTC.vs.WTX	chr06:27517100-27523725(-)	Os06g0665800	LOC_Os06g45500	HMA9	HEAVY METAL ATPASE 9	P-type heavy-metal ATPase, Metal efflux transport	copper-transporting ATPase, putative, expressed
20466	G17445	1212	119	1.11022e-16	3.89574e-15	0.013,0.008	0.402,0.273	-0.327	RI	G17445_35334946-35336690	WTC.vs.WTX	chr02:35334947-35340821(+)	Os02g0822900	LOC_Os02g57700	RLCK91	RECEPTOR-LIKE CYTOPLASMIC KINASE 91	Hypothetical conserved gene.	protein kinase, putative, expressed
20470	G17445	296	119	2.92629e-09	4.72355e-08	0.201,0.178	0.683,0.62	-0.462	RI	G17445_35334946-35336989	WTC.vs.WTX	chr02:35334947-35340821(+)	Os02g0822900	LOC_Os02g57700	RLCK91	RECEPTOR-LIKE CYTOPLASMIC KINASE 91	Hypothetical conserved gene.	protein kinase, putative, expressed
20471	G17445	287	119	8.16014e-14	2.20945e-12	0.029,0.106	0.578,0.597	-0.52	RI	G17445_35334946-35337262	WTC.vs.WTX	chr02:35334947-35340821(+)	Os02g0822900	LOC_Os02g57700	RLCK91	RECEPTOR-LIKE CYTOPLASMIC KINASE 91	Hypothetical conserved gene.	protein kinase, putative, expressed
20473	G17445	765	119	0	0	0.02,0.013	0.344,0.211	-0.261	RI	G17445_35337157-35338272	WTC.vs.WTX	chr02:35334947-35340821(+)	Os02g0822900	LOC_Os02g57700	RLCK91	RECEPTOR-LIKE CYTOPLASMIC KINASE 91	Hypothetical conserved gene.	protein kinase, putative, expressed
20475	G17445	534	119	4.34829e-10	7.81793e-09	0.078,0.018	0.466,0.257	-0.314	RI	G17445_35337157-35338828	WTC.vs.WTX	chr02:35334947-35340821(+)	Os02g0822900	LOC_Os02g57700	RLCK91	RECEPTOR-LIKE CYTOPLASMIC KINASE 91	Hypothetical conserved gene.	protein kinase, putative, expressed
20476	G17445	416	119	7.77156e-16	2.56232e-14	0.007,0.009	0.288,0.17	-0.221	RI	G17445_35336867-35340821	WTC.vs.WTX	chr02:35334947-35340821(+)	Os02g0822900	LOC_Os02g57700	RLCK91	RECEPTOR-LIKE CYTOPLASMIC KINASE 91	Hypothetical conserved gene.	protein kinase, putative, expressed
20491	G16305	232	119	7.43299e-05	0.000565057	0.189,0.0	0.545,0.37	-0.363	RI	G16305_30234842-30235447	WTC.vs.WTX	chr02:30232894-30238793(-)	Os02g0726700	LOC_Os02g49480	NULL	NULL	Helix-loop-helix DNA-binding domain containing protein.	helix-loop-helix DNA-binding domain containing protein, expressed
20565	G18813	1371	119	0	0	0.014,0.036	0.315,0.212	-0.239	RI	G18813_4956483-4957976	WTC.vs.WTX	chr03:4946305-4959448(-)	Os03g0195450//Os03g0195500//Os03g0195300//Os03g0195400	LOC_Os03g09940//LOC_Os03g09930	SULTR2%3B1//SULTR2%3B1//SULTR2%3B2//NULL	SULPHATE TRANSPORTER 2%3B1//SULPHATE TRANSPORTER 2%3B1//SULPHATE TRANSPORTER 2%3B2//NULL	Similar to sulfate/bicarbonate/oxalate exchanger and transporter sat-1.//Similar to Sulfate permease (Fragment).//Similar to Low affinity sulphate transporter 3.//Hypothetical gene.	sulfate transporter, putative, expressed//sulfate transporter, putative, expressed
20566	G18813	207	119	0	0	0.032,0.016	0.487,0.407	-0.423	RI	G18813_4957801-4958272	WTC.vs.WTX	chr03:4946305-4959448(-)	Os03g0195450//Os03g0195500//Os03g0195300//Os03g0195400	LOC_Os03g09940//LOC_Os03g09930	SULTR2%3B1//SULTR2%3B1//SULTR2%3B2//NULL	SULPHATE TRANSPORTER 2%3B1//SULPHATE TRANSPORTER 2%3B1//SULPHATE TRANSPORTER 2%3B2//NULL	Similar to sulfate/bicarbonate/oxalate exchanger and transporter sat-1.//Similar to Sulfate permease (Fragment).//Similar to Low affinity sulphate transporter 3.//Hypothetical gene.	sulfate transporter, putative, expressed//sulfate transporter, putative, expressed
20567	G18813	234	119	0	0	0.02,0.056	0.524,0.508	-0.478	RI	G18813_4958064-4958436	WTC.vs.WTX	chr03:4946305-4959448(-)	Os03g0195450//Os03g0195500//Os03g0195300//Os03g0195400	LOC_Os03g09940//LOC_Os03g09930	SULTR2%3B1//SULTR2%3B1//SULTR2%3B2//NULL	SULPHATE TRANSPORTER 2%3B1//SULPHATE TRANSPORTER 2%3B1//SULPHATE TRANSPORTER 2%3B2//NULL	Similar to sulfate/bicarbonate/oxalate exchanger and transporter sat-1.//Similar to Sulfate permease (Fragment).//Similar to Low affinity sulphate transporter 3.//Hypothetical gene.	sulfate transporter, putative, expressed//sulfate transporter, putative, expressed
20569	G18813	433	119	0	0	0.023,0.007	0.457,0.369	-0.398	RI	G18813_4958064-4959448	WTC.vs.WTX	chr03:4946305-4959448(-)	Os03g0195450//Os03g0195500//Os03g0195300//Os03g0195400	LOC_Os03g09940//LOC_Os03g09930	SULTR2%3B1//SULTR2%3B1//SULTR2%3B2//NULL	SULPHATE TRANSPORTER 2%3B1//SULPHATE TRANSPORTER 2%3B1//SULPHATE TRANSPORTER 2%3B2//NULL	Similar to sulfate/bicarbonate/oxalate exchanger and transporter sat-1.//Similar to Sulfate permease (Fragment).//Similar to Low affinity sulphate transporter 3.//Hypothetical gene.	sulfate transporter, putative, expressed//sulfate transporter, putative, expressed
20582	G79913	538	119	3.47062e-11	7.15931e-10	0.021,0.013	0.336,0.243	-0.272	RI	G79913_21218200-21218986	WTC.vs.WTX	chr12:21216086-21218986(-)	Os12g0533600	LOC_Os12g34854	NULL	NULL	Hypothetical conserved gene.	RNA polymerase Rpb7, N-terminal domain containing protein, expressed
20643	G72338	218	119	4.6078e-05	0.000366589	0.0,0.0	0.686,0.214	-0.45	RI	G72338_13914819-13915594	WTC.vs.WTX	chr11:13890546-13915594(-)	Os11g0431700	LOC_Os11g24374	SCP54	SERINE CARBOXYPEPTIDASE 54	Similar to Serine carboxypeptidase.	OsSCP55 - Putative Serine Carboxypeptidase homologue, expressed
20717	G39569	730	119	0	0	0.032,0.088	0.465,0.359	-0.352	RI	G39569_28010584-28012079	WTC.vs.WTX	chr05:28005044-28012165(-)	Os05g0563050//Os05g0563100	LOC_Os05g48855//LOC_Os05g48860	NULL//NULL	NULL//NULL	Similar to predicted protein.//Similar to GTP binding / GTPase.	GTP binding protein, putative, expressed//interferon-induced guanylate-binding protein 2, putative, expressed
20728	G80965	424	119	1.79128e-07	2.25713e-06	0.016,0.05	0.272,0.227	-0.216	RI	G80965_26218747-26220165	WTC.vs.WTX	chr12:26210779-26221809(-)	Os12g0617100	LOC_Os12g42260	NULL	NULL	Similar to Translation initiation factor eIF-2B delta subunit (eIF-2B GDP-GTP exchange factor) (Guanine nucleotide exchange factor subunit GCD2) (GCD complex subunit GCD2).	initiation factor 2 subunit family domain containing protein, expressed
20732	G80965	969	119	5.21805e-15	1.60332e-13	0.023,0.028	0.251,0.273	-0.237	RI	G80965_26220374-26221748	WTC.vs.WTX	chr12:26210779-26221809(-)	Os12g0617100	LOC_Os12g42260	NULL	NULL	Similar to Translation initiation factor eIF-2B delta subunit (eIF-2B GDP-GTP exchange factor) (Guanine nucleotide exchange factor subunit GCD2) (GCD complex subunit GCD2).	initiation factor 2 subunit family domain containing protein, expressed
20760	G5333	252	119	6.55032e-15	1.99182e-13	0.035,0.05	0.578,0.565	-0.529	RI	G5333_25055616-25056931	WTC.vs.WTX	chr01:25055617-25058195(-)	Os01g0627600	LOC_Os01g43720	NULL	NULL	Similar to Cytochrome P450 monooxygenase.	cytochrome P450 72A1, putative, expressed
20761	G5333	236	119	4.6249e-08	6.35529e-07	0.101,0.0	0.598,0.779	-0.638	RI	G5333_25057108-25058195	WTC.vs.WTX	chr01:25055617-25058195(-)	Os01g0627600	LOC_Os01g43720	NULL	NULL	Similar to Cytochrome P450 monooxygenase.	cytochrome P450 72A1, putative, expressed
20890	G40823	203	119	0	0	0.026,0.068	0.803,0.802	-0.755	RI	G40823_3042189-3042868	WTC.vs.WTX	chr06:3042190-3046241(+)	Os06g0159600	LOC_Os06g06470	NULL	NULL	Hypothetical conserved gene.	U-box domain containing heat shock protein, putative, expressed
20891	G40823	959	119	0	0	0.015,0.015	0.472,0.539	-0.491	RI	G40823_3042564-3043794	WTC.vs.WTX	chr06:3042190-3046241(+)	Os06g0159600	LOC_Os06g06470	NULL	NULL	Hypothetical conserved gene.	U-box domain containing heat shock protein, putative, expressed
20894	G40823	1105	119	4.31168e-08	5.94926e-07	1.0,1.0	0.616,0.742	0.321	RI	G40823_3043708-3044876	WTC.vs.WTX	chr06:3042190-3046241(+)	Os06g0159600	LOC_Os06g06470	NULL	NULL	Hypothetical conserved gene.	U-box domain containing heat shock protein, putative, expressed
21068	G32962	195	119	3.8761e-06	3.86704e-05	0.0,0.08	0.55,0.348	-0.409	RI	G32962_33150702-33151203	WTC.vs.WTX	chr04:33149297-33153357(-)	Os04g0650600	LOC_Os04g55700	NULL	NULL	Exonuclease domain containing protein.	exonuclease, putative, expressed
21121	G7364	250	119	2.90932e-05	0.000241871	0.106,0.322	0.704,1.0	-0.638	RI	G7364_33742686-33743023	WTC.vs.WTX	chr01:33740650-33745858(-)	Os01g0796700	LOC_Os01g58400	NULL	NULL	Zinc finger, RING/FYVE/PHD-type domain containing protein.	zinc finger C3HC4 type family protein, putative, expressed
21166	G32240	273	119	3.33067e-16	1.13315e-14	0.042,0.025	0.36,0.246	-0.269	RI	G32240_30312079-30315723	WTC.vs.WTX	chr04:30311458-30316303(-)	Os04g0600800	LOC_Os04g51180	COLD1	CHILLING TOLERANCE DIVERGENCE 1	Regulator of G-protein signaling, Chilling tolerance	GPR89A, putative, expressed
21249	G30627	670	119	3.38035e-06	3.40623e-05	0.043,0.082	0.298,0.554	-0.364	RI	G30627_23557253-23559273	WTC.vs.WTX	chr04:23553702-23561097(-)	Os04g0471400	LOC_Os04g39560	NULL	NULL	Similar to H0418A01.7 protein.	expressed protein
21490	G8344	204	119	0	0	0.051,0.012	0.426,0.426	-0.394	RI	G8344_38027866-38029383	WTC.vs.WTX	chr01:38026545-38030352(-)	Os01g0876400	LOC_Os01g65520	NULL	NULL	Hypothetical conserved gene.	Sad1 / UNC-like C-terminal domain containing protein, putative, expressed
21537	G50844	1296	119	0	0	0.125,0.172	0.594,0.505	-0.401	RI	G50844_19409952-19412835	WTC.vs.WTX	chr07:19409953-19413299(-)	Os07g0509800	LOC_Os07g32570	NULL	NULL	Similar to adenosine 5-phosphosulfate reductase 2.	OsAPRL1 adenosine 5-phosphosulfate reductase-like OsAPRL1, expressed
21538	G50844	414	119	0	0	0.055,0.022	0.578,0.616	-0.558	RI	G50844_19412519-19413299	WTC.vs.WTX	chr07:19409953-19413299(-)	Os07g0509800	LOC_Os07g32570	NULL	NULL	Similar to adenosine 5-phosphosulfate reductase 2.	OsAPRL1 adenosine 5-phosphosulfate reductase-like OsAPRL1, expressed
21540	G512	1573	119	2.4547e-13	6.372e-12	0.031,0.029	0.368,0.234	-0.271	RI	G512_2053582-2055848	WTC.vs.WTX	chr01:2053583-2057648(+)	Os01g0138400	LOC_Os01g04580	NULL	NULL	Serine/threonine protein kinase domain containing protein.	Ser/Thr protein kinase, putative, expressed
21542	G512	317	119	1.37657e-12	3.32572e-11	0.064,0.0	0.345,0.382	-0.332	RI	G512_2053582-2057268	WTC.vs.WTX	chr01:2053583-2057648(+)	Os01g0138400	LOC_Os01g04580	NULL	NULL	Serine/threonine protein kinase domain containing protein.	Ser/Thr protein kinase, putative, expressed
21543	G512	231	119	4.44089e-16	1.49641e-14	0.026,0.049	0.596,0.476	-0.499	RI	G512_2056046-2057648	WTC.vs.WTX	chr01:2053583-2057648(+)	Os01g0138400	LOC_Os01g04580	NULL	NULL	Serine/threonine protein kinase domain containing protein.	Ser/Thr protein kinase, putative, expressed
21595	G14242	242	119	8.31263e-08	1.09814e-06	0.05,0.028	0.232,0.475	-0.315	RI	G14242_20991003-20991287	WTC.vs.WTX	chr02:20985923-20994334(+)	Os02g0555600	LOC_Os02g34990	NULL	NULL	Amino acid-binding ACT domain containing protein.	ACT domain containing protein, putative, expressed
21596	G14242	726	119	1.04412e-07	1.36348e-06	0.028,0.101	0.227,0.423	-0.261	RI	G14242_20992785-20994334	WTC.vs.WTX	chr02:20985923-20994334(+)	Os02g0555600	LOC_Os02g34990	NULL	NULL	Amino acid-binding ACT domain containing protein.	ACT domain containing protein, putative, expressed
21606	G58833	439	119	6.60171e-08	8.86924e-07	0.0,0.035	0.128,0.34	-0.217	RI	G58833_26888241-26888925	WTC.vs.WTX	chr08:26887752-26895718(+)	Os08g0537900	LOC_Os08g42550	NULL	NULL	Hypothetical conserved gene.	AP2 domain containing protein, expressed
21679	G70030	267	119	3.29541e-10	5.99688e-09	0.229,0.153	0.552,0.572	-0.371	RI	G70030_2788995-2789524	WTC.vs.WTX	chr11:2788996-2793735(+)	Os11g0157600	LOC_Os11g05930	PRR59	PSEUDO-RESPONSE REGULATOR 59	Similar to CCT motif family protein, expressed.	response regulator receiver domain containing protein, expressed
21711	G17060	1349	119	2.70306e-07	3.29804e-06	1.0,1.0	0.267,0.67	0.531	RI	G17060_33532712-33535089	WTC.vs.WTX	chr02:33530587-33536126(-)	Os02g0789100	LOC_Os02g54760	CNGC5	CYCLIC NUCLEOTIDE GATED CHANNEL 5	Similar to predicted protein.	cyclic nucleotide-gated ion channel 14, putative, expressed
21784	G40128	205	119	3.51699e-08	4.93099e-07	0.073,0.05	0.32,0.328	-0.263	RI	G40128_186120-186737	WTC.vs.WTX	chr06:185692-191543(+)	Os06g0102700//Os06g0102750	LOC_Os06g01304	NULL//NULL	NULL//NULL	Similar to predicted protein.//Hypothetical conserved gene.	spotted leaf 11, putative, expressed
21826	G41466	220	119	4.68686e-07	5.49113e-06	0.126,0.072	0.73,0.505	-0.518	RI	G41466_5807268-5807848	WTC.vs.WTX	chr06:5807269-5812471(+)	Os06g0214100	LOC_Os06g11070	NULL	NULL	Conserved hypothetical protein.	expressed protein
21827	G41466	217	119	2.95022e-08	4.18299e-07	0.044,0.16	0.41,0.388	-0.297	RI	G41466_5807268-5808088	WTC.vs.WTX	chr06:5807269-5812471(+)	Os06g0214100	LOC_Os06g11070	NULL	NULL	Conserved hypothetical protein.	expressed protein
21858	G4262	1957	119	4.63109e-05	0.000368192	1.0,0.888	0.655,0.635	0.299	RI	G4262_19402913-19405480	WTC.vs.WTX	chr01:19394462-19405480(-)	Os01g0534900	LOC_Os01g35050	OSCA1.1	HYPEROSMOLALITY-GATED CALCIUM-PERMEABLE CHANNEL 1.1	Similar to Hv711N16.16 (Fragment).	early-responsive to dehydration protein-related, putative, expressed
21886	G30959	1193	119	1.41815e-06	1.52665e-05	0.684,0.687	0.984,0.981	-0.297	RI	G30959_24984625-24986221	WTC.vs.WTX	chr04:24982051-24986221(-)	Os04g0500600	LOC_Os04g42240	NULL	NULL	Hypothetical protein.	expressed protein
21983	G14720	910	119	8.45243e-07	9.4501e-06	0.0,0.073	0.611,0.541	-0.54	RI	G14720_23173046-23175027	WTC.vs.WTX	chr02:23172608-23175027(+)	Os02g0596700	LOC_Os02g38320	NULL	NULL	Similar to protein binding protein.	BTBZ3 - Bric-a-Brac, Tramtrack, Broad Complex BTB domain with TAZ zinc finger and Calmodulin-binding domains, expressed
21992	G20298	411	119	0	0	0.045,0.053	0.474,0.515	-0.446	RI	G20298_11651113-11652144	WTC.vs.WTX	chr03:11650824-11652144(+)	Os03g0321700	LOC_Os03g20550	WRKY55	WRKY GENE 55	Similar to WRKY transcription factor 55.	WRKY55, expressed
22009	G34819	195	119	9.94663e-10	1.69857e-08	0.152,0.068	0.397,0.534	-0.356	RI	G34819_6090711-6091806	WTC.vs.WTX	chr05:6090712-6094142(+)	Os05g0198400	LOC_Os05g10940	ZIP7	ZINC TRANSPORTER 7	Similar to Zinc transporter 4, chloroplast precursor (ZRT/IRT-like protein 4).	metal cation transporter, putative, expressed
22021	G15934	205	119	1.11022e-16	3.89574e-15	0.033,0.036	0.642,0.475	-0.524	RI	G15934_28689499-28690080	WTC.vs.WTX	chr02:28689500-28694683(+)	Os02g0697600	LOC_Os02g46990	NULL	NULL	Similar to ATPase family AAA domain-containing protein 3.	AAA-type ATPase family protein, putative, expressed
22039	G51260	310	119	3.40088e-05	0.000278108	0.0,0.0	0.176,0.38	-0.278	RI	G51260_21378103-21379325	WTC.vs.WTX	chr07:21378090-21381273(+)	Os07g0541400	LOC_Os07g35690	NULL	NULL	Similar to Receptor protein kinase.	TKL_IRAK_DUF26-lc.3 - DUF26 kinases have homology to DUF26 containing loci, expressed
22053	G29509	266	119	0	0	0.015,0.056	0.781,0.868	-0.789	RI	G29509_18215019-18215462	WTC.vs.WTX	chr04:18212669-18217269(+)	Os04g0373400	LOC_Os04g30490	NULL	NULL	Similar to MATE efflux family protein, expressed.	MATE efflux family protein, putative, expressed
22063	G4439	266	119	0	0	0.023,0.024	0.265,0.304	-0.261	RI	G4439_20599313-20600111	WTC.vs.WTX	chr01:20599314-20602261(-)	Os01g0550300	LOC_Os01g36950	NULL	NULL	Similar to N-rich protein.	N-rich protein, putative, expressed
22076	G64160	1001	119	0	0	0.003,0.01	0.168,0.309	-0.232	RI	G64160_22881023-22886036	WTC.vs.WTX	chr09:22881024-22887592(-)	Os09g0572400	LOC_Os09g39910	ABCF5	ABC TRANSPORTER F FAMILY MEMBER 5	Similar to Abcf2-prov protein.	ABC transporter, ATP-binding protein, putative, expressed
22077	G64160	951	119	0	0	0.004,0.008	0.236,0.241	-0.232	RI	G64160_22881023-22887243	WTC.vs.WTX	chr09:22881024-22887592(-)	Os09g0572400	LOC_Os09g39910	ABCF5	ABC TRANSPORTER F FAMILY MEMBER 5	Similar to Abcf2-prov protein.	ABC transporter, ATP-binding protein, putative, expressed
22078	G64160	209	119	1.20251e-09	2.03476e-08	0.348,0.296	0.735,0.811	-0.451	RI	G64160_22886868-22887243	WTC.vs.WTX	chr09:22881024-22887592(-)	Os09g0572400	LOC_Os09g39910	ABCF5	ABC TRANSPORTER F FAMILY MEMBER 5	Similar to Abcf2-prov protein.	ABC transporter, ATP-binding protein, putative, expressed
22079	G64160	213	119	2.83927e-09	4.59245e-08	0.046,0.0	0.198,0.373	-0.262	RI	G64160_22886868-22887592	WTC.vs.WTX	chr09:22881024-22887592(-)	Os09g0572400	LOC_Os09g39910	ABCF5	ABC TRANSPORTER F FAMILY MEMBER 5	Similar to Abcf2-prov protein.	ABC transporter, ATP-binding protein, putative, expressed
22089	G15228	1076	119	3.37393e-07	4.06099e-06	1.0,1.0	0.279,0.57	0.576	RI	G15228_25435052-25436449	WTC.vs.WTX	chr02:25435053-25439585(+)	Os02g0634600	LOC_Os02g42300	NULL	NULL	Similar to predicted protein.	expressed protein
22147	G1189	195	119	1.18943e-09	2.01456e-08	0.092,0.047	0.425,0.78	-0.533	RI	G1189_4917883-4918857	WTC.vs.WTX	chr01:4917884-4919224(-)	Os01g0191900	LOC_Os01g09590	NULL	NULL	Similar to Blind.	myb-like DNA-binding domain containing protein, putative, expressed
22277	G68675	431	119	0	0	0.02,0.024	0.531,0.457	-0.472	RI	G68675_20383109-20383733	WTC.vs.WTX	chr10:20377031-20386096(-)	Os10g0524400	LOC_Os10g38060	NULL	NULL	Phospholipase D domain containing protein.	phospholipase D, putative, expressed
22279	G68675	536	119	0	0	0.025,0.024	0.538,0.454	-0.471	RI	G68675_20383109-20386096	WTC.vs.WTX	chr10:20377031-20386096(-)	Os10g0524400	LOC_Os10g38060	NULL	NULL	Phospholipase D domain containing protein.	phospholipase D, putative, expressed
22310	G9998	884	119	2.28591e-08	3.29011e-07	1.0,1.0	0.212,0.402	0.693	RI	G9998_1715264-1716264	WTC.vs.WTX	chr02:1708176-1718112(-)	Os02g0132600	LOC_Os02g03970	NULL	NULL	Hypothetical conserved gene.	PPR repeat domain containing protein, putative, expressed
22396	G34616	201	119	0.000111285	0.000811141	0.486,0.591	0.83,0.908	-0.331	RI	G34616_4999135-4999629	WTC.vs.WTX	chr05:4998210-4999629(-)	Os05g0183100	LOC_Os05g09020	WRKY67	WRKY GENE 67	Similar to WRKY transcription factor 16 (Fragment).	WRKY67, expressed
22551	G5763	1067	119	1.71307e-13	4.51003e-12	0.163,0.151	1.0,0.93	-0.808	RI	G5763_27033238-27034323	WTC.vs.WTX	chr01:27032776-27035765(-)	NULL	LOC_Os01g47300	NULL	NULL	NULL	retrotransposon protein, putative, unclassified, expressed
22678	G25277	688	119	1.74001e-07	2.19567e-06	0.033,0.094	0.558,0.532	-0.482	RI	G25277_34442073-34444441	WTC.vs.WTX	chr03:34439354-34444441(-)	Os03g0820900	LOC_Os03g60610	NULL	NULL	Cellular retinaldehyde-binding/triple function, C-terminal domain containing protein.	SEC14 cytosolic factor family protein, putative, expressed
22679	G25277	733	119	2.9865e-14	8.49452e-13	0.026,0.051	0.298,0.381	-0.301	RI	G25277_34443055-34444441	WTC.vs.WTX	chr03:34439354-34444441(-)	Os03g0820900	LOC_Os03g60610	NULL	NULL	Cellular retinaldehyde-binding/triple function, C-terminal domain containing protein.	SEC14 cytosolic factor family protein, putative, expressed
22683	G44463	235	119	1.38083e-08	2.03441e-07	0.062,0.09	0.343,0.328	-0.26	RI	G44463_20404295-20405255	WTC.vs.WTX	chr06:20404296-20405495(-)	Os06g0542300	LOC_Os06g35060	NULL	NULL	Heavy metal transport/detoxification protein domain containing protein.	heavy metal-associated domain containing protein, expressed
22815	G40449	240	119	8.47185e-07	9.46732e-06	0.0,0.019	0.331,0.157	-0.234	RI	G40449_1539027-1540356	WTC.vs.WTX	chr06:1539028-1542212(+)	Os06g0129100	LOC_Os06g03830	NULL	NULL	Short-chain dehydrogenase/reductase SDR family protein.	retinol dehydrogenase, putative, expressed
22831	G8163	222	119	0.00012471	0.000898301	0.617,0.725	0.874,0.879	-0.206	RI	G8163_37269722-37270225	WTC.vs.WTX	chr01:37269723-37274713(+)	Os01g0860800	LOC_Os01g64170	NULL	NULL	Glycoside hydrolase, family 17 protein.	glycosyl hydrolases family 17, putative, expressed
22836	G46511	250	119	2.85847e-05	0.000238009	0.0,0.0	0.454,0.12	-0.287	RI	G46511_29972630-29973195	WTC.vs.WTX	chr06:29967952-29973195(+)	Os06g0708400	LOC_Os06g49470	CYP19-4	CYCLOPHILIN 19-4	Cyclophilin, Cold tolerance	peptidyl-prolyl cis-trans isomerase, putative, expressed
22890	G58240	225	119	5.42041e-06	5.25585e-05	0.0,0.023	0.325,0.175	-0.238	RI	G58240_24399732-24400064	WTC.vs.WTX	chr08:24397796-24401325(-)	Os08g0494300	LOC_Os08g38600	NULL	NULL	Copine domain containing protein.	copine, putative, expressed
22910	G33189	1223	119	6.43244e-06	6.15412e-05	1.0,1.0	0.327,0.349	0.662	RI	G33189_34201021-34203926	WTC.vs.WTX	chr04:34200486-34205686(-)	Os04g0670400	LOC_Os04g57480	NULL	NULL	Similar to H0624F09.2 protein.	OTU-like cysteine protease family protein, putative, expressed
22918	G33189	295	119	1.50865e-06	1.61617e-05	0.578,0.526	1.0,1.0	-0.448	RI	G33189_34205026-34205372	WTC.vs.WTX	chr04:34200486-34205686(-)	Os04g0670400	LOC_Os04g57480	NULL	NULL	Similar to H0624F09.2 protein.	OTU-like cysteine protease family protein, putative, expressed
22923	G33189	301	119	3.6446e-07	4.35626e-06	0.442,0.613	1.0,1.0	-0.473	RI	G33189_34205026-34205372	WTC.vs.WTX	chr04:34200486-34205686(-)	Os04g0670400	LOC_Os04g57480	NULL	NULL	Similar to H0624F09.2 protein.	OTU-like cysteine protease family protein, putative, expressed
22980	G52353	645	119	5.067e-08	6.9154e-07	0.0,0.013	0.13,0.322	-0.22	RI	G52353_26266300-26267059	WTC.vs.WTX	chr07:26265494-26268673(+)	Os07g0633200	LOC_Os07g43950	NULL	NULL	Similar to SC35-like splicing factor SCL30a, 30a kD.	RNA recognition motif containing protein, putative, expressed
22987	G38229	1678	119	2.88723e-05	0.000240205	1.0,1.0	0.753,0.701	0.273	RI	G38229_22384137-22386179	WTC.vs.WTX	chr05:22384138-22387807(+)	Os05g0455600	LOC_Os05g38160	NULL	NULL	Prenylated rab acceptor PRA1 family protein.	prenylated rab acceptor, putative, expressed
23109	G39178	311	119	2.41991e-07	2.97836e-06	0.078,0.0	0.633,0.633	-0.594	RI	G39178_26535773-26536352	WTC.vs.WTX	chr05:26535774-26538008(+)	Os05g0534400	LOC_Os05g45810	CBL4	CALCINEURIN B-LIKE PROTEIN 4	Similar to Calcineurin B-like protein 4 (SALT OVERLY SENSITIVE 3 protein).	calcineurin B, putative, expressed
23110	G39178	245	119	1.32313e-08	1.95678e-07	0.0,0.07	0.66,0.447	-0.518	RI	G39178_26535773-26536538	WTC.vs.WTX	chr05:26535774-26538008(+)	Os05g0534400	LOC_Os05g45810	CBL4	CALCINEURIN B-LIKE PROTEIN 4	Similar to Calcineurin B-like protein 4 (SALT OVERLY SENSITIVE 3 protein).	calcineurin B, putative, expressed
23111	G39178	239	119	1.05167e-06	1.15634e-05	0.111,0.069	0.618,0.499	-0.469	RI	G39178_26535773-26536767	WTC.vs.WTX	chr05:26535774-26538008(+)	Os05g0534400	LOC_Os05g45810	CBL4	CALCINEURIN B-LIKE PROTEIN 4	Similar to Calcineurin B-like protein 4 (SALT OVERLY SENSITIVE 3 protein).	calcineurin B, putative, expressed
23112	G39178	204	119	8.88119e-05	0.000662842	0.0,0.048	0.368,0.245	-0.282	RI	G39178_26536658-26536905	WTC.vs.WTX	chr05:26535774-26538008(+)	Os05g0534400	LOC_Os05g45810	CBL4	CALCINEURIN B-LIKE PROTEIN 4	Similar to Calcineurin B-like protein 4 (SALT OVERLY SENSITIVE 3 protein).	calcineurin B, putative, expressed
23149	G70484	204	119	9.99201e-16	3.2684e-14	0.191,0.243	0.475,0.52	-0.28	RI	G70484_4787430-4789394	WTC.vs.WTX	chr11:4785013-4789394(+)	Os11g0195500	LOC_Os11g09010	NULL	NULL	Hypothetical conserved gene.	lipase, putative, expressed
23195	G42544	1729	119	3.51839e-07	4.21758e-06	0.094,0.171	0.786,0.602	-0.561	RI	G42544_11246520-11248710	WTC.vs.WTX	chr06:11243608-11248710(-)	Os06g0301100	LOC_Os06g19690	NULL	NULL	Similar to OSIGBa0124N08.6 protein.	expressed protein
23281	G53880	207	119	0	0	0.023,0.015	0.308,0.291	-0.28	RI	G53880_3389016-3389931	WTC.vs.WTX	chr08:3389017-3393450(-)	Os08g0157900	LOC_Os08g06140	NAC37	NAC DOMAIN-CONTAINING PROTEIN 37	Similar to NAM protein.	no apical meristem protein, putative, expressed
23285	G53880	249	119	0	0	0.023,0.019	0.219,0.259	-0.218	RI	G53880_3391091-3391845	WTC.vs.WTX	chr08:3389017-3393450(-)	Os08g0157900	LOC_Os08g06140	NAC37	NAC DOMAIN-CONTAINING PROTEIN 37	Similar to NAM protein.	no apical meristem protein, putative, expressed
23286	G53880	246	119	1.11022e-16	3.89574e-15	0.115,0.114	0.543,0.646	-0.48	RI	G53880_3391091-3391845	WTC.vs.WTX	chr08:3389017-3393450(-)	Os08g0157900	LOC_Os08g06140	NAC37	NAC DOMAIN-CONTAINING PROTEIN 37	Similar to NAM protein.	no apical meristem protein, putative, expressed
23287	G53880	377	119	0	0	0.025,0.032	0.292,0.283	-0.259	RI	G53880_3391518-3392390	WTC.vs.WTX	chr08:3389017-3393450(-)	Os08g0157900	LOC_Os08g06140	NAC37	NAC DOMAIN-CONTAINING PROTEIN 37	Similar to NAM protein.	no apical meristem protein, putative, expressed
23288	G53880	800	119	0	0	0.005,0.003	0.196,0.234	-0.211	RI	G53880_3391518-3393450	WTC.vs.WTX	chr08:3389017-3393450(-)	Os08g0157900	LOC_Os08g06140	NAC37	NAC DOMAIN-CONTAINING PROTEIN 37	Similar to NAM protein.	no apical meristem protein, putative, expressed
23366	G51651	216	119	0	0	0.028,0.031	0.256,0.347	-0.272	RI	G51651_23053628-23055227	WTC.vs.WTX	chr07:23049437-23055747(-)	Os07g0571100	LOC_Os07g38360	NULL	NULL	Hypothetical conserved gene.	expressed protein
23486	G38212	963	119	0	0	0.053,0.045	0.27,0.309	-0.24	RI	G38212_22371672-22372669	WTC.vs.WTX	chr05:22371205-22373569(+)	Os05g0455400	LOC_Os05g38140	NULL	NULL	Similar to DNA binding protein.	basic helix-loop-helix DND-binding domain containing protein, expressed
23487	G38212	214	119	0	0	0.134,0.104	0.459,0.533	-0.377	RI	G38212_22372591-22372927	WTC.vs.WTX	chr05:22371205-22373569(+)	Os05g0455400	LOC_Os05g38140	NULL	NULL	Similar to DNA binding protein.	basic helix-loop-helix DND-binding domain containing protein, expressed
23488	G38212	204	119	0	0	0.072,0.076	0.47,0.46	-0.391	RI	G38212_22372591-22373569	WTC.vs.WTX	chr05:22371205-22373569(+)	Os05g0455400	LOC_Os05g38140	NULL	NULL	Similar to DNA binding protein.	basic helix-loop-helix DND-binding domain containing protein, expressed
23490	G4744	195	119	7.84849e-05	0.000593376	0.903,0.661	1.0,1.0	-0.218	RI	G4744_21956854-21957643	WTC.vs.WTX	chr01:21955893-21963713(+)	Os01g0571700	LOC_Os01g39060	NULL	NULL	Conserved hypothetical protein.	expressed protein
23535	G46260	506	119	4.59497e-05	0.000365692	0.079,0.235	0.456,0.329	-0.236	RI	G46260_28773072-28774045	WTC.vs.WTX	chr06:28769505-28774431(-)	Os06g0690200	LOC_Os06g47530	RLCK215	RECEPTOR-LIKE CYTOPLASMIC KINASE 215	Serine/threonine protein kinase-related domain containing protein.	TKL_IRAK_DUF26-lh.6 - DUF26 kinases have homology to DUF26 containing loci, expressed
23549	G17407	1055	119	0.00011361	0.000825783	1.0,1.0	0.749,0.73	0.26	RI	G17407_35190392-35192642	WTC.vs.WTX	chr02:35190393-35194311(-)	Os02g0819600	LOC_Os02g57420	NULL	NULL	Serine/threonine protein kinase-related domain containing protein.	protein kinase APK1A, chloroplast precursor, putative, expressed
23562	G53553	539	119	7.38621e-07	8.34816e-06	1.0,1.0	0.276,0.607	0.558	RI	G53553_1609689-1610673	WTC.vs.WTX	chr08:1609690-1614850(-)	Os08g0128300	LOC_Os08g03440	NULL	NULL	Similar to Actin-like protein 3 (Actin-related protein 3).	actin, putative, expressed
23569	G53553	782	119	4.00746e-05	0.000323023	1.0,1.0	0.81,0.733	0.228	RI	G53553_1612368-1613420	WTC.vs.WTX	chr08:1609690-1614850(-)	Os08g0128300	LOC_Os08g03440	NULL	NULL	Similar to Actin-like protein 3 (Actin-related protein 3).	actin, putative, expressed
23570	G53553	210	119	2.60747e-12	6.10679e-11	0.06,0.031	0.277,0.228	-0.207	RI	G53553_1611333-1613746	WTC.vs.WTX	chr08:1609690-1614850(-)	Os08g0128300	LOC_Os08g03440	NULL	NULL	Similar to Actin-like protein 3 (Actin-related protein 3).	actin, putative, expressed
23572	G53553	864	119	0	0	0.024,0.0	0.239,0.337	-0.276	RI	G53553_1611333-1614808	WTC.vs.WTX	chr08:1609690-1614850(-)	Os08g0128300	LOC_Os08g03440	NULL	NULL	Similar to Actin-like protein 3 (Actin-related protein 3).	actin, putative, expressed
23653	G39506	502	119	5.26163e-06	5.11668e-05	0.341,0.396	0.671,0.678	-0.306	RI	G39506_27845886-27847352	WTC.vs.WTX	chr05:27845887-27850391(-)	Os05g0559400	LOC_Os05g48590	NULL	NULL	Similar to IAA11 (Fragment).	OsIAA19 - Auxin-responsive Aux/IAA gene family member, expressed
23690	G47562	827	119	7.74943e-05	0.000586832	1.0,1.0	0.418,0.365	0.609	RI	G47562_3395443-3396352	WTC.vs.WTX	chr07:3388123-3400265(+)	Os07g0163500	LOC_Os07g06940	WP1	WHITE PANICLE 1	Val-tRNA synthetase, Regulation of chloroplast ribosome biogenesis, Early chloroplast development	valyl-tRNA synthetase, putative, expressed
23709	G64036	292	119	2.62057e-05	0.000219995	0.0,0.0	0.149,0.521	-0.335	RI	G64036_22269101-22269945	WTC.vs.WTX	chr09:22269102-22274975(+)	Os09g0560450	LOC_Os09g38755	NULL	NULL	Similar to Regulator of chromosome condensation/beta-lactamase-inhibitor protein II.	E3 ubiquitin-protein ligase HERC2, putative, expressed
23710	G64036	299	119	2.36203e-05	0.000199911	0.0,0.0	0.087,0.347	-0.217	RI	G64036_22269101-22269945	WTC.vs.WTX	chr09:22269102-22274975(+)	Os09g0560450	LOC_Os09g38755	NULL	NULL	Similar to Regulator of chromosome condensation/beta-lactamase-inhibitor protein II.	E3 ubiquitin-protein ligase HERC2, putative, expressed
23826	G9482	650	119	0	0	0.045,0.075	0.359,0.313	-0.276	RI	G9482_43016925-43018061	WTC.vs.WTX	chr01:43016926-43019127(+)	Os01g0973600	LOC_Os01g74250	NULL	NULL	Protein of unknown function DUF506, plant family protein.	plant-specific domain TIGR01615 family protein, expressed
23880	G69715	197	119	1.11022e-16	3.89574e-15	0.011,0.067	0.504,0.349	-0.388	RI	G69715_1555384-1555833	WTC.vs.WTX	chr11:1554647-1559869(-)	Os11g0133700	LOC_Os11g03900	NULL	NULL	Similar to Glucosamine-fructose-6-phosphate aminotransferase, isomerizing family protein, expressed.	glucosamine--fructose-6-phosphate aminotransferase 1, putative, expressed
23885	G32440	212	119	9.22414e-06	8.55425e-05	0.051,0.107	0.349,0.224	-0.207	RI	G32440_31254428-31255538	WTC.vs.WTX	chr04:31254429-31257934(-)	Os04g0616000	LOC_Os04g52570	NULL	NULL	Similar to H0525G02.7 protein.	expressed protein
23908	G53174	328	119	4.9589e-10	8.84129e-09	0.0,0.022	0.292,0.195	-0.232	RI	G53174_29663361-29664486	WTC.vs.WTX	chr07:29663362-29666451(+)	Os07g0695900	LOC_Os07g49530	NULL	NULL	Homeodomain-related domain containing protein.	MYB family transcription factor, putative, expressed
23914	G19659	226	119	1.61971e-06	1.72595e-05	0.088,0.095	0.293,0.327	-0.218	RI	G19659_8768595-8769131	WTC.vs.WTX	chr03:8767518-8770548(-)	Os03g0265600	LOC_Os03g15890	NULL	NULL	Similar to Transformer-2-like protein.	RNA recognition motif containing protein, expressed
23916	G19659	190	119	4.96917e-07	5.79585e-06	0.096,0.264	0.481,0.472	-0.296	RI	G19659_8768595-8769314	WTC.vs.WTX	chr03:8767518-8770548(-)	Os03g0265600	LOC_Os03g15890	NULL	NULL	Similar to Transformer-2-like protein.	RNA recognition motif containing protein, expressed
23917	G19659	234	119	1.52541e-11	3.28022e-10	0.019,0.047	0.249,0.264	-0.224	RI	G19659_8769202-8769600	WTC.vs.WTX	chr03:8767518-8770548(-)	Os03g0265600	LOC_Os03g15890	NULL	NULL	Similar to Transformer-2-like protein.	RNA recognition motif containing protein, expressed
23952	G14188	273	119	4.13003e-13	1.04587e-11	0.039,0.104	0.383,0.315	-0.277	RI	G14188_20765582-20767209	WTC.vs.WTX	chr02:20763324-20767618(-)	Os02g0551400	LOC_Os02g34630	NULL	NULL	Homeodomain-related domain containing protein.	MYB family transcription factor, putative, expressed
23958	G18673	204	119	9.2563e-08	1.21596e-06	0.014,0.086	0.234,0.428	-0.281	RI	G18673_4448510-4448974	WTC.vs.WTX	chr03:4446710-4449523(-)	Os03g0184700	LOC_Os03g08640	ORC2	ORIGIN RECOGNITION COMPLEX 2	Origin recognition complex subunit 2 (Origin recognition complex2).	ORC2 - Putative origin recognition complex subunit 2, expressed
23994	G44627	1620	119	8.46731e-06	7.91177e-05	1.0,1.0	0.811,0.578	0.305	RI	G44627_20949094-20952748	WTC.vs.WTX	chr06:20946144-20952748(-)	Os06g0552400	LOC_Os06g35910	NULL	NULL	Zinc finger, RING/FYVE/PHD-type domain containing protein.	FYVE zinc finger domain containing protein, expressed
24024	G62217	763	119	4.58119e-05	0.000364677	0.503,0.462	1.0,1.0	-0.517	RI	G62217_14388689-14389888	WTC.vs.WTX	chr09:14387518-14389888(-)	Os09g0407700	LOC_Os09g24230	NULL	NULL	Haloacid dehalogenase-like hydrolase domain containing protein.	haloacid dehalogenase-like hydrolase family protein, putative, expressed
24175	G30621	207	119	8.21855e-07	9.21055e-06	0.06,0.079	0.243,0.373	-0.238	RI	G30621_23616356-23617866	WTC.vs.WTX	chr04:23616058-23624063(+)	Os04g0472400	LOC_Os04g39629	NULL	NULL	Similar to RNA recognition motif family protein.	RNA recognition motif containing protein, putative, expressed
24189	G12122	452	119	9.27563e-08	1.21827e-06	0.023,0.078	0.267,0.283	-0.225	RI	G12122_11299531-11300303	WTC.vs.WTX	chr02:11292520-11300303(-)	Os02g0295700	LOC_Os02g19330	NULL	NULL	Aldehyde dehydrogenase, conserved site domain containing protein.	expressed protein
24237	G71371	757	119	4.50992e-05	0.000359289	0.073,0.028	0.246,0.524	-0.335	RI	G71371_8973012-8977206	WTC.vs.WTX	chr11:8970074-8977440(-)	Os11g0264300	LOC_Os11g16290	NULL	NULL	Similar to RWP-RK domain containing protein, expressed.	NIN, putative, expressed
24313	G48553	1162	119	3.68594e-14	1.03667e-12	0.026,0.049	0.373,0.418	-0.358	RI	G48553_8037504-8038933	WTC.vs.WTX	chr07:8037505-8042906(+)	Os07g0244300	LOC_Os07g14090	NULL	NULL	Protein of unknown function DUF300 family protein.	domain of unknown function domain containing protein, expressed
24446	G10647	1396	119	2.39794e-06	2.48858e-05	1.0,1.0	0.533,0.425	0.521	RI	G10647_4443551-4445700	WTC.vs.WTX	chr02:4440184-4449172(+)	Os02g0179900	LOC_Os02g08360	NULL	NULL	Similar to Negative elongation factor E (NELF-E) (RD protein). Splice isoform 2.	RNA recognition motif, putative, expressed
24491	G66327	225	119	1.92524e-12	4.57902e-11	0.104,0.132	0.465,0.397	-0.313	RI	G66327_10170488-10171035	WTC.vs.WTX	chr10:10170489-10174474(+)	Os10g0343100	LOC_Os10g20240	NULL	NULL	Syntaxin 6, N-terminal domain containing protein.	syntaxin 6, N-terminal domain containing protein, expressed
24493	G66327	735	119	3.26406e-14	9.22807e-13	0.092,0.078	0.545,0.363	-0.369	RI	G66327_10170488-10172305	WTC.vs.WTX	chr10:10170489-10174474(+)	Os10g0343100	LOC_Os10g20240	NULL	NULL	Syntaxin 6, N-terminal domain containing protein.	syntaxin 6, N-terminal domain containing protein, expressed
24494	G66327	228	119	0	0	0.084,0.11	0.548,0.494	-0.424	RI	G66327_10171651-10172530	WTC.vs.WTX	chr10:10170489-10174474(+)	Os10g0343100	LOC_Os10g20240	NULL	NULL	Syntaxin 6, N-terminal domain containing protein.	syntaxin 6, N-terminal domain containing protein, expressed
24516	G74973	193	119	3.68935e-07	4.40452e-06	0.037,0.029	0.424,0.226	-0.292	RI	G74973_26782333-26782764	WTC.vs.WTX	chr11:26777811-26784678(+)	Os11g0664500	LOC_Os11g44310	NULL	NULL	Hypothetical conserved gene.	calmodulin binding protein, putative, expressed
24517	G74973	269	119	5.44898e-08	7.38965e-07	0.084,0.188	0.483,0.499	-0.355	RI	G74973_26782568-26783052	WTC.vs.WTX	chr11:26777811-26784678(+)	Os11g0664500	LOC_Os11g44310	NULL	NULL	Hypothetical conserved gene.	calmodulin binding protein, putative, expressed
24523	G76047	1427	119	9.57828e-08	1.25568e-06	0.02,0.0	0.369,0.25	-0.299	RI	G76047_2231248-2233527	WTC.vs.WTX	chr12:2231249-2234925(+)	Os12g0145400	LOC_Os12g05080	NULL	NULL	Protein of unknown function DUF231, plant domain containing protein.	PMR5, putative, expressed
24568	G40997	235	119	0	0	0.082,0.061	0.573,0.672	-0.551	RI	G40997_3675569-3676574	WTC.vs.WTX	chr06:3675570-3679002(-)	Os06g0172800	LOC_Os06g07600	NULL	NULL	Similar to alkaline alpha galactosidase 2.	uncharacterized glycosyltransferase, putative, expressed
24569	G40997	203	119	0	0	0.034,0.007	0.588,0.668	-0.608	RI	G40997_3676679-3677108	WTC.vs.WTX	chr06:3675570-3679002(-)	Os06g0172800	LOC_Os06g07600	NULL	NULL	Similar to alkaline alpha galactosidase 2.	uncharacterized glycosyltransferase, putative, expressed
24570	G40997	211	119	0	0	0.031,0.053	0.564,0.711	-0.595	RI	G40997_3676898-3678322	WTC.vs.WTX	chr06:3675570-3679002(-)	Os06g0172800	LOC_Os06g07600	NULL	NULL	Similar to alkaline alpha galactosidase 2.	uncharacterized glycosyltransferase, putative, expressed
24571	G40997	201	119	0	0	0.172,0.149	0.73,0.684	-0.547	RI	G40997_3676898-3679002	WTC.vs.WTX	chr06:3675570-3679002(-)	Os06g0172800	LOC_Os06g07600	NULL	NULL	Similar to alkaline alpha galactosidase 2.	uncharacterized glycosyltransferase, putative, expressed
24638	G78178	515	119	4.12619e-06	4.09854e-05	0.316,0.168	0.0,0.039	0.223	RI	G78178_11253345-11254809	WTC.vs.WTX	chr12:11242471-11260904(+)	Os12g0291000//Os12g0291033	LOC_Os12g19370	NULL//NULL	NULL//NULL	Similar to DNA-directed DNA polymerase family protein.//Hypothetical conserved gene.	DNA polymerase I family protein, expressed
24695	G31456	221	119	1.82427e-09	3.03148e-08	0.0,0.0	0.372,0.297	-0.335	RI	G31456_26703187-26703659	WTC.vs.WTX	chr04:26702289-26708922(+)	Os04g0534166//Os04g0534200	LOC_Os04g45170	NULL//NULL	NULL//NULL	Similar to OSIGBa0159I10.8 protein.//Protein kinase, core domain containing protein.	leucine-rich repeat family protein, putative, expressed
24709	G31456	249	119	1.88955e-07	2.37035e-06	0.065,0.066	0.385,0.201	-0.228	RI	G31456_26707352-26708740	WTC.vs.WTX	chr04:26702289-26708922(+)	Os04g0534166//Os04g0534200	LOC_Os04g45170	NULL//NULL	NULL//NULL	Similar to OSIGBa0159I10.8 protein.//Protein kinase, core domain containing protein.	leucine-rich repeat family protein, putative, expressed
24732	G3116	221	119	0.000119643	0.00086503	0.519,0.519	1.0,1.0	-0.481	RI	G3116_14391999-14394653	WTC.vs.WTX	chr01:14391999-14398598(-)	Os01g0356500	LOC_Os01g25440	NULL	NULL	Thiamin pyrophosphokinase, eukaryotic domain containing protein.	thiamin pyrophosphokinase 1, putative, expressed
24736	G3116	201	119	6.16732e-06	5.91977e-05	0.029,0.085	0.372,0.337	-0.298	RI	G3116_14395506-14397542	WTC.vs.WTX	chr01:14391999-14398598(-)	Os01g0356500	LOC_Os01g25440	NULL	NULL	Thiamin pyrophosphokinase, eukaryotic domain containing protein.	thiamin pyrophosphokinase 1, putative, expressed
24759	G33201	235	119	9.37028e-14	2.52353e-12	0.514,0.41	0.819,0.777	-0.336	RI	G33201_34423522-34423976	WTC.vs.WTX	chr04:34423523-34426383(+)	Os04g0674400	LOC_Os04g57810	NULL	NULL	Similar to Anamorsin (Cytokine induced apoptosis inhibitor 1) (CUA001). Splice isoform 2.	GA18008-PA, putative, expressed
24760	G33201	768	119	0	0	0.008,0.007	0.507,0.527	-0.51	RI	G33201_34423522-34424780	WTC.vs.WTX	chr04:34423523-34426383(+)	Os04g0674400	LOC_Os04g57810	NULL	NULL	Similar to Anamorsin (Cytokine induced apoptosis inhibitor 1) (CUA001). Splice isoform 2.	GA18008-PA, putative, expressed
24761	G33201	199	119	0	0	0.035,0.019	0.325,0.399	-0.335	RI	G33201_34424625-34424956	WTC.vs.WTX	chr04:34423523-34426383(+)	Os04g0674400	LOC_Os04g57810	NULL	NULL	Similar to Anamorsin (Cytokine induced apoptosis inhibitor 1) (CUA001). Splice isoform 2.	GA18008-PA, putative, expressed
24762	G33201	197	119	0	0	0.019,0.009	0.555,0.626	-0.577	RI	G33201_34424860-34425194	WTC.vs.WTX	chr04:34423523-34426383(+)	Os04g0674400	LOC_Os04g57810	NULL	NULL	Similar to Anamorsin (Cytokine induced apoptosis inhibitor 1) (CUA001). Splice isoform 2.	GA18008-PA, putative, expressed
24763	G33201	204	119	0	0	0.014,0.018	0.542,0.511	-0.51	RI	G33201_34425034-34425416	WTC.vs.WTX	chr04:34423523-34426383(+)	Os04g0674400	LOC_Os04g57810	NULL	NULL	Similar to Anamorsin (Cytokine induced apoptosis inhibitor 1) (CUA001). Splice isoform 2.	GA18008-PA, putative, expressed
24764	G33201	220	119	0	0	0.029,0.024	0.588,0.658	-0.597	RI	G33201_34425514-34426383	WTC.vs.WTX	chr04:34423523-34426383(+)	Os04g0674400	LOC_Os04g57810	NULL	NULL	Similar to Anamorsin (Cytokine induced apoptosis inhibitor 1) (CUA001). Splice isoform 2.	GA18008-PA, putative, expressed
24765	G1302	200	119	0	0	0.137,0.054	0.935,0.825	-0.784	RI	G1302_5507001-5508485	WTC.vs.WTX	chr01:5507002-5509548(+)	Os01g0201100	LOC_Os01g10440	NULL	NULL	Similar to xylosyltransferase oxt.	xylosyltransferase, putative, expressed
24816	G14458	1479	119	6.04925e-09	9.33433e-08	0.23,0.129	0.636,0.486	-0.381	RI	G14458_21987866-21991799	WTC.vs.WTX	chr02:21986707-21991799(-)	Os02g0573400	LOC_Os02g36400	NULL	NULL	Peptidase C19, ubiquitin carboxyl-terminal hydrolase 2 family protein.	ubiquitin carboxyl-terminal hydrolase domain containing protein, expressed
24821	G19273	482	119	3.78881e-07	4.51713e-06	0.436,0.612	1.0,1.0	-0.476	RI	G19273_7150336-7151340	WTC.vs.WTX	chr03:7147278-7151340(-)	Os03g0235700	LOC_Os03g13250	NULL	NULL	Similar to Peptide transporter 1.	peptide transporter PTR2, putative, expressed
24823	G62966	218	119	3.39601e-06	3.42152e-05	0.0,0.0	1.0,0.353	-0.676	RI	G62966_18163149-18163537	WTC.vs.WTX	chr09:18163150-18164657(+)	Os09g0474600	LOC_Os09g29870	NULL	NULL	NULL	expressed protein
24825	G62966	377	119	7.12751e-08	9.53018e-07	0.283,0.387	1.0,1.0	-0.665	RI	G62966_18163383-18164014	WTC.vs.WTX	chr09:18163150-18164657(+)	Os09g0474600	LOC_Os09g29870	NULL	NULL	NULL	expressed protein
24826	G62966	201	119	5.01997e-09	7.83709e-08	0.062,0.129	1.0,1.0	-0.904	RI	G62966_18163383-18164657	WTC.vs.WTX	chr09:18163150-18164657(+)	Os09g0474600	LOC_Os09g29870	NULL	NULL	NULL	expressed protein
24875	G49251	2183	119	7.73927e-06	7.28953e-05	1.0,1.0	0.682,0.766	0.276	RI	G49251_11593337-11597001	WTC.vs.WTX	chr07:11591999-11597001(-)	Os07g0296200	LOC_Os07g19560	NULL	NULL	Similar to predicted protein.	TATA-binding protein-associated factor 2N, putative, expressed
24929	G46369	509	119	0	0	0.0,0.0	0.351,0.319	-0.335	RI	G46369_29207383-29209024	WTC.vs.WTX	chr06:29207384-29211611(-)	Os06g0698300	LOC_Os06g48300	NULL	NULL	Protein phosphatase 2C family protein.	protein phosphatase 2C, putative, expressed
24930	G46369	277	119	1.39127e-10	2.66323e-09	0.03,0.041	0.563,0.436	-0.464	RI	G46369_29208949-29209274	WTC.vs.WTX	chr06:29207384-29211611(-)	Os06g0698300	LOC_Os06g48300	NULL	NULL	Protein phosphatase 2C family protein.	protein phosphatase 2C, putative, expressed
24931	G46369	238	119	1.60794e-06	1.71393e-05	0.0,0.0	0.194,0.269	-0.232	RI	G46369_29209182-29209480	WTC.vs.WTX	chr06:29207384-29211611(-)	Os06g0698300	LOC_Os06g48300	NULL	NULL	Protein phosphatase 2C family protein.	protein phosphatase 2C, putative, expressed
24932	G46369	340	119	6.30607e-14	1.73005e-12	0.104,0.027	0.53,0.564	-0.481	RI	G46369_29207383-29209860	WTC.vs.WTX	chr06:29207384-29211611(-)	Os06g0698300	LOC_Os06g48300	NULL	NULL	Protein phosphatase 2C family protein.	protein phosphatase 2C, putative, expressed
24934	G46369	225	119	4.60898e-12	1.05044e-10	0.0,0.066	0.48,0.604	-0.509	RI	G46369_29207383-29210065	WTC.vs.WTX	chr06:29207384-29211611(-)	Os06g0698300	LOC_Os06g48300	NULL	NULL	Protein phosphatase 2C family protein.	protein phosphatase 2C, putative, expressed
24935	G46369	234	119	1.25455e-14	3.70293e-13	0.0,0.0	0.583,0.536	-0.559	RI	G46369_29209966-29210308	WTC.vs.WTX	chr06:29207384-29211611(-)	Os06g0698300	LOC_Os06g48300	NULL	NULL	Protein phosphatase 2C family protein.	protein phosphatase 2C, putative, expressed
24936	G46369	529	119	3.21188e-10	5.84789e-09	0.0,0.0	0.73,0.547	-0.639	RI	G46369_29210180-29211611	WTC.vs.WTX	chr06:29207384-29211611(-)	Os06g0698300	LOC_Os06g48300	NULL	NULL	Protein phosphatase 2C family protein.	protein phosphatase 2C, putative, expressed
25002	G75632	525	119	2.28404e-05	0.000194033	0.169,0.017	0.463,0.773	-0.525	RI	G75632_29000136-29000843	WTC.vs.WTX	chr11:28989431-29000913(-)	Os11g0708600	LOC_Os11g48090	NULL	NULL	Similar to ATP-dependent DNA helicase, RecQ family protein, expressed.	helicase conserved C-terminal domain containing protein, expressed
25013	G76610	1263	119	7.25005e-07	8.2048e-06	0.22,0.32	1.0,1.0	-0.73	RI	G76610_4816165-4817804	WTC.vs.WTX	chr12:4814486-4818503(-)	Os12g0194100	LOC_Os12g09220	NULL	NULL	Conserved hypothetical protein.	expressed protein
25117	G33555	879	119	0	0	0.119,0.025	0.592,0.787	-0.618	RI	G33555_446348-447428	WTC.vs.WTX	chr05:446349-449374(+)	Os05g0107900//Os05g0108050	LOC_Os05g01730	NULL//NULL	NULL//NULL	Similar to Protein DEHYDRATION-INDUCED 19 homolog 6.//Hypothetical protein.	drought induced 19 protein, putative, expressed
25119	G33555	530	119	0	0	0.078,0.036	0.443,0.606	-0.467	RI	G33555_446348-447917	WTC.vs.WTX	chr05:446349-449374(+)	Os05g0107900//Os05g0108050	LOC_Os05g01730	NULL//NULL	NULL//NULL	Similar to Protein DEHYDRATION-INDUCED 19 homolog 6.//Hypothetical protein.	drought induced 19 protein, putative, expressed
25120	G33555	277	119	3.33067e-16	1.13315e-14	0.091,0.07	0.548,0.779	-0.583	RI	G33555_447315-448320	WTC.vs.WTX	chr05:446349-449374(+)	Os05g0107900//Os05g0108050	LOC_Os05g01730	NULL//NULL	NULL//NULL	Similar to Protein DEHYDRATION-INDUCED 19 homolog 6.//Hypothetical protein.	drought induced 19 protein, putative, expressed
25121	G33555	226	119	2.55351e-15	8.07142e-14	0.017,0.129	0.538,0.683	-0.538	RI	G33555_448075-449374	WTC.vs.WTX	chr05:446349-449374(+)	Os05g0107900//Os05g0108050	LOC_Os05g01730	NULL//NULL	NULL//NULL	Similar to Protein DEHYDRATION-INDUCED 19 homolog 6.//Hypothetical protein.	drought induced 19 protein, putative, expressed
25256	G17219	236	119	0	0	0.02,0.0	0.779,0.691	-0.725	RI	G17219_34349262-34349856	WTC.vs.WTX	chr02:34348582-34349856(+)	Os02g0805100	LOC_Os02g56120	IAA9	NULL	Similar to Auxin-responsive protein IAA12 (Indoleacetic acid-induced protein 12) (BODENLOS protein).	OsIAA9 - Auxin-responsive Aux/IAA gene family member, expressed
25303	G11419	267	119	9.12558e-09	1.37646e-07	0.013,0.016	0.197,0.247	-0.208	RI	G11419_7986967-7987907	WTC.vs.WTX	chr02:7985588-7988999(+)	Os02g0241200	LOC_Os02g14490	NULL	NULL	Myb-like DNA-binding domain, SHAQKYF class domain containing protein.	MYB family transcription factor, putative, expressed
25304	G11419	212	119	8.60358e-05	0.000644292	0.036,0.029	0.147,0.36	-0.221	RI	G11419_7987176-7987907	WTC.vs.WTX	chr02:7985588-7988999(+)	Os02g0241200	LOC_Os02g14490	NULL	NULL	Myb-like DNA-binding domain, SHAQKYF class domain containing protein.	MYB family transcription factor, putative, expressed
25371	G76197	2053	119	0	0	0.026,0.03	0.278,0.257	-0.24	RI	G76197_2932076-2934772	WTC.vs.WTX	chr12:2927823-2934772(+)	Os12g0158600	LOC_Os12g06180	NULL	NULL	TB2/DP1 and HVA22 related protein family protein.	HVA22, putative, expressed
25372	G76197	2056	119	4.14087e-08	5.72816e-07	0.192,0.298	0.897,0.675	-0.541	RI	G76197_2932076-2934772	WTC.vs.WTX	chr12:2927823-2934772(+)	Os12g0158600	LOC_Os12g06180	NULL	NULL	TB2/DP1 and HVA22 related protein family protein.	HVA22, putative, expressed
25420	G36561	1668	119	8.11068e-08	1.07327e-06	1.0,1.0	0.621,0.294	0.542	RI	G36561_14589575-14593800	WTC.vs.WTX	chr05:14587893-14593800(-)	Os05g0316000	LOC_Os05g25180	NULL	NULL	Zinc finger, RING/FYVE/PHD-type domain containing protein.	zinc finger, C3HC4 type family protein, expressed
25423	G39679	701	119	0	0	0.012,0.017	0.329,0.368	-0.334	RI	G39679_28334744-28335675	WTC.vs.WTX	chr05:28334745-28339606(+)	Os05g0569300	LOC_Os05g49420	BZIP45	b-ZIP TRANSCRIPTION FACTOR 45	Similar to G-box binding factor 1.	transcription factor, putative, expressed
25443	G29742	242	119	3.18889e-07	3.85409e-06	0.0,0.016	0.121,0.301	-0.203	RI	G29742_19411415-19413739	WTC.vs.WTX	chr04:19411416-19418731(+)	Os04g0394700	LOC_Os04g32370	NULL	NULL	BAR domain containing protein.	hydroxyproline-rich glycoprotein family protein, putative, expressed
25519	G9162	742	119	8.29773e-06	7.76053e-05	0.267,0.262	0.505,0.442	-0.209	RI	G9162_41510184-41511173	WTC.vs.WTX	chr01:41510185-41519730(+)	Os01g0944200	LOC_Os01g71630	NULL	NULL	Ribonuclease H-like domain containing protein.	expressed protein
25544	G32694	200	119	2.44896e-10	4.53983e-09	0.041,0.02	0.242,0.221	-0.201	RI	G32694_32173517-32174250	WTC.vs.WTX	chr04:32173518-32182246(-)	Os04g0631800//Os04g0632100	LOC_Os04g53994//LOC_Os04g53998	RLCK162//RLCK163	RECEPTOR-LIKE CYTOPLASMIC KINASE 162//RECEPTOR-LIKE CYTOPLASMIC KINASE 163	Similar to H0105C05.10 protein.//S-locus receptor-like kinase RLK13.	kinase, putative, expressed//kinase, putative, expressed
25545	G32694	211	119	4.03011e-14	1.12761e-12	0.063,0.039	0.38,0.278	-0.278	RI	G32694_32173517-32174580	WTC.vs.WTX	chr04:32173518-32182246(-)	Os04g0631800//Os04g0632100	LOC_Os04g53994//LOC_Os04g53998	RLCK162//RLCK163	RECEPTOR-LIKE CYTOPLASMIC KINASE 162//RECEPTOR-LIKE CYTOPLASMIC KINASE 163	Similar to H0105C05.10 protein.//S-locus receptor-like kinase RLK13.	kinase, putative, expressed//kinase, putative, expressed
25546	G32694	222	119	1.50181e-11	3.23341e-10	0.014,0.071	0.386,0.315	-0.308	RI	G32694_32174099-32174894	WTC.vs.WTX	chr04:32173518-32182246(-)	Os04g0631800//Os04g0632100	LOC_Os04g53994//LOC_Os04g53998	RLCK162//RLCK163	RECEPTOR-LIKE CYTOPLASMIC KINASE 162//RECEPTOR-LIKE CYTOPLASMIC KINASE 163	Similar to H0105C05.10 protein.//S-locus receptor-like kinase RLK13.	kinase, putative, expressed//kinase, putative, expressed
[truncated: 5,561 more rows]
