# Supplementary material for: Overlapping roles of spliceosomal components SF3B1 and PHF5A in rice splicing regulation
Source: Commun Biol. 2021 May 5;4:529. doi: 10.1038/s42003-021-02051-y (PMC8100303; doi:10.1038/s42003-021-02051-y)
Supplement: Supplementary file 6 — Supplementary Data 3 [file 42003_2021_2051_MOESM6_ESM.xlsx]

## Sheet: WTX-vs-WTC_diff_expressed
	Name	baseMean	log2FoldChange	lfcSE	stat	pvalue	padj
Os03g0230300	Os03g0230300	3056.38	5.88149	0.274101	21.4574	3.89606e-102	1.07255e-97
Os05g0194500	Os05g0194500	954.697	5.65889	0.28315	19.9855	7.36811e-89	1.01418e-84
Os09g0442400	Os09g0442400	1247.38	6.52657	0.340435	19.1713	6.43283e-82	5.90298e-78
Os01g0510200	Os01g0510200	2236.41	6.52894	0.353423	18.4734	3.37851e-76	2.32517e-72
Os02g0318100	Os02g0318100	1023.44	6.09013	0.333111	18.2826	1.13817e-74	6.26655e-71
Os03g0776900	Os03g0776900	1348.63	5.32478	0.303215	17.5611	4.89241e-69	2.24472e-65
Os08g0155900	Os08g0155900	1355.76	7.1055	0.407061	17.4556	3.11905e-68	1.22663e-64
Os10g0553300	Os10g0553300	3056.17	4.1931	0.246498	17.0107	6.84345e-65	2.35492e-61
Os07g0564500	Os07g0564500	983.175	7.80838	0.466298	16.7455	6.1096e-63	1.86879e-59
Os01g0627967	Os01g0627967	1127.58	6.95998	0.422829	16.4605	7.05035e-61	1.94089e-57
Os09g0309700	Os09g0309700	1044.85	3.88691	0.238747	16.2804	1.35887e-59	3.40075e-56
Os03g0151500	Os03g0151500	1125.35	8.14051	0.529177	15.3833	2.11793e-53	4.85872e-50
Os01g0280500	Os01g0280500	1256.38	9.95586	0.650976	15.2938	8.41569e-53	1.78212e-49
Os01g0734800	Os01g0734800	959.015	5.08125	0.336466	15.1018	1.57559e-51	3.09818e-48
Os05g0197300	Os05g0197300	383.678	4.66219	0.31369	14.8624	5.77921e-50	1.06064e-46
Os01g0638000	Os01g0638000	1353.15	7.07949	0.479062	14.7778	2.03658e-49	3.50407e-46
Os08g0156000	Os08g0156000	901.522	5.69958	0.389175	14.6453	1.4442e-48	2.33866e-45
Os04g0373400	Os04g0373400	1270.89	4.35973	0.307126	14.1952	9.80535e-46	1.49962e-42
Os05g0395400	Os05g0395400	397.086	5.64901	0.400047	14.1209	2.82516e-45	4.09336e-42
Os01g0588100	Os01g0588100	977.547	-9.81411	0.71624	-13.7023	9.83958e-43	1.35437e-39
Os01g0954000	Os01g0954000	360.281	3.919	0.287616	13.6258	2.81357e-42	3.68832e-39
Os07g0593400	Os07g0593400	249.242	6.23301	0.459515	13.5643	6.51952e-42	8.158e-39
Os05g0412800	Os05g0412800	1117.29	3.09049	0.228973	13.4972	1.62512e-41	1.94512e-38
Os04g0600200	Os04g0600200	1013.2	4.78013	0.356857	13.3951	6.46142e-41	7.41152e-38
Os02g0745100	Os02g0745100	4953.09	-5.70196	0.430493	-13.2452	4.81094e-40	5.29761e-37
Os06g0697500	Os06g0697500	410.255	6.1005	0.463894	13.1506	1.68749e-39	1.78673e-36
Os11g0151500	Os11g0151500	350.544	-5.73774	0.43719	-13.1241	2.39512e-39	2.44205e-36
Os07g0635500	Os07g0635500	2191.76	4.07957	0.312923	13.0369	7.5419e-39	7.41503e-36
Os10g0527400	Os10g0527400	2831.7	6.55074	0.506275	12.9391	2.70792e-38	2.57056e-35
Os12g0478200	Os12g0478200	491.724	5.67469	0.438697	12.9353	2.84358e-38	2.60936e-35
Os11g0127600	Os11g0127600	543.556	6.35131	0.493294	12.8753	6.19949e-38	5.50535e-35
Os03g0841600	Os03g0841600	510.22	5.14573	0.400806	12.8384	9.9858e-38	8.5906e-35
Os08g0412700	Os08g0412700	773.036	5.85196	0.456223	12.827	1.15772e-37	9.65781e-35
Os04g0600300	Os04g0600300	777.563	6.87181	0.548448	12.5296	5.14422e-36	4.16516e-33
Os10g0344000	Os10g0344000	464.503	6.03382	0.484504	12.4536	1.33685e-35	1.05149e-32
Os10g0529500	Os10g0529500	1135.86	5.3557	0.430761	12.4331	1.72725e-35	1.32082e-32
Os02g0306401	Os02g0306401	676.907	-4.43155	0.356872	-12.4177	2.09408e-35	1.55805e-32
Os03g0724600	Os03g0724600	231.746	4.5562	0.367449	12.3995	2.62898e-35	1.90456e-32
Os02g0300700	Os02g0300700	1811.01	3.77145	0.305694	12.3373	5.70101e-35	4.02418e-32
Os06g0146800	Os06g0146800	770.439	6.44514	0.533701	12.0763	1.40884e-33	9.69596e-31
Os05g0114700	Os05g0114700	6462.91	-3.3826	0.280791	-12.0467	2.01891e-33	1.35557e-30
Os09g0367700	Os09g0367700	1314.63	4.61487	0.384094	12.015	2.96517e-33	1.94353e-30
Os04g0685700	Os04g0685700	257.202	3.65963	0.308217	11.8736	1.62393e-32	1.03965e-29
Os01g0155000	Os01g0155000	1419.91	5.39651	0.45698	11.8091	3.50399e-32	2.1923e-29
Os01g0850900	Os01g0850900	840.001	3.32081	0.283672	11.7065	1.18019e-31	7.21985e-29
Os08g0108700	Os08g0108700	479.671	-8.56456	0.743351	-11.5216	1.02727e-30	6.14779e-28
Os06g0592500	Os06g0592500	490.522	6.2022	0.539475	11.4967	1.37008e-30	8.02489e-28
Os01g0307686	Os01g0307686	508.553	7.0451	0.615881	11.4391	2.66707e-30	1.52962e-27
Os11g0184900	Os11g0184900	1572.13	2.95637	0.263142	11.2349	2.74879e-29	1.54432e-26
Os01g0373700	Os01g0373700	246.528	6.39949	0.570836	11.2107	3.61175e-29	1.98856e-26
Os01g0314800	Os01g0314800	3586.06	5.5155	0.493962	11.1658	5.99173e-29	3.23424e-26
Os08g0169100	Os08g0169100	141.905	6.54679	0.586461	11.1632	6.17193e-29	3.26745e-26
Os12g0191601	Os12g0191601	230.349	6.71464	0.604651	11.105	1.1865e-28	6.16287e-26
Os07g0605800	Os07g0605800	351.492	5.79343	0.522392	11.0902	1.39986e-28	7.13645e-26
Os02g0131800	Os02g0131800	333.043	-5.39557	0.487241	-11.0737	1.68247e-28	8.4212e-26
Os10g0390701	Os10g0390701	979.093	-2.52247	0.229143	-11.0083	3.48646e-28	1.71391e-25
Os08g0307601	Os08g0307601	178.786	4.02671	0.366115	10.9985	3.88669e-28	1.87713e-25
Os03g0794200	Os03g0794200	227.336	4.10899	0.374176	10.9814	4.6937e-28	2.22781e-25
Os01g0609300	Os01g0609300	4525.89	5.12923	0.469139	10.9333	7.99095e-28	3.72852e-25
Os02g0662000	Os02g0662000	1970.53	-4.88742	0.449661	-10.8691	1.61776e-27	7.42253e-25
Os03g0247900	Os03g0247900	923.736	3.20696	0.298377	10.748	6.05587e-27	2.73298e-24
Os07g0509800	Os07g0509800	1153.63	3.60113	0.335349	10.7384	6.71629e-27	2.98214e-24
Os08g0141400	Os08g0141400	1632.49	4.49798	0.421816	10.6634	1.51031e-26	6.59957e-24
Os08g0120600	Os08g0120600	554.464	4.06054	0.381063	10.6558	1.63809e-26	7.04611e-24
Os08g0462900	Os08g0462900	218.896	-4.95653	0.465752	-10.642	1.90027e-26	8.04807e-24
Os04g0674400	Os04g0674400	762.292	2.69684	0.254123	10.6123	2.61224e-26	1.08958e-23
Os02g0805100	Os02g0805100	427.634	4.58488	0.432739	10.595	3.14287e-26	1.29134e-23
Os04g0514600	Os04g0514600	473.568	3.19508	0.302131	10.5752	3.88494e-26	1.57277e-23
Os05g0104700	Os05g0104700	318.21	4.03881	0.382847	10.5494	5.11268e-26	2.03981e-23
Os11g0495400	Os11g0495400	244.313	7.67914	0.729053	10.533	6.08396e-26	2.39265e-23
Os04g0204100	Os04g0204100	514.205	9.74106	0.932983	10.4408	1.6149e-25	6.2615e-23
Os07g0182100	Os07g0182100	3695.32	1.88351	0.181109	10.3999	2.48222e-25	9.4907e-23
Os07g0192000	Os07g0192000	1544.7	4.30235	0.413991	10.3924	2.68577e-25	1.01283e-22
Os03g0820300	Os03g0820300	112.881	6.54629	0.63046	10.3834	2.95207e-25	1.09821e-22
Os02g0584700	Os02g0584700	330.331	3.38464	0.32921	10.2811	8.57609e-25	3.14788e-22
Os03g0757600	Os03g0757600	541.32	5.09069	0.500087	10.1796	2.44521e-24	8.85713e-22
Os05g0194900	Os05g0194900	201.994	5.26666	0.518515	10.1572	3.07844e-24	1.1006e-21
Os06g0600700	Os06g0600700	484.117	2.95144	0.294851	10.0099	1.37864e-23	4.8657e-21
Os04g0628100	Os04g0628100	7783.22	2.42289	0.242151	10.0057	1.43836e-23	5.01224e-21
Os11g0601950	Os11g0601950	162.333	5.60502	0.560838	9.99399	1.61923e-23	5.57197e-21
Os09g0324400	Os09g0324400	204.827	4.9285	0.493525	9.98632	1.74952e-23	5.94598e-21
Os07g0526400	Os07g0526400	471.809	5.92283	0.594314	9.96581	2.15104e-23	7.22145e-21
Os02g0782900	Os02g0782900	499.128	-3.92041	0.394117	-9.94733	2.59028e-23	8.48902e-21
Os03g0790500	Os03g0790500	357.307	6.18239	0.621453	9.94829	2.56541e-23	8.48902e-21
Os11g0557800	Os11g0557800	354.699	-3.82029	0.384743	-9.92946	3.09925e-23	1.00375e-20
Os04g0649500	Os04g0649500	579.349	-3.48063	0.35086	-9.9203	3.39722e-23	1.08747e-20
Os12g0161500	Os12g0161500	151.545	6.8561	0.693687	9.88356	4.9058e-23	1.55232e-20
Os01g0639600	Os01g0639600	309.585	4.15701	0.421057	9.87278	5.46272e-23	1.7089e-20
Os04g0615200	Os04g0615200	777.682	2.83834	0.288449	9.84001	7.57057e-23	2.34169e-20
Os06g0239700	Os06g0239700	672.069	2.74682	0.280338	9.79826	1.14538e-22	3.50346e-20
Os01g0952800	Os01g0952800	640.902	-4.49109	0.460023	-9.76275	1.62683e-22	4.92142e-20
Os10g0525800	Os10g0525800	103.02	4.00577	0.411528	9.73388	2.16177e-22	6.46863e-20
Os11g0700500	Os11g0700500	658.607	-4.51924	0.464395	-9.73147	2.2136e-22	6.53965e-20
Os12g0134900	Os12g0134900	177.321	5.26662	0.541244	9.73059	2.23302e-22	6.53965e-20
Os08g0387050	Os08g0387050	245.366	3.83525	0.395046	9.70838	2.77724e-22	8.04785e-20
Os02g0313700	Os02g0313700	809.707	2.16035	0.222832	9.69496	3.16763e-22	9.08352e-20
Os04g0339400	Os04g0339400	1268.03	3.79937	0.39264	9.67648	3.79561e-22	1.07721e-19
Os10g0528300	Os10g0528300	3100.09	3.48417	0.362729	9.60544	7.58369e-22	2.13032e-19
Os09g0513200	Os09g0513200	261.72	-4.06452	0.423363	-9.60056	7.95077e-22	2.21088e-19
Os03g0307200	Os03g0307200	1908.36	-4.32158	0.450245	-9.59829	8.12837e-22	2.23766e-19
Os11g0600600	Os11g0600600	727.868	-2.42684	0.253064	-9.58985	8.82128e-22	2.40437e-19
Os05g0527000	Os05g0527000	205.488	7.96383	0.832049	9.57135	1.05515e-21	2.8362e-19
Os12g0114000	Os12g0114000	160.723	3.74623	0.391424	9.57077	1.06117e-21	2.8362e-19
Os07g0604550	Os07g0604550	199.497	2.92284	0.306538	9.53499	1.49893e-21	3.9677e-19
Os10g0547500	Os10g0547500	266.829	-4.71688	0.495066	-9.52778	1.60677e-21	4.21263e-19
Os02g0575000	Os02g0575000	705.429	4.90381	0.514855	9.52466	1.65591e-21	4.30052e-19
Os04g0684300	Os04g0684300	122.992	-3.59288	0.377735	-9.51163	1.87691e-21	4.82892e-19
Os10g0573900	Os10g0573900	1525.89	1.62344	0.170775	9.50631	1.97554e-21	5.0356e-19
Os02g0290500	Os02g0290500	1057.94	2.55789	0.269131	9.50423	2.01526e-21	5.08973e-19
Os02g0519700	Os02g0519700	1243.82	-3.36412	0.355235	-9.47013	2.79496e-21	6.99477e-19
Os08g0508000	Os08g0508000	207.077	5.50113	0.581277	9.46387	2.96764e-21	7.36e-19
Os03g0152000	Os03g0152000	651.614	4.44912	0.471315	9.43981	3.73465e-21	9.17957e-19
Os01g0267600	Os01g0267600	378.943	2.46428	0.261387	9.42773	4.19059e-21	1.02091e-18
Os11g0135900	Os11g0135900	334.464	2.90769	0.308622	9.42153	4.44541e-21	1.07349e-18
Os02g0803300	Os02g0803300	432.958	2.77804	0.295207	9.41047	4.93911e-21	1.18234e-18
Os06g0336150	Os06g0336150	17.5204	-30.4671	3.24277	-9.39539	5.70069e-21	1.35288e-18
Os05g0550800	Os05g0550800	161.477	3.66443	0.391235	9.36632	7.51039e-21	1.76712e-18
Os07g0638100	Os07g0638100	1484.53	3.03478	0.324794	9.3437	9.30227e-21	2.17019e-18
Os01g0740700	Os01g0740700	118.446	5.29729	0.568609	9.31621	1.20568e-20	2.78918e-18
Os11g0210201	Os11g0210201	475.765	4.98873	0.53585	9.30995	1.2789e-20	2.9339e-18
Os01g0740500	Os01g0740500	541.539	-2.31539	0.249102	-9.29496	1.47268e-20	3.35054e-18
Os07g0516300	Os07g0516300	218.377	4.11322	0.443066	9.28353	1.63958e-20	3.69966e-18
Os01g0719000	Os01g0719000	358.794	3.05481	0.330158	9.25258	2.19138e-20	4.86505e-18
Os06g0575400	Os06g0575400	213.847	-3.70284	0.400165	-9.25328	2.17716e-20	4.86505e-18
Os10g0195250	Os10g0195250	523.148	-4.35323	0.471205	-9.23851	2.49958e-20	5.50487e-18
Os01g0214500	Os01g0214500	417.032	3.75722	0.406876	9.23432	2.5993e-20	5.67907e-18
Os09g0255400	Os09g0255400	202.968	4.21311	0.457319	9.21263	3.18222e-20	6.89789e-18
Os01g0930200	Os01g0930200	1745.69	1.59934	0.174817	9.14866	5.76422e-20	1.23971e-17
Os01g0597800	Os01g0597800	431.631	4.66295	0.510165	9.14009	6.24016e-20	1.33167e-17
Os04g0111200	Os04g0111200	2107.04	2.50092	0.274034	9.12628	7.08929e-20	1.50124e-17
Os03g0310800	Os03g0310800	593.703	2.54149	0.278606	9.12216	7.3639e-20	1.54749e-17
Os02g0772000	Os02g0772000	75.867	4.17699	0.458483	9.11046	8.20325e-20	1.71081e-17
Os04g0521100	Os04g0521100	67.2454	-3.63283	0.399337	-9.09716	9.2727e-20	1.91931e-17
Os05g0531100	Os05g0531100	471.027	3.02489	0.332712	9.09164	9.75545e-20	2.00416e-17
Os02g0146600	Os02g0146600	5394.93	1.2506	0.137629	9.08676	1.02032e-19	2.08063e-17
Os03g0830500	Os03g0830500	225.114	5.16486	0.568463	9.08566	1.0307e-19	2.08634e-17
Os12g0123800	Os12g0123800	204.436	5.48544	0.605567	9.05836	1.32432e-19	2.6611e-17
Os08g0156100	Os08g0156100	263.524	8.22503	0.909106	9.04738	1.46443e-19	2.92132e-17
Os05g0561400	Os05g0561400	197.687	-4.33407	0.482509	-8.98234	2.65058e-19	5.24949e-17
Os09g0341500	Os09g0341500	129.951	5.49582	0.612334	8.97521	2.82806e-19	5.56097e-17
Os11g0138300	Os11g0138300	144.352	4.20076	0.469383	8.94952	3.57019e-19	6.97048e-17
Os06g0507300	Os06g0507300	111.19	6.14794	0.695396	8.84092	9.49311e-19	1.84039e-16
Os03g0760200	Os03g0760200	1253.15	3.22013	0.364487	8.83468	1.00382e-18	1.93245e-16
Os01g0373800	Os01g0373800	110.58	5.75316	0.652258	8.82037	1.14086e-18	2.18102e-16
Os11g0262600	Os11g0262600	186.05	-4.61072	0.524465	-8.79129	1.47858e-18	2.80715e-16
Os05g0241100	Os05g0241100	401.96	2.85518	0.324823	8.78997	1.49604e-18	2.82085e-16
Os05g0389800	Os05g0389800	146.372	7.73804	0.880582	8.78742	1.53035e-18	2.86592e-16
Os04g0397400	Os04g0397400	416.878	2.59715	0.296515	8.75893	1.97113e-18	3.64183e-16
Os06g0724500	Os06g0724500	689.79	1.72734	0.197203	8.7592	1.96638e-18	3.64183e-16
Os09g0454600	Os09g0454600	301.608	4.73486	0.540801	8.75528	2.03597e-18	3.73655e-16
Os06g0486900	Os06g0486900	516.411	5.98774	0.684126	8.7524	2.08869e-18	3.80792e-16
Os02g0183900	Os02g0183900	144.822	3.38788	0.391224	8.6597	4.72996e-18	8.56651e-16
Os02g0181300	Os02g0181300	888.033	4.00682	0.463297	8.6485	5.21822e-18	9.38905e-16
Os11g0704800	Os11g0704800	631.489	2.3167	0.268097	8.64128	5.55878e-18	9.93687e-16
Os02g0584800	Os02g0584800	468.327	3.35383	0.388341	8.63629	5.80672e-18	1.03131e-15
Os06g0662550	Os06g0662550	262.982	4.95151	0.576119	8.59459	8.35618e-18	1.4746e-15
Os01g0975300	Os01g0975300	3937.77	-4.35431	0.506999	-8.5884	8.81861e-18	1.54629e-15
Os04g0608800	Os04g0608800	886.336	1.86317	0.217166	8.57948	9.53063e-18	1.66056e-15
Os12g0137700	Os12g0137700	148.431	-4.38363	0.511315	-8.57325	1.00604e-17	1.74184e-15
Os03g0743800	Os03g0743800	133.694	5.23238	0.610445	8.57141	1.02225e-17	1.75885e-15
Os01g0246700	Os01g0246700	578.064	2.79645	0.326753	8.5583	1.14546e-17	1.95859e-15
Os08g0448000	Os08g0448000	265.029	3.59315	0.420019	8.55472	1.18159e-17	2.0079e-15
Os12g0259800	Os12g0259800	98.1876	-4.65883	0.544713	-8.55282	1.20112e-17	2.02857e-15
Os04g0618200	Os04g0618200	1486.84	1.56928	0.183665	8.54424	1.29385e-17	2.17185e-15
Os02g0704600	Os02g0704600	1258.87	1.64363	0.19392	8.47586	2.33347e-17	3.89321e-15
Os06g0147250	Os06g0147250	203.981	4.48516	0.529315	8.47353	2.38069e-17	3.94807e-15
Os01g0944100	Os01g0944100	442.963	3.88071	0.458267	8.46822	2.49168e-17	4.10739e-15
Os01g0371500	Os01g0371500	236.497	-4.25983	0.503419	-8.46181	2.63263e-17	4.3139e-15
Os05g0506000	Os05g0506000	589.441	2.35369	0.278228	8.45957	2.68367e-17	4.37153e-15
Os08g0557600	Os08g0557600	3862.25	3.05454	0.361163	8.45749	2.73198e-17	4.42405e-15
Os12g0639500	Os12g0639500	278.799	4.59257	0.544296	8.43763	3.23826e-17	5.21322e-15
Os10g0386300	Os10g0386300	93.2773	5.6172	0.66633	8.43007	3.45459e-17	5.52915e-15
Os06g0200600	Os06g0200600	113.601	4.9298	0.585113	8.42537	3.59598e-17	5.72219e-15
Os02g0134200	Os02g0134200	69.8881	3.86702	0.459424	8.4171	3.85913e-17	6.10563e-15
Os01g0495701	Os01g0495701	202.032	-3.91276	0.465345	-8.4083	4.15992e-17	6.54391e-15
Os01g0959750	Os01g0959750	212.179	3.17569	0.377739	8.40711	4.20246e-17	6.54981e-15
Os02g0111800	Os02g0111800	82.15	-5.25826	0.625473	-8.40686	4.21126e-17	6.54981e-15
Os08g0457400	Os08g0457400	160.169	3.38596	0.404762	8.3653	5.99608e-17	9.27338e-15
Os01g0816100	Os01g0816100	1583.89	5.09355	0.610378	8.34491	7.12669e-17	1.09604e-14
Os01g0160800	Os01g0160800	250.911	4.48417	0.537405	8.3441	7.17572e-17	1.09745e-14
Os06g0649000	Os06g0649000	179.813	5.70539	0.685561	8.32222	8.63331e-17	1.31307e-14
Os05g0141700	Os05g0141700	488.708	2.29295	0.275801	8.31379	9.26944e-17	1.40208e-14
Os01g0648500	Os01g0648500	192.833	1.77025	0.213701	8.28378	1.19327e-16	1.79506e-14
Os05g0530400	Os05g0530400	180.647	4.40289	0.532231	8.27253	1.31148e-16	1.96215e-14
Os01g0521600	Os01g0521600	123.431	-5.98397	0.723548	-8.27031	1.33608e-16	1.98815e-14
Os09g0517200	Os09g0517200	789.287	4.54652	0.550355	8.26108	1.44365e-16	2.13668e-14
Os01g0783500	Os01g0783500	1054.04	1.44899	0.175502	8.25626	1.50309e-16	2.21276e-14
Os07g0629500	Os07g0629500	125.747	5.71448	0.692727	8.24925	1.59389e-16	2.33394e-14
Os08g0331900	Os08g0331900	265.576	3.05751	0.371191	8.23702	1.76549e-16	2.57154e-14
Os02g0572600	Os02g0572600	595.943	-3.35303	0.407319	-8.23194	1.84205e-16	2.66893e-14
Os11g0114300	Os11g0114300	164.025	3.42313	0.416055	8.22759	1.91024e-16	2.75324e-14
Os09g0323000	Os09g0323000	460.354	1.34036	0.163154	8.2153	2.1163e-16	3.03436e-14
Os04g0244800	Os04g0244800	1336.27	2.82723	0.344301	8.21153	2.18387e-16	3.11501e-14
Os06g0683400	Os06g0683400	273.313	2.63273	0.320998	8.2017	2.3702e-16	3.36337e-14
Os03g0180900	Os03g0180900	882.543	4.43845	0.541674	8.19396	2.52777e-16	3.55043e-14
Os06g0289200	Os06g0289200	117.398	3.70944	0.452705	8.19395	2.52782e-16	3.55043e-14
Os05g0343400	Os05g0343400	4627.26	3.16141	0.386294	8.18395	2.74682e-16	3.83844e-14
Os03g0401100	Os03g0401100	2596.23	-3.82967	0.468013	-8.18281	2.7729e-16	3.85531e-14
Os02g0650300	Os02g0650300	408.271	-6.00544	0.735027	-8.17037	3.07436e-16	4.25296e-14
Os05g0258400	Os05g0258400	242.362	-4.52174	0.553729	-8.16599	3.18804e-16	4.38818e-14
Os02g0738100	Os02g0738100	53.7796	4.48087	0.550532	8.13917	3.97995e-16	5.45095e-14
Os06g0200250	Os06g0200250	65.83	3.81011	0.468311	8.13586	4.09027e-16	5.57431e-14
Os04g0627900	Os04g0627900	97.5978	7.87988	0.970893	8.11611	4.81348e-16	6.5276e-14
Os03g0561400	Os03g0561400	103.55	4.68218	0.577346	8.10983	5.0692e-16	6.84068e-14
Os10g0139700	Os10g0139700	544.683	3.77452	0.465724	8.10464	5.29038e-16	7.10433e-14
Os09g0297000	Os09g0297000	1093.73	1.20331	0.148595	8.09787	5.59296e-16	7.4742e-14
Os09g0515550	Os09g0515550	63.1483	5.51434	0.681652	8.08967	5.98248e-16	7.95612e-14
Os01g0283500	Os01g0283500	315.987	2.01512	0.249176	8.08713	6.10892e-16	8.08522e-14
Os02g0448000	Os02g0448000	166.106	-2.09362	0.258949	-8.08506	6.21355e-16	8.18435e-14
Os06g0206000	Os06g0206000	96.0738	-2.53974	0.31424	-8.08217	6.36269e-16	8.34088e-14
Os02g0592400	Os02g0592400	1417.95	1.95133	0.241456	8.0815	6.39768e-16	8.347e-14
Os03g0856000	Os03g0856000	507.52	-1.81045	0.224614	-8.06028	7.61184e-16	9.88427e-14
Os04g0301700	Os04g0301700	323.492	2.40776	0.300743	8.00603	1.18467e-15	1.53112e-13
Os07g0639000	Os07g0639000	280.661	-4.92965	0.616802	-7.99228	1.32469e-15	1.70409e-13
Os09g0572700	Os09g0572700	322.45	2.8845	0.361126	7.98751	1.37693e-15	1.76304e-13
Os02g0327700	Os02g0327700	1970.33	-1.0916	0.136688	-7.98608	1.39302e-15	1.77539e-13
Os11g0147150	Os11g0147150	473.794	3.04092	0.382016	7.96018	1.71786e-15	2.17931e-13
Os05g0119100	Os05g0119100	242.487	4.27742	0.538822	7.93847	2.04684e-15	2.58474e-13
Os03g0709300	Os03g0709300	455.423	1.8544	0.234037	7.92353	2.30858e-15	2.90196e-13
Os01g0165000	Os01g0165000	560.865	1.82284	0.230304	7.91495	2.47353e-15	3.08764e-13
Os04g0488700	Os04g0488700	111.03	2.62943	0.332222	7.91469	2.47872e-15	3.08764e-13
Os01g0949900	Os01g0949900	185.309	3.35715	0.424451	7.90939	2.58655e-15	3.20744e-13
Os02g0209300	Os02g0209300	264.728	4.58183	0.580835	7.88836	3.0619e-15	3.77987e-13
Os12g0150700	Os12g0150700	160.276	8.76105	1.11266	7.87396	3.43579e-15	4.22249e-13
Os01g0742400	Os01g0742400	162.805	2.87681	0.366316	7.85336	4.05051e-15	4.95584e-13
Os01g0263000	Os01g0263000	168.352	-3.82259	0.487115	-7.84742	4.24679e-15	5.173e-13
Os03g0107300	Os03g0107300	2777.13	-3.74529	0.478303	-7.83037	4.86432e-15	5.89911e-13
Os05g0142600	Os05g0142600	158.472	5.03069	0.642914	7.82483	5.08354e-15	6.13793e-13
Os10g0344500	Os10g0344500	87.1701	4.03431	0.515746	7.82228	5.18745e-15	6.23604e-13
Os03g0292100	Os03g0292100	699.455	1.68967	0.216455	7.80611	5.89815e-15	7.05957e-13
Os04g0447700	Os04g0447700	184.096	4.01221	0.514162	7.8034	6.02611e-15	7.1815e-13
Os01g0693300	Os01g0693300	423.158	2.19703	0.28159	7.80224	6.08196e-15	7.21682e-13
Os04g0526800	Os04g0526800	646.352	3.88523	0.498444	7.79473	6.45462e-15	7.62615e-13
Os02g0127900	Os02g0127900	619.624	1.91673	0.24657	7.77359	7.62924e-15	8.97544e-13
Os03g0236200	Os03g0236200	689.646	3.80685	0.489823	7.7719	7.73171e-15	9.05728e-13
Os08g0384500	Os08g0384500	2169.52	3.20517	0.412757	7.76528	8.14647e-15	9.50272e-13
Os12g0236225	Os12g0236225	217.542	-3.79808	0.489228	-7.76342	8.26705e-15	9.60268e-13
Os03g0858800	Os03g0858800	122.767	-2.90652	0.374672	-7.75749	8.66272e-15	1.002e-12
Os01g0934800	Os01g0934800	133.98	3.7522	0.484196	7.74934	9.23703e-15	1.06325e-12
Os05g0421600	Os05g0421600	139.32	4.47711	0.577774	7.7489	9.26951e-15	1.06325e-12
Os03g0430000	Os03g0430000	774.77	1.16061	0.149865	7.74432	9.60938e-15	1.09766e-12
Os11g0508600	Os11g0508600	397.359	-3.97413	0.513646	-7.73709	1.01717e-14	1.15709e-12
Os01g0837000	Os01g0837000	1031.83	2.46162	0.318359	7.73222	1.05691e-14	1.19735e-12
Os01g0263600	Os01g0263600	405.459	1.50263	0.194517	7.72492	1.11927e-14	1.26281e-12
Os03g0107700	Os03g0107700	854.622	3.63203	0.470233	7.7239	1.12822e-14	1.26771e-12
Os01g0830700	Os01g0830700	1026.86	1.28557	0.167073	7.69467	1.41858e-14	1.58105e-12
Os06g0133900	Os06g0133900	3744.06	1.22213	0.158819	7.69508	1.41405e-14	1.58105e-12
Os03g0830400	Os03g0830400	230.415	4.90633	0.637955	7.69072	1.46311e-14	1.62412e-12
Os12g0635400	Os12g0635400	118.955	4.3785	0.569728	7.68525	1.52703e-14	1.68825e-12
Os08g0493800	Os08g0493800	128.477	-3.24414	0.422417	-7.67995	1.59151e-14	1.7525e-12
Os08g0357300	Os08g0357300	1470.82	1.65932	0.216274	7.67228	1.68959e-14	1.8531e-12
Os02g0173200	Os02g0173200	298.931	2.50237	0.326206	7.67115	1.70466e-14	1.8622e-12
Os04g0538300	Os04g0538300	68.7156	7.42192	0.969359	7.65652	1.91037e-14	2.07868e-12
Os04g0578000	Os04g0578000	153.298	4.02748	0.526679	7.64693	2.05842e-14	2.23095e-12
Os06g0666400	Os06g0666400	308.078	2.76692	0.362248	7.63819	2.20297e-14	2.37826e-12
Os09g0385700	Os09g0385700	95.8374	3.37355	0.441725	7.63722	2.21963e-14	2.38688e-12
Os04g0406600	Os04g0406600	481.242	2.02322	0.265033	7.63385	2.2784e-14	2.44054e-12
Os10g0509401	Os10g0509401	204.93	2.84322	0.372796	7.62676	2.40733e-14	2.56866e-12
Os04g0517100	Os04g0517100	624.696	2.93526	0.385713	7.60996	2.74189e-14	2.91434e-12
Os04g0381700	Os04g0381700	83.7575	-6.71795	0.883124	-7.60703	2.8046e-14	2.96953e-12
Os03g0264400	Os03g0264400	1996.53	1.91772	0.252421	7.59732	3.02329e-14	3.18882e-12
Os01g0822200	Os01g0822200	966.295	1.32779	0.175204	7.57857	3.49389e-14	3.67112e-12
Os05g0134800	Os05g0134800	275.022	-11.3145	1.49374	-7.5746	3.60236e-14	3.7707e-12
Os04g0413500	Os04g0413500	1611.01	-1.68589	0.223266	-7.55107	4.31708e-14	4.50171e-12
Os03g0431600	Os03g0431600	150.54	-3.57035	0.473398	-7.54196	4.62965e-14	4.80942e-12
Os12g0282000	Os12g0282000	132.211	-8.16101	1.08768	-7.50312	6.23156e-14	6.4492e-12
Os03g0322200	Os03g0322200	180.711	2.89998	0.386636	7.50056	6.35476e-14	6.55207e-12
Os05g0213900	Os05g0213900	141.186	-3.80372	0.507185	-7.49966	6.39821e-14	6.57225e-12
Os02g0582800	Os02g0582800	144.678	3.48202	0.4645	7.49626	6.56624e-14	6.71978e-12
Os01g0173900	Os01g0173900	2359.32	2.05866	0.275125	7.48265	7.2839e-14	7.42661e-12
Os02g0789600	Os02g0789600	356.319	1.59124	0.212786	7.47809	7.54087e-14	7.66025e-12
Os09g0344400	Os09g0344400	87.6695	7.16891	0.958893	7.47624	7.64812e-14	7.74063e-12
Os02g0282900	Os02g0282900	980.383	2.48769	0.333162	7.4669	8.21061e-14	8.27948e-12
Os01g0975000	Os01g0975000	77.1806	4.28238	0.575436	7.44196	9.91988e-14	9.96658e-12
Os06g0586000	Os06g0586000	1529.55	3.34275	0.449372	7.43872	1.01666e-13	1.01773e-11
Os03g0326100	Os03g0326100	299.826	3.58769	0.482362	7.43776	1.0241e-13	1.02147e-11
Os06g0252300	Os06g0252300	1080.71	2.46921	0.332155	7.43392	1.05422e-13	1.04772e-11
Os10g0514901	Os10g0514901	42.1171	5.2477	0.70602	7.43279	1.06328e-13	1.05292e-11
Os01g0940000	Os01g0940000	210.708	3.17504	0.427247	7.43141	1.0745e-13	1.06021e-11
Os03g0127500	Os03g0127500	56.2726	3.16654	0.426299	7.42797	1.10281e-13	1.08425e-11
Os09g0322400	Os09g0322400	189.419	-3.04694	0.410367	-7.42492	1.12846e-13	1.10552e-11
Os01g0627800	Os01g0627800	337.706	10.6999	1.44137	7.42342	1.14132e-13	1.11417e-11
Os12g0147200	Os12g0147200	55.7352	5.53111	0.745196	7.42236	1.15053e-13	1.11919e-11
Os01g0138400	Os01g0138400	154.256	2.2738	0.306422	7.42049	1.1669e-13	1.13111e-11
Os04g0419100	Os04g0419100	152.737	3.56096	0.480118	7.41684	1.19944e-13	1.15857e-11
Os03g0838800	Os03g0838800	114.133	4.8954	0.660289	7.41403	1.22522e-13	1.17934e-11
Os04g0530700	Os04g0530700	609.021	-1.04377	0.14089	-7.40843	1.27805e-13	1.2259e-11
Os01g0329800	Os01g0329800	847.982	1.88762	0.254934	7.40434	1.31808e-13	1.25991e-11
Os10g0210500	Os10g0210500	1404.43	-3.07335	0.416312	-7.38233	1.55548e-13	1.48169e-11
Os06g0506600	Os06g0506600	92.5286	4.65162	0.631039	7.37136	1.68897e-13	1.6033e-11
Os07g0597200	Os07g0597200	340.906	2.60876	0.355149	7.34555	2.04916e-13	1.93854e-11
Os01g0819000	Os01g0819000	621.193	1.09891	0.149636	7.34388	2.07482e-13	1.95609e-11
Os07g0587300	Os07g0587300	88.3019	4.89731	0.667989	7.33142	2.27721e-13	2.13957e-11
Os05g0474800	Os05g0474800	208.021	3.62365	0.494532	7.32744	2.34587e-13	2.19658e-11
Os06g0136900	Os06g0136900	79.3797	-3.25948	0.446732	-7.29627	2.95849e-13	2.76083e-11
Os04g0565900	Os04g0565900	551.824	-2.25532	0.309484	-7.28737	3.16066e-13	2.93952e-11
Os05g0596500	Os05g0596500	84.9081	-3.27703	0.449826	-7.28511	3.21418e-13	2.97923e-11
Os01g0121500	Os01g0121500	63.0494	2.93354	0.402942	7.28028	3.33121e-13	3.07734e-11
Os12g0248600	Os12g0248600	89.1284	6.8529	0.943277	7.26499	3.73064e-13	3.43481e-11
Os08g0205800	Os08g0205800	375.536	3.27879	0.451616	7.26013	3.86717e-13	3.54864e-11
Os10g0105700	Os10g0105700	338.099	-3.27412	0.451071	-7.25855	3.91253e-13	3.57834e-11
Os03g0724700	Os03g0724700	464.559	2.78715	0.384815	7.24282	4.39446e-13	4.0058e-11
Os05g0537100	Os05g0537100	440.584	4.02927	0.556436	7.24121	4.44703e-13	4.04034e-11
Os10g0392400	Os10g0392400	1027.31	4.10524	0.568046	7.22694	4.94004e-13	4.4735e-11
Os05g0135000	Os05g0135000	78.6613	-6.26779	0.867447	-7.22556	4.9904e-13	4.50428e-11
Os01g0714800	Os01g0714800	104.481	6.297	0.872036	7.22103	5.15956e-13	4.64174e-11
Os07g0225300	Os07g0225300	370.456	3.12031	0.432769	7.21011	5.59081e-13	5.01333e-11
Os03g0185700	Os03g0185700	55.532	-3.94322	0.547286	-7.20504	5.80263e-13	5.18638e-11
Os09g0483400	Os09g0483400	92.4206	3.64435	0.506567	7.19421	6.28248e-13	5.5971e-11
Os06g0193300	Os06g0193300	401.69	-2.35202	0.327571	-7.18018	6.96182e-13	6.18232e-11
Os03g0103900	Os03g0103900	99.9306	4.19019	0.583804	7.17738	7.10582e-13	6.2899e-11
Os01g0940700	Os01g0940700	585.754	2.43873	0.339855	7.17581	7.18827e-13	6.3425e-11
Os10g0345100	Os10g0345100	952.429	2.71201	0.379056	7.15465	8.38885e-13	7.37817e-11
Os12g0168100	Os12g0168100	87.5599	6.36004	0.891611	7.13319	9.80673e-13	8.59775e-11
Os04g0677300	Os04g0677300	110.602	4.11845	0.577538	7.13106	9.96021e-13	8.70459e-11
Os05g0576600	Os05g0576600	240.098	3.31496	0.466335	7.10853	1.17283e-12	1.02173e-10
Os01g0134700	Os01g0134700	567.753	2.88651	0.406176	7.10656	1.18974e-12	1.03319e-10
Os11g0168500	Os11g0168500	206.549	8.82752	1.24344	7.09926	1.25429e-12	1.08583e-10
Os02g0108800	Os02g0108800	84.093	-2.5149	0.354559	-7.09304	1.31195e-12	1.13218e-10
Os05g0129100	Os05g0129100	764.562	1.27742	0.180576	7.07416	1.50359e-12	1.29351e-10
Os01g0859500	Os01g0859500	309.063	-2.70274	0.382591	-7.0643	1.61422e-12	1.38436e-10
Os02g0319300	Os02g0319300	1644.92	0.87593	0.124095	7.05852	1.68291e-12	1.43878e-10
Os12g0257600	Os12g0257600	124.619	4.86545	0.691014	7.04103	1.90829e-12	1.62642e-10
Os10g0155100	Os10g0155100	116.005	-2.93068	0.416899	-7.02972	2.06942e-12	1.75831e-10
Os02g0574000	Os02g0574000	49.0946	-5.30171	0.755079	-7.0214	2.19652e-12	1.86055e-10
Os06g0255900	Os06g0255900	162.498	2.45259	0.349338	7.02068	2.20799e-12	1.86453e-10
Os05g0405600	Os05g0405600	256.902	-1.5516	0.221035	-7.01971	2.22324e-12	1.87167e-10
Os04g0629200	Os04g0629200	73.6288	-7.79623	1.11104	-7.01708	2.26549e-12	1.90142e-10
Os03g0834050	Os03g0834050	109.049	2.07622	0.295945	7.01558	2.28992e-12	1.90451e-10
Os04g0400800	Os04g0400800	110.972	-3.40515	0.485357	-7.01576	2.28698e-12	1.90451e-10
Os05g0305900	Os05g0305900	1478.54	1.29639	0.184775	7.01601	2.28286e-12	1.90451e-10
Os01g0261200	Os01g0261200	1930.64	1.80592	0.258289	6.99185	2.71293e-12	2.24953e-10
Os04g0655300	Os04g0655300	784.641	1.75392	0.250922	6.98989	2.75101e-12	2.27425e-10
Os03g0154100	Os03g0154100	650.504	3.02068	0.433036	6.97559	3.04591e-12	2.51051e-10
Os01g0947000	Os01g0947000	884.705	4.4604	0.640155	6.96769	3.22186e-12	2.6476e-10
Os01g0284500	Os01g0284500	2605.16	-1.8863	0.271245	-6.95423	3.54488e-12	2.90438e-10
Os01g0218100	Os01g0218100	335.804	-3.40773	0.490131	-6.95269	3.58388e-12	2.92761e-10
Os10g0340301	Os10g0340301	116.99	4.51255	0.649467	6.94808	3.70283e-12	3.01583e-10
Os01g0678800	Os01g0678800	207.982	-2.81347	0.405017	-6.94654	3.74342e-12	3.0295e-10
Os05g0424300	Os05g0424300	56.6485	-3.6046	0.518894	-6.94669	3.73944e-12	3.0295e-10
Os11g0195500	Os11g0195500	908.052	1.51168	0.217627	6.9462	3.75262e-12	3.0295e-10
Os02g0327500	Os02g0327500	302.289	2.82854	0.407715	6.93755	3.98969e-12	3.21146e-10
Os04g0165700	Os04g0165700	6288.13	1.2108	0.174663	6.9322	4.1434e-12	3.32547e-10
Os03g0860100	Os03g0860100	238.749	5.71902	0.82522	6.9303	4.19954e-12	3.35099e-10
Os10g0482900	Os10g0482900	288.057	2.17279	0.313512	6.93048	4.19422e-12	3.35099e-10
Os03g0218400	Os03g0218400	1164.83	3.01046	0.434471	6.92902	4.23752e-12	3.37152e-10
Os08g0482600	Os08g0482600	1137.9	3.92537	0.567455	6.9175	4.59687e-12	3.64659e-10
Os10g0491400	Os10g0491400	374.924	3.57103	0.516261	6.9171	4.60973e-12	3.64659e-10
Os02g0616600	Os02g0616600	419.242	3.50104	0.507276	6.90165	5.14035e-12	4.04311e-10
Os08g0457000	Os08g0457000	35.3741	4.52604	0.655763	6.90195	5.1293e-12	4.04311e-10
Os04g0150300	Os04g0150300	106.02	4.9829	0.72325	6.88959	5.59523e-12	4.38835e-10
Os06g0652600	Os06g0652600	98.6805	-3.03669	0.44096	-6.88654	5.71644e-12	4.47068e-10
Os07g0258400	Os07g0258400	386.247	-2.65839	0.386758	-6.87351	6.264e-12	4.88504e-10
Os06g0698300	Os06g0698300	155.812	1.7474	0.254388	6.86902	6.46457e-12	5.0272e-10
Os02g0628800	Os02g0628800	6226.46	1.81123	0.264011	6.86044	6.86471e-12	5.32334e-10
Os12g0138050	Os12g0138050	124.828	2.02203	0.295598	6.84048	7.89262e-12	6.10326e-10
Os11g0599200	Os11g0599200	820.541	1.66166	0.243149	6.83393	8.26201e-12	6.371e-10
Os10g0533600	Os10g0533600	1314.95	0.910363	0.133256	6.83168	8.39285e-12	6.45382e-10
Os03g0177966	Os03g0177966	52.8769	2.554	0.374411	6.82137	9.01785e-12	6.91511e-10
Os03g0571900	Os03g0571900	124.426	3.61504	0.530177	6.81855	9.19609e-12	7.0322e-10
Os08g0105700	Os08g0105700	77.9604	4.79269	0.703849	6.80925	9.81079e-12	7.48147e-10
Os02g0755900	Os02g0755900	377.869	3.23225	0.474824	6.80726	9.94735e-12	7.56466e-10
Os04g0556400	Os04g0556400	69.5175	4.05442	0.596214	6.80029	1.04412e-11	7.91835e-10
Os03g0267700	Os03g0267700	688.563	1.28254	0.189018	6.78527	1.15874e-11	8.74606e-10
Os10g0390800	Os10g0390800	138.863	-3.02402	0.445682	-6.78516	1.15962e-11	8.74606e-10
Os12g0438600	Os12g0438600	865.043	-1.93804	0.285833	-6.78032	1.1991e-11	9.01916e-10
Os02g0739100	Os02g0739100	526.64	1.67881	0.247725	6.77692	1.22763e-11	9.20857e-10
Os02g0667500	Os02g0667500	104.549	-2.28577	0.337501	-6.77264	1.26452e-11	9.45951e-10
Os01g0914100	Os01g0914100	69.4701	-4.09093	0.604331	-6.76934	1.29369e-11	9.65148e-10
Os02g0222100	Os02g0222100	632.017	1.38706	0.205891	6.73686	1.61849e-11	1.2042e-09
Os03g0777000	Os03g0777000	82.7931	2.34777	0.34871	6.73273	1.66506e-11	1.23551e-09
Os05g0498400	Os05g0498400	4861.19	1.05196	0.156269	6.7317	1.67689e-11	1.23913e-09
Os07g0232900	Os07g0232900	60.7027	-2.74666	0.40803	-6.73152	1.67894e-11	1.23913e-09
Os06g0343100	Os06g0343100	1175.82	1.47266	0.219203	6.71825	1.83925e-11	1.35382e-09
Os05g0257333	Os05g0257333	1013.22	2.09936	0.312619	6.71538	1.87576e-11	1.37701e-09
Os09g0472900	Os09g0472900	64.7288	4.53709	0.675676	6.7149	1.88194e-11	1.37787e-09
Os09g0127300	Os09g0127300	446.305	1.62393	0.241864	6.71422	1.89075e-11	1.38065e-09
Os03g0221200	Os03g0221200	469.394	1.6693	0.24872	6.71156	1.92554e-11	1.40233e-09
Os08g0302000	Os08g0302000	61.2041	-4.62563	0.689579	-6.70791	1.97433e-11	1.43408e-09
Os07g0418500	Os07g0418500	125.735	3.35025	0.49953	6.70681	1.98919e-11	1.44106e-09
Os04g0650700	Os04g0650700	1469.82	3.68771	0.549925	6.70584	2.00256e-11	1.44694e-09
Os01g0908700	Os01g0908700	2373.77	1.38329	0.20663	6.69454	2.16357e-11	1.55918e-09
Os09g0324300	Os09g0324300	67.764	7.92072	1.18454	6.68673	2.28211e-11	1.64032e-09
Os06g0226950	Os06g0226950	226.738	1.87642	0.280642	6.68616	2.29102e-11	1.64244e-09
Os01g0369700	Os01g0369700	230.673	2.59848	0.389176	6.67686	2.44117e-11	1.74553e-09
Os03g0816800	Os03g0816800	101.543	2.48022	0.371888	6.66927	2.57074e-11	1.83342e-09
Os04g0565200	Os04g0565200	101.781	4.50295	0.675319	6.66789	2.59503e-11	1.84596e-09
Os02g0770800	Os02g0770800	413.398	2.89122	0.433865	6.66387	2.66715e-11	1.89237e-09
Os10g0114400	Os10g0114400	90.0274	-2.69989	0.405602	-6.65651	2.80408e-11	1.98441e-09
Os07g0274700	Os07g0274700	889.107	2.59711	0.390862	6.64457	3.04114e-11	2.14665e-09
Os07g0676900	Os07g0676900	1120.19	-2.27438	0.342323	-6.64397	3.05348e-11	2.14986e-09
Os03g0633800	Os03g0633800	745.474	2.13984	0.322117	6.64305	3.0726e-11	2.15779e-09
Os09g0251800	Os09g0251800	458.886	1.50989	0.227571	6.63479	3.24956e-11	2.27626e-09
Os12g0578800	Os12g0578800	66.3837	2.19644	0.331192	6.63194	3.31295e-11	2.31478e-09
Os03g0781300	Os03g0781300	149.526	3.59237	0.541789	6.63058	3.34369e-11	2.33034e-09
Os01g0925700	Os01g0925700	676.511	1.44972	0.218981	6.6203	3.58461e-11	2.49194e-09
Os02g0791400	Os02g0791400	42.3877	-5.36582	0.811008	-6.61623	3.68466e-11	2.55504e-09
Os03g0136800	Os03g0136800	672.729	0.990795	0.149829	6.61285	3.7698e-11	2.60751e-09
Os08g0485400	Os08g0485400	816.36	2.23341	0.337899	6.6097	3.85089e-11	2.65692e-09
Os07g0557200	Os07g0557200	249.395	-1.41562	0.214258	-6.60707	3.9201e-11	2.69791e-09
Os01g0695800	Os01g0695800	340.667	3.8003	0.575513	6.60332	4.02044e-11	2.76007e-09
Os04g0206600	Os04g0206600	156.397	9.56362	1.44964	6.59725	4.18863e-11	2.86838e-09
Os10g0573800	Os10g0573800	1144.85	2.21916	0.336701	6.59088	4.37231e-11	2.98673e-09
Os03g0802500	Os03g0802500	733.364	2.22347	0.337994	6.57841	4.75501e-11	3.24012e-09
Os07g0691300	Os07g0691300	602.788	2.25109	0.342265	6.57704	4.79901e-11	3.26202e-09
Os04g0206350	Os04g0206350	36.8228	4.30135	0.654855	6.5684	5.08595e-11	3.44855e-09
Os01g0959200	Os01g0959200	188.624	3.58	0.54684	6.5467	5.88206e-11	3.97855e-09
Os01g0631800	Os01g0631800	54.3869	4.41949	0.676759	6.53037	6.5606e-11	4.42663e-09
Os07g0621800	Os07g0621800	196.012	-1.54397	0.236694	-6.52305	6.8892e-11	4.62567e-09
Os09g0420600	Os09g0420600	528.264	1.12146	0.171913	6.52338	6.87407e-11	4.62567e-09
Os11g0705200	Os11g0705200	303.556	2.51962	0.386324	6.52203	6.93618e-11	4.64589e-09
Os01g0247700	Os01g0247700	248.884	-3.00839	0.461745	-6.51527	7.25603e-11	4.84833e-09
Os06g0479400	Os06g0479400	39.3912	-3.36886	0.517155	-6.51422	7.30701e-11	4.87057e-09
Os02g0654600	Os02g0654600	130.449	2.84053	0.436326	6.51011	7.50939e-11	4.99338e-09
Os05g0160300	Os05g0160300	1038.12	-1.82598	0.280513	-6.50944	7.54308e-11	5.0037e-09
Os08g0374600	Os08g0374600	145.949	4.63658	0.712414	6.50827	7.60223e-11	5.03081e-09
Os07g0421300	Os07g0421300	663.079	-2.46044	0.378508	-6.50035	8.01331e-11	5.29013e-09
Os03g0196000	Os03g0196000	160.486	-2.73778	0.421267	-6.49892	8.09005e-11	5.32801e-09
Os01g0826400	Os01g0826400	369.71	3.0169	0.464256	6.49836	8.11976e-11	5.33482e-09
Os09g0453400	Os09g0453400	1574.74	2.0083	0.309082	6.49763	8.1593e-11	5.34803e-09
Os11g0490900	Os11g0490900	156.553	3.43039	0.528333	6.49284	8.42315e-11	5.50786e-09
Os03g0203700	Os03g0203700	586.552	2.39177	0.368685	6.48728	8.73987e-11	5.70142e-09
Os03g0194900	Os03g0194900	2231.53	1.77996	0.274572	6.48268	9.0108e-11	5.86426e-09
Os03g0845000	Os03g0845000	759.01	0.923463	0.142581	6.47677	9.37066e-11	6.08408e-09
Os07g0132500	Os07g0132500	52.0839	2.66255	0.411473	6.47078	9.74985e-11	6.31538e-09
Os09g0499400	Os09g0499400	66.0156	5.97662	0.924668	6.46354	1.02283e-10	6.60976e-09
Os01g0220100	Os01g0220100	54.861	-3.9464	0.61065	-6.46262	1.02905e-10	6.63438e-09
Os09g0442100	Os09g0442100	572.618	1.60803	0.249011	6.45766	1.06336e-10	6.83954e-09
Os08g0339200	Os08g0339200	508.417	1.76832	0.273984	6.45412	1.08846e-10	6.9847e-09
Os08g0158200	Os08g0158200	79.0002	2.88263	0.446714	6.45297	1.09682e-10	7.02195e-09
Os06g0146600	Os06g0146600	42.5631	4.73793	0.734514	6.45043	1.11531e-10	7.12377e-09
Os03g0374400	Os03g0374400	267.621	1.48973	0.231396	6.43802	1.21045e-10	7.71356e-09
Os07g0561300	Os07g0561300	142.35	2.91818	0.453329	6.43722	1.21685e-10	7.73642e-09
Os04g0188500	Os04g0188500	405.764	-3.50641	0.545734	-6.42513	1.31756e-10	8.35742e-09
Os10g0527800	Os10g0527800	1803.2	2.58938	0.403047	6.4245	1.32304e-10	8.37287e-09
Os01g0895300	Os01g0895300	134.119	2.89539	0.451331	6.41522	1.40618e-10	8.8786e-09
Os08g0157900	Os08g0157900	2562.7	1.17802	0.183682	6.41337	1.42341e-10	8.96685e-09
Os07g0686800	Os07g0686800	72.4419	3.5747	0.558048	6.40573	1.49656e-10	9.4061e-09
Os11g0426400	Os11g0426400	37.4318	-4.76638	0.744528	-6.40187	1.53482e-10	9.62464e-09
Os12g0258700	Os12g0258700	938.467	4.19137	0.654947	6.39956	1.55824e-10	9.74928e-09
Os05g0560500	Os05g0560500	182.624	2.55936	0.400022	6.39805	1.57374e-10	9.8239e-09
Os04g0269800	Os04g0269800	383.644	1.0596	0.166044	6.38142	1.75451e-10	1.09029e-08
Os04g0359700	Os04g0359700	54.3553	3.75286	0.588074	6.38162	1.75229e-10	1.09029e-08
Os01g0955100	Os01g0955100	313.789	3.54923	0.556613	6.37648	1.81203e-10	1.1235e-08
Os06g0239500	Os06g0239500	243.018	-2.12227	0.333081	-6.37163	1.87031e-10	1.15703e-08
Os07g0550500	Os07g0550500	714.94	2.69304	0.422801	6.36952	1.89618e-10	1.1704e-08
Os10g0528400	Os10g0528400	66.8256	3.27187	0.513986	6.36569	1.94414e-10	1.19732e-08
Os08g0170700	Os08g0170700	176.524	-3.88174	0.610258	-6.36082	2.00681e-10	1.23316e-08
Os10g0574700	Os10g0574700	151.64	2.75594	0.433679	6.35479	2.08711e-10	1.27964e-08
Os11g0643800	Os11g0643800	311.247	-2.91191	0.459218	-6.34101	2.28269e-10	1.39645e-08
Os04g0610400	Os04g0610400	180.012	2.1083	0.333116	6.32905	2.46678e-10	1.50572e-08
Os01g0316600	Os01g0316600	114.701	2.10587	0.332775	6.32821	2.48018e-10	1.50766e-08
Os09g0452700	Os09g0452700	50.4273	10.0424	1.58694	6.32817	2.4809e-10	1.50766e-08
Os04g0631600	Os04g0631600	267.611	1.24495	0.197013	6.31914	2.6303e-10	1.59142e-08
Os04g0654400	Os04g0654400	149.913	4.01155	0.634802	6.31937	2.6263e-10	1.59142e-08
Os04g0432100	Os04g0432100	44.3598	3.13886	0.496904	6.31684	2.66966e-10	1.61169e-08
Os04g0554500	Os04g0554500	124.996	-6.37671	1.01017	-6.31249	2.74577e-10	1.65401e-08
Os02g0684100	Os02g0684100	53.437	-5.1212	0.811438	-6.31126	2.76765e-10	1.65993e-08
Os09g0434200	Os09g0434200	2261.66	0.903544	0.143161	6.31137	2.7658e-10	1.65993e-08
Os10g0528100	Os10g0528100	342.824	2.97086	0.470821	6.30994	2.79136e-10	1.67051e-08
Os09g0546400	Os09g0546400	178.209	1.58728	0.252061	6.29718	3.03111e-10	1.81005e-08
Os09g0364800	Os09g0364800	56.1731	4.10935	0.653029	6.29275	3.11895e-10	1.85847e-08
Os05g0120700	Os05g0120700	2142.28	1.17514	0.186769	6.29197	3.13454e-10	1.86373e-08
Os07g0105000	Os07g0105000	93.717	-4.14995	0.659696	-6.2907	3.16036e-10	1.87503e-08
Os07g0541400	Os07g0541400	215.204	1.734	0.275903	6.28482	3.28226e-10	1.94317e-08
Os01g0864500	Os01g0864500	93.4114	3.00238	0.477873	6.28279	3.32551e-10	1.96287e-08
Os10g0550800	Os10g0550800	224.195	6.94847	1.10599	6.28259	3.32979e-10	1.96287e-08
Os09g0311600	Os09g0311600	67.9333	-3.85233	0.613957	-6.27459	3.50557e-10	2.06207e-08
Os10g0419400	Os10g0419400	1230.67	2.24479	0.35785	6.27299	3.54172e-10	2.07889e-08
Os03g0699800	Os03g0699800	105.003	-3.42714	0.546738	-6.26835	3.64889e-10	2.13724e-08
Os10g0394700	Os10g0394700	170.794	-3.66484	0.585077	-6.26386	3.75552e-10	2.19503e-08
Os08g0240500	Os08g0240500	360.848	-2.80124	0.447373	-6.26152	3.81244e-10	2.22357e-08
Os03g0326000	Os03g0326000	540.615	2.20637	0.352541	6.25849	3.88722e-10	2.26237e-08
Os10g0513900	Os10g0513900	110.755	2.09216	0.334309	6.25816	3.8954e-10	2.26237e-08
Os09g0535400	Os09g0535400	46.6515	-4.75285	0.759708	-6.25616	3.94576e-10	2.2868e-08
Os11g0666200	Os11g0666200	343.953	2.93014	0.470004	6.23429	4.53844e-10	2.62476e-08
Os04g0649600	Os04g0649600	188.565	-2.23324	0.358719	-6.2256	4.79727e-10	2.76864e-08
Os03g0183000	Os03g0183000	5032.66	-1.34554	0.216146	-6.22514	4.81126e-10	2.7709e-08
Os05g0584900	Os05g0584900	93.254	9.59483	1.54147	6.22447	4.83182e-10	2.77693e-08
Os04g0567200	Os04g0567200	130.456	-7.52609	1.20924	-6.22384	4.85129e-10	2.78232e-08
Os03g0439000	Os03g0439000	49.3464	3.5124	0.564786	6.21899	5.00359e-10	2.8637e-08
Os07g0568300	Os07g0568300	974.54	0.859383	0.138208	6.21803	5.03451e-10	2.87541e-08
Os01g0895200	Os01g0895200	69.7699	3.23635	0.521002	6.21177	5.23914e-10	2.98609e-08
Os07g0559700	Os07g0559700	3661.22	3.36048	0.541126	6.21016	5.29305e-10	3.01059e-08
Os04g0167800	Os04g0167800	61.9332	2.66199	0.428727	6.20907	5.32984e-10	3.02526e-08
Os06g0222400	Os06g0222400	214.317	-1.52444	0.245533	-6.20871	5.34218e-10	3.02603e-08
Os08g0404900	Os08g0404900	63.1971	4.92134	0.793082	6.20534	5.45801e-10	3.08529e-08
Os02g0758200	Os02g0758200	43.269	3.45223	0.556373	6.20488	5.47392e-10	3.08794e-08
Os03g0668000	Os03g0668000	267.767	1.3133	0.211716	6.20309	5.53665e-10	3.11694e-08
Os02g0635700	Os02g0635700	339.893	1.30065	0.209755	6.20081	5.61725e-10	3.15586e-08
Os02g0809800	Os02g0809800	1703.95	-2.29079	0.369505	-6.19961	5.66048e-10	3.17368e-08
Os05g0561600	Os05g0561600	674.929	1.21638	0.196227	6.19885	5.68784e-10	3.18253e-08
Os02g0799000	Os02g0799000	1078.85	1.38518	0.223562	6.19598	5.79251e-10	3.23452e-08
Os10g0393800	Os10g0393800	81.3349	6.80618	1.09864	6.19512	5.82414e-10	3.2456e-08
Os01g0585100	Os01g0585100	373.109	1.74848	0.28229	6.19392	5.86867e-10	3.26381e-08
Os05g0588900	Os05g0588900	53.8114	6.01248	0.972553	6.18216	6.323e-10	3.50939e-08
Os01g0720400	Os01g0720400	87.6902	3.17524	0.513987	6.17767	6.50547e-10	3.59617e-08
Os01g0752100	Os01g0752100	292.128	1.0273	0.166286	6.17791	6.49574e-10	3.59617e-08
Os10g0199500	Os10g0199500	50.059	-4.98651	0.807292	-6.17683	6.53994e-10	3.60798e-08
Os02g0740700	Os02g0740700	219.61	2.50198	0.405336	6.17261	6.71709e-10	3.69829e-08
Os07g0673900	Os07g0673900	844.987	2.41077	0.390822	6.16847	6.89546e-10	3.78892e-08
Os07g0639400	Os07g0639400	76.7718	-3.71435	0.602825	-6.16157	7.2026e-10	3.94981e-08
Os12g0203200	Os12g0203200	193.934	-2.54517	0.413687	-6.15241	7.63142e-10	4.17664e-08
Os03g0563600	Os03g0563600	533.545	-1.92588	0.313181	-6.14942	7.77652e-10	4.24762e-08
Os10g0555700	Os10g0555700	662.016	-3.6597	0.596623	-6.13401	8.56885e-10	4.67113e-08
Os05g0135400	Os05g0135400	79.1598	3.51059	0.57261	6.13085	8.74108e-10	4.7556e-08
Os01g0311800	Os01g0311800	132.506	3.02328	0.493364	6.12789	8.90522e-10	4.82582e-08
Os10g0450000	Os10g0450000	67.4813	-2.51449	0.410328	-6.12799	8.89971e-10	4.82582e-08
Os08g0112300	Os08g0112300	365.424	3.32616	0.542923	6.12639	8.98973e-10	4.86205e-08
Os01g0719300	Os01g0719300	212.357	2.10861	0.344348	6.1235	9.1544e-10	4.93173e-08
Os07g0193000	Os07g0193000	50.1601	-4.21758	0.688743	-6.12359	9.14925e-10	4.93173e-08
Os03g0285800	Os03g0285800	853.608	2.20082	0.359492	6.12203	9.23889e-10	4.96753e-08
Os11g0431400	Os11g0431400	40.2585	-4.47462	0.73138	-6.11804	9.47307e-10	5.08351e-08
Os01g0498300	Os01g0498300	65.843	3.37379	0.551533	6.11711	9.52872e-10	5.10343e-08
Os03g0849800	Os03g0849800	340.584	2.06349	0.33751	6.11388	9.72383e-10	5.19781e-08
Os02g0114300	Os02g0114300	192.787	1.38354	0.226405	6.11089	9.90801e-10	5.27577e-08
Os02g0532300	Os02g0532300	1169.67	1.04597	0.171162	6.11102	9.89957e-10	5.27577e-08
Os05g0286100	Os05g0286100	55.9048	-4.11334	0.6733	-6.10921	1.00123e-09	5.321e-08
Os10g0517500	Os10g0517500	1694.78	2.92617	0.479304	6.10504	1.02775e-09	5.45141e-08
Os02g0314600	Os02g0314600	104.834	2.58435	0.423541	6.10176	1.04905e-09	5.55371e-08
Os06g0203600	Os06g0203600	249.429	2.2342	0.366422	6.09733	1.07853e-09	5.69881e-08
Os06g0622700	Os06g0622700	637.426	1.00926	0.165772	6.08825	1.14152e-09	6.0201e-08
Os07g0519100	Os07g0519100	72.2687	-3.17327	0.522548	-6.07269	1.25786e-09	6.62094e-08
Os01g0111700	Os01g0111700	112.892	2.41625	0.398107	6.06934	1.28435e-09	6.74752e-08
Os03g0326500	Os03g0326500	828.185	1.19495	0.196893	6.069	1.28712e-09	6.74918e-08
Os06g0692100	Os06g0692100	78.6611	-3.47785	0.573299	-6.06638	1.30827e-09	6.84702e-08
Os07g0409500	Os07g0409500	30.1752	4.21967	0.695733	6.06507	1.31893e-09	6.88973e-08
Os06g0643800	Os06g0643800	1694.53	-0.764508	0.12616	-6.05981	1.36282e-09	7.10549e-08
Os02g0572400	Os02g0572400	1152.84	1.62436	0.268106	6.05865	1.3727e-09	7.14349e-08
Os02g0681700	Os02g0681700	168.601	1.64301	0.271297	6.05611	1.39449e-09	7.24319e-08
Os07g0644100	Os07g0644100	444.982	1.16937	0.193315	6.04902	1.45733e-09	7.55535e-08
Os01g0661750	Os01g0661750	55.6247	4.63788	0.767211	6.04512	1.49303e-09	7.72585e-08
Os02g0658100	Os02g0658100	265.753	-3.83983	0.636399	-6.03369	1.60262e-09	8.2774e-08
Os02g0755600	Os02g0755600	78.8574	-3.01958	0.500652	-6.03129	1.62654e-09	8.38522e-08
Os03g0787100	Os03g0787100	67.7116	1.94834	0.323697	6.01902	1.75475e-09	9.02926e-08
Os01g0176800	Os01g0176800	45.1175	-3.40357	0.565686	-6.01671	1.77996e-09	9.14187e-08
Os05g0319700	Os05g0319700	128.538	-2.08497	0.346779	-6.01238	1.82823e-09	9.37232e-08
Os04g0667600	Os04g0667600	760.011	2.13574	0.355349	6.01026	1.85227e-09	9.47793e-08
Os03g0402800	Os03g0402800	2039.79	1.89047	0.314642	6.0083	1.87478e-09	9.57527e-08
Os06g0185500	Os06g0185500	76.4452	5.43319	0.906929	5.99075	2.08878e-09	1.06485e-07
Os04g0553800	Os04g0553800	1348.56	-1.27719	0.213432	-5.98406	2.1765e-09	1.10752e-07
Os10g0474000	Os10g0474000	31.9525	4.69462	0.784996	5.98044	2.22536e-09	1.1303e-07
Os11g0170900	Os11g0170900	1620.43	-2.70841	0.453293	-5.97498	2.30122e-09	1.16667e-07
Os10g0380800	Os10g0380800	113.072	4.96013	0.831438	5.96572	2.4355e-09	1.23248e-07
Os01g0281100	Os01g0281100	58.6296	2.02695	0.339832	5.96457	2.45282e-09	1.23897e-07
Os07g0267200	Os07g0267200	61.8847	4.26023	0.714614	5.96158	2.49808e-09	1.25952e-07
Os01g0971100	Os01g0971100	1932.01	1.33716	0.224365	5.95976	2.52603e-09	1.27128e-07
Os12g0618600	Os12g0618600	286.135	-1.60868	0.270007	-5.95792	2.55466e-09	1.28334e-07
Os05g0346200	Os05g0346200	1736.42	1.13182	0.190023	5.95622	2.58137e-09	1.2944e-07
Os05g0324700	Os05g0324700	41.3119	4.37995	0.73569	5.95353	2.62427e-09	1.31352e-07
Os07g0625400	Os07g0625400	176.153	2.43348	0.408776	5.95308	2.63135e-09	1.31467e-07
Os04g0671100	Os04g0671100	637.433	1.99501	0.335221	5.95131	2.66009e-09	1.32662e-07
Os01g0960200	Os01g0960200	163.234	1.6984	0.285618	5.94642	2.7407e-09	1.36435e-07
Os01g0803300	Os01g0803300	781.961	-2.65019	0.445961	-5.94264	2.80463e-09	1.39366e-07
Os08g0412500	Os08g0412500	360.901	-1.32425	0.223156	-5.93418	2.95314e-09	1.46481e-07
Os02g0551100	Os02g0551100	1141.88	1.75388	0.295586	5.93358	2.96394e-09	1.46752e-07
Os04g0627300	Os04g0627300	93.3989	-3.17704	0.535618	-5.93153	3.0012e-09	1.4833e-07
Os08g0342300	Os08g0342300	319.059	1.65749	0.279596	5.92814	3.06378e-09	1.51152e-07
Os09g0571200	Os09g0571200	597.557	1.8307	0.308901	5.9265	3.09457e-09	1.52398e-07
Os03g0733200	Os03g0733200	188.126	-2.15518	0.363852	-5.92323	3.15676e-09	1.55183e-07
Os12g0547600	Os12g0547600	948.822	1.92509	0.325558	5.91319	3.35553e-09	1.6466e-07
Os09g0376900	Os09g0376900	1567.22	-1.6314	0.275989	-5.91109	3.39845e-09	1.6647e-07
Os08g0549900	Os08g0549900	27.9015	4.10995	0.695989	5.9052	3.52225e-09	1.72227e-07
Os02g0291400	Os02g0291400	59.7417	-4.495	0.761264	-5.90466	3.53384e-09	1.72488e-07
Os10g0580900	Os10g0580900	967.308	1.42056	0.240873	5.89752	3.68995e-09	1.79789e-07
Os10g0469600	Os10g0469600	137.16	2.08639	0.354237	5.88981	3.86635e-09	1.88051e-07
Os10g0544900	Os10g0544900	506.782	1.27216	0.216028	5.88885	3.88887e-09	1.88812e-07
Os12g0239900	Os12g0239900	313.181	-2.09965	0.357289	-5.87662	4.18735e-09	2.02947e-07
Os09g0412300	Os09g0412300	55.7054	2.9113	0.495454	5.87602	4.20241e-09	2.03318e-07
Os11g0684000	Os11g0684000	547.61	2.73004	0.465446	5.86544	4.47953e-09	2.16346e-07
Os03g0149800	Os03g0149800	58.7275	-2.09252	0.356946	-5.86229	4.56534e-09	2.20104e-07
Os04g0210250	Os04g0210250	29.1021	5.60195	0.957186	5.85252	4.84174e-09	2.33022e-07
Os07g0520100	Os07g0520100	502.795	-2.01613	0.344529	-5.85185	4.86139e-09	2.33559e-07
Os09g0439200	Os09g0439200	702.219	2.7257	0.46641	5.84401	5.09601e-09	2.44404e-07
Os01g0498802	Os01g0498802	36.4138	4.80878	0.824364	5.83332	5.43352e-09	2.60138e-07
Os01g0243700	Os01g0243700	418.254	-1.32087	0.22654	-5.83061	5.52267e-09	2.63947e-07
Os02g0661100	Os02g0661100	2089.26	2.13686	0.366579	5.8292	5.56947e-09	2.65723e-07
Os08g0540900	Os08g0540900	38.7214	3.89582	0.6686	5.82684	5.64878e-09	2.6904e-07
Os05g0568100	Os05g0568100	152.884	1.57452	0.270611	5.8184	5.94152e-09	2.82494e-07
Os07g0526600	Os07g0526600	70.6974	6.68099	1.14843	5.8175	5.97359e-09	2.83529e-07
Os03g0187550	Os03g0187550	20.0017	4.60311	0.791407	5.81636	6.01434e-09	2.84972e-07
Os06g0356800	Os06g0356800	96.5256	3.52717	0.606781	5.81292	6.13924e-09	2.9039e-07
Os03g0437200	Os03g0437200	90.7584	5.04988	0.868799	5.81249	6.15509e-09	2.90641e-07
Os01g0290600	Os01g0290600	178.186	-1.68678	0.29036	-5.80926	6.27506e-09	2.95798e-07
Os11g0636900	Os11g0636900	2879.95	1.0009	0.172484	5.80284	6.52025e-09	3.06831e-07
Os05g0138200	Os05g0138200	38.0193	-3.66961	0.632615	-5.8007	6.60384e-09	3.10234e-07
Os09g0447900	Os09g0447900	27.9681	6.07015	1.04652	5.80034	6.61816e-09	3.10377e-07
Os02g0467600	Os02g0467600	120.757	3.42528	0.590873	5.79699	6.75148e-09	3.16091e-07
Os05g0322900	Os05g0322900	796.329	2.17687	0.376127	5.78759	7.14029e-09	3.33727e-07
Os04g0527000	Os04g0527000	2414.44	2.7799	0.480757	5.78234	7.36675e-09	3.43728e-07
Os05g0415800	Os05g0415800	89.1697	-2.89085	0.500364	-5.7775	7.58186e-09	3.52905e-07
Os06g0128800	Os06g0128800	57.6966	3.23054	0.559174	5.77734	7.58908e-09	3.52905e-07
Os03g0280750	Os03g0280750	27.7228	-3.85892	0.668484	-5.77265	7.80355e-09	3.62267e-07
Os11g0676500	Os11g0676500	54.3437	-3.09521	0.536258	-5.77186	7.84014e-09	3.63352e-07
Os07g0615200	Os07g0615200	6227.23	1.43574	0.248811	5.77039	7.90871e-09	3.65914e-07
Os01g0370000	Os01g0370000	93.4627	-3.40265	0.589896	-5.76823	8.01098e-09	3.70024e-07
Os03g0764100	Os03g0764100	548.75	1.81297	0.314492	5.76476	8.17734e-09	3.77075e-07
Os05g0402900	Os05g0402900	500.089	2.89332	0.502778	5.75466	8.68152e-09	3.99655e-07
Os07g0546200	Os07g0546200	92.7649	-1.95886	0.340907	-5.74602	9.13684e-09	4.19913e-07
Os10g0493600	Os10g0493600	8307.07	-1.52574	0.265746	-5.74134	9.39289e-09	4.30961e-07
Os03g0141200	Os03g0141200	268.513	1.56008	0.271752	5.74084	9.42059e-09	4.31513e-07
Os06g0227500	Os06g0227500	31.666	9.01324	1.57282	5.73061	1.00071e-08	4.57616e-07
Os12g0641100	Os12g0641100	2511.17	-0.948761	0.165604	-5.7291	1.00964e-08	4.60935e-07
Os08g0233400	Os08g0233400	160.796	1.45434	0.253917	5.72764	1.01836e-08	4.63379e-07
Os08g0521000	Os08g0521000	1019.46	-1.94044	0.338778	-5.72777	1.01761e-08	4.63379e-07
Os10g0509600	Os10g0509600	31.8298	3.9493	0.690099	5.7228	1.04782e-08	4.75995e-07
Os10g0467900	Os10g0467900	85.0854	-2.01733	0.352774	-5.71849	1.07478e-08	4.8744e-07
Os03g0368900	Os03g0368900	634.284	-2.13252	0.373657	-5.70716	1.14875e-08	5.19648e-07
Os04g0111225	Os04g0111225	24.9691	6.46533	1.13287	5.70704	1.14957e-08	5.19648e-07
Os11g0152700	Os11g0152700	730.573	-2.09862	0.36791	-5.70416	1.16919e-08	5.27651e-07
Os02g0629200	Os02g0629200	355.969	-1.48099	0.259689	-5.70294	1.17759e-08	5.29703e-07
Os04g0125700	Os04g0125700	357.747	-3.6004	0.631311	-5.70304	1.17686e-08	5.29703e-07
Os05g0550300	Os05g0550300	907.066	-2.76101	0.484844	-5.69465	1.23628e-08	5.55195e-07
Os12g0139400	Os12g0139400	510.585	-2.29994	0.404066	-5.69199	1.2557e-08	5.63e-07
Os04g0438200	Os04g0438200	91.9063	-4.75717	0.836624	-5.68615	1.29933e-08	5.81615e-07
Os09g0300800	Os09g0300800	130.824	-2.83993	0.499573	-5.68471	1.31033e-08	5.85586e-07
Os07g0170000	Os07g0170000	47.1207	3.60089	0.63353	5.68386	1.31689e-08	5.86737e-07
Os09g0110300	Os09g0110300	229.414	-1.89658	0.33368	-5.68382	1.31717e-08	5.86737e-07
Os03g0685300	Os03g0685300	452.387	1.71992	0.302971	5.67685	1.37197e-08	6.10162e-07
Os01g0567400	Os01g0567400	259.644	1.5618	0.275414	5.67075	1.42175e-08	6.31281e-07
Os10g0343951	Os10g0343951	40.5184	8.69184	1.53356	5.66776	1.44673e-08	6.41336e-07
Os01g0821600	Os01g0821600	41.4646	3.30955	0.584173	5.66535	1.46723e-08	6.49377e-07
Os02g0609200	Os02g0609200	41.366	-4.39586	0.777563	-5.65338	1.57322e-08	6.9517e-07
Os01g0626500	Os01g0626500	596.39	0.692951	0.122662	5.64929	1.61108e-08	7.10761e-07
Os09g0493000	Os09g0493000	30.7641	8.61893	1.52752	5.64244	1.67661e-08	7.38486e-07
Os01g0714600	Os01g0714600	345.494	2.80972	0.49836	5.63794	1.721e-08	7.56826e-07
Os12g0573200	Os12g0573200	1598.32	1.54099	0.273486	5.63462	1.75447e-08	7.70316e-07
Os04g0135400	Os04g0135400	34.6021	-5.31215	0.943185	-5.63214	1.77991e-08	7.80241e-07
Os11g0160400	Os11g0160400	40.4593	9.57239	1.70064	5.6287	1.81568e-08	7.94656e-07
Os11g0592300	Os11g0592300	129.154	1.57731	0.280739	5.61842	1.92716e-08	8.42108e-07
Os01g0930500	Os01g0930500	52.3104	-2.4452	0.435918	-5.60931	2.03136e-08	8.86231e-07
Os07g0194800	Os07g0194800	356.372	1.58769	0.283258	5.60511	2.08118e-08	9.06532e-07
Os11g0282300	Os11g0282300	638.399	1.30195	0.232291	5.60479	2.08506e-08	9.06786e-07
Os04g0395800	Os04g0395800	67.9861	3.83337	0.684692	5.59868	2.15994e-08	9.37872e-07
Os10g0552600	Os10g0552600	1634.84	-2.35641	0.421203	-5.59449	2.2127e-08	9.59265e-07
Os06g0536100	Os06g0536100	25.3033	8.35132	1.49304	5.59352	2.22518e-08	9.6316e-07
Os04g0498000	Os04g0498000	32.5488	-2.97491	0.532703	-5.58456	2.34298e-08	1.01256e-06
Os03g0207400	Os03g0207400	236.61	2.19269	0.392729	5.58321	2.36123e-08	1.01885e-06
Os03g0132000	Os03g0132000	998.009	1.59297	0.285407	5.58142	2.38567e-08	1.02778e-06
Os03g0156700	Os03g0156700	548.51	1.10381	0.197921	5.577	2.44702e-08	1.05256e-06
Os08g0111300	Os08g0111300	52.3646	-2.88371	0.517249	-5.57509	2.47402e-08	1.06251e-06
Os04g0453200	Os04g0453200	329.274	-3.09701	0.556238	-5.56779	2.57994e-08	1.10628e-06
Os07g0674500	Os07g0674500	149.383	-2.25792	0.405901	-5.56274	2.65565e-08	1.13697e-06
Os11g0143300	Os11g0143300	342.288	-2.21198	0.39779	-5.56067	2.68747e-08	1.14881e-06
Os07g0121800	Os07g0121800	91.4783	1.67352	0.30102	5.55949	2.70558e-08	1.15476e-06
Os07g0585500	Os07g0585500	3307.3	0.97497	0.175476	5.55614	2.75808e-08	1.17534e-06
Os07g0541200	Os07g0541200	83.1629	3.65561	0.658255	5.55348	2.80038e-08	1.19152e-06
Os05g0427400	Os05g0427400	940.314	1.92313	0.34653	5.54969	2.86183e-08	1.21579e-06
Os08g0373000	Os08g0373000	63.5699	-2.01265	0.362682	-5.54935	2.86736e-08	1.21626e-06
Os02g0573500	Os02g0573500	36.1946	-3.12767	0.563697	-5.54849	2.8815e-08	1.22038e-06
Os02g0569400	Os02g0569400	144.16	3.99823	0.72094	5.54585	2.92522e-08	1.23632e-06
Os06g0166900	Os06g0166900	529.391	0.895146	0.161413	5.54568	2.92812e-08	1.23632e-06
Os08g0413200	Os08g0413200	41.5141	3.30865	0.597185	5.54041	3.01761e-08	1.27216e-06
Os10g0376900	Os10g0376900	244.229	2.13577	0.385841	5.53536	3.10587e-08	1.30736e-06
Os10g0440500	Os10g0440500	358.045	2.12453	0.384273	5.52869	3.22638e-08	1.35395e-06
Os10g0510500	Os10g0510500	724.029	1.53772	0.278122	5.52894	3.22162e-08	1.35395e-06
Os11g0179700	Os11g0179700	32.9603	-5.82914	1.05721	-5.51369	3.5138e-08	1.47232e-06
Os02g0770500	Os02g0770500	49.4311	-2.6381	0.478868	-5.50904	3.60789e-08	1.50945e-06
Os04g0121800	Os04g0121800	582.447	2.7912	0.506952	5.50584	3.67412e-08	1.53482e-06
Os10g0535600	Os10g0535600	63.4564	2.35071	0.427033	5.50474	3.6971e-08	1.54208e-06
Os11g0540100	Os11g0540100	769.207	-1.68185	0.305836	-5.4992	3.81525e-08	1.58896e-06
Os03g0196600	Os03g0196600	109.285	2.15536	0.392392	5.49288	3.95434e-08	1.6444e-06
Os08g0137900	Os08g0137900	123.077	3.95538	0.72109	5.48528	4.12811e-08	1.71407e-06
Os06g0158100	Os06g0158100	36.4005	3.22613	0.588732	5.47979	4.25827e-08	1.76545e-06
Os12g0554500	Os12g0554500	640.033	0.871185	0.159084	5.47627	4.34376e-08	1.79819e-06
Os03g0180800	Os03g0180800	57.2463	5.86316	1.07162	5.47131	4.4672e-08	1.84651e-06
Os07g0516700	Os07g0516700	50.789	-3.5727	0.653027	-5.47098	4.47548e-08	1.84716e-06
Os05g0119200	Os05g0119200	355.022	2.04195	0.373627	5.46521	4.62358e-08	1.90543e-06
Os08g0412800	Os08g0412800	26.1778	4.39195	0.80472	5.45774	4.82237e-08	1.98438e-06
Os10g0570200	Os10g0570200	69.3039	4.8837	0.895032	5.45645	4.85742e-08	1.99582e-06
Os10g0122600	Os10g0122600	134.356	-2.26796	0.415736	-5.45528	4.88953e-08	2.00602e-06
Os03g0265600	Os03g0265600	496.541	1.01687	0.186486	5.45281	4.95803e-08	2.03109e-06
Os08g0404500	Os08g0404500	46.3275	3.16135	0.579837	5.45213	4.97691e-08	2.0358e-06
Os03g0841700	Os03g0841700	1395.27	1.88088	0.345051	5.45102	5.00829e-08	2.0456e-06
Os06g0591400	Os06g0591400	402.123	2.74204	0.5036	5.44488	5.18394e-08	2.1142e-06
Os06g0249350	Os06g0249350	45.6069	3.51193	0.645078	5.44419	5.20405e-08	2.11926e-06
Os04g0287400	Os04g0287400	567.303	1.59616	0.293323	5.44164	5.27922e-08	2.1467e-06
Os05g0188100	Os05g0188100	4846.35	1.71177	0.315596	5.42394	5.82993e-08	2.36714e-06
Os12g0515600	Os12g0515600	2313.79	0.873783	0.161276	5.41792	6.02958e-08	2.4446e-06
Os01g0817000	Os01g0817000	125.42	1.49655	0.276428	5.41388	6.16728e-08	2.49002e-06
Os05g0522600	Os05g0522600	994.612	2.145	0.396226	5.41358	6.17779e-08	2.49002e-06
Os09g0325700	Os09g0325700	27.1916	4.85914	0.897562	5.41371	6.17314e-08	2.49002e-06
Os10g0465700	Os10g0465700	73.6604	-3.75798	0.694084	-5.4143	6.15276e-08	2.49002e-06
Os06g0192400	Os06g0192400	24.2092	-5.22769	0.967022	-5.40597	6.44592e-08	2.5943e-06
Os03g0165050	Os03g0165050	82.5546	2.47039	0.457019	5.40545	6.46447e-08	2.59796e-06
Os04g0492400	Os04g0492400	515.692	0.935889	0.173173	5.40436	6.50406e-08	2.61006e-06
Os08g0563200	Os08g0563200	52.662	-3.80727	0.705064	-5.39989	6.66814e-08	2.67201e-06
Os07g0442900	Os07g0442900	618.194	-2.71463	0.503223	-5.3945	6.87164e-08	2.74956e-06
Os11g0428800	Os11g0428800	357.477	-3.05304	0.566223	-5.39193	6.97061e-08	2.78511e-06
Os07g0678300	Os07g0678300	457.636	1.70033	0.315424	5.39062	7.02165e-08	2.80143e-06
Os01g0307624	Os01g0307624	30.4346	6.49185	1.20452	5.38959	7.06204e-08	2.81347e-06
Os11g0655900	Os11g0655900	368.291	-2.10475	0.39073	-5.3867	7.1762e-08	2.85482e-06
Os02g0579600	Os02g0579600	908.926	1.49705	0.278403	5.37727	7.56241e-08	3.00412e-06
Os06g0538400	Os06g0538400	115.241	-2.47379	0.460107	-5.37656	7.59233e-08	3.01166e-06
Os06g0110000	Os06g0110000	921.211	-1.7391	0.323646	-5.37347	7.72374e-08	3.05938e-06
Os08g0250900	Os08g0250900	1276.74	0.831491	0.154764	5.37264	7.75911e-08	3.06897e-06
Os06g0581500	Os06g0581500	99.5923	2.56439	0.477482	5.37066	7.84511e-08	3.09854e-06
Os01g0216000	Os01g0216000	400.054	-2.19787	0.409284	-5.37004	7.8721e-08	3.10474e-06
Os04g0140666	Os04g0140666	41.394	-2.87735	0.535864	-5.36956	7.893e-08	3.10725e-06
Os08g0543500	Os08g0543500	109.969	-1.99145	0.370891	-5.36937	7.90104e-08	3.10725e-06
Os01g0845100	Os01g0845100	45.5045	3.14855	0.586793	5.36569	8.06423e-08	3.16691e-06
Os05g0365700	Os05g0365700	82.2478	-2.2071	0.411479	-5.36382	8.148e-08	3.19524e-06
Os01g0850100	Os01g0850100	735.246	1.12129	0.209124	5.36188	8.23621e-08	3.22524e-06
Os05g0381400	Os05g0381400	32.9791	7.94771	1.48263	5.36056	8.29647e-08	3.24423e-06
Os04g0462400	Os04g0462400	489.714	-1.90059	0.354996	-5.35383	8.61124e-08	3.36254e-06
Os09g0431300	Os09g0431300	83.6859	-2.35572	0.440056	-5.35323	8.63975e-08	3.36889e-06
Os01g0548600	Os01g0548600	204.571	2.70541	0.505713	5.34969	8.81069e-08	3.43069e-06
Os10g0377000	Os10g0377000	112.192	-1.68827	0.315825	-5.3456	9.01191e-08	3.50408e-06
Os01g0582600	Os01g0582600	373.315	1.34458	0.2517	5.34197	9.19405e-08	3.56986e-06
Os02g0132950	Os02g0132950	196.463	1.39215	0.260621	5.34168	9.20916e-08	3.57069e-06
Os01g0850550	Os01g0850550	44.6196	-2.54483	0.476666	-5.3388	9.35635e-08	3.62266e-06
Os09g0401300	Os09g0401300	2677.06	0.709435	0.132889	5.33854	9.36964e-08	3.62271e-06
Os04g0110100	Os04g0110100	22.6031	3.17138	0.594505	5.33448	9.58175e-08	3.69952e-06
Os07g0531200	Os07g0531200	18.0805	8.40191	1.57564	5.33237	9.69392e-08	3.73759e-06
Os01g0893700	Os01g0893700	36.5335	4.32794	0.811812	5.33121	9.75597e-08	3.75285e-06
Os06g0226050	Os06g0226050	72.554	-4.92977	0.924716	-5.33112	9.76076e-08	3.75285e-06
Os07g0158800	Os07g0158800	108.411	-2.22379	0.417264	-5.32946	9.85048e-08	3.78206e-06
Os01g0747400	Os01g0747400	519.961	1.29118	0.242476	5.32498	1.00965e-07	3.86573e-06
Os12g0133100	Os12g0133100	191.048	1.78648	0.335484	5.32508	1.00911e-07	3.86573e-06
Os01g0295700	Os01g0295700	953.156	1.30502	0.245095	5.32456	1.01198e-07	3.86927e-06
Os12g0538700	Os12g0538700	117.999	-2.21838	0.416662	-5.32419	1.01406e-07	3.87184e-06
Os01g0110100	Os01g0110100	44.8072	-3.52539	0.662258	-5.32329	1.01905e-07	3.88552e-06
Os01g0508100	Os01g0508100	90.923	1.77168	0.332835	5.32298	1.02083e-07	3.88692e-06
Os10g0193100	Os10g0193100	34.0824	-8.4595	1.59072	-5.31805	1.04886e-07	3.98814e-06
Os06g0212100	Os06g0212100	28.9119	-3.48438	0.655299	-5.31724	1.05351e-07	4.00028e-06
Os06g0139800	Os06g0139800	129.888	1.55006	0.291579	5.31609	1.06022e-07	4.02023e-06
Os10g0133600	Os10g0133600	26.0265	-3.53026	0.66414	-5.31553	1.06346e-07	4.02141e-06
Os12g0111800	Os12g0111800	112.822	3.33839	0.628037	5.31559	1.06313e-07	4.02141e-06
Os02g0734300	Os02g0734300	707.968	-1.2712	0.239279	-5.31263	1.08056e-07	4.08047e-06
Os02g0533700	Os02g0533700	187.077	-1.86597	0.351356	-5.31077	1.09164e-07	4.11667e-06
Os10g0565150	Os10g0565150	671.656	3.35347	0.631565	5.30977	1.09761e-07	4.13353e-06
Os10g0569600	Os10g0569600	175.84	5.48627	1.03339	5.30897	1.10244e-07	4.14604e-06
Os01g0179000	Os01g0179000	585.265	2.02244	0.381094	5.30693	1.11489e-07	4.18144e-06
Os07g0583600	Os07g0583600	1391.23	0.904507	0.170436	5.30701	1.11441e-07	4.18144e-06
Os08g0422200	Os08g0422200	132.305	1.28906	0.242957	5.30571	1.12235e-07	4.20371e-06
Os02g0689900	Os02g0689900	732.301	-2.40812	0.454	-5.30423	1.13147e-07	4.23211e-06
Os02g0585100	Os02g0585100	353.512	2.60694	0.492164	5.2969	1.17784e-07	4.39957e-06
Os11g0435300	Os11g0435300	65.7921	-2.90983	0.549386	-5.29652	1.1803e-07	4.40276e-06
Os03g0421400	Os03g0421400	1420.62	0.774135	0.146372	5.28882	1.2311e-07	4.58604e-06
Os03g0638900	Os03g0638900	52.9271	3.92674	0.742764	5.28666	1.24572e-07	4.63424e-06
Os05g0443900	Os05g0443900	509.854	-1.73938	0.329718	-5.27534	1.32509e-07	4.92287e-06
Os07g0637300	Os07g0637300	1705.03	1.70667	0.323579	5.27436	1.33218e-07	4.94253e-06
Os03g0297900	Os03g0297900	138.291	-2.06767	0.392098	-5.27336	1.33948e-07	4.96293e-06
Os01g0922600	Os01g0922600	373.46	1.41069	0.267561	5.27241	1.34645e-07	4.98203e-06
Os06g0724000	Os06g0724000	46.5198	-5.03743	0.956272	-5.26778	1.38085e-07	5.10247e-06
Os09g0364400	Os09g0364400	105.036	2.95976	0.562056	5.26595	1.39463e-07	5.14647e-06
Os05g0209500	Os05g0209500	494.77	1.24418	0.236324	5.2647	1.40417e-07	5.16782e-06
Os12g0108500	Os12g0108500	238.201	1.90318	0.361497	5.26471	1.4041e-07	5.16782e-06
Os07g0120100	Os07g0120100	39.5759	4.11742	0.783318	5.25638	1.46919e-07	5.3999e-06
Os01g0959100	Os01g0959100	162.064	3.33944	0.635576	5.2542	1.48669e-07	5.45122e-06
Os11g0496600	Os11g0496600	140.683	-1.45689	0.277284	-5.25415	1.48711e-07	5.45122e-06
Os03g0440900	Os03g0440900	3739.42	0.918367	0.174963	5.24894	1.5298e-07	5.60024e-06
Os03g0413100	Os03g0413100	432.899	1.23785	0.236088	5.24316	1.57851e-07	5.7709e-06
Os02g0454500	Os02g0454500	42.2034	-3.36771	0.64248	-5.24172	1.59083e-07	5.80822e-06
Os04g0128900	Os04g0128900	183.341	2.0273	0.386843	5.24062	1.60039e-07	5.83539e-06
Os07g0663500	Os07g0663500	29.3789	-3.52447	0.673317	-5.2345	1.65435e-07	6.02414e-06
Os01g0191700	Os01g0191700	1240.09	1.07407	0.205209	5.23404	1.65847e-07	6.03119e-06
Os03g0241900	Os03g0241900	514.954	0.724853	0.138551	5.23166	1.67991e-07	6.10107e-06
Os01g0884300	Os01g0884300	2408.93	2.0913	0.399791	5.23099	1.68601e-07	6.11519e-06
Os04g0419550	Os04g0419550	39.2656	-2.67928	0.512251	-5.23041	1.69136e-07	6.12652e-06
Os01g0838200	Os01g0838200	51.5494	-4.13108	0.789904	-5.22985	1.69646e-07	6.12886e-06
Os04g0463500	Os04g0463500	1340.33	1.05475	0.20167	5.23007	1.6945e-07	6.12886e-06
Os12g0112000	Os12g0112000	298.594	2.99168	0.572206	5.22832	1.71055e-07	6.17167e-06
Os03g0318400	Os03g0318400	69.542	2.2887	0.437816	5.22755	1.71775e-07	6.18951e-06
Os08g0417100	Os08g0417100	185.763	-1.41466	0.270662	-5.22666	1.72604e-07	6.21125e-06
Os09g0504700	Os09g0504700	967.056	1.17974	0.225877	5.22296	1.7609e-07	6.32844e-06
Os04g0506700	Os04g0506700	28.2259	-8.82151	1.6898	-5.22045	1.78486e-07	6.40617e-06
Os09g0341600	Os09g0341600	126.669	3.1002	0.593905	5.22003	1.78889e-07	6.4123e-06
Os04g0665600	Os04g0665600	1004.14	-1.81501	0.348034	-5.21503	1.83788e-07	6.57934e-06
Os01g0934100	Os01g0934100	313.804	1.15533	0.221601	5.21353	1.85284e-07	6.62426e-06
Os07g0287400	Os07g0287400	1124.96	-1.65984	0.318536	-5.21084	1.87988e-07	6.71223e-06
Os09g0561600	Os09g0561600	48.4571	3.98991	0.766162	5.20766	1.9124e-07	6.81951e-06
Os03g0325600	Os03g0325600	96.3671	2.50264	0.481428	5.19837	2.01048e-07	7.15073e-06
Os04g0400700	Os04g0400700	55.7685	-2.83444	0.545235	-5.19856	2.00841e-07	7.15073e-06
Os11g0112400	Os11g0112400	133.92	2.94554	0.566863	5.19622	2.03384e-07	7.22446e-06
Os07g0421000	Os07g0421000	127.686	1.30956	0.25225	5.19151	2.08596e-07	7.40005e-06
Os06g0534800	Os06g0534800	79.6939	-1.62148	0.312457	-5.18946	2.10906e-07	7.47236e-06
Os02g0594800	Os02g0594800	259.645	1.53071	0.29515	5.1862	2.14626e-07	7.5944e-06
Os08g0482700	Os08g0482700	7315.71	1.53296	0.295665	5.18478	2.16274e-07	7.64289e-06
Os01g0682700	Os01g0682700	19.5351	5.9551	1.14966	5.17989	2.2202e-07	7.83587e-06
Os03g0374575	Os03g0374575	401.58	1.05757	0.204366	5.17487	2.28067e-07	8.03899e-06
Os02g0597000	Os02g0597000	606.965	-0.920639	0.177977	-5.17279	2.30619e-07	8.11856e-06
Os09g0444900	Os09g0444900	67.156	4.18183	0.808574	5.17186	2.31777e-07	8.14892e-06
Os05g0549900	Os05g0549900	89.9778	-2.35482	0.455471	-5.17009	2.33985e-07	8.21604e-06
Os04g0422300	Os04g0422300	83.0648	2.83476	0.55004	5.15373	2.55361e-07	8.9552e-06
Os05g0363200	Os05g0363200	4544.17	1.14033	0.221312	5.15259	2.56918e-07	8.99834e-06
Os04g0398000	Os04g0398000	413.691	2.20758	0.428502	5.15186	2.57921e-07	9.022e-06
Os11g0537375	Os11g0537375	1112.6	1.87509	0.364108	5.14983	2.60725e-07	9.1085e-06
Os09g0453900	Os09g0453900	634.744	0.993606	0.19301	5.14794	2.63357e-07	9.1888e-06
Os10g0530200	Os10g0530200	126.532	-4.1722	0.810551	-5.14736	2.64185e-07	9.206e-06
Os11g0701200	Os11g0701200	64.8978	3.69409	0.717731	5.14691	2.64818e-07	9.21641e-06
Os01g0794500	Os01g0794500	954.184	1.06491	0.206922	5.14643	2.65487e-07	9.22803e-06
Os04g0474800	Os04g0474800	7964.58	-0.965009	0.187674	-5.14195	2.71906e-07	9.43609e-06
Os06g0698200	Os06g0698200	20.1332	5.98035	1.16309	5.14177	2.72159e-07	9.43609e-06
Os01g0368900	Os01g0368900	417.014	-2.51977	0.490144	-5.14088	2.73456e-07	9.46916e-06
Os09g0370200	Os09g0370200	616.517	0.882474	0.171695	5.13977	2.75075e-07	9.50129e-06
Os11g0210500	Os11g0210500	2151.37	-2.52376	0.491007	-5.13996	2.7479e-07	9.50129e-06
Os04g0452700	Os04g0452700	186.049	-1.77672	0.345698	-5.1395	2.75467e-07	9.50291e-06
Os03g0699700	Os03g0699700	545.755	-2.4995	0.486494	-5.1378	2.77981e-07	9.57764e-06
Os01g0948600	Os01g0948600	6725.88	1.75842	0.342374	5.13597	2.80691e-07	9.65894e-06
Os08g0558700	Os08g0558700	976.274	0.953325	0.185662	5.13473	2.82553e-07	9.71085e-06
Os01g0586800	Os01g0586800	35.622	7.94339	1.548	5.13138	2.87622e-07	9.87276e-06
Os08g0562300	Os08g0562300	75.8389	-2.47316	0.482222	-5.12867	2.91797e-07	1.00036e-05
Os07g0534700	Os07g0534700	228.32	1.82131	0.355333	5.12563	2.96539e-07	1.01535e-05
Os04g0678400	Os04g0678400	295.643	1.95485	0.38174	5.12088	3.04112e-07	1.03999e-05
Os09g0322500	Os09g0322500	138.069	-2.44754	0.478777	-5.11206	3.18659e-07	1.08838e-05
Os12g0162100	Os12g0162100	1887.96	-0.958794	0.187581	-5.11136	3.19841e-07	1.09107e-05
Os06g0532500	Os06g0532500	35.9947	-6.18802	1.21182	-5.10639	3.28373e-07	1.11878e-05
Os05g0135450	Os05g0135450	39.9886	4.35813	0.854112	5.10253	3.35141e-07	1.14043e-05
Os05g0134200	Os05g0134200	939.218	0.991395	0.194387	5.1001	3.39483e-07	1.15378e-05
Os12g0567800	Os12g0567800	558.313	-2.34634	0.460138	-5.09921	3.4107e-07	1.15775e-05
Os12g0204600	Os12g0204600	151.359	-1.55784	0.30553	-5.09881	3.41791e-07	1.15877e-05
Os02g0748300	Os02g0748300	1826.47	1.38433	0.27159	5.09713	3.44848e-07	1.16626e-05
Os04g0550866	Os04g0550866	48.1305	-7.79115	1.52847	-5.09735	3.44433e-07	1.16626e-05
Os09g0403300	Os09g0403300	69.985	-7.51025	1.47581	-5.08891	3.60135e-07	1.21646e-05
Os01g0905300	Os01g0905300	46.6668	2.50453	0.492426	5.0861	3.65495e-07	1.23305e-05
Os10g0574750	Os10g0574750	41.5587	3.22765	0.635241	5.08098	3.75487e-07	1.26521e-05
Os08g0405700	Os08g0405700	264.943	-1.39745	0.27525	-5.07702	3.83399e-07	1.29029e-05
Os02g0673100	Os02g0673100	79.069	-2.21923	0.437217	-5.07582	3.85831e-07	1.29689e-05
Os02g0218800	Os02g0218800	20.8552	-8.18224	1.6122	-5.07519	3.87109e-07	1.2996e-05
Os09g0342000	Os09g0342000	52.3513	2.66821	0.525773	5.07482	3.87853e-07	1.30051e-05
Os02g0150700	Os02g0150700	1354.63	-1.08119	0.213244	-5.07022	3.97352e-07	1.33074e-05
Os01g0692000	Os01g0692000	53.6556	2.26712	0.447349	5.0679	4.02228e-07	1.34544e-05
Os03g0187600	Os03g0187600	188.926	1.89264	0.373611	5.0658	4.06693e-07	1.35838e-05
Os09g0489500	Os09g0489500	90.5984	-2.26712	0.447551	-5.06562	4.07083e-07	1.35838e-05
Os08g0509100	Os08g0509100	361.767	3.26623	0.645036	5.06364	4.11326e-07	1.37087e-05
Os04g0533900	Os04g0533900	220.83	1.75212	0.34607	5.0629	4.12932e-07	1.37456e-05
Os03g0123800	Os03g0123800	289.539	2.23294	0.441075	5.0625	4.13797e-07	1.37466e-05
Os07g0603600	Os07g0603600	249.985	1.72716	0.341173	5.06242	4.13961e-07	1.37466e-05
Os10g0191300	Os10g0191300	2380.83	-2.23875	0.442265	-5.062	4.14882e-07	1.37606e-05
Os04g0176200	Os04g0176200	41.6938	-2.80316	0.553978	-5.06005	4.19139e-07	1.38851e-05
Os06g0239200	Os06g0239200	667.25	1.20515	0.238334	5.05655	4.26903e-07	1.41253e-05
Os01g0658900	Os01g0658900	249.881	1.3758	0.272412	5.05043	4.40813e-07	1.4568e-05
Os10g0491450	Os10g0491450	67.0883	3.11462	0.617228	5.04615	4.50807e-07	1.48804e-05
Os11g0232100	Os11g0232100	125.337	-2.34483	0.465278	-5.03964	4.66401e-07	1.53767e-05
Os08g0289000	Os08g0289000	200.298	1.31208	0.260371	5.03927	4.67314e-07	1.53884e-05
Os01g0298400	Os01g0298400	21.6274	5.16628	1.02527	5.03893	4.68143e-07	1.53972e-05
Os02g0682300	Os02g0682300	92.4726	1.85978	0.369253	5.03662	4.73828e-07	1.55656e-05
Os02g0594900	Os02g0594900	468.551	1.04728	0.208007	5.03486	4.78209e-07	1.56908e-05
Os11g0307300	Os11g0307300	245.67	-3.52861	0.70096	-5.03396	4.80443e-07	1.57454e-05
Os01g0120600	Os01g0120600	268.641	1.22335	0.24355	5.023	5.08709e-07	1.66519e-05
Os06g0710700	Os06g0710700	124.45	2.57235	0.512357	5.02063	5.15036e-07	1.6839e-05
Os01g0960800	Os01g0960800	539.609	1.38252	0.275542	5.01745	5.23628e-07	1.70996e-05
Os03g0807900	Os03g0807900	455.853	1.44524	0.288079	5.0168	5.25403e-07	1.71372e-05
Os02g0150100	Os02g0150100	913.222	0.750338	0.149619	5.01499	5.30352e-07	1.72782e-05
Os09g0455400	Os09g0455400	689.851	1.15288	0.22995	5.01361	5.34177e-07	1.73822e-05
Os04g0457800	Os04g0457800	2589.31	0.585229	0.11681	5.01012	5.43973e-07	1.76801e-05
Os02g0633600	Os02g0633600	241.906	-1.13703	0.227016	-5.00859	5.48313e-07	1.78001e-05
Os05g0588800	Os05g0588800	155.306	1.74706	0.348909	5.00721	5.52246e-07	1.79067e-05
Os03g0201901	Os03g0201901	58.4631	2.56115	0.512078	5.0015	5.68873e-07	1.84241e-05
Os02g0318200	Os02g0318200	23.4603	4.39033	0.878481	4.99764	5.80374e-07	1.87525e-05
Os11g0514800	Os11g0514800	241.513	-2.02197	0.404573	-4.99779	5.79904e-07	1.87525e-05
Os01g0813400	Os01g0813400	3482.07	0.668861	0.133847	4.9972	5.81695e-07	1.87731e-05
Os02g0114800	Os02g0114800	106.93	2.44482	0.489276	4.99681	5.8286e-07	1.87887e-05
Os10g0568900	Os10g0568900	1010.38	1.67275	0.334937	4.99421	5.90764e-07	1.90212e-05
Os01g0212400	Os01g0212400	1784.55	-0.883023	0.176858	-4.99283	5.95008e-07	1.90687e-05
Os01g0274500	Os01g0274500	88.5064	-4.46695	0.894611	-4.99318	5.93926e-07	1.90687e-05
Os02g0166600	Os02g0166600	468.904	1.59165	0.318782	4.99292	5.94727e-07	1.90687e-05
Os04g0209200	Os04g0209200	356.96	2.40367	0.481409	4.99298	5.9454e-07	1.90687e-05
Os04g0423800	Os04g0423800	791.942	-1.90346	0.381314	-4.99184	5.98061e-07	1.91442e-05
Os01g0816600	Os01g0816600	124.776	-2.54957	0.511079	-4.98859	6.08214e-07	1.94466e-05
Os02g0823100	Os02g0823100	1595.59	-2.43537	0.488693	-4.98343	6.24658e-07	1.99261e-05
Os03g0157900	Os03g0157900	2205.95	1.2809	0.257021	4.98363	6.24025e-07	1.99261e-05
Os02g0515200	Os02g0515200	466.915	1.43128	0.287608	4.9765	6.47433e-07	2.06287e-05
Os02g0105400	Os02g0105400	27.7889	3.56533	0.716688	4.97473	6.53376e-07	2.0794e-05
Os01g0533900	Os01g0533900	643.545	1.61617	0.325057	4.97195	6.62815e-07	2.107e-05
Os05g0135200	Os05g0135200	53.4316	-3.6824	0.740862	-4.97043	6.68061e-07	2.12007e-05
Os12g0586000	Os12g0586000	3134.32	1.84707	0.371622	4.97031	6.68467e-07	2.12007e-05
Os10g0498600	Os10g0498600	2050.15	1.07074	0.215455	4.96968	6.70638e-07	2.12451e-05
Os04g0588700	Os04g0588700	333.102	-1.68545	0.339504	-4.96446	6.88918e-07	2.17991e-05
Os05g0287800	Os05g0287800	1205.15	1.46646	0.295428	4.96384	6.91116e-07	2.18435e-05
Os01g0135700	Os01g0135700	49.5323	2.87908	0.580212	4.96211	6.97309e-07	2.2014e-05
Os05g0477600	Os05g0477600	709.775	-1.34901	0.271986	-4.95984	7.05505e-07	2.22472e-05
Os02g0740600	Os02g0740600	80.6391	2.52994	0.510369	4.95707	7.15652e-07	2.25414e-05
Os09g0562700	Os09g0562700	84.5506	-1.52342	0.307539	-4.95359	7.28582e-07	2.29224e-05
Os03g0757900	Os03g0757900	179.97	1.99765	0.403478	4.95107	7.38072e-07	2.31945e-05
Os01g0167400	Os01g0167400	289.115	1.79445	0.362476	4.95053	7.40098e-07	2.32317e-05
Os04g0555400	Os04g0555400	2599.89	0.764242	0.154396	4.94988	7.4259e-07	2.32833e-05
Os09g0415050	Os09g0415050	77.1893	3.59353	0.726185	4.94851	7.47856e-07	2.34218e-05
Os11g0694100	Os11g0694100	47.7222	-7.48604	1.51321	-4.94711	7.53221e-07	2.3563e-05
Os04g0460300	Os04g0460300	893.112	-1.40943	0.284995	-4.94545	7.59682e-07	2.37381e-05
Os07g0410300	Os07g0410300	44.5745	3.38381	0.684306	4.94488	7.61903e-07	2.37805e-05
Os10g0545800	Os10g0545800	192.999	1.61855	0.327509	4.94201	7.73205e-07	2.4106e-05
Os08g0398300	Os08g0398300	570.959	-1.46584	0.296816	-4.93855	7.8705e-07	2.45098e-05
Os03g0121300	Os03g0121300	244.181	-2.55577	0.517566	-4.93805	7.89077e-07	2.45452e-05
Os02g0532500	Os02g0532500	983.124	1.5356	0.311057	4.93671	7.94516e-07	2.46865e-05
Os03g0858600	Os03g0858600	45.3349	-2.24994	0.456303	-4.93081	8.18912e-07	2.54158e-05
Os05g0500200	Os05g0500200	162.575	-2.01331	0.408587	-4.92751	8.32857e-07	2.58195e-05
Os01g0753150	Os01g0753150	22.9447	4.25948	0.86464	4.92631	8.37985e-07	2.59493e-05
Os11g0686900	Os11g0686900	23.0704	-7.41162	1.50586	-4.92184	8.57359e-07	2.65194e-05
Os01g0708900	Os01g0708900	733.356	0.911011	0.18513	4.92092	8.61394e-07	2.66127e-05
Os03g0820500	Os03g0820500	56.5332	2.62738	0.533968	4.92049	8.63278e-07	2.66127e-05
Os08g0256000	Os08g0256000	133.642	2.01466	0.40943	4.92064	8.62613e-07	2.66127e-05
Os09g0509500	Os09g0509500	254.441	-1.3887	0.282628	-4.91354	8.94487e-07	2.7544e-05
Os08g0470200	Os08g0470200	563.368	1.52786	0.311	4.91273	8.98169e-07	2.76265e-05
Os01g0899700	Os01g0899700	353.135	-1.6625	0.338765	-4.90752	9.22342e-07	2.83383e-05
Os12g0560300	Os12g0560300	449.031	1.05974	0.215966	4.90697	9.24959e-07	2.83871e-05
Os07g0541700	Os07g0541700	107.468	1.64184	0.334801	4.90393	9.39367e-07	2.87651e-05
Os08g0171700	Os08g0171700	121.04	-2.69679	0.549905	-4.9041	9.38544e-07	2.87651e-05
Os03g0259100	Os03g0259100	93.8913	-2.90378	0.592411	-4.90163	9.5045e-07	2.90722e-05
Os02g0797600	Os02g0797600	4030.48	0.753698	0.153874	4.89815	9.67417e-07	2.95583e-05
Os03g0676400	Os03g0676400	47.5538	3.58372	0.731718	4.89767	9.69779e-07	2.95976e-05
Os10g0361900	Os10g0361900	38.2896	3.83124	0.782491	4.89621	9.77028e-07	2.97858e-05
Os03g0811700	Os03g0811700	846.106	0.848582	0.173455	4.89223	9.96996e-07	3.03609e-05
Os01g0158500	Os01g0158500	20.5948	4.16479	0.851367	4.89189	9.98742e-07	3.03805e-05
Os09g0518750	Os09g0518750	22.5197	-6.0494	1.23749	-4.88844	1.01636e-06	3.08822e-05
Os02g0196600	Os02g0196600	1560.45	-1.52569	0.312279	-4.88567	1.03079e-06	3.12197e-05
Os02g0624300	Os02g0624300	42.7082	3.8177	0.781411	4.88565	1.03086e-06	3.12197e-05
Os09g0543900	Os09g0543900	112.212	2.4405	0.499501	4.88589	1.02965e-06	3.12197e-05
Os03g0365800	Os03g0365800	429.92	-5.61676	1.15025	-4.88309	1.04437e-06	3.15887e-05
Os03g0826400	Os03g0826400	487.596	0.781993	0.160156	4.88269	1.04649e-06	3.15887e-05
Os11g0575600	Os11g0575600	60.9043	-4.47243	0.915942	-4.88288	1.0455e-06	3.15887e-05
Os01g0237000	Os01g0237000	55.6655	-3.86561	0.792705	-4.87648	1.07997e-06	3.25634e-05
Os04g0629300	Os04g0629300	350.855	1.67598	0.343804	4.87481	1.08912e-06	3.28035e-05
Os04g0589400	Os04g0589400	71.418	2.29539	0.471107	4.87233	1.10292e-06	3.31829e-05
Os07g0671901	Os07g0671901	14.6453	3.21799	0.66055	4.87169	1.1065e-06	3.32542e-05
Os01g0274800	Os01g0274800	95.2335	2.32931	0.478159	4.87141	1.10803e-06	3.32639e-05
Os01g0825900	Os01g0825900	139.902	1.70117	0.349342	4.86964	1.11802e-06	3.35271e-05
Os03g0108500	Os03g0108500	95.0215	-1.62107	0.33328	-4.864	1.15038e-06	3.44599e-05
Os04g0536300	Os04g0536300	224.642	1.27004	0.261206	4.86223	1.16072e-06	3.4732e-05
Os06g0701700	Os06g0701700	77.4198	-3.39484	0.698636	-4.85924	1.17839e-06	3.52226e-05
Os03g0806600	Os03g0806600	779.334	2.26871	0.467201	4.85597	1.19801e-06	3.577e-05
Os05g0278500	Os05g0278500	357.823	-1.52009	0.313335	-4.85133	1.22639e-06	3.65779e-05
Os01g0773400	Os01g0773400	35.4277	-3.21696	0.664111	-4.844	1.27249e-06	3.79116e-05
Os04g0208200	Os04g0208200	21.1662	4.22943	0.873511	4.84187	1.28624e-06	3.82798e-05
Os04g0358000	Os04g0358000	29.9282	-4.42506	0.914217	-4.84028	1.29659e-06	3.85462e-05
Os03g0761100	Os03g0761100	1193.41	1.31732	0.272309	4.83759	1.31424e-06	3.90289e-05
Os06g0727700	Os06g0727700	31.1776	-4.90233	1.01357	-4.83668	1.32028e-06	3.91661e-05
Os04g0556000	Os04g0556000	405.279	-1.97235	0.408054	-4.83356	1.34114e-06	3.9742e-05
Os05g0585500	Os05g0585500	1854.77	0.775692	0.160695	4.8271	1.38533e-06	4.10071e-05
Os04g0450000	Os04g0450000	92.108	2.65109	0.54928	4.82648	1.38965e-06	4.10909e-05
Os01g0768700	Os01g0768700	574.754	0.719444	0.149105	4.8251	1.39936e-06	4.13337e-05
Os12g0617400	Os12g0617400	18.2433	4.17184	0.865343	4.82102	1.42824e-06	4.21414e-05
Os04g0609600	Os04g0609600	982.748	0.942757	0.195584	4.82022	1.43403e-06	4.22671e-05
Os02g0698800	Os02g0698800	167.398	-1.90083	0.394396	-4.8196	1.43845e-06	4.2352e-05
Os03g0856700	Os03g0856700	154.549	-2.48865	0.516404	-4.81919	1.44145e-06	4.23951e-05
Os09g0258000	Os09g0258000	3631.59	1.07079	0.222385	4.81502	1.47188e-06	4.32437e-05
Os01g0585200	Os01g0585200	129.083	4.00079	0.830981	4.81454	1.47537e-06	4.3254e-05
Os04g0463700	Os04g0463700	696.232	1.00319	0.208363	4.81463	1.47474e-06	4.3254e-05
Os04g0385700	Os04g0385700	1351.05	0.781077	0.162296	4.81267	1.48924e-06	4.36143e-05
Os04g0506800	Os04g0506800	103.334	1.70681	0.354797	4.81068	1.5042e-06	4.39683e-05
Os06g0111500	Os06g0111500	907.028	1.39968	0.290969	4.81042	1.50613e-06	4.39683e-05
Os10g0535800	Os10g0535800	226.65	2.34519	0.487501	4.81063	1.50455e-06	4.39683e-05
Os10g0550900	Os10g0550900	444.989	3.43581	0.714336	4.80979	1.51087e-06	4.406e-05
Os01g0132400	Os01g0132400	12.6636	7.20678	1.49972	4.80542	1.5443e-06	4.49873e-05
Os04g0538400	Os04g0538400	240.829	1.82452	0.379995	4.80141	1.5755e-06	4.58477e-05
Os12g0268000	Os12g0268000	51.3663	3.2805	0.683539	4.79929	1.59229e-06	4.62873e-05
Os02g0119600	Os02g0119600	60.0653	2.44951	0.510798	4.79546	1.62305e-06	4.71317e-05
Os02g0620400	Os02g0620400	251.611	2.22714	0.464515	4.79455	1.63039e-06	4.72951e-05
Os02g0819700	Os02g0819700	338.982	0.80844	0.168705	4.79203	1.65104e-06	4.78436e-05
Os03g0405900	Os03g0405900	1714.88	1.38585	0.289239	4.79135	1.6566e-06	4.79542e-05
Os01g0136400	Os01g0136400	818.949	0.912097	0.190403	4.79034	1.66499e-06	4.81465e-05
Os02g0602100	Os02g0602100	1887.66	1.50822	0.314875	4.7899	1.66862e-06	4.81503e-05
Os03g0749300	Os03g0749300	1525.88	-0.893226	0.186474	-4.79009	1.66703e-06	4.81503e-05
Os01g0583100	Os01g0583100	855.162	1.41107	0.294665	4.78872	1.67849e-06	4.83844e-05
Os03g0693900	Os03g0693900	31.7678	5.65151	1.18046	4.78754	1.6884e-06	4.86192e-05
Os05g0403000	Os05g0403000	31.3447	5.06656	1.05855	4.78632	1.69867e-06	4.88637e-05
Os02g0768300	Os02g0768300	913.36	-1.39695	0.291907	-4.78561	1.70471e-06	4.89863e-05
Os10g0343400	Os10g0343400	19.1054	-7.70823	1.61099	-4.78478	1.71171e-06	4.91361e-05
Os02g0580500	Os02g0580500	86.4844	2.15398	0.450308	4.78335	1.72397e-06	4.94365e-05
Os01g0916000	Os01g0916000	460.436	-2.64177	0.552806	-4.77884	1.76311e-06	5.05063e-05
Os11g0477400	Os11g0477400	134.874	2.05768	0.430754	4.77692	1.78e-06	5.09372e-05
Os08g0536350	Os08g0536350	69.7966	-2.18213	0.456907	-4.77587	1.78934e-06	5.11512e-05
Os04g0462600	Os04g0462600	171.584	2.09402	0.438691	4.77333	1.812e-06	5.17455e-05
Os12g0564100	Os12g0564100	196.147	3.15754	0.661592	4.77264	1.81828e-06	5.1871e-05
Os10g0323500	Os10g0323500	227.934	-3.34395	0.700976	-4.77042	1.83844e-06	5.23918e-05
Os06g0670300	Os06g0670300	116.294	1.51518	0.317777	4.76805	1.86018e-06	5.29565e-05
Os04g0639000	Os04g0639000	60.2534	3.20344	0.672146	4.76599	1.87928e-06	5.34449e-05
Os06g0248500	Os06g0248500	53.0252	1.90761	0.400508	4.76298	1.90756e-06	5.41931e-05
Os12g0249900	Os12g0249900	162.589	-1.30218	0.273492	-4.76129	1.92364e-06	5.45936e-05
Os11g0593000	Os11g0593000	21.0175	-8.1625	1.71448	-4.76092	1.9271e-06	5.46356e-05
Os03g0245500	Os03g0245500	291.857	-1.4192	0.298114	-4.7606	1.93015e-06	5.46658e-05
Os01g0347600	Os01g0347600	419.776	-2.20258	0.462793	-4.75932	1.94246e-06	5.4958e-05
Os04g0677100	Os04g0677100	29.9642	-2.93008	0.615705	-4.7589	1.9465e-06	5.50156e-05
Os10g0147200	Os10g0147200	478.239	2.20927	0.4643	4.75829	1.95237e-06	5.51249e-05
Os07g0535800	Os07g0535800	69.9086	2.06558	0.434276	4.75638	1.97093e-06	5.55919e-05
Os11g0227800	Os11g0227800	386.089	1.34238	0.282286	4.75538	1.98071e-06	5.58105e-05
Os01g0201100	Os01g0201100	74.2749	2.45523	0.516461	4.75395	1.99483e-06	5.61511e-05
Os10g0562900	Os10g0562900	47.7449	3.08072	0.648602	4.74978	2.03635e-06	5.72612e-05
Os03g0145050	Os03g0145050	29.3178	-7.87995	1.65916	-4.74935	2.04073e-06	5.73257e-05
Os06g0573900	Os06g0573900	23.8482	-4.92027	1.03744	-4.74269	2.10899e-06	5.91828e-05
Os12g0635500	Os12g0635500	119.279	1.57478	0.332131	4.74143	2.12214e-06	5.94912e-05
Os05g0534000	Os05g0534000	236.172	1.18386	0.249763	4.73995	2.13769e-06	5.98663e-05
Os04g0399300	Os04g0399300	113.74	-2.05363	0.433506	-4.73726	2.16632e-06	6.06064e-05
Os01g0566500	Os01g0566500	146.486	2.23351	0.472774	4.72425	2.30964e-06	6.45502e-05
Os03g0683900	Os03g0683900	59.1786	1.96072	0.415175	4.72264	2.32806e-06	6.49993e-05
Os11g0701100	Os11g0701100	121.532	4.20391	0.890444	4.72113	2.34535e-06	6.54156e-05
Os06g0231600	Os06g0231600	70.715	1.60197	0.339432	4.71957	2.36349e-06	6.58546e-05
Os07g0116050	Os07g0116050	28.8284	-3.45214	0.731614	-4.71852	2.37569e-06	6.61279e-05
Os04g0654500	Os04g0654500	133.086	3.00008	0.636002	4.7171	2.39236e-06	6.65245e-05
Os01g0752500	Os01g0752500	67.394	2.10842	0.447559	4.71093	2.46583e-06	6.84984e-05
Os06g0713000	Os06g0713000	107.053	-1.59663	0.33944	-4.70372	2.55466e-06	7.08943e-05
Os03g0307300	Os03g0307300	1067.05	-2.17855	0.463396	-4.70127	2.58548e-06	7.16774e-05
Os05g0126800	Os05g0126800	192.581	1.73249	0.368598	4.70022	2.59887e-06	7.19762e-05
Os05g0542500	Os05g0542500	38.9049	2.98941	0.637004	4.69292	2.69337e-06	7.45183e-05
Os10g0579100	Os10g0579100	671.534	-0.68385	0.145746	-4.69208	2.70439e-06	7.47482e-05
Os09g0437500	Os09g0437500	3098.97	-1.61631	0.344569	-4.69081	2.72121e-06	7.51376e-05
Os01g0374600	Os01g0374600	28.7073	2.89891	0.61812	4.68989	2.73355e-06	7.54028e-05
Os03g0185500	Os03g0185500	348.771	0.945926	0.201743	4.68878	2.74843e-06	7.57373e-05
Os03g0787000	Os03g0787000	128.125	1.43406	0.306152	4.68416	2.81116e-06	7.73883e-05
Os01g0696600	Os01g0696600	14.9664	7.49198	1.60073	4.68035	2.86382e-06	7.87592e-05
Os05g0442400	Os05g0442400	49.6482	5.81276	1.24226	4.67918	2.88023e-06	7.91316e-05
Os04g0669100	Os04g0669100	431.641	-0.971982	0.207793	-4.67764	2.90198e-06	7.96495e-05
Os03g0643900	Os03g0643900	70.9385	-2.13039	0.455762	-4.67435	2.94888e-06	8.07572e-05
Os03g0700400	Os03g0700400	268.982	-2.56034	0.54776	-4.67419	2.95113e-06	8.07572e-05
Os06g0147300	Os06g0147300	11.2976	7.37627	1.57801	4.67441	2.948e-06	8.07572e-05
Os08g0357700	Os08g0357700	33.6864	2.32965	0.499135	4.66738	3.05064e-06	8.33974e-05
Os03g0368000	Os03g0368000	36.3723	-6.99576	1.49919	-4.66636	3.06587e-06	8.37304e-05
Os02g0749700	Os02g0749700	178.13	6.11169	1.31063	4.66317	3.11369e-06	8.49521e-05
Os01g0727500	Os01g0727500	104.365	2.70166	0.580288	4.65573	3.22838e-06	8.79941e-05
Os05g0573000	Os05g0573000	309.9	0.694846	0.149288	4.65439	3.24937e-06	8.84786e-05
Os03g0338000	Os03g0338000	42.9786	-2.90461	0.624104	-4.65405	3.2548e-06	8.8539e-05
Os12g0224000	Os12g0224000	510.268	1.1364	0.244189	4.65376	3.25935e-06	8.85751e-05
Os01g0172800	Os01g0172800	216.318	-1.18176	0.253978	-4.65299	3.27159e-06	8.88201e-05
Os04g0509600	Os04g0509600	391.149	1.25674	0.270142	4.65215	3.28485e-06	8.90921e-05
Os08g0401100	Os08g0401100	124.22	-1.18107	0.253981	-4.65024	3.31548e-06	8.98344e-05
Os05g0312600	Os05g0312600	49.2571	2.68058	0.576646	4.64857	3.34237e-06	9.04742e-05
Os03g0708600	Os03g0708600	1364.85	0.688273	0.148186	4.64465	3.4065e-06	9.21195e-05
Os08g0366100	Os08g0366100	6423.4	0.776212	0.16715	4.64381	3.42038e-06	9.24039e-05
Os01g0781100	Os01g0781100	89.0723	-1.9389	0.417829	-4.64042	3.477e-06	9.38414e-05
Os05g0495250	Os05g0495250	120.282	1.59915	0.344885	4.63676	3.53919e-06	9.54264e-05
Os05g0578500	Os05g0578500	114.607	1.04255	0.225078	4.63195	3.62236e-06	9.75734e-05
Os01g0973600	Os01g0973600	388.55	0.809363	0.174758	4.63134	3.6331e-06	9.7767e-05
Os07g0440900	Os07g0440900	27.0856	2.50821	0.541751	4.62982	3.65988e-06	9.83915e-05
Os08g0376500	Os08g0376500	79.7728	3.02667	0.654095	4.62726	3.70531e-06	9.95155e-05
Os06g0318800	Os06g0318800	233.601	1.33396	0.288398	4.62543	3.73825e-06	0.000100302
Os07g0677300	Os07g0677300	205.186	-4.72005	1.02064	-4.62461	3.75298e-06	0.0001006
Os03g0665000	Os03g0665000	29.568	-2.1766	0.47145	-4.61682	3.89674e-06	0.000104352
Os02g0606700	Os02g0606700	429.682	1.23935	0.268594	4.61423	3.94557e-06	0.000105556
Os01g0179500	Os01g0179500	1175.04	0.846921	0.183599	4.61288	3.97136e-06	0.00010604
Os08g0331800	Os08g0331800	406.114	3.18079	0.689526	4.61301	3.96887e-06	0.00010604
Os05g0104200	Os05g0104200	452.931	2.24833	0.48755	4.61149	3.99799e-06	0.000106648
Os08g0452900	Os08g0452900	522.931	-1.32012	0.286483	-4.60802	4.06522e-06	0.000108336
Os06g0133500	Os06g0133500	40.5363	2.00582	0.435469	4.60611	4.10265e-06	0.000109228
Os03g0195500	Os03g0195500	16.4651	5.74293	1.24707	4.60513	4.12211e-06	0.00010964
Os06g0272850	Os06g0272850	53.905	-7.41464	1.61022	-4.60474	4.12981e-06	0.000109739
Os03g0597600	Os03g0597600	133.566	-1.55236	0.337253	-4.60294	4.16566e-06	0.000110585
Os05g0247100	Os05g0247100	13924.3	-1.50528	0.327043	-4.6027	4.17049e-06	0.000110606
Os01g0776700	Os01g0776700	1797.2	0.903131	0.19634	4.59982	4.22847e-06	0.000112036
Os02g0833300	Os02g0833300	488.395	0.741027	0.161184	4.59741	4.27776e-06	0.000113233
Os04g0650800	Os04g0650800	4829.5	0.871118	0.189565	4.59534	4.32043e-06	0.000114253
Os12g0570400	Os12g0570400	105.987	1.39157	0.302888	4.59433	4.34132e-06	0.000114695
Os05g0256500	Os05g0256500	770.031	-0.983751	0.214145	-4.59385	4.35138e-06	0.000114851
Os03g0714100	Os03g0714100	31.4305	4.49378	0.978395	4.59301	4.36898e-06	0.000115205
Os12g0552900	Os12g0552900	63.4065	-2.36057	0.514156	-4.59115	4.40814e-06	0.000116126
Os02g0735100	Os02g0735100	254.049	0.872767	0.190124	4.59052	4.42141e-06	0.000116364
Os01g0749300	Os01g0749300	279.833	0.963525	0.209927	4.58982	4.43629e-06	0.000116644
Os03g0830200	Os03g0830200	47.4486	-4.22482	0.9208	-4.5882	4.47083e-06	0.00011744
Os03g0351700	Os03g0351700	29.951	3.57004	0.77831	4.58692	4.49844e-06	0.000118053
Os03g0277700	Os03g0277700	97.3194	3.07259	0.670196	4.58462	4.54816e-06	0.000119244
Os07g0539700	Os07g0539700	808.215	1.19395	0.260519	4.58298	4.58394e-06	0.000120068
Os01g0949750	Os01g0949750	572.535	2.22744	0.486309	4.5803	4.64313e-06	0.000121503
Os12g0538600	Os12g0538600	85.9219	-2.94178	0.642493	-4.57869	4.67886e-06	0.000122321
Os09g0453300	Os09g0453300	114.982	-1.87147	0.408872	-4.57716	4.7133e-06	0.000123105
Os12g0477400	Os12g0477400	431.456	1.44534	0.315822	4.57645	4.72931e-06	0.000123406
Os10g0485800	Os10g0485800	52.0134	2.12561	0.464848	4.5727	4.8148e-06	0.000125518
Os06g0125000	Os06g0125000	88.1789	-2.16643	0.474009	-4.57045	4.86688e-06	0.000126755
Os06g0654300	Os06g0654300	81.3383	-2.82813	0.61884	-4.57004	4.87627e-06	0.00012688
Os05g0358700	Os05g0358700	554.019	1.15079	0.251918	4.5681	4.92165e-06	0.00012794
Os11g0168600	Os11g0168600	86.3638	1.67381	0.366537	4.56656	4.95804e-06	0.000128764
Os03g0224700	Os03g0224700	685.611	0.88561	0.194006	4.56487	4.99806e-06	0.000129681
Os01g0179700	Os01g0179700	24.0707	2.49532	0.546663	4.56464	5.00361e-06	0.000129703
Os01g0670500	Os01g0670500	27.1726	2.6743	0.586955	4.55623	5.20809e-06	0.000134876
Os10g0169200	Os10g0169200	680.069	-1.50431	0.330318	-4.55413	5.26025e-06	0.000136099
Os01g0626400	Os01g0626400	59.9394	2.33313	0.512365	4.55365	5.27235e-06	0.000136284
Os01g0112000	Os01g0112000	88.1706	2.03613	0.447187	4.5532	5.28356e-06	0.000136446
Os02g0125200	Os02g0125200	102.743	-1.63744	0.359683	-4.55244	5.30281e-06	0.000136815
Os10g0154700	Os10g0154700	149.053	3.0745	0.67543	4.55192	5.31591e-06	0.000137024
Os11g0138900	Os11g0138900	191.735	-1.49705	0.328969	-4.55072	5.34626e-06	0.000137677
Os11g0141400	Os11g0141400	215.984	1.52703	0.335891	4.54619	5.46264e-06	0.000140543
Os05g0563550	Os05g0563550	171.623	-2.26553	0.498425	-4.54539	5.48341e-06	0.000140946
Os03g0619875	Os03g0619875	85.3454	-2.84167	0.625209	-4.54515	5.48964e-06	0.000140974
Os01g0958500	Os01g0958500	677.624	-1.10739	0.24374	-4.54334	5.53705e-06	0.000142059
Os01g0695900	Os01g0695900	22.437	4.65775	1.02525	4.54304	5.54479e-06	0.000142092
Os12g0586100	Os12g0586100	2874.16	-0.730849	0.160877	-4.5429	5.54867e-06	0.000142092
Os02g0758000	Os02g0758000	242.728	1.77271	0.390677	4.53752	5.69201e-06	0.000145628
Os03g0739700	Os03g0739700	254.777	2.44175	0.538211	4.53678	5.71195e-06	0.000146002
Os03g0331700	Os03g0331700	541.429	1.1336	0.249982	4.53474	5.76732e-06	0.000147281
Os03g0180100	Os03g0180100	341.948	-1.07022	0.236297	-4.52914	5.92232e-06	0.000151099
Os12g0168150	Os12g0168150	9.69726	7.41467	1.63788	4.52698	5.98318e-06	0.00015251
Os01g0208400	Os01g0208400	159.052	-1.18884	0.262626	-4.52672	5.99048e-06	0.000152555
Os07g0550600	Os07g0550600	13.7077	7.47015	1.6518	4.52243	6.11328e-06	0.000155538
Os01g0858350	Os01g0858350	258.606	2.32497	0.514548	4.51848	6.22866e-06	0.000158327
Os02g0331400	Os02g0331400	40.7784	-7.10927	1.57367	-4.51763	6.25347e-06	0.000158812
Os10g0527601	Os10g0527601	178.492	2.51499	0.557071	4.51466	6.34174e-06	0.000160905
Os02g0755400	Os02g0755400	929.752	1.30964	0.290215	4.51264	6.40267e-06	0.000162152
Os10g0489000	Os10g0489000	192.185	1.70528	0.37788	4.51275	6.39924e-06	0.000162152
Os05g0200400	Os05g0200400	299.299	-1.36784	0.303296	-4.50991	6.48552e-06	0.000164099
Os01g0871900	Os01g0871900	318.264	-1.58196	0.350867	-4.50871	6.52241e-06	0.000164881
Os03g0803900	Os03g0803900	333.135	0.863188	0.191533	4.50673	6.58337e-06	0.000166269
Os05g0195700	Os05g0195700	471.079	-1.2099	0.268686	-4.50304	6.6989e-06	0.000169032
Os04g0206500	Os04g0206500	10.2238	8.44367	1.87693	4.49866	6.83819e-06	0.000172389
Os02g0673600	Os02g0673600	1298.96	0.653623	0.145373	4.49617	6.91895e-06	0.000174194
Os04g0111250	Os04g0111250	22.1325	6.95869	1.54773	4.49606	6.92244e-06	0.000174194
Os02g0227200	Os02g0227200	2643.31	0.973654	0.2166	4.49518	6.95116e-06	0.000174597
Os05g0419600	Os05g0419600	850.868	0.683821	0.152118	4.49532	6.9464e-06	0.000174597
Os01g0621900	Os01g0621900	3673.79	0.974318	0.216813	4.49381	6.996e-06	0.000175563
Os10g0520100	Os10g0520100	42.9941	2.55201	0.568357	4.49015	7.11731e-06	0.000178445
Os07g0101800	Os07g0101800	82.6484	-2.06598	0.460592	-4.48548	7.27503e-06	0.000182204
Os08g0178900	Os08g0178900	121.056	14.4794	3.22818	4.48532	7.28049e-06	0.000182204
Os03g0138000	Os03g0138000	443.53	1.13595	0.253303	4.48456	7.30652e-06	0.00018269
Os11g0244100	Os11g0244100	23.3918	4.37951	0.976658	4.48418	7.31964e-06	0.000182851
Os07g0688200	Os07g0688200	162.862	2.38474	0.532227	4.48067	7.44082e-06	0.00018571
Os07g0518500	Os07g0518500	411.778	-1.05535	0.235594	-4.47951	7.48138e-06	0.000186553
Os07g0639600	Os07g0639600	2790.16	-0.846134	0.188909	-4.47906	7.49713e-06	0.000186777
Os01g0919500	Os01g0919500	626.402	0.864417	0.193038	4.47796	7.53601e-06	0.00018743
Os02g0104100	Os02g0104100	132.883	-1.24162	0.277287	-4.47774	7.54377e-06	0.00018743
Os06g0669800	Os06g0669800	585.407	-1.13061	0.252491	-4.47781	7.54116e-06	0.00018743
Os10g0498100	Os10g0498100	35.7631	-2.04489	0.456717	-4.47737	7.55685e-06	0.000187586
Os03g0174900	Os03g0174900	973.571	-1.12359	0.250981	-4.4768	7.57688e-06	0.000187913
Os12g0640700	Os12g0640700	64.4843	-1.5481	0.345975	-4.4746	7.6556e-06	0.000189695
Os11g0668650	Os11g0668650	228.673	2.88014	0.643801	4.47365	7.68951e-06	0.000190364
Os02g0814000	Os02g0814000	415.109	1.77403	0.396577	4.47337	7.69961e-06	0.000190443
Os01g0289100	Os01g0289100	24.7685	4.41505	0.987182	4.47238	7.73541e-06	0.000191156
Os03g0110600	Os03g0110600	229.224	1.34805	0.301548	4.47043	7.80609e-06	0.00019273
Os05g0470900	Os05g0470900	54.3777	1.49073	0.333483	4.47018	7.81529e-06	0.000192784
Os01g0874900	Os01g0874900	1594.06	0.680113	0.152195	4.46871	7.86941e-06	0.000193945
Os04g0340100	Os04g0340100	31.5055	2.40179	0.537577	4.46781	7.90241e-06	0.000194585
Os02g0669100	Os02g0669100	1546.84	1.08742	0.243528	4.46527	7.99674e-06	0.000196731
Os01g0800300	Os01g0800300	280.415	1.10505	0.247528	4.46436	8.03075e-06	0.000197392
Os12g0119600	Os12g0119600	93.8654	1.32205	0.296224	4.46302	8.08111e-06	0.000198452
Os07g0471900	Os07g0471900	191.318	-1.58839	0.356059	-4.46103	8.1565e-06	0.000200125
Os07g0537000	Os07g0537000	184.548	1.177	0.263876	4.46043	8.1797e-06	0.000200337
Os12g0283100	Os12g0283100	41.8946	-2.67091	0.598798	-4.46045	8.17892e-06	0.000200337
Os03g0719800	Os03g0719800	1409.46	-1.1697	0.262292	-4.45953	8.21398e-06	0.000200998
Os01g0908301	Os01g0908301	140.334	2.0576	0.461534	4.45816	8.26651e-06	0.000202104
Os01g0836800	Os01g0836800	2324.85	0.617041	0.138419	4.45777	8.2817e-06	0.000202273
Os04g0460350	Os04g0460350	187.166	-1.06931	0.239884	-4.4576	8.28812e-06	0.000202273
Os07g0459400	Os07g0459400	1622.92	-0.682308	0.153159	-4.45491	8.39297e-06	0.00020465
Os05g0560400	Os05g0560400	117.81	1.13613	0.255204	4.45186	8.51315e-06	0.000207397
Os12g0231000	Os12g0231000	28.3716	-4.94029	1.11017	-4.45004	8.58542e-06	0.000208973
Os11g0260100	Os11g0260100	57.2068	-3.4272	0.770202	-4.44975	8.59721e-06	0.000209075
Os09g0358000	Os09g0358000	25.0456	-3.77291	0.849063	-4.44361	8.84603e-06	0.000214936
Os11g0482901	Os11g0482901	91.0914	2.07314	0.466641	4.44268	8.8847e-06	0.000215685
Os02g0593700	Os02g0593700	13193.1	1.15569	0.260167	4.44211	8.90798e-06	0.000215962
Os10g0580400	Os10g0580400	152.742	1.30276	0.293281	4.44202	8.91179e-06	0.000215962
Os08g0224800	Os08g0224800	444.662	0.851139	0.191663	4.44081	8.96208e-06	0.00021699
Os12g0432600	Os12g0432600	33.8715	2.14208	0.48266	4.43806	9.07736e-06	0.000219588
Os05g0542800	Os05g0542800	593.457	1.19383	0.269022	4.43767	9.0936e-06	0.000219787
Os02g0158600	Os02g0158600	357.282	0.880798	0.198589	4.43527	9.19568e-06	0.000221923
Os04g0678200	Os04g0678200	241.899	-1.10837	0.249901	-4.43521	9.19811e-06	0.000221923
Os01g0949300	Os01g0949300	520.383	1.2007	0.270907	4.43214	9.33022e-06	0.000224892
Os10g0552800	Os10g0552800	594.43	-2.63163	0.593784	-4.43197	9.33746e-06	0.000224892
Os06g0692600	Os06g0692600	14.7412	-7.02157	1.58492	-4.43024	9.41299e-06	0.000226512
Os02g0718050	Os02g0718050	24.7495	-3.39276	0.766146	-4.42834	9.49604e-06	0.000228311
Os05g0444200	Os05g0444200	129.74	3.56285	0.805087	4.42542	9.6253e-06	0.000231217
Os03g0664800	Os03g0664800	188.152	2.18333	0.493507	4.42411	9.68402e-06	0.000232425
Os04g0526300	Os04g0526300	25.3253	-3.55902	0.80466	-4.42301	9.7335e-06	0.000233409
Os01g0294500	Os01g0294500	28.5818	-4.37772	0.990369	-4.42029	9.85676e-06	0.000236159
Os03g0118800	Os03g0118800	308.317	1.32698	0.300369	4.41784	9.96932e-06	0.000238553
Os06g0200350	Os06g0200350	23.2067	2.57676	0.583276	4.41774	9.97401e-06	0.000238553
Os02g0512000	Os02g0512000	457.9	-2.01266	0.455807	-4.4156	1.00732e-05	0.000240715
Os04g0385600	Os04g0385600	95.6157	2.1668	0.491184	4.41139	1.0271e-05	0.00024523
Os01g0588700	Os01g0588700	1089.25	0.513349	0.116399	4.41025	1.03254e-05	0.000246314
Os03g0320100	Os03g0320100	1340.48	-1.83721	0.416618	-4.40981	1.03463e-05	0.000246601
Os01g0548750	Os01g0548750	24.5758	3.39504	0.770044	4.40889	1.039e-05	0.000247326
Os12g0565100	Os12g0565100	27.2502	2.70289	0.613067	4.4088	1.03947e-05	0.000247326
Os07g0121750	Os07g0121750	46.7185	1.69216	0.383953	4.40721	1.04709e-05	0.000248838
Os10g0543500	Os10g0543500	82.1303	-1.79536	0.407379	-4.4071	1.04763e-05	0.000248838
Os03g0742400	Os03g0742400	1024.03	-0.600687	0.136388	-4.40425	1.06153e-05	0.000251921
Os05g0373300	Os05g0373300	454.425	1.36805	0.310787	4.40189	1.07311e-05	0.00025445
Os02g0146400	Os02g0146400	1588.79	0.475648	0.108129	4.39891	1.08796e-05	0.000257529
Os03g0237100	Os03g0237100	75.9665	-2.03436	0.462465	-4.39896	1.08773e-05	0.000257529
Os01g0931100	Os01g0931100	2095.23	-0.983226	0.223789	-4.39355	1.11516e-05	0.000263739
Os04g0206300	Os04g0206300	27.3595	3.16425	0.720278	4.3931	1.11745e-05	0.000264053
Os09g0547900	Os09g0547900	101.516	1.50501	0.342605	4.39284	1.11879e-05	0.000264143
Os06g0542100	Os06g0542100	32.4516	2.88261	0.656538	4.39063	1.13023e-05	0.000266616
Os01g0550800	Os01g0550800	45.6821	-4.41415	1.00546	-4.3902	1.13249e-05	0.00026692
Os07g0182400	Os07g0182400	2240.29	0.694047	0.158148	4.38858	1.14092e-05	0.000268587
Os12g0635700	Os12g0635700	26.124	2.46783	0.562345	4.38847	1.14151e-05	0.000268587
Os08g0161500	Os08g0161500	165.601	-1.05727	0.24095	-4.3879	1.1445e-05	0.00026906
Os09g0447300	Os09g0447300	39.5808	-2.59701	0.591979	-4.38699	1.1493e-05	0.000269958
Os03g0182800	Os03g0182800	362.017	-1.7841	0.406739	-4.38635	1.15269e-05	0.000270524
Os02g0466400	Os02g0466400	45.6981	3.35768	0.766203	4.38223	1.17471e-05	0.000275458
Os01g0178850	Os01g0178850	55.3724	1.97956	0.451798	4.38151	1.1786e-05	0.000276134
Os01g0695200	Os01g0695200	256.378	0.772935	0.176449	4.3805	1.18408e-05	0.000277181
Os07g0127500	Os07g0127500	128.009	3.33656	0.761933	4.37908	1.19183e-05	0.000278758
Os05g0370700	Os05g0370700	53.5067	4.1137	0.939979	4.37638	1.20668e-05	0.000281992
Os01g0968400	Os01g0968400	50.7351	-2.92395	0.668396	-4.37458	1.21666e-05	0.000284085
Os03g0374500	Os03g0374500	34.7016	2.35281	0.53804	4.37293	1.2259e-05	0.000285998
Os01g0551800	Os01g0551800	91.6475	-1.67573	0.383255	-4.37237	1.22905e-05	0.00028649
Os03g0622500	Os03g0622500	1767.55	1.31545	0.301037	4.36974	1.24394e-05	0.000289472
Os09g0376300	Os09g0376300	134.89	1.45027	0.331885	4.36981	1.24357e-05	0.000289472
Os04g0109400	Os04g0109400	28.091	-3.13733	0.718104	-4.36891	1.24868e-05	0.000290329
Os04g0485800	Os04g0485800	1249.6	0.772316	0.176963	4.36428	1.27545e-05	0.000296302
Os07g0539300	Os07g0539300	423.364	-2.78773	0.638792	-4.36406	1.27669e-05	0.00029634
Os01g0580500	Os01g0580500	683.031	-1.90367	0.436233	-4.36387	1.27782e-05	0.000296353
Os09g0452900	Os09g0452900	344.25	1.55088	0.35566	4.36058	1.29716e-05	0.000300586
Os09g0564200	Os09g0564200	80.7446	-4.43637	1.01799	-4.35795	1.31286e-05	0.000303968
Os07g0518100	Os07g0518100	59.1545	1.9708	0.452406	4.35628	1.32294e-05	0.000305787
Os09g0330000	Os09g0330000	24.7517	-6.73303	1.54556	-4.35638	1.32229e-05	0.000305787
Os04g0523500	Os04g0523500	30.9035	-3.39314	0.779161	-4.35487	1.33148e-05	0.000307245
Os05g0473300	Os05g0473300	9.36276	6.80812	1.56331	4.35493	1.33108e-05	0.000307245
Os03g0762500	Os03g0762500	254.749	2.13995	0.491417	4.35465	1.33278e-05	0.000307288
Os10g0518000	Os10g0518000	180.315	1.07981	0.248016	4.35381	1.33789e-05	0.000308207
Os03g0289800	Os03g0289800	61.8585	2.19545	0.504359	4.35295	1.34319e-05	0.00030917
Os11g0582100	Os11g0582100	914.187	1.45457	0.334534	4.34806	1.37346e-05	0.000315874
Os07g0294800	Os07g0294800	894.147	0.964387	0.221848	4.34705	1.37978e-05	0.000317061
Os04g0527700	Os04g0527700	252.34	1.23699	0.28492	4.34152	1.41497e-05	0.000324877
Os11g0175400	Os11g0175400	170.917	1.14178	0.263017	4.34109	1.41777e-05	0.000325249
Os10g0563900	Os10g0563900	287.063	-0.776892	0.178976	-4.34077	1.41983e-05	0.00032545
Os01g0763900	Os01g0763900	125.988	-1.29223	0.297713	-4.34053	1.42138e-05	0.000325534
Os04g0412300	Os04g0412300	60.4963	2.41708	0.557435	4.33607	1.45053e-05	0.000331935
Os05g0533301	Os05g0533301	21.7527	2.84492	0.656267	4.335	1.45759e-05	0.000333273
Os02g0173800	Os02g0173800	1427.11	1.0342	0.238847	4.32997	1.49128e-05	0.000340693
Os01g0963000	Os01g0963000	1818.61	1.79288	0.414281	4.32769	1.50679e-05	0.000343951
Os05g0368000	Os05g0368000	28.5259	3.3496	0.774033	4.32746	1.50839e-05	0.00034403
Os07g0191900	Os07g0191900	27.7459	4.20034	0.970768	4.32682	1.51277e-05	0.000344745
Os06g0686600	Os06g0686600	498.156	-0.942537	0.21786	-4.32635	1.51601e-05	0.000345197
Os07g0462500	Os07g0462500	32.5586	-3.92602	0.90791	-4.32424	1.53059e-05	0.000348229
Os04g0273600	Os04g0273600	8.70659	7.13726	1.6518	4.32089	1.554e-05	0.000353047
Os05g0151400	Os05g0151400	6605.16	-0.960081	0.222198	-4.32084	1.55433e-05	0.000353047
Os06g0184000	Os06g0184000	9.33611	-6.98732	1.61838	-4.31747	1.57825e-05	0.000358184
Os05g0176300	Os05g0176300	48.2927	-2.17167	0.503306	-4.31482	1.59733e-05	0.000361916
Os07g0180700	Os07g0180700	253.13	-1.4901	0.345341	-4.31487	1.59699e-05	0.000361916
Os07g0677200	Os07g0677200	2962.64	1.44857	0.335937	4.31201	1.61775e-05	0.000366242
Os03g0367150	Os03g0367150	141.098	-1.22997	0.285313	-4.31093	1.62568e-05	0.000367734
Os02g0737200	Os02g0737200	24.3945	3.02766	0.702601	4.30922	1.63832e-05	0.00037029
Os12g0640800	Os12g0640800	1055.95	0.570124	0.132329	4.3084	1.64442e-05	0.000371363
Os02g0786400	Os02g0786400	20.2146	-3.35446	0.779594	-4.30282	1.68635e-05	0.000380521
Os06g0650300	Os06g0650300	17.9118	2.71017	0.630268	4.30003	1.70775e-05	0.000385034
Os11g0496500	Os11g0496500	847.62	1.16807	0.271725	4.2987	1.718e-05	0.000387029
Os06g0637400	Os06g0637400	43.1603	3.2461	0.755202	4.29831	1.72102e-05	0.000387392
Os05g0421450	Os05g0421450	37.0829	4.08993	0.951826	4.29693	1.73179e-05	0.000389497
Os06g0200700	Os06g0200700	28.1362	2.48624	0.579627	4.28938	1.79171e-05	0.000402646
Os07g0525100	Os07g0525100	271.653	-1.89729	0.442498	-4.28769	1.80543e-05	0.000405397
Os11g0133300	Os11g0133300	81.5537	-1.8447	0.430561	-4.28441	1.83221e-05	0.000411075
Os03g0263500	Os03g0263500	998.853	0.658064	0.153819	4.27818	1.88429e-05	0.000422416
Os07g0438700	Os07g0438700	381.724	1.43221	0.335094	4.27404	1.91958e-05	0.000429977
Os05g0557100	Os05g0557100	159.758	-1.11044	0.260084	-4.26953	1.95886e-05	0.000438045
Os06g0714500	Os06g0714500	1687.47	0.634949	0.148722	4.26936	1.96037e-05	0.000438045
Os10g0490900	Os10g0490900	58.2042	2.32585	0.544755	4.26954	1.95881e-05	0.000438045
Os01g0846450	Os01g0846450	580.11	0.630006	0.147574	4.26909	1.96272e-05	0.000438213
Os11g0531700	Os11g0531700	163.159	1.61653	0.378999	4.26527	1.99656e-05	0.000445408
Os02g0180700	Os02g0180700	550.448	1.26173	0.295943	4.26343	2.0131e-05	0.000448734
Os11g0134900	Os11g0134900	22.9675	-6.37233	1.49492	-4.26265	2.0202e-05	0.000449953
Os04g0203450	Os04g0203450	273.928	2.49844	0.586641	4.25889	2.05449e-05	0.00045722
Os03g0275300	Os03g0275300	702.232	-0.890773	0.209223	-4.25752	2.06705e-05	0.000459049
Os03g0781200	Os03g0781200	20.343	2.46163	0.578187	4.25751	2.0672e-05	0.000459049
Os07g0102400	Os07g0102400	578.045	-0.941172	0.221065	-4.25745	2.06771e-05	0.000459049
Os02g0721800	Os02g0721800	426.958	0.645699	0.151682	4.25691	2.07273e-05	0.000459791
Os11g0141100	Os11g0141100	25.6094	-2.79185	0.656384	-4.25337	2.10574e-05	0.000466739
Os07g0625600	Os07g0625600	13.5803	6.86709	1.61513	4.25174	2.12119e-05	0.000469785
Os11g0539200	Os11g0539200	312.991	-1.96191	0.461815	-4.24827	2.15426e-05	0.000476726
Os02g0464550	Os02g0464550	10.1857	6.83606	1.60962	4.247	2.16654e-05	0.000479059
Os09g0426000	Os09g0426000	249.42	-1.16941	0.275417	-4.24596	2.1766e-05	0.000480897
Os09g0555500	Os09g0555500	203.472	1.7515	0.41255	4.24554	2.18069e-05	0.000481413
Os01g0597600	Os01g0597600	22.3685	3.90181	0.919424	4.24376	2.19804e-05	0.000484467
Os08g0158400	Os08g0158400	14.8915	-4.97383	1.17199	-4.2439	2.19664e-05	0.000484467
Os05g0595800	Os05g0595800	71.2225	1.77719	0.419023	4.24127	2.22256e-05	0.00048948
Os08g0424100	Os08g0424100	113.029	-2.78177	0.656166	-4.23943	2.2409e-05	0.000493123
Os09g0543400	Os09g0543400	29.7776	4.17085	0.984284	4.23744	2.2608e-05	0.000497105
Os02g0714100	Os02g0714100	663.105	-0.61778	0.1459	-4.23426	2.29302e-05	0.000503787
Os02g0465600	Os02g0465600	31.4924	1.93585	0.457308	4.23313	2.30457e-05	0.000505922
Os07g0101300	Os07g0101300	1172.19	-0.811298	0.191727	-4.23153	2.32109e-05	0.000509141
Os01g0920100	Os01g0920100	2027.87	-1.08744	0.257028	-4.23081	2.32853e-05	0.00050996
Os02g0154000	Os02g0154000	87.954	1.47538	0.348716	4.2309	2.32761e-05	0.00050996
Os01g0860800	Os01g0860800	1727.18	1.08903	0.257572	4.22804	2.35732e-05	0.000515855
Os04g0140400	Os04g0140400	26.9699	-2.73134	0.646219	-4.22665	2.37194e-05	0.000518643
Os04g0631100	Os04g0631100	202.707	1.66184	0.393223	4.22621	2.37659e-05	0.000519247
Os08g0153900	Os08g0153900	111.745	3.71503	0.879332	4.22483	2.39119e-05	0.000522024
Os02g0720500	Os02g0720500	71.6023	1.70325	0.403355	4.2227	2.41392e-05	0.000526568
Os07g0147500	Os07g0147500	16650.2	-2.57327	0.609436	-4.22238	2.41734e-05	0.000526595
Os11g0136101	Os11g0136101	14.1544	5.1159	1.21163	4.22233	2.41787e-05	0.000526595
Os02g0148000	Os02g0148000	1495.02	-1.23697	0.292989	-4.2219	2.42249e-05	0.000527184
Os06g0663500	Os06g0663500	253.635	0.900722	0.21353	4.21825	2.46205e-05	0.00053537
Os08g0245200	Os08g0245200	60.5653	-2.9405	0.697364	-4.21659	2.48025e-05	0.000538902
Os01g0647000	Os01g0647000	266.066	1.08558	0.257495	4.21592	2.48763e-05	0.000540079
Os12g0153200	Os12g0153200	31.0362	3.07001	0.728587	4.21365	2.51274e-05	0.0005451
Os08g0177500	Os08g0177500	86.0669	-1.726	0.410006	-4.20968	2.55735e-05	0.000554341
Os07g0213800	Os07g0213800	42.4007	-17.9762	4.27074	-4.20915	2.56328e-05	0.000555189
Os11g0431700	Os11g0431700	144.438	-1.21269	0.288126	-4.20889	2.56625e-05	0.000555396
Os12g0283400	Os12g0283400	13.5478	4.07455	0.968487	4.20713	2.58637e-05	0.000559309
Os03g0125100	Os03g0125100	146.26	1.17405	0.279133	4.20605	2.59877e-05	0.00056155
Os09g0452200	Os09g0452200	315.714	-1.16254	0.276554	-4.20366	2.62633e-05	0.000567061
Os05g0151300	Os05g0151300	698.218	0.798474	0.189966	4.20324	2.63124e-05	0.000567676
Os03g0779500	Os03g0779500	56.6862	2.1086	0.501744	4.20253	2.63947e-05	0.000569004
Os10g0524300	Os10g0524300	617.944	1.07998	0.257008	4.20214	2.64405e-05	0.000569548
Os06g0115600	Os06g0115600	23.3404	-3.20789	0.76392	-4.19925	2.67806e-05	0.000576421
Os03g0296800	Os03g0296800	623.288	0.703845	0.167641	4.19853	2.68659e-05	0.000577805
Os08g0331000	Os08g0331000	1518.67	1.98617	0.473085	4.19834	2.68883e-05	0.000577837
Os04g0651000	Os04g0651000	161.389	2.26205	0.539075	4.19618	2.71456e-05	0.00058291
Os06g0354500	Os06g0354500	1429.57	-1.00509	0.239608	-4.19472	2.73207e-05	0.000586182
Os09g0491772	Os09g0491772	152.57	1.71109	0.407931	4.19456	2.73405e-05	0.000586182
Os03g0388500	Os03g0388500	1204.98	1.08358	0.258468	4.1923	2.76142e-05	0.000591589
Os10g0109900	Os10g0109900	48.1347	-1.88334	0.449284	-4.19187	2.76669e-05	0.000592257
Os04g0607100	Os04g0607100	370.903	0.759615	0.181242	4.19116	2.77531e-05	0.00059364
Os01g0863300	Os01g0863300	131.414	3.05074	0.72804	4.19035	2.78525e-05	0.000595304
Os04g0403701	Os04g0403701	2454.86	-1.026	0.244872	-4.18993	2.79036e-05	0.000595934
Os01g0668901	Os01g0668901	213.718	1.62025	0.386737	4.18952	2.7954e-05	0.000596546
Os06g0288100	Os06g0288100	298.791	1.18957	0.28407	4.18758	2.81939e-05	0.000601201
Os07g0609550	Os07g0609550	26.349	-2.46279	0.588339	-4.18601	2.83904e-05	0.000604922
Os01g0323600	Os01g0323600	17.8101	2.71271	0.648173	4.18516	2.84968e-05	0.00060672
Os05g0457700	Os05g0457700	792.782	-0.506631	0.121072	-4.18454	2.85745e-05	0.000607905
Os04g0464200	Os04g0464200	1480.43	-0.736615	0.176085	-4.1833	2.87305e-05	0.000610751
Os05g0571200	Os05g0571200	44.8889	2.48785	0.595213	4.17977	2.91809e-05	0.000619847
Os02g0184900	Os02g0184900	20.9048	-2.68913	0.643428	-4.17937	2.92315e-05	0.000620443
Os03g0298100	Os03g0298100	13.9457	-4.10975	0.984429	-4.17475	2.98312e-05	0.000632196
Os06g0298200	Os06g0298200	734.921	-0.693791	0.166183	-4.17486	2.98168e-05	0.000632196
Os12g0518200	Os12g0518200	124.294	2.57534	0.616988	4.17405	2.99226e-05	0.000633645
Os08g0548300	Os08g0548300	516.479	0.760693	0.182259	4.17369	2.99705e-05	0.000634173
Os01g0933075	Os01g0933075	133.289	-1.07927	0.258646	-4.17276	3.00937e-05	0.00063629
Os06g0502900	Os06g0502900	320.673	0.84058	0.201531	4.17097	3.03305e-05	0.000640804
Os04g0291100	Os04g0291100	332.235	-0.959442	0.23008	-4.17004	3.04551e-05	0.000642944
Os01g0591300	Os01g0591300	948.5	-0.953457	0.228734	-4.16842	3.06722e-05	0.00064703
Os10g0555600	Os10g0555600	260.735	-2.56364	0.616174	-4.16058	3.17446e-05	0.000669127
Os11g0604900	Os11g0604900	108.721	-1.6275	0.391188	-4.16041	3.17683e-05	0.000669127
Os08g0265500	Os08g0265500	1679.14	-0.678064	0.163003	-4.15983	3.18484e-05	0.000670302
Os06g0183900	Os06g0183900	1153.86	0.599921	0.144228	4.15952	3.18912e-05	0.00067069
Os02g0137100	Os02g0137100	1431.32	-0.718434	0.172844	-4.15653	3.23112e-05	0.000679004
Os01g0169900	Os01g0169900	1393.72	0.749248	0.180331	4.15485	3.25505e-05	0.000683512
Os02g0605900	Os02g0605900	194.039	1.76144	0.424109	4.15327	3.27761e-05	0.000687724
Os06g0199700	Os06g0199700	11.3027	-5.00975	1.20691	-4.1509	3.31171e-05	0.000693674
Os06g0220300	Os06g0220300	21.5382	-3.26054	0.785462	-4.15111	3.30868e-05	0.000693674
Os10g0517050	Os10g0517050	306.679	-1.58079	0.380841	-4.15077	3.31353e-05	0.000693674
Os01g0795600	Os01g0795600	35.3572	2.82701	0.681145	4.15038	3.31919e-05	0.000694332
Os05g0519000	Os05g0519000	168.344	1.51673	0.365927	4.14489	3.39978e-05	0.00071065
Os02g0332450	Os02g0332450	55.937	2.46918	0.595842	4.14403	3.41261e-05	0.000712789
Os10g0473950	Os10g0473950	85.9544	-1.37788	0.332526	-4.14369	3.41767e-05	0.000713305
Os02g0120100	Os02g0120100	1756.78	-1.90597	0.460039	-4.14307	3.42686e-05	0.000714681
Os04g0661100	Os04g0661100	42.9163	3.70858	0.896201	4.13812	3.5017e-05	0.000729737
Os04g0481100	Os04g0481100	856.756	-1.14498	0.276795	-4.13656	3.52549e-05	0.000734139
Os03g0793000	Os03g0793000	164.689	1.86602	0.451157	4.13607	3.53304e-05	0.000735155
Os11g0234200	Os11g0234200	54.6257	1.48731	0.360221	4.12888	3.64529e-05	0.000757939
Os03g0802200	Os03g0802200	267.15	1.4277	0.34599	4.12642	3.68455e-05	0.000765524
Os02g0557800	Os02g0557800	633.255	-1.76046	0.42671	-4.12567	3.69654e-05	0.000767437
Os05g0273500	Os05g0273500	190.878	-1.36081	0.329977	-4.12394	3.72446e-05	0.00077265
Os02g0331200	Os02g0331200	368.722	-0.941897	0.228574	-4.12074	3.7765e-05	0.000782856
Os06g0179900	Os06g0179900	111.954	1.17237	0.284584	4.1196	3.79528e-05	0.000786156
Os08g0374701	Os08g0374701	28.5254	3.94065	0.956838	4.11841	3.81502e-05	0.000789651
Os05g0257100	Os05g0257100	914.711	1.93654	0.470569	4.11532	3.86649e-05	0.000799703
Os07g0127700	Os07g0127700	57.7918	3.10636	0.755009	4.11433	3.88302e-05	0.00080252
Os06g0169001	Os06g0169001	264.58	-5.32945	1.29556	-4.11363	3.89482e-05	0.000804355
Os01g0118700	Os01g0118700	608.517	1.04291	0.253628	4.11196	3.92322e-05	0.000809517
Os07g0274800	Os07g0274800	576.117	0.724699	0.176248	4.11181	3.9257e-05	0.000809517
Os12g0158600	Os12g0158600	284.528	0.97317	0.236699	4.11142	3.93227e-05	0.000810265
Os09g0518200	Os09g0518200	13.2594	6.56843	1.59775	4.11106	3.93849e-05	0.000810941
Os09g0344900	Os09g0344900	127.083	-1.70529	0.414861	-4.1105	3.94795e-05	0.000812281
Os05g0488600	Os05g0488600	356.839	1.43345	0.348777	4.10995	3.9575e-05	0.000813638
Os01g0559200	Os01g0559200	393.391	0.797521	0.194089	4.10905	3.97287e-05	0.000815775
Os08g0477500	Os08g0477500	432.487	-2.66691	0.649042	-4.109	3.97382e-05	0.000815775
Os03g0681900	Os03g0681900	1812.43	0.787119	0.191602	4.1081	3.98924e-05	0.000818328
Os12g0586300	Os12g0586300	172.162	1.86399	0.454026	4.10547	4.03495e-05	0.000827091
Os07g0257200	Os07g0257200	442.591	-1.3295	0.324067	-4.10255	4.08617e-05	0.000836965
Os03g0154000	Os03g0154000	265.846	1.56708	0.382025	4.10205	4.0951e-05	0.00083817
Os04g0469000	Os04g0469000	513.694	2.17919	0.531485	4.10019	4.12803e-05	0.000844283
Os04g0630900	Os04g0630900	125.525	-1.28936	0.314519	-4.09946	4.14114e-05	0.000846337
Os04g0405300	Os04g0405300	90.2217	1.80831	0.441144	4.09914	4.14684e-05	0.000846873
Os01g0858200	Os01g0858200	13.4512	3.54762	0.865567	4.09861	4.15639e-05	0.000848194
Os05g0495300	Os05g0495300	5780	1.26275	0.308133	4.09807	4.16606e-05	0.000849537
Os08g0376550	Os08g0376550	74.6284	3.07161	0.749725	4.09698	4.18569e-05	0.000852908
Os12g0177500	Os12g0177500	1624.12	-0.68829	0.168012	-4.09667	4.19141e-05	0.000853441
Os05g0369700	Os05g0369700	24.8734	-3.17819	0.776369	-4.09366	4.24623e-05	0.000863965
Os03g0135400	Os03g0135400	1039.13	0.838052	0.204893	4.0902	4.30992e-05	0.000876276
Os11g0226933	Os11g0226933	1880.41	1.41263	0.345514	4.08848	4.34207e-05	0.000882162
Os01g0834250	Os01g0834250	85.2198	1.16182	0.284217	4.08778	4.35529e-05	0.000884195
Os03g0268600	Os03g0268600	23.8855	3.65427	0.894066	4.08725	4.36517e-05	0.000884895
Os07g0558100	Os07g0558100	34.7599	2.45097	0.599656	4.08729	4.3644e-05	0.000884895
Os05g0145400	Os05g0145400	42.206	1.91014	0.467613	4.08487	4.41023e-05	0.000893372
Os02g0602800	Os02g0602800	708.526	-0.591014	0.144714	-4.08403	4.42618e-05	0.000895943
Os07g0235800	Os07g0235800	804.616	-0.682751	0.167185	-4.08381	4.43041e-05	0.000896141
Os09g0456800	Os09g0456800	42.3537	2.30708	0.565076	4.08277	4.45022e-05	0.000899486
Os01g0921100	Os01g0921100	44.3833	-2.3855	0.58437	-4.08217	4.46171e-05	0.000901148
Os06g0218300	Os06g0218300	57.3059	1.50053	0.367667	4.08121	4.48019e-05	0.000904216
Os03g0624300	Os03g0624300	107.743	-1.87426	0.459314	-4.08056	4.49269e-05	0.000906076
Os02g0654700	Os02g0654700	204.474	2.56951	0.629805	4.07985	4.50656e-05	0.000908207
Os02g0753850	Os02g0753850	38.8683	-1.78081	0.436601	-4.0788	4.5268e-05	0.000910952
Os04g0667200	Os04g0667200	18.3777	2.85228	0.699278	4.0789	4.52493e-05	0.000910952
Os02g0250300	Os02g0250300	1093.04	0.557812	0.136816	4.07709	4.56037e-05	0.000916369
Os03g0135700	Os03g0135700	223.33	-1.54421	0.378742	-4.07722	4.55779e-05	0.000916369
Os01g0713200	Os01g0713200	2390.92	1.23662	0.303342	4.07664	4.56913e-05	0.000917459
Os12g0240900	Os12g0240900	9.54735	6.72483	1.65123	4.07261	4.64894e-05	0.000932803
Os08g0478700	Os08g0478700	877.816	0.861761	0.21172	4.07028	4.69564e-05	0.000941489
Os03g0650900	Os03g0650900	437.193	0.925677	0.227578	4.06752	4.75153e-05	0.000952
Os02g0581800	Os02g0581800	30.8924	-2.75587	0.678018	-4.06459	4.8117e-05	0.000963355
Os04g0379933	Os04g0379933	26.6415	2.32713	0.573231	4.05968	4.91405e-05	0.000982475
Os07g0419200	Os07g0419200	285.273	0.6197	0.152648	4.05966	4.91434e-05	0.000982475
Os05g0108400	Os05g0108400	60.1855	-1.43461	0.353626	-4.05684	4.97402e-05	0.000993686
Os09g0345300	Os09g0345300	651.732	1.42595	0.351546	4.05624	4.98699e-05	0.000995554
Os01g0278000	Os01g0278000	32.9079	2.24883	0.554925	4.05248	5.06769e-05	0.0010102
Os01g0784500	Os01g0784500	201.921	-0.81637	0.201448	-4.05251	5.06717e-05	0.0010102
Os03g0674900	Os03g0674900	27.0162	6.1738	1.52359	4.05215	5.07501e-05	0.00101093
Os01g0806200	Os01g0806200	1040.6	0.89968	0.222071	4.05132	5.09293e-05	0.00101376
Os06g0579100	Os06g0579100	526.138	2.40485	0.59369	4.05068	5.10696e-05	0.00101509
Os07g0647200	Os07g0647200	30.1446	-2.5077	0.619057	-4.05084	5.10331e-05	0.00101509
Os06g0681400	Os06g0681400	16437.2	0.88051	0.217525	4.04786	5.16873e-05	0.00102662
Os01g0892800	Os01g0892800	214.682	-1.04813	0.258977	-4.04717	5.18402e-05	0.00102892
Os01g0953600	Os01g0953600	1373.18	0.541488	0.133828	4.04616	5.20639e-05	0.00103261
Os06g0116933	Os06g0116933	8.23446	7.22819	1.78721	4.0444	5.2458e-05	0.00103968
Os07g0521100	Os07g0521100	152.205	0.96398	0.238384	4.04381	5.25891e-05	0.00104153
Os03g0181100	Os03g0181100	361.15	2.29452	0.567837	4.0408	5.32695e-05	0.00105425
Os01g0200350	Os01g0200350	79.007	-1.59424	0.394625	-4.03989	5.34773e-05	0.0010576
Os05g0106200	Os05g0106200	130.54	-2.02039	0.500241	-4.03882	5.37196e-05	0.00106163
Os01g0551100	Os01g0551100	190.301	-1.70798	0.422994	-4.03784	5.39451e-05	0.00106532
Os06g0600400	Os06g0600400	66.6479	1.78441	0.441966	4.03745	5.40357e-05	0.00106634
Os04g0660900	Os04g0660900	25.1416	6.08116	1.5069	4.03554	5.44775e-05	0.00107429
Os04g0684900	Os04g0684900	154.916	2.11858	0.525054	4.03498	5.46075e-05	0.00107609
Os07g0585900	Os07g0585900	42.3605	2.32673	0.576782	4.034	5.48363e-05	0.00107982
Os08g0189300	Os08g0189300	1560.86	-2.43905	0.604795	-4.03285	5.51041e-05	0.00108432
Os03g0812400	Os03g0812400	42.0657	2.7329	0.678034	4.03063	5.56274e-05	0.00109383
Os03g0742800	Os03g0742800	14.1976	3.41294	0.84687	4.03006	5.57616e-05	0.00109569
Os09g0565300	Os09g0565300	150.758	-1.48135	0.367676	-4.02896	5.60242e-05	0.00110006
Os05g0169000	Os05g0169000	1215.53	1.0111	0.25139	4.02205	5.76932e-05	0.00113203
Os12g0260500	Os12g0260500	95.9308	-2.7714	0.689275	-4.02075	5.80123e-05	0.00113667
Os12g0272800	Os12g0272800	33.1314	-2.36865	0.589106	-4.02075	5.80125e-05	0.00113667
Os02g0541500	Os02g0541500	18.1033	-3.45153	0.858574	-4.02008	5.81794e-05	0.00113913
Os01g0522400	Os01g0522400	68.3143	-3.68862	0.917591	-4.0199	5.8224e-05	0.0011392
Os08g0345500	Os08g0345500	22.4838	-3.43655	0.855127	-4.01876	5.8506e-05	0.0011439
Os11g0459600	Os11g0459600	23.1842	-2.35517	0.586426	-4.01614	5.91596e-05	0.00115561
Os11g0558400	Os11g0558400	191.085	1.38427	0.344687	4.01602	5.91891e-05	0.00115561
Os03g0790900	Os03g0790900	1509.56	-1.26707	0.315577	-4.0151	5.94204e-05	0.00115931
Os02g0585200	Os02g0585200	462.537	1.86119	0.464358	4.0081	6.12102e-05	0.00119338
Os06g0108600	Os06g0108600	12.645	-4.98311	1.24332	-4.0079	6.12623e-05	0.00119355
Os05g0584400	Os05g0584400	33.1479	2.54465	0.635151	4.00636	6.16609e-05	0.00120047
Os04g0558200	Os04g0558200	13.3247	5.77896	1.44316	4.00437	6.21818e-05	0.00120975
Os01g0871800	Os01g0871800	113.821	-2.46251	0.615007	-4.00404	6.22695e-05	0.0012106
Os04g0147200	Os04g0147200	17.1589	-4.89823	1.22343	-4.0037	6.23602e-05	0.00121151
Os03g0686900	Os03g0686900	752.997	-0.878427	0.219461	-4.00266	6.26347e-05	0.00121599
Os01g0291500	Os01g0291500	152.458	-2.06692	0.516849	-3.99908	6.35904e-05	0.0012328
Os02g0514326	Os02g0514326	124.302	2.22373	0.556051	3.99914	6.35729e-05	0.0012328
Os02g0738200	Os02g0738200	29.0841	2.20899	0.552633	3.99721	6.40932e-05	0.00124168
Os08g0376200	Os08g0376200	308.693	0.732049	0.183269	3.99439	6.48621e-05	0.00125569
Os03g0223200	Os03g0223200	32.6072	-2.55914	0.640757	-3.99393	6.49872e-05	0.00125723
Os11g0590900	Os11g0590900	22.4288	-2.82558	0.707639	-3.99297	6.52497e-05	0.00126142
Os04g0441900	Os04g0441900	3826.83	-0.434257	0.108765	-3.99262	6.53459e-05	0.00126239
Os02g0579000	Os02g0579000	392.559	1.56841	0.393011	3.99075	6.58634e-05	0.0012715
Os01g0851600	Os01g0851600	74.5247	-1.50633	0.37748	-3.99049	6.59361e-05	0.00127201
Os04g0445000	Os04g0445000	80.5527	-3.10649	0.77856	-3.99005	6.60588e-05	0.00127348
Os11g0149900	Os11g0149900	11.4324	-6.28167	1.57482	-3.98883	6.63995e-05	0.00127915
Os05g0518600	Os05g0518600	1345.23	-0.862837	0.216341	-3.98832	6.65425e-05	0.00128101
Os12g0638900	Os12g0638900	2210.4	0.734356	0.184141	3.98802	6.66283e-05	0.00128177
Os07g0678600	Os07g0678600	3981.41	0.887497	0.222581	3.9873	6.68283e-05	0.00128472
Os03g0786500	Os03g0786500	157.429	1.44587	0.362734	3.98603	6.71877e-05	0.00129073
Os01g0972200	Os01g0972200	121.131	-2.28094	0.572414	-3.98477	6.75447e-05	0.00129668
Os06g0726300	Os06g0726300	83.5093	1.42921	0.358796	3.98336	6.79489e-05	0.00130353
Os09g0481300	Os09g0481300	709.586	0.676544	0.169868	3.98275	6.81211e-05	0.00130592
Os06g0490400	Os06g0490400	13.8677	-6.28966	1.57953	-3.98198	6.83436e-05	0.00130928
Os08g0374000	Os08g0374000	508.654	-2.10501	0.528813	-3.98063	6.87333e-05	0.00131583
Os01g0613800	Os01g0613800	31.4345	2.21407	0.556241	3.98042	6.87938e-05	0.00131607
Os08g0425500	Os08g0425500	52.8723	-2.22804	0.559784	-3.98018	6.88641e-05	0.0013165
Os09g0482800	Os09g0482800	36.0501	3.0861	0.775582	3.97907	6.91851e-05	0.00132172
Os01g0743300	Os01g0743300	1452.79	-0.634578	0.15952	-3.97805	6.94841e-05	0.00132559
Os09g0514700	Os09g0514700	323.504	0.99001	0.248859	3.97819	6.94408e-05	0.00132559
Os05g0569000	Os05g0569000	160.021	0.986457	0.248049	3.97686	6.98308e-05	0.00133128
Os02g0166200	Os02g0166200	221.753	-1.85716	0.467078	-3.97612	7.00494e-05	0.00133453
Os07g0617100	Os07g0617100	840.768	-0.870953	0.21906	-3.97587	7.01236e-05	0.00133502
Os10g0521900	Os10g0521900	85.1809	1.62544	0.409056	3.97364	7.07837e-05	0.00134665
Os01g0143900	Os01g0143900	368.734	-0.898706	0.226216	-3.97277	7.10408e-05	0.00134916
Os08g0108100	Os08g0108100	136.964	-1.09295	0.275115	-3.9727	7.10626e-05	0.00134916
Os08g0203700	Os08g0203700	149.033	-1.96217	0.493885	-3.97293	7.09939e-05	0.00134916
Os04g0518800	Os04g0518800	90.0888	-1.62274	0.408502	-3.97242	7.11447e-05	0.00134979
Os06g0193400	Os06g0193400	1486.81	0.563645	0.141914	3.97173	7.1354e-05	0.00135211
Os06g0726100	Os06g0726100	437.206	2.24259	0.564644	3.97169	7.13652e-05	0.00135211
Os03g0120400	Os03g0120400	59.3879	-1.80162	0.454065	-3.96776	7.25508e-05	0.00137362
Os02g0822900	Os02g0822900	223.007	1.71065	0.431284	3.9664	7.29661e-05	0.00138054
Os07g0522900	Os07g0522900	671.798	0.71409	0.180126	3.9644	7.35806e-05	0.00139121
Os12g0154700	Os12g0154700	29.2212	3.01058	0.759695	3.96288	7.405e-05	0.00139912
Os08g0241400	Os08g0241400	105.328	1.52279	0.384429	3.96117	7.45827e-05	0.00140822
Os10g0481500	Os10g0481500	48.941	-3.69338	0.932528	-3.96061	7.47588e-05	0.00141058
Os01g0655500	Os01g0655500	2416.08	-1.20709	0.305031	-3.95728	7.58096e-05	0.00142898
Os04g0619400	Os04g0619400	476.439	1.835	0.463732	3.95702	7.58899e-05	0.00142898
Os07g0583300	Os07g0583300	3.97996	6.67221	1.68615	3.95706	7.58786e-05	0.00142898
Os11g0502700	Os11g0502700	228.623	2.00409	0.506644	3.95562	7.63364e-05	0.00143641
Os07g0122100	Os07g0122100	14.5063	3.07732	0.778422	3.95328	7.70859e-05	0.00144952
Os02g0498700	Os02g0498700	1054.05	0.539442	0.136464	3.95301	7.71753e-05	0.00145021
Os04g0552200	Os04g0552200	12.7062	-6.53235	1.65264	-3.95266	7.72861e-05	0.0014513
Os05g0527100	Os05g0527100	70.7172	1.55954	0.394721	3.95099	7.78294e-05	0.00146051
Os12g0150200	Os12g0150200	27.8001	3.48736	0.882758	3.95053	7.79775e-05	0.00146229
Os12g0128700	Os12g0128700	5077.28	-1.4091	0.356767	-3.94963	7.82714e-05	0.0014668
Os01g0698000	Os01g0698000	507.951	0.860664	0.217933	3.94922	7.84075e-05	0.00146835
Os05g0133401	Os05g0133401	25.6681	-6.0606	1.53511	-3.94799	7.88097e-05	0.00147488
Os04g0664800	Os04g0664800	21.168	-3.13284	0.793694	-3.94717	7.90813e-05	0.00147896
Os09g0425900	Os09g0425900	1500.04	0.824788	0.209029	3.9458	7.95349e-05	0.00148643
Os02g0112000	Os02g0112000	40.2011	-2.65433	0.673035	-3.94383	8.01921e-05	0.0014977
Os02g0537400	Os02g0537400	47.884	1.98279	0.502861	3.94302	8.04611e-05	0.0015017
Os09g0561000	Os09g0561000	50.3346	-2.28027	0.578767	-3.93987	8.15244e-05	0.00152052
Os02g0756600	Os02g0756600	79.6952	-1.59095	0.404101	-3.93702	8.2501e-05	0.00153769
Os09g0298100	Os09g0298100	16.7063	3.35885	0.853305	3.93628	8.27532e-05	0.00154135
Os04g0179700	Os04g0179700	530.565	4.30302	1.09348	3.93515	8.31431e-05	0.00154756
Os09g0554300	Os09g0554300	1952.26	1.49662	0.380497	3.93332	8.37815e-05	0.00155839
Os04g0542200	Os04g0542200	362.039	-1.51718	0.385744	-3.93311	8.38532e-05	0.00155867
Os01g0120700	Os01g0120700	2108.96	1.16989	0.297463	3.93289	8.39319e-05	0.00155908
Os01g0572100	Os01g0572100	332.12	0.631817	0.160661	3.93261	8.40291e-05	0.00155984
Os04g0552000	Os04g0552000	335.492	-2.70639	0.688443	-3.93117	8.45318e-05	0.00156811
Os01g0243200	Os01g0243200	355.362	0.832519	0.211797	3.93075	8.46828e-05	0.0015688
Os01g0672400	Os01g0672400	1551.18	0.643268	0.163647	3.93083	8.46515e-05	0.0015688
Os01g0681900	Os01g0681900	990.146	1.24642	0.317256	3.92877	8.53818e-05	0.00157977
Os06g0149900	Os06g0149900	1001.22	-1.1102	0.282583	-3.92875	8.53897e-05	0.00157977
Os03g0129100	Os03g0129100	499.648	1.4736	0.375188	3.92762	8.579e-05	0.00158611
Os12g0240000	Os12g0240000	54.6517	-4.36609	1.11169	-3.92743	8.58601e-05	0.00158634
Os06g0641500	Os06g0641500	31.4925	-3.16107	0.805122	-3.9262	8.6299e-05	0.00159338
Os06g0146900	Os06g0146900	100.01	1.2589	0.320685	3.92566	8.64923e-05	0.00159588
Os08g0205400	Os08g0205400	2878.43	0.884808	0.225465	3.92437	8.69583e-05	0.0016034
Os10g0379100	Os10g0379100	11.8202	6.78231	1.72999	3.92042	8.83933e-05	0.00162877
Os01g0935500	Os01g0935500	580.303	-0.735486	0.187643	-3.91961	8.86913e-05	0.00163317
Os03g0147001	Os03g0147001	14.3302	3.42657	0.874319	3.91914	8.88673e-05	0.00163422
Os12g0145100	Os12g0145100	198.973	1.48984	0.380136	3.91922	8.88345e-05	0.00163422
Os01g0276700	Os01g0276700	1738.63	1.01996	0.260387	3.91709	8.96227e-05	0.00164701
Os01g0808100	Os01g0808100	1015.45	-0.935383	0.238859	-3.91606	9.00096e-05	0.00165302
Os05g0165500	Os05g0165500	140.156	-1.46216	0.373693	-3.91274	9.12566e-05	0.0016748
Os04g0515900	Os04g0515900	70.4258	-2.20391	0.56346	-3.91138	9.17718e-05	0.00168314
Os03g0155300	Os03g0155300	20.696	-3.64042	0.931713	-3.90724	9.33576e-05	0.00171108
Os01g0795400	Os01g0795400	407.815	1.79194	0.458747	3.90616	9.37758e-05	0.0017176
Os01g0575200	Os01g0575200	224.371	1.14911	0.294272	3.90492	9.42549e-05	0.00172523
Os04g0415000	Os04g0415000	322.153	-1.11106	0.284603	-3.90389	9.46577e-05	0.00173145
Os11g0557700	Os11g0557700	316.902	-0.783048	0.200662	-3.90231	9.52782e-05	0.00174164
Os02g0204500	Os02g0204500	341.971	1.05507	0.270426	3.90151	9.55945e-05	0.00174627
Os03g0741100	Os03g0741100	200.671	2.3034	0.590593	3.90014	9.61371e-05	0.00175501
Os07g0624600	Os07g0624600	28.3854	2.75552	0.706727	3.89898	9.65977e-05	0.00176225
Os06g0713800	Os06g0713800	92.5671	-1.9485	0.49984	-3.89825	9.68919e-05	0.00176645
Os03g0820400	Os03g0820400	20.8881	3.20752	0.822885	3.8979	9.70295e-05	0.00176779
Os02g0314300	Os02g0314300	14.1032	-5.90085	1.51437	-3.89659	9.7558e-05	0.00177624
Os03g0771100	Os03g0771100	87.0036	-1.21556	0.31201	-3.8959	9.7835e-05	0.00178011
Os02g0141300	Os02g0141300	1819.01	-1.37285	0.352536	-3.89421	9.85181e-05	0.00179135
Os11g0557400	Os11g0557400	59.4996	1.59637	0.409983	3.89374	9.87109e-05	0.00179367
Os09g0327600	Os09g0327600	83.5014	-1.52632	0.392161	-3.89208	9.939e-05	0.00180482
Os04g0447100	Os04g0447100	151.245	1.72782	0.444011	3.89138	9.96741e-05	0.00180879
Os07g0175300	Os07g0175300	73.5698	-2.01908	0.519052	-3.88995	0.000100266	0.00181832
Os07g0119800	Os07g0119800	22.4435	5.46525	1.40537	3.88883	0.000100729	0.00182552
Os04g0616600	Os04g0616600	136.334	1.08691	0.279638	3.88683	0.000101562	0.00183941
Os08g0563500	Os08g0563500	33.7715	2.29581	0.591332	3.88244	0.000103412	0.00187168
Os01g0225000	Os01g0225000	28.855	1.76467	0.454904	3.87922	0.00010479	0.00189538
Os03g0235900	Os03g0235900	703.986	-1.20986	0.311913	-3.87883	0.000104961	0.00189722
Os03g0347900	Os03g0347900	268.127	-2.7874	0.718998	-3.87679	0.000105843	0.00191191
Os01g0383100	Os01g0383100	54.0532	-1.61229	0.415985	-3.87583	0.000106261	0.0019182
Os11g0663100	Os11g0663100	22.1989	-3.41486	0.881606	-3.87345	0.000107305	0.00193578
Os02g0657600	Os02g0657600	236.248	1.03339	0.266817	3.87304	0.000107487	0.0019378
Os03g0375900	Os03g0375900	27.6268	2.53413	0.654582	3.87137	0.000108224	0.0019498
Os07g0147700	Os07g0147700	97.5999	-0.996141	0.257484	-3.86875	0.000109396	0.00196963
Os01g0957500	Os01g0957500	22.6516	-3.8849	1.00424	-3.8685	0.000109507	0.00197034
Os12g0478400	Os12g0478400	19.9116	2.88873	0.746771	3.86829	0.000109602	0.00197075
Os05g0324600	Os05g0324600	11.3831	-4.51346	1.16706	-3.86737	0.000110014	0.00197687
Os03g0151800	Os03g0151800	1713.91	1.30066	0.336655	3.86347	0.00011179	0.00200747
Os01g0973000	Os01g0973000	486.461	1.00091	0.259122	3.86271	0.000112136	0.00201134
Os02g0772200	Os02g0772200	17.5039	5.82985	1.50928	3.86268	0.000112151	0.00201134
Os05g0545400	Os05g0545400	33.9542	2.36853	0.613353	3.8616	0.000112646	0.00201891
Os03g0339900	Os03g0339900	3141.02	-1.82769	0.473434	-3.86049	0.000113161	0.00202681
Os05g0399300	Os05g0399300	849.087	-1.67713	0.434802	-3.85724	0.000114677	0.00205263
Os02g0734600	Os02g0734600	983.213	-0.887703	0.230167	-3.85677	0.000114894	0.00205447
Os07g0296000	Os07g0296000	179.149	1.48142	0.384117	3.8567	0.000114929	0.00205447
Os11g0160500	Os11g0160500	1002.25	0.788319	0.204476	3.8553	0.000115586	0.00206486
Os03g0299200	Os03g0299200	94.2692	1.6631	0.431466	3.85453	0.00011595	0.00206869
Os03g0568500	Os03g0568500	466.136	0.924432	0.239821	3.85468	0.00011588	0.00206869
Os01g0623200	Os01g0623200	246.281	-1.43969	0.373623	-3.85332	0.000116527	0.00207764
Os01g0740650	Os01g0740650	53.9742	1.76104	0.457091	3.8527	0.00011682	0.00208082
Os06g0229200	Os06g0229200	1251.47	0.690924	0.179338	3.85263	0.000116857	0.00208082
Os09g0103700	Os09g0103700	831.935	0.753844	0.195713	3.85178	0.000117261	0.00208667
Os12g0227400	Os12g0227400	7.53315	-4.01817	1.04326	-3.85155	0.000117373	0.00208731
Os04g0552300	Os04g0552300	117.584	-1.55425	0.403568	-3.85128	0.000117503	0.00208828
Os09g0356000	Os09g0356000	22.4677	-4.63637	1.20406	-3.85062	0.00011782	0.00209256
Os02g0531600	Os02g0531600	59.2908	-2.07758	0.539578	-3.85037	0.000117938	0.00209331
Os10g0565200	Os10g0565200	17.846	4.64981	1.20822	3.84849	0.000118848	0.00210809
Os11g0649600	Os11g0649600	881.739	-0.915519	0.23791	-3.84818	0.000118999	0.00210942
Os06g0691000	Os06g0691000	779.07	-0.605473	0.15735	-3.84794	0.000119117	0.00211015
Os06g0670500	Os06g0670500	1253.37	0.676632	0.175941	3.8458	0.00012016	0.00212726
Os03g0314100	Os03g0314100	2722.18	0.629056	0.163585	3.84545	0.000120331	0.00212892
Os02g0695200	Os02g0695200	44.6419	2.01986	0.525438	3.84414	0.000120977	0.00213896
Os01g0892500	Os01g0892500	74.7479	1.30362	0.33932	3.84186	0.000122108	0.00215757
Os03g0208800	Os03g0208800	25.891	2.34623	0.610845	3.84095	0.000122557	0.00216413
Os11g0226966	Os11g0226966	489.628	1.0555	0.27491	3.83946	0.000123307	0.00217598
Os03g0740833	Os03g0740833	20.045	2.53128	0.660092	3.83474	0.000125698	0.00221675
Os01g0859100	Os01g0859100	18.0657	3.33501	0.869722	3.83457	0.000125785	0.00221686
Os07g0643800	Os07g0643800	136.806	2.04989	0.534705	3.83369	0.000126234	0.00222336
Os09g0479200	Os09g0479200	17.8838	-3.33865	0.871077	-3.83279	0.000126701	0.00223014
Os11g0603100	Os11g0603100	16.082	2.57508	0.672403	3.82967	0.000128316	0.00225713
Os01g0915350	Os01g0915350	409.049	-1.30231	0.340167	-3.82844	0.000128956	0.00226218
Os03g0238300	Os03g0238300	170.238	-0.95869	0.250415	-3.8284	0.000128978	0.00226218
Os04g0648400	Os04g0648400	108.245	1.8759	0.489991	3.82845	0.000128955	0.00226218
Os06g0651200	Os06g0651200	22.1462	2.24144	0.585488	3.82833	0.000129014	0.00226218
Os12g0566000	Os12g0566000	1396.89	-1.26858	0.331361	-3.82841	0.000128975	0.00226218
Os01g0534800	Os01g0534800	807.267	0.94492	0.246883	3.8274	0.000129504	0.00226933
Os06g0521500	Os06g0521500	133.438	1.79997	0.470411	3.82637	0.000130046	0.00227737
Os01g0754500	Os01g0754500	1530.55	0.523271	0.13685	3.82367	0.000131478	0.00230099
Os06g0717100	Os06g0717100	430.778	0.807341	0.211236	3.82198	0.000132383	0.00231536
Os03g0263700	Os03g0263700	767.576	0.576167	0.150774	3.82139	0.0001327	0.00231942
Os08g0203300	Os08g0203300	465.392	-1.49688	0.391823	-3.82029	0.000133297	0.00232838
Os05g0112101	Os05g0112101	11.0853	4.72664	1.23743	3.81971	0.00013361	0.00233111
Os06g0698802	Os06g0698802	94.2592	1.59463	0.417476	3.81968	0.000133622	0.00233111
Os12g0116600	Os12g0116600	332.612	0.683261	0.179022	3.81663	0.000135287	0.00235865
Os02g0745400	Os02g0745400	124.027	1.24134	0.325568	3.81283	0.000137384	0.0023937
Os01g0168200	Os01g0168200	294.042	-1.01879	0.267217	-3.81258	0.000137523	0.00239461
Os03g0149300	Os03g0149300	686.417	-2.35053	0.616621	-3.81196	0.000137871	0.00239915
Os07g0466000	Os07g0466000	33.0492	-8.27059	2.17045	-3.81055	0.000138658	0.00241132
Os02g0568700	Os02g0568700	35.2189	3.51886	0.923538	3.8102	0.000138855	0.00241322
Os10g0112600	Os10g0112600	723.701	0.818514	0.21487	3.80935	0.000139334	0.00242001
Os05g0366000	Os05g0366000	24.5471	-3.7857	0.994325	-3.8073	0.000140491	0.00243813
Os11g0291475	Os11g0291475	2592.42	-1.14374	0.300416	-3.80719	0.000140554	0.00243813
Os01g0699600	Os01g0699600	46.6633	3.9189	1.02952	3.80654	0.000140922	0.00244297
Os01g0157900	Os01g0157900	1127.65	0.490023	0.128786	3.80494	0.00014184	0.00245734
Os03g0852000	Os03g0852000	192.662	-0.828791	0.217879	-3.8039	0.000142436	0.00246205
Os08g0320400	Os08g0320400	1194.4	1.19985	0.315426	3.80391	0.000142431	0.00246205
Os08g0482300	Os08g0482300	134.87	1.35774	0.356939	3.80384	0.000142469	0.00246205
Os09g0468300	Os09g0468300	40.8791	1.84441	0.484862	3.80399	0.000142385	0.00246205
Os04g0600000	Os04g0600000	87.1336	1.79472	0.471846	3.80362	0.000142598	0.00246272
Os05g0497300	Os05g0497300	766.665	1.38632	0.364564	3.80267	0.000143148	0.00247067
Os08g0447200	Os08g0447200	330.11	0.616211	0.162084	3.80181	0.000143646	0.00247771
Os02g0274900	Os02g0274900	1701.87	0.765787	0.20145	3.80138	0.000143895	0.00248045
Os01g0159300	Os01g0159300	1401.04	1.37589	0.362026	3.80051	0.000144398	0.00248756
Os01g0810800	Os01g0810800	147.446	-1.87258	0.492751	-3.80027	0.000144541	0.00248848
Os03g0701000	Os03g0701000	1988.9	-0.76084	0.200308	-3.79835	0.000145664	0.00250624
Os03g0334200	Os03g0334200	68.0701	1.96482	0.517321	3.79806	0.000145835	0.00250761
Os01g0806101	Os01g0806101	33.7045	2.16519	0.570237	3.79701	0.000146453	0.00251668
Os07g0122200	Os07g0122200	360.041	1.29639	0.34147	3.79651	0.000146749	0.00252017
Os10g0551800	Os10g0551800	151.897	-2.23703	0.589499	-3.79481	0.000147758	0.00253593
Os03g0136500	Os03g0136500	110.219	1.42672	0.376011	3.79435	0.00014803	0.00253901
Os01g0689451	Os01g0689451	1373.46	-0.920016	0.242655	-3.79146	0.000149762	0.00256708
Os01g0866100	Os01g0866100	1063.72	0.964062	0.254282	3.79131	0.000149853	0.00256708
Os11g0252400	Os11g0252400	651.277	-1.10949	0.292657	-3.79109	0.000149989	0.00256782
Os03g0169500	Os03g0169500	61.1085	-1.66585	0.43952	-3.79015	0.000150555	0.00257351
Os07g0231800	Os07g0231800	507.697	-0.931424	0.245753	-3.79007	0.000150602	0.00257351
Os10g0548850	Os10g0548850	84.3266	-1.12328	0.296354	-3.79032	0.000150452	0.00257351
Os01g0723600	Os01g0723600	751.588	0.859058	0.226706	3.7893	0.000151074	0.00257838
Os11g0487100	Os11g0487100	37.8024	-2.6193	0.691209	-3.78945	0.000150982	0.00257838
Os08g0490000	Os08g0490000	844.096	1.0318	0.272324	3.78888	0.000151329	0.00258113
Os07g0498400	Os07g0498400	409.831	-1.18253	0.312176	-3.78802	0.000151855	0.00258817
Os11g0691300	Os11g0691300	167.392	-1.543	0.40735	-3.78789	0.00015193	0.00258817
Os06g0271600	Os06g0271600	34.8302	-3.315	0.875747	-3.78534	0.000153501	0.00261331
Os01g0622600	Os01g0622600	4016.95	-0.315361	0.0833204	-3.78492	0.00015376	0.0026145
Os05g0183100	Os05g0183100	584.851	1.81131	0.478547	3.78502	0.000153694	0.0026145
Os03g0244466	Os03g0244466	9.06107	6.24332	1.64966	3.7846	0.000153956	0.00261621
Os02g0759400	Os02g0759400	60.6742	2.12973	0.562935	3.78326	0.000154787	0.00262708
Os03g0133100	Os03g0133100	7.73399	6.2558	1.65353	3.7833	0.000154765	0.00262708
Os05g0514300	Os05g0514300	1959.89	-0.608034	0.160783	-3.7817	0.00015576	0.00264197
Os03g0759000	Os03g0759000	514.757	0.918009	0.242792	3.78106	0.000156163	0.00264717
Os05g0457800	Os05g0457800	131.363	1.01328	0.268089	3.77964	0.000157053	0.00266063
Os05g0516700	Os05g0516700	39.4159	2.71703	0.718986	3.77897	0.000157476	0.00266615
Os11g0643100	Os11g0643100	109.766	1.92022	0.508846	3.77368	0.000160858	0.00272173
Os02g0614600	Os02g0614600	20.6308	-3.05001	0.808439	-3.77271	0.000161481	0.0027306
Os05g0123000	Os05g0123000	13.5735	3.18728	0.844893	3.7724	0.000161682	0.00273109
Os10g0425400	Os10g0425400	54.9941	-1.42085	0.376647	-3.77236	0.000161709	0.00273109
Os01g0215500	Os01g0215500	46.2687	-2.31472	0.613937	-3.77029	0.000163059	0.00275178
Os04g0196600	Os04g0196600	67.2083	-1.85753	0.492711	-3.77002	0.000163233	0.00275178
Os08g0110600	Os08g0110600	18.1503	3.14208	0.833426	3.77008	0.000163197	0.00275178
Os12g0236600	Os12g0236600	4.98305	6.67495	1.77085	3.76935	0.000163672	0.00275749
Os10g0159800	Os10g0159800	975.212	-0.940996	0.249842	-3.76636	0.000165644	0.002789
Os05g0380900	Os05g0380900	46.2237	1.75936	0.46722	3.76559	0.000166156	0.00279421
Os06g0116500	Os06g0116500	420.445	-0.930652	0.247142	-3.76566	0.000166109	0.00279421
Os08g0334900	Os08g0334900	21.046	2.74377	0.728678	3.7654	0.00016628	0.00279458
Os07g0587500	Os07g0587500	91.2784	1.18112	0.313733	3.76474	0.000166724	0.00280032
Os04g0430900	Os04g0430900	42.4264	-1.48386	0.394209	-3.76415	0.000167116	0.0028052
Os12g0215950	Os12g0215950	62.1131	1.60174	0.425543	3.76398	0.000167231	0.00280542
Os06g0301100	Os06g0301100	1121.76	0.688113	0.182844	3.76339	0.000167627	0.00281036
Os03g0103400	Os03g0103400	99.5053	1.45597	0.3869	3.76317	0.000167776	0.00281113
Os01g0918400	Os01g0918400	12.9418	4.43692	1.1794	3.76202	0.000168545	0.00282231
Os02g0467300	Os02g0467300	48.0737	1.63335	0.43428	3.76104	0.000169208	0.00283169
Os06g0697200	Os06g0697200	31.8349	2.14131	0.569371	3.76084	0.000169344	0.00283225
Os11g0270000	Os11g0270000	57.3745	-3.16403	0.841429	-3.7603	0.000169708	0.00283661
Os01g0221100	Os01g0221100	163.412	-1.74478	0.464139	-3.75917	0.00017048	0.00284605
Os09g0361200	Os09g0361200	22.9628	3.09299	0.822784	3.75917	0.000170476	0.00284605
Os12g0503300	Os12g0503300	32.2316	1.95658	0.520684	3.75771	0.000171477	0.00286097
Os01g0716500	Os01g0716500	6.27303	6.13071	1.63265	3.75506	0.000173298	0.00288831
Os03g0217801	Os03g0217801	181.481	1.00403	0.267383	3.75502	0.000173326	0.00288831
Os02g0324700	Os02g0324700	1759.13	0.989759	0.263765	3.75243	0.00017513	0.00291484
Os02g0535901	Os02g0535901	32.4927	-2.58436	0.688703	-3.7525	0.000175077	0.00291484
Os01g0841700	Os01g0841700	125.259	2.2346	0.595577	3.75199	0.000175433	0.00291813
Os01g0118400	Os01g0118400	693.383	0.915417	0.244007	3.7516	0.000175709	0.00292095
Os11g0594800	Os11g0594800	14.9807	3.97843	1.06057	3.75123	0.000175971	0.00292355
Os12g0510200	Os12g0510200	259.486	0.742199	0.197962	3.74919	0.000177407	0.00294561
Os04g0423600	Os04g0423600	1485.01	-0.631614	0.168488	-3.74871	0.000177746	0.00294946
Os01g0581800	Os01g0581800	11.4626	5.88999	1.57179	3.74731	0.000178738	0.00296169
Os01g0847800	Os01g0847800	522.188	1.41547	0.377711	3.7475	0.000178603	0.00296169
Os11g0676200	Os11g0676200	35.3105	-6.12721	1.63514	-3.74722	0.000178805	0.00296169
Os01g0804900	Os01g0804900	39.9574	-1.88853	0.504048	-3.74672	0.00017916	0.00296399
Os03g0126000	Os03g0126000	1513.58	0.752663	0.200878	3.74687	0.000179058	0.00296399
Os08g0558100	Os08g0558100	368.783	1.13318	0.302482	3.74628	0.000179479	0.0029675
Os01g0876400	Os01g0876400	1685.41	1.14656	0.306123	3.74543	0.000180088	0.00297577
Os08g0494300	Os08g0494300	221.077	1.24127	0.331587	3.74341	0.000181539	0.00299796
Os01g0179800	Os01g0179800	396.563	0.921998	0.246516	3.74012	0.000183933	0.00303567
Os01g0249800	Os01g0249800	42.2977	-1.83574	0.491013	-3.73867	0.000184994	0.00305135
Os09g0396900	Os09g0396900	324.028	1.27311	0.340631	3.73751	0.000185854	0.0030637
Os03g0252900	Os03g0252900	9.90687	-5.94734	1.59162	-3.73667	0.000186476	0.00307211
Os07g0568600	Os07g0568600	702.131	0.844984	0.226243	3.73486	0.000187822	0.00309143
Os10g0561800	Os10g0561800	179.154	1.24736	0.333985	3.73479	0.000187873	0.00309143
Os07g0529700	Os07g0529700	469.776	-0.985923	0.264274	-3.73069	0.000190959	0.00314033
Os02g0588700	Os02g0588700	48.9071	-1.91399	0.513115	-3.73013	0.000191379	0.00314536
Os10g0442700	Os10g0442700	94.659	1.04739	0.280877	3.729	0.000192239	0.0031576
Os01g0389700	Os01g0389700	224.036	2.01993	0.54189	3.72757	0.000193338	0.00317376
Os06g0216300	Os06g0216300	13.1785	5.65676	1.51811	3.72619	0.000194392	0.00318917
Os02g0475300	Os02g0475300	507.943	1.01676	0.273137	3.72253	0.000197234	0.00323387
Os09g0572400	Os09g0572400	147.189	1.23515	0.331829	3.72224	0.00019746	0.00323563
Os05g0563050	Os05g0563050	2894.73	0.792368	0.21298	3.72039	0.000198919	0.00325761
Os03g0367101	Os03g0367101	54.8665	-1.73355	0.466243	-3.71813	0.0002007	0.00328482
Os09g0484800	Os09g0484800	202.306	0.868573	0.23362	3.71789	0.000200894	0.00328605
Os01g0783700	Os01g0783700	54.8114	2.15932	0.580891	3.71725	0.000201402	0.00329239
Os08g0189200	Os08g0189200	1913.55	-2.25468	0.606634	-3.7167	0.000201839	0.00329759
Os06g0725700	Os06g0725700	12.305	-5.67418	1.52861	-3.71197	0.000205649	0.00335783
Os02g0685600	Os02g0685600	221.356	-0.968818	0.261046	-3.71129	0.000206209	0.00336499
Os07g0446600	Os07g0446600	795.783	1.07876	0.290684	3.71112	0.000206346	0.00336522
Os10g0479800	Os10g0479800	905.12	0.82883	0.223423	3.70969	0.000207514	0.00338227
Os02g0643800	Os02g0643800	42.3199	1.90525	0.51369	3.70896	0.000208116	0.00339007
Os11g0133500	Os11g0133500	11.4706	-4.57691	1.23486	-3.70643	0.000210201	0.00342202
Os02g0134400	Os02g0134400	587.107	2.15869	0.582554	3.70556	0.000210922	0.00343173
Os01g0759400	Os01g0759400	125.541	0.844084	0.227862	3.70437	0.000211918	0.00344386
Os04g0401800	Os04g0401800	131.226	-0.744633	0.201013	-3.7044	0.00021189	0.00344386
Os01g0694100	Os01g0694100	113.998	1.39847	0.377615	3.70343	0.000212703	0.00345457
Os01g0187500	Os01g0187500	699.77	0.623073	0.16829	3.70237	0.000213595	0.00346701
Os10g0555900	Os10g0555900	1624.84	-1.20048	0.32426	-3.70222	0.000213721	0.00346701
Os07g0542600	Os07g0542600	697.681	-1.29257	0.349254	-3.70094	0.0002148	0.00348246
Os04g0632000	Os04g0632000	34.2105	2.07201	0.560051	3.69969	0.000215864	0.00349532
Os09g0103600	Os09g0103600	1692.24	0.557977	0.150813	3.69979	0.000215778	0.00349532
Os12g0131100	Os12g0131100	780.99	0.880433	0.237983	3.69956	0.000215974	0.00349532
Os05g0429400	Os05g0429400	3245.69	-0.721497	0.195108	-3.69793	0.000217366	0.00351579
Os07g0622200	Os07g0622200	1934.95	1.14265	0.309037	3.69743	0.00021779	0.00352058
Os07g0631700	Os07g0631700	148.747	1.37992	0.373525	3.69431	0.000220482	0.003562
Os05g0114400	Os05g0114400	77.1248	-1.80204	0.487889	-3.69355	0.000221148	0.00357066
Os09g0472700	Os09g0472700	29.931	2.36178	0.639786	3.69151	0.000222928	0.00359729
Os06g0237300	Os06g0237300	1857.7	-0.723202	0.195969	-3.69039	0.000223911	0.00360982
Os10g0532600	Os10g0532600	85.1572	-1.53737	0.416596	-3.69033	0.000223967	0.00360982
Os12g0503000	Os12g0503000	4179.18	-1.59867	0.433288	-3.68962	0.000224591	0.00361777
Os10g0485500	Os10g0485500	303.177	0.768107	0.208192	3.68941	0.000224771	0.00361855
Os01g0555600	Os01g0555600	132.213	-1.19695	0.324678	-3.68658	0.00022729	0.00365269
Os03g0854000	Os03g0854000	356.289	0.720748	0.195505	3.68661	0.000227265	0.00365269
Os10g0564500	Os10g0564500	980.948	-0.840978	0.228111	-3.68671	0.00022717	0.00365269
Os11g0145200	Os11g0145200	127.331	-2.13922	0.580358	-3.68604	0.000227768	0.00365824
Os03g0203200	Os03g0203200	2650.4	-1.10783	0.300584	-3.68559	0.000228173	0.0036626
Os12g0459100	Os12g0459100	36.5784	-2.71143	0.735785	-3.68509	0.000228624	0.00366771
Os05g0134300	Os05g0134300	651.827	1.0351	0.280958	3.68417	0.000229451	0.00367883
Os02g0288000	Os02g0288000	55.2634	1.39762	0.379462	3.68315	0.000230368	0.00368924
Os02g0456800	Os02g0456800	822.561	-1.23351	0.334894	-3.68328	0.000230253	0.00368924
Os02g0625000	Os02g0625000	3656.59	-0.91838	0.249432	-3.68189	0.000231507	0.00370533
Os03g0386500	Os03g0386500	379.291	0.916427	0.249072	3.67936	0.000233819	0.00374016
Os09g0350900	Os09g0350900	79.5789	-2.44009	0.663324	-3.67858	0.000234532	0.00374933
Os12g0511600	Os12g0511600	25.896	-2.19328	0.596253	-3.67844	0.000234665	0.00374933
Os03g0244200	Os03g0244200	898.239	1.85142	0.503456	3.67742	0.000235601	0.00375992
Os12g0631600	Os12g0631600	152.434	1.46897	0.399443	3.67754	0.000235495	0.00375992
Os05g0347400	Os05g0347400	51.1502	-1.81677	0.494085	-3.67704	0.000235961	0.00376348
Os04g0401700	Os04g0401700	366.004	1.37796	0.374813	3.67639	0.000236561	0.00376953
Os08g0156600	Os08g0156600	421.373	1.18154	0.321396	3.67627	0.000236666	0.00376953
Os11g0537400	Os11g0537400	6.56952	6.21148	1.68966	3.67618	0.000236751	0.00376953
Os05g0414700	Os05g0414700	43.0857	1.84805	0.502846	3.67518	0.000237677	0.00378209
Os05g0583000	Os05g0583000	10.0204	3.20756	0.873212	3.67329	0.000239445	0.00380801
Os06g0149500	Os06g0149500	333.362	0.850315	0.231516	3.67281	0.000239896	0.00381298
Os04g0674000	Os04g0674000	558.881	1.22945	0.335072	3.66922	0.000243288	0.00386467
Os01g0946200	Os01g0946200	73.6682	1.04378	0.284653	3.66686	0.000245545	0.00389603
Os06g0663000	Os06g0663000	11.0037	3.72056	1.01464	3.66687	0.00024554	0.00389603
Os01g0640100	Os01g0640100	8.14425	-6.4535	1.76025	-3.66625	0.000246135	0.00390315
Os06g0651000	Os06g0651000	580.755	1.12303	0.306373	3.66557	0.000246789	0.00391127
Os02g0131200	Os02g0131200	1090.9	-0.559439	0.152627	-3.66541	0.000246943	0.00391145
Os08g0288500	Os08g0288500	1179.3	0.792049	0.216105	3.6651	0.000247239	0.00391389
Os03g0725200	Os03g0725200	14.6366	-3.8025	1.03777	-3.66412	0.000248193	0.00392673
Os01g0249700	Os01g0249700	9.80122	-6.04624	1.6502	-3.66395	0.00024836	0.00392711
Os12g0120400	Os12g0120400	122.114	1.41081	0.385082	3.66365	0.000248648	0.00392941
Os03g0654500	Os03g0654500	602.048	0.674588	0.18417	3.66286	0.000249412	0.00393923
Os04g0566600	Os04g0566600	77.338	2.0042	0.547206	3.66261	0.000249661	0.00394089
Os11g0621000	Os11g0621000	337.871	0.814877	0.22252	3.66204	0.000250215	0.00394737
Os07g0555100	Os07g0555100	20.729	2.48011	0.677411	3.66115	0.000251081	0.00395877
Os03g0201100	Os03g0201100	1397	0.535087	0.146176	3.66056	0.000251663	0.00396567
Os03g0149100	Os03g0149100	13.7585	-4.17939	1.14215	-3.65924	0.000252962	0.00398387
Os03g0751100	Os03g0751100	63.0355	-1.82804	0.500321	-3.65373	0.000258457	0.00406808
Os04g0490300	Os04g0490300	41.1273	1.45952	0.399722	3.65133	0.000260883	0.00410392
Os01g0770700	Os01g0770700	342.594	-1.27941	0.350672	-3.64845	0.000263828	0.00414787
Os06g0587100	Os06g0587100	43.8666	-2.8926	0.792907	-3.64809	0.000264194	0.00415125
Os08g0178800	Os08g0178800	177.442	0.932607	0.255847	3.64518	0.000267208	0.00419622
Os04g0610900	Os04g0610900	33.1987	-1.88282	0.516657	-3.64424	0.000268183	0.00420912
Os04g0567700	Os04g0567700	852.204	0.802867	0.220464	3.64172	0.000270824	0.00424816
Os02g0107000	Os02g0107000	2769.97	0.84003	0.230741	3.64058	0.000272021	0.0042645
Os01g0589200	Os01g0589200	110.779	-1.04669	0.287563	-3.63988	0.000272768	0.00427378
Os07g0634400	Os07g0634400	2874.94	-1.63041	0.448068	-3.63875	0.000273965	0.00429009
Os08g0467400	Os08g0467400	854.448	-0.40601	0.111591	-3.63839	0.000274348	0.00429366
Os03g0205400	Os03g0205400	968.189	0.850252	0.233954	3.63427	0.000278767	0.00436033
Os11g0487700	Os11g0487700	10.6176	-2.8257	0.777625	-3.63375	0.00027933	0.00436665
Os01g0754800	Os01g0754800	46.9389	-1.81712	0.500287	-3.63216	0.000281059	0.00439119
Os04g0142400	Os04g0142400	483.464	1.51107	0.416082	3.63166	0.000281601	0.00439717
Os10g0118900	Os10g0118900	1667.2	0.515665	0.141998	3.6315	0.000281778	0.00439744
Os02g0572900	Os02g0572900	331.458	0.920758	0.253631	3.6303	0.000283094	0.00441546
Os06g0107800	Os06g0107800	23.5651	-3.09572	0.853049	-3.629	0.000284519	0.00443517
Os04g0206401	Os04g0206401	20.6679	3.8458	1.05979	3.62884	0.000284694	0.0044354
Os07g0445800	Os07g0445800	11.0413	-4.0099	1.10529	-3.62793	0.000285699	0.00444854
Os02g0807900	Os02g0807900	107.249	1.85892	0.512464	3.62742	0.000286272	0.00445493
Os11g0162900	Os11g0162900	111.846	-1.45314	0.401006	-3.62375	0.000290365	0.00451607
Os07g0187000	Os07g0187000	9.35927	-3.46193	0.955426	-3.62344	0.000290706	0.00451883
Os04g0588500	Os04g0588500	536.882	1.65978	0.458111	3.6231	0.000291089	0.00452222
Os05g0495600	Os05g0495600	386.85	-1.43179	0.395231	-3.62266	0.000291588	0.00452742
Os12g0512400	Os12g0512400	55.3397	-1.80853	0.499403	-3.62138	0.000293041	0.00454742
Os02g0125300	Os02g0125300	499.132	0.9009	0.248807	3.62087	0.00029361	0.00455296
Os02g0720400	Os02g0720400	6.62602	7.23264	1.99777	3.62035	0.000294201	0.00455296
Os03g0191400	Os03g0191400	505.388	0.928289	0.256398	3.6205	0.000294035	0.00455296
Os04g0480900	Os04g0480900	54.2163	-2.1703	0.599475	-3.62033	0.000294225	0.00455296
Os06g0699200	Os06g0699200	691.518	0.747631	0.206508	3.62035	0.000294202	0.00455296
Os08g0386200	Os08g0386200	129.904	1.44924	0.400374	3.61972	0.000294926	0.00456125
Os09g0570900	Os09g0570900	233.501	0.956198	0.264217	3.619	0.000295749	0.00457141
Os02g0102300	Os02g0102300	493.317	-1.67524	0.4634	-3.61511	0.000300221	0.00463495
Os08g0248700	Os08g0248700	67.8977	-1.35792	0.375636	-3.61499	0.000300365	0.00463495
Os09g0479900	Os09g0479900	57.842	1.48499	0.410777	3.61507	0.000300266	0.00463495
Os01g0868600	Os01g0868600	22.072	-5.42622	1.50154	-3.61377	0.000301781	0.0046542
Os03g0815100	Os03g0815100	1881.91	2.85198	0.78929	3.61335	0.000302271	0.00465914
Os01g0856500	Os01g0856500	199.239	-0.908288	0.25145	-3.6122	0.000303605	0.00467708
Os06g0692050	Os06g0692050	16.4981	-4.55472	1.26121	-3.61138	0.000304575	0.00468677
Os07g0175900	Os07g0175900	1005.45	-0.657088	0.181944	-3.61149	0.000304443	0.00468677
Os01g0801200	Os01g0801200	199.457	1.21066	0.335484	3.60869	0.000307751	0.004733
Os07g0164800	Os07g0164800	1904.13	0.772599	0.214277	3.60561	0.000311417	0.00478671
Os01g0783200	Os01g0783200	899.713	0.873175	0.242478	3.60105	0.000316936	0.00486882
Os01g0550300	Os01g0550300	4862.62	0.673903	0.187215	3.59962	0.00031868	0.00489289
Os03g0165900	Os03g0165900	20.9375	2.25261	0.625974	3.59856	0.000319981	0.00491012
Os07g0542900	Os07g0542900	22.3642	-5.14664	1.43047	-3.59787	0.000320834	0.00492046
Os02g0760500	Os02g0760500	488.366	-0.732018	0.203604	-3.5953	0.000324012	0.00496644
Os12g0639600	Os12g0639600	588.71	-0.882672	0.245661	-3.59305	0.000326835	0.00500692
Os12g0147800	Os12g0147800	818.386	0.97626	0.271803	3.59179	0.000328409	0.00502824
Os02g0192500	Os02g0192500	1609.94	-0.622307	0.17328	-3.59133	0.00032899	0.0050298
Os05g0129800	Os05g0129800	176.861	-1.1841	0.329728	-3.59113	0.000329242	0.0050298
Os10g0416500	Os10g0416500	461.866	2.03029	0.565355	3.59118	0.000329185	0.0050298
Os11g0555300	Os11g0555300	66.0976	-1.47476	0.410632	-3.59145	0.000328838	0.0050298
Os04g0543500	Os04g0543500	323.47	1.39631	0.389173	3.58788	0.000333383	0.00509023
Os01g0696701	Os01g0696701	60.931	2.53275	0.70597	3.58761	0.000333719	0.00509255
Os07g0201500	Os07g0201500	61.5661	-1.57038	0.437781	-3.58713	0.000334334	0.0050991
Os05g0154900	Os05g0154900	359.273	0.74346	0.207302	3.58637	0.00033532	0.0051113
Os12g0614851	Os12g0614851	39.194	2.43886	0.680118	3.58593	0.000335883	0.00511705
Os03g0661900	Os03g0661900	21.8668	2.98985	0.833855	3.58558	0.000336334	0.00511827
Os11g0704600	Os11g0704600	1853.51	0.891748	0.248695	3.58571	0.000336165	0.00511827
Os03g0188100	Os03g0188100	29.8985	2.19781	0.613099	3.58476	0.000337393	0.00513154
Os03g0794500	Os03g0794500	4966.83	-0.999746	0.278945	-3.58403	0.000338332	0.00514298
Os11g0544700	Os11g0544700	1145.6	0.457581	0.127719	3.58272	0.000340037	0.00516605
Os06g0238700	Os06g0238700	16.2673	-2.141	0.597619	-3.58256	0.000340246	0.00516637
Os07g0223766	Os07g0223766	70.2315	-1.24727	0.348392	-3.58008	0.000343485	0.00521267
Os06g0530600	Os06g0530600	44.4368	2.77854	0.776331	3.57907	0.000344819	0.00523004
Os01g0267100	Os01g0267100	2951.51	-0.798639	0.223209	-3.57799	0.000346252	0.00524888
Os12g0566900	Os12g0566900	883.06	-0.503183	0.140652	-3.5775	0.000346894	0.00525572
Os05g0546400	Os05g0546400	10.0374	3.72925	1.04253	3.5771	0.000347428	0.00526092
Os07g0631500	Os07g0631500	133.416	1.00459	0.280885	3.5765	0.000348221	0.00527003
Os07g0523400	Os07g0523400	166.044	-1.80166	0.503945	-3.57511	0.000350076	0.00529519
Os05g0465000	Os05g0465000	25.9832	1.99635	0.55861	3.57378	0.000351861	0.00531927
Os12g0123200	Os12g0123200	192.547	0.951286	0.266288	3.5724	0.000353731	0.0053446
Os07g0410700	Os07g0410700	44.8473	1.85214	0.518496	3.57213	0.000354092	0.00534712
Os05g0539300	Os05g0539300	4.25462	6.91476	1.93615	3.57141	0.00035507	0.00535895
Os09g0433000	Os09g0433000	186.305	0.795367	0.222816	3.56962	0.000357501	0.00539268
Os05g0132700	Os05g0132700	30.0844	2.38282	0.668053	3.56681	0.000361346	0.0054477
Os07g0633200	Os07g0633200	73.3415	1.51176	0.423989	3.56558	0.000363058	0.00547051
Os11g0625900	Os11g0625900	151.928	2.20966	0.619865	3.56474	0.000364217	0.00548497
Os03g0188500	Os03g0188500	134.551	1.17884	0.33073	3.56435	0.000364764	0.00549021
Os06g0591200	Os06g0591200	282.873	1.82211	0.511274	3.56386	0.000365444	0.00549743
Os09g0272900	Os09g0272900	1394.05	-1.4701	0.412653	-3.56257	0.000367248	0.00551901
Os11g0474800	Os11g0474800	88.0923	-2.80621	0.787706	-3.5625	0.000367335	0.00551901
Os11g0550500	Os11g0550500	252.03	-1.3843	0.388585	-3.5624	0.00036748	0.00551901
Os05g0507300	Os05g0507300	2333.93	0.899832	0.252612	3.56211	0.000367888	0.00552213
Os04g0508800	Os04g0508800	547.135	0.975359	0.273889	3.56115	0.000369231	0.00553927
Os02g0763200	Os02g0763200	937.988	0.577854	0.162293	3.56057	0.000370054	0.00554476
Os02g0776800	Os02g0776800	495.156	0.73161	0.205482	3.56046	0.000370201	0.00554476
Os03g0794300	Os03g0794300	59.158	-1.32518	0.372166	-3.56072	0.000369845	0.00554476
Os01g0639200	Os01g0639200	174.386	0.916068	0.25741	3.55879	0.000372564	0.00557711
Os10g0156200	Os10g0156200	8.01294	6.2687	1.76172	3.55828	0.000373292	0.00558497
Os02g0720450	Os02g0720450	39.4714	1.76342	0.495697	3.55746	0.000374453	0.0055993
Os11g0153300	Os11g0153300	157.189	1.17026	0.329071	3.55625	0.000376187	0.00562218
Os07g0448100	Os07g0448100	58.0543	-2.67966	0.753688	-3.5554	0.000377398	0.00563722
Os06g0192800	Os06g0192800	71.2325	1.8806	0.529418	3.55221	0.000382015	0.00570309
Os06g0586300	Os06g0586300	339.71	0.794913	0.223844	3.5512	0.000383486	0.00572194
Os01g0710200	Os01g0710200	18.6705	-2.40424	0.677391	-3.54927	0.000386307	0.00576091
Os07g0430501	Os07g0430501	19.6365	-3.37993	0.952454	-3.54865	0.000387205	0.00576805
Os09g0237900	Os09g0237900	369.691	0.693283	0.195365	3.54866	0.000387197	0.00576805
Os03g0319300	Os03g0319300	6305.71	0.899655	0.253669	3.54658	0.000390271	0.00581059
Os02g0194900	Os02g0194900	150.18	-1.13303	0.319499	-3.54628	0.00039071	0.00581398
Os04g0529100	Os04g0529100	71.3959	-1.60835	0.453742	-3.54463	0.000393161	0.00584649
Os10g0144000	Os10g0144000	7.80111	-5.78908	1.63325	-3.54453	0.000393319	0.00584649
Os08g0517700	Os08g0517700	79.6561	1.8588	0.524559	3.54354	0.000394791	0.00586519
Os04g0429050	Os04g0429050	12.227	3.19901	0.902887	3.5431	0.000395459	0.00587194
Os07g0123800	Os07g0123800	24.1173	1.97105	0.556461	3.54212	0.000396929	0.0058906
Os01g0558100	Os01g0558100	20.9324	1.98957	0.562109	3.53946	0.000400941	0.00594694
Os03g0297600	Os03g0297600	893.308	-1.42904	0.403819	-3.5388	0.000401946	0.00595676
Os07g0497400	Os07g0497400	2085.67	-0.519153	0.146705	-3.53874	0.000402036	0.00595676
Os07g0537900	Os07g0537900	241.1	1.61762	0.457186	3.53822	0.000402839	0.00596545
Os04g0538900	Os04g0538900	75.6554	1.67152	0.472538	3.53732	0.000404209	0.00598252
Os02g0653200	Os02g0653200	585.129	-0.971813	0.27476	-3.53695	0.000404777	0.00598449
Os12g0185900	Os12g0185900	45.1584	1.4626	0.413505	3.53708	0.000404571	0.00598449
Os03g0369800	Os03g0369800	952.752	-0.661921	0.187172	-3.53644	0.000405559	0.00599283
Os08g0431100	Os08g0431100	3784.84	0.769067	0.217547	3.53518	0.000407496	0.00601517
Os10g0533500	Os10g0533500	91.9449	1.92778	0.545315	3.53517	0.000407508	0.00601517
Os01g0155300	Os01g0155300	13.9065	-4.6833	1.32566	-3.53281	0.000411164	0.00606477
Os07g0695300	Os07g0695300	110.042	0.879476	0.248952	3.53272	0.000411309	0.00606477
Os02g0601100	Os02g0601100	847.454	0.528673	0.149819	3.52875	0.000417533	0.00615325
Os02g0766700	Os02g0766700	609.142	0.988373	0.280272	3.52647	0.000421131	0.00620295
Os04g0567800	Os04g0567800	174.028	0.8083	0.229309	3.52494	0.000423584	0.00623575
Os02g0526400	Os02g0526400	1904.77	1.5188	0.431112	3.52298	0.000426727	0.00627865
Os01g0864200	Os01g0864200	22.7242	2.27213	0.644976	3.5228	0.000427007	0.00627942
Os01g0819700	Os01g0819700	152.377	1.16207	0.329926	3.52223	0.000427934	0.00627963
Os03g0298700	Os03g0298700	234.004	-1.27237	0.361211	-3.52252	0.000427463	0.00627963
Os07g0227200	Os07g0227200	389.396	0.927693	0.26337	3.52239	0.000427669	0.00627963
Os12g0160500	Os12g0160500	84.6197	-1.27749	0.362684	-3.52233	0.000427775	0.00627963
Os01g0794600	Os01g0794600	28.5352	2.30808	0.655317	3.52209	0.000428163	0.00627965
Os02g0193300	Os02g0193300	10.6954	2.69979	0.76688	3.52049	0.00043075	0.00631423
Os05g0443400	Os05g0443400	513.329	0.691061	0.196324	3.52	0.000431551	0.0063226
Os06g0154900	Os06g0154900	1165.98	0.813865	0.231238	3.5196	0.0004322	0.00632873
Os10g0468500	Os10g0468500	281.732	1.36443	0.387733	3.519	0.000433175	0.00633965
Os01g0954500	Os01g0954500	490.376	1.01868	0.289537	3.51829	0.00043433	0.00635318
Os01g0916350	Os01g0916350	25.5198	3.84592	1.09321	3.51802	0.00043478	0.00635637
Os03g0660400	Os03g0660400	5.20719	5.97464	1.69851	3.51758	0.000435505	0.00636335
Os09g0566600	Os09g0566600	59.6822	1.30013	0.369624	3.51745	0.000435719	0.00636335
Os03g0719300	Os03g0719300	2135.39	-0.497861	0.141597	-3.51605	0.000438019	0.00639355
Os10g0190900	Os10g0190900	462.881	0.815196	0.231975	3.51415	0.000441167	0.00643267
Os11g0669100	Os11g0669100	315.905	-1.33027	0.378535	-3.51426	0.000440975	0.00643267
Os03g0300100	Os03g0300100	100.877	-1.42734	0.406356	-3.51253	0.000443864	0.00646857
Os08g0127750	Os08g0127750	9.25216	3.7019	1.05429	3.51129	0.000445945	0.00649248
Os08g0428100	Os08g0428100	300.557	0.991631	0.282414	3.51127	0.000445976	0.00649248
Os07g0556300	Os07g0556300	238.625	-0.753387	0.214655	-3.50976	0.000448509	0.0065259
Os09g0321900	Os09g0321900	136.96	1.38269	0.394069	3.50876	0.000450203	0.00654709
Os01g0673500	Os01g0673500	1386.58	-0.677945	0.193284	-3.5075	0.000452335	0.00657462
Os06g0266400	Os06g0266400	85.7229	-1.73502	0.494803	-3.50648	0.000454078	0.00659648
Os04g0669700	Os04g0669700	47.1771	-1.39307	0.397409	-3.50539	0.000455947	0.00662013
Os09g0255300	Os09g0255300	17.905	-3.41842	0.975797	-3.50321	0.000459691	0.00667098
Os01g0382200	Os01g0382200	57.9992	-2.80768	0.801872	-3.5014	0.000462815	0.00671276
Os05g0154600	Os05g0154600	1882.53	0.416573	0.118988	3.50098	0.000463551	0.00671637
Os09g0353700	Os09g0353700	227.88	-0.879921	0.251326	-3.50112	0.000463311	0.00671637
Os03g0431200	Os03g0431200	1035.3	-0.876358	0.25039	-3.49998	0.000465302	0.00673818
Os02g0578800	Os02g0578800	679.706	-0.663301	0.189543	-3.49947	0.000466179	0.00674379
Os09g0423700	Os09g0423700	200.052	0.847923	0.242293	3.49957	0.000466003	0.00674379
Os11g0133001	Os11g0133001	94.8537	-2.51834	0.719956	-3.49791	0.000468913	0.00677978
Os01g0360200	Os01g0360200	223.271	-1.98714	0.568228	-3.49707	0.000470395	0.00679764
Os08g0436100	Os08g0436100	739.082	-0.508454	0.145417	-3.49652	0.000471376	0.00680824
Os08g0258200	Os08g0258200	726.528	-0.655262	0.187599	-3.49289	0.000477816	0.00689764
Os10g0329400	Os10g0329400	68.0791	2.29656	0.658055	3.48993	0.000483154	0.00697105
Os01g0757200	Os01g0757200	423.035	1.22739	0.351788	3.489	0.000484825	0.00698782
Os03g0803800	Os03g0803800	77.1454	1.86405	0.534256	3.48907	0.000484708	0.00698782
Os01g0220200	Os01g0220200	396.462	-1.11496	0.319612	-3.48847	0.000485785	0.006998
Os02g0517700	Os02g0517700	15.038	-2.85327	0.818464	-3.48613	0.000490067	0.007056
Os01g0956075	Os01g0956075	44.776	1.52267	0.436859	3.48549	0.000491237	0.00706834
Os01g0956200	Os01g0956200	22.9179	2.42266	0.695091	3.48538	0.000491438	0.00706834
Os04g0112200	Os04g0112200	260.565	0.786852	0.225972	3.48207	0.000497546	0.00714872
Os05g0311500	Os05g0311500	313.813	-1.32258	0.379821	-3.48211	0.00049748	0.00714872
Os03g0225900	Os03g0225900	159.347	1.87547	0.538637	3.48188	0.000497901	0.00715009
Os03g0287400	Os03g0287400	29.2788	2.16466	0.621852	3.48099	0.000499571	0.00716659
Os06g0676000	Os06g0676000	1049.73	-0.768269	0.220702	-3.48103	0.000499488	0.00716659
Os10g0116800	Os10g0116800	11.724	-4.09896	1.1778	-3.4802	0.000501048	0.00718404
Os05g0525200	Os05g0525200	19.0894	-5.23726	1.50502	-3.47986	0.000501684	0.00718942
Os09g0539700	Os09g0539700	19.2764	2.27563	0.654015	3.47947	0.000502399	0.00719591
Os01g0902300	Os01g0902300	409.859	0.699909	0.201174	3.47912	0.000503057	0.00720159
Os08g0376600	Os08g0376600	11.894	-2.70894	0.778895	-3.47792	0.000505315	0.00723015
Os01g0944900	Os01g0944900	10.8761	3.66032	1.05252	3.47769	0.00050575	0.00723262
Os06g0552300	Os06g0552300	292.521	0.793045	0.228067	3.47724	0.000506606	0.0072411
Os11g0703400	Os11g0703400	663.937	0.742763	0.213626	3.47692	0.0005072	0.00724583
Os04g0320700	Os04g0320700	465.782	-0.98386	0.283005	-3.47647	0.000508063	0.00725439
Os04g0597400	Os04g0597400	14.7889	-3.48104	1.00142	-3.47609	0.000508778	0.00725852
Os05g0474900	Os05g0474900	819.542	0.918235	0.264161	3.47604	0.000508879	0.00725852
Os04g0204150	Os04g0204150	5.5827	6.57322	1.89142	3.47529	0.000510301	0.00727503
Os02g0150600	Os02g0150600	146.929	-0.942035	0.271111	-3.47472	0.000511384	0.0072867
Os02g0293800	Os02g0293800	316.251	0.673599	0.194033	3.47156	0.000517437	0.00736913
Os02g0525100	Os02g0525100	317.125	-0.940707	0.270987	-3.47142	0.000517719	0.00736934
Os05g0519300	Os05g0519300	69.5965	2.54592	0.733782	3.46958	0.000521265	0.00741597
Os04g0631800	Os04g0631800	374.433	1.37785	0.397162	3.46925	0.00052191	0.00742132
Os05g0100600	Os05g0100600	640.98	1.40948	0.406319	3.4689	0.000522599	0.00742433
Os11g0686500	Os11g0686500	146.973	-1.22684	0.353673	-3.46887	0.000522662	0.00742433
Os01g0875700	Os01g0875700	599.069	-0.663805	0.191373	-3.46864	0.000523101	0.00742674
Os01g0108600	Os01g0108600	427.59	1.17651	0.33924	3.46806	0.000524233	0.00743782
Os01g0222700	Os01g0222700	449.93	-0.706037	0.203588	-3.46796	0.000524422	0.00743782
Os01g0686300	Os01g0686300	22.1828	-2.13087	0.614797	-3.46596	0.000528333	0.00748071
Os01g0689900	Os01g0689900	634.739	0.744117	0.214678	3.4662	0.000527879	0.00748071
Os03g0437600	Os03g0437600	40.1824	1.51081	0.435884	3.46608	0.000528115	0.00748071
Os03g0707250	Os03g0707250	220.23	1.02343	0.29529	3.46586	0.000528533	0.00748071
Os04g0598900	Os04g0598900	18.7832	3.69388	1.06586	3.46565	0.000528958	0.00748288
Os05g0481600	Os05g0481600	2605.72	0.641051	0.185012	3.46491	0.000530403	0.00749947
Os02g0735150	Os02g0735150	6.31924	5.53135	1.59672	3.4642	0.000531811	0.00751551
Os07g0675000	Os07g0675000	3298.46	-0.875046	0.252612	-3.46399	0.000532217	0.00751739
Os04g0377600	Os04g0377600	357.487	0.650585	0.187928	3.46189	0.000536393	0.00757249
Os12g0157000	Os12g0157000	50.3891	2.10435	0.607917	3.46157	0.000537032	0.00757763
Os02g0572300	Os02g0572300	3.86979	6.1056	1.76391	3.4614	0.000537364	0.00757836
Os02g0714600	Os02g0714600	2266.74	-0.740702	0.213997	-3.46127	0.000537634	0.00757836
Os07g0625500	Os07g0625500	4.47389	5.18977	1.50004	3.45975	0.00054067	0.00761726
Os02g0672200	Os02g0672200	2642.51	-1.30283	0.376595	-3.4595	0.000541186	0.00762062
Os09g0325100	Os09g0325100	65.4267	-1.39146	0.402266	-3.45906	0.000542067	0.00762912
Os06g0133300	Os06g0133300	32.8952	2.64976	0.766119	3.45867	0.000542846	0.00763228
Os06g0711100	Os06g0711100	650.661	0.592724	0.171367	3.4588	0.000542591	0.00763228
Os03g0348900	Os03g0348900	359.707	-1.48576	0.429672	-3.45789	0.000544433	0.00765068
Os11g0438700	Os11g0438700	2155.98	-1.31514	0.380499	-3.45635	0.000547535	0.00769035
Os09g0502500	Os09g0502500	133.752	1.36717	0.395657	3.45544	0.000549402	0.00771265
Os02g0673700	Os02g0673700	507.404	1.03622	0.30003	3.45372	0.000552903	0.00775783
Os01g0607600	Os01g0607600	54.7376	1.61952	0.469001	3.45313	0.000554128	0.00777106
Os01g0953100	Os01g0953100	47.8549	1.35877	0.393613	3.45205	0.000556354	0.0077983
Os02g0719600	Os02g0719600	59.1888	2.87496	0.832986	3.45139	0.0005577	0.00781319
Os06g0348800	Os06g0348800	3321.5	-0.899634	0.260672	-3.45121	0.00055807	0.0078144
Os02g0595900	Os02g0595900	30.1412	-2.24214	0.649734	-3.45086	0.000558799	0.00782063
Os11g0181500	Os11g0181500	1249.5	0.541219	0.156852	3.4505	0.000559555	0.00782722
Os04g0663700	Os04g0663700	457.323	-0.624872	0.181122	-3.45	0.000560581	0.0078376
Os07g0187400	Os07g0187400	1038.15	0.95957	0.278212	3.44906	0.00056254	0.007857
Os08g0159700	Os08g0159700	108.485	-1.49224	0.43264	-3.44915	0.000562351	0.007857
Os07g0191650	Os07g0191650	141.414	-1.77784	0.515511	-3.4487	0.000563295	0.00786357
Os03g0610900	Os03g0610900	448.54	0.722873	0.209713	3.44697	0.000566915	0.00791008
Os05g0433800	Os05g0433800	26.1341	-5.66192	1.64266	-3.44681	0.000567255	0.00791082
Os03g0233000	Os03g0233000	244.275	3.52265	1.02205	3.44666	0.000567571	0.00791121
Os10g0415300	Os10g0415300	188.47	0.994583	0.288599	3.44625	0.000568425	0.00791911
Os02g0802400	Os02g0802400	901.213	-0.610785	0.177243	-3.44603	0.000568877	0.0079214
Os09g0539100	Os09g0539100	1687.79	0.651667	0.189199	3.44434	0.000572462	0.00796729
Os07g0558000	Os07g0558000	987.595	0.978387	0.284097	3.44384	0.000573508	0.00797782
Os02g0306550	Os02g0306550	174.928	-0.979794	0.284654	-3.44205	0.000577324	0.00802685
Os11g0484000	Os11g0484000	4038.49	-1.06752	0.310245	-3.4409	0.000579784	0.00805698
Os01g0974400	Os01g0974400	187.748	0.865609	0.25161	3.44028	0.000581109	0.00807132
Os01g0772500	Os01g0772500	103.511	1.73355	0.50402	3.43945	0.000582889	0.0080907
Os08g0140500	Os08g0140500	61.6821	1.72935	0.502813	3.43936	0.000583092	0.0080907
Os10g0417800	Os10g0417800	387.772	-0.968487	0.28165	-3.43862	0.000584696	0.00810886
Os01g0327500	Os01g0327500	103.127	1.09045	0.317429	3.43527	0.000591961	0.00820548
Os11g0186200	Os11g0186200	6329.16	-0.719497	0.20948	-3.43468	0.000593255	0.00821928
Os11g0702700	Os11g0702700	363.849	-0.802929	0.233789	-3.43442	0.000593831	0.00822312
Os03g0704700	Os03g0704700	1072.67	0.528458	0.153888	3.43404	0.000594654	0.00823038
Os02g0179600	Os02g0179600	6.97874	5.44868	1.58709	3.43313	0.000596651	0.00824973
Os06g0693700	Os06g0693700	743.835	0.600615	0.174942	3.43322	0.000596453	0.00824973
Os11g0615200	Os11g0615200	768.686	0.569504	0.166014	3.43046	0.00060255	0.0083271
Os11g0421800	Os11g0421800	93.4572	1.51115	0.440637	3.42946	0.000604786	0.00835381
Os03g0142500	Os03g0142500	92.0945	2.21895	0.647298	3.42802	0.000608009	0.00839412
Os01g0221000	Os01g0221000	109.059	-1.24866	0.364398	-3.42662	0.000611136	0.00842904
Os10g0552200	Os10g0552200	22.9595	-6.09644	1.77914	-3.42662	0.00061115	0.00842904
Os07g0538000	Os07g0538000	219.994	-2.16227	0.631069	-3.42636	0.000611739	0.00843293
Os12g0424700	Os12g0424700	9.95099	2.92123	0.852688	3.42591	0.000612742	0.00844253
Os11g0533800	Os11g0533800	343.344	-0.718464	0.209887	-3.42311	0.000619101	0.00852588
[truncated: 82 more rows]

## Sheet: OGR1X-vs-OGR1C_diff_expressed
	Name	baseMean	log2FoldChange	lfcSE	stat	pvalue	padj
Os01g0510200	Os01g0510200	2236.41	5.47008	0.361875	15.116	1.27119e-51	3.255e-47
Os10g0553300	Os10g0553300	3056.17	3.30841	0.24192	13.6756	1.41959e-42	1.8175e-38
Os01g0280500	Os01g0280500	1256.38	6.98609	0.520928	13.4108	5.22411e-41	4.45895e-37
Os08g0155900	Os08g0155900	1355.76	4.88286	0.380154	12.8444	9.24395e-38	5.91752e-34
Os06g0697500	Os06g0697500	410.255	5.51632	0.437625	12.6051	1.97876e-36	1.01336e-32
Os09g0442400	Os09g0442400	1247.38	3.9863	0.318683	12.5087	6.69506e-36	2.85723e-32
Os01g0627967	Os01g0627967	1127.58	4.66954	0.390064	11.9712	5.02923e-33	1.83969e-29
Os08g0156000	Os08g0156000	901.522	4.49863	0.382765	11.753	6.81758e-32	2.18214e-28
Os03g0776900	Os03g0776900	1348.63	3.00317	0.298438	10.063	8.0534e-24	2.29128e-20
Os03g0151500	Os03g0151500	1125.35	4.91454	0.490261	10.0243	1.19181e-23	3.05175e-20
Os01g0155000	Os01g0155000	1419.91	4.44364	0.448504	9.9077	3.85409e-23	8.97162e-20
Os10g0344000	Os10g0344000	464.503	5.32495	0.538186	9.89425	4.40891e-23	9.40788e-20
Os06g0507300	Os06g0507300	111.19	4.44109	0.4553	9.75419	1.77e-22	3.48636e-19
Os05g0194500	Os05g0194500	954.697	2.56129	0.269709	9.49649	2.17092e-21	3.97061e-18
Os09g0483400	Os09g0483400	92.4206	4.83097	0.51298	9.41746	4.62126e-21	7.88879e-18
Os01g0734800	Os01g0734800	959.015	2.89963	0.32245	8.99248	2.41718e-19	3.86839e-16
Os08g0240500	Os08g0240500	360.848	-3.67939	0.420004	-8.76038	1.94589e-18	2.93097e-15
Os05g0134800	Os05g0134800	275.022	-3.47239	0.40096	-8.66019	4.70963e-18	6.69972e-15
Os08g0307601	Os08g0307601	178.786	2.67133	0.313082	8.53239	1.43359e-17	1.93202e-14
Os04g0373400	Os04g0373400	1270.89	2.54447	0.301555	8.43783	3.2327e-17	4.13882e-14
Os03g0230300	Os03g0230300	3056.38	2.24733	0.267993	8.38578	5.03921e-17	6.14448e-14
Os06g0592500	Os06g0592500	490.522	4.93001	0.59192	8.32885	8.16329e-17	9.50132e-14
Os05g0256500	Os05g0256500	770.031	-1.72925	0.208192	-8.30604	9.89455e-17	1.10156e-13
Os11g0643800	Os11g0643800	311.247	-3.60542	0.434777	-8.29256	1.10833e-16	1.18249e-13
Os04g0600300	Os04g0600300	777.563	4.38874	0.530806	8.26807	1.36141e-16	1.39441e-13
Os06g0239700	Os06g0239700	672.069	2.27515	0.277416	8.20122	2.37952e-16	2.34346e-13
Os03g0724700	Os03g0724700	464.559	3.22007	0.393047	8.19259	2.55667e-16	2.42467e-13
Os02g0222100	Os02g0222100	632.017	1.61712	0.201095	8.04157	8.86968e-16	8.11132e-13
Os08g0156100	Os08g0156100	263.524	5.50857	0.694671	7.92975	2.19588e-15	1.93888e-12
Os08g0169100	Os08g0169100	141.905	3.31269	0.424369	7.80616	5.89558e-15	5.03207e-12
Os10g0450000	Os10g0450000	67.4813	-2.93084	0.376998	-7.77413	7.5965e-15	6.27471e-12
Os10g0529500	Os10g0529500	1135.86	3.163	0.415483	7.61281	2.68192e-14	2.14604e-11
Os04g0339400	Os04g0339400	1268.03	2.84925	0.379911	7.49978	6.3924e-14	4.96011e-11
Os03g0724600	Os03g0724600	231.746	2.45702	0.329987	7.44581	9.63527e-14	7.25649e-11
Os11g0557800	Os11g0557800	354.699	-2.57759	0.348017	-7.40652	1.29656e-13	9.48562e-11
Os07g0605800	Os07g0605800	351.492	3.58495	0.490473	7.30918	2.68784e-13	1.9118e-10
Os03g0195800	Os03g0195800	73.0727	-2.44904	0.339513	-7.21339	5.45775e-13	3.77706e-10
Os07g0522900	Os07g0522900	671.798	1.26139	0.176109	7.16253	7.92025e-13	5.33699e-10
Os12g0134900	Os12g0134900	177.321	3.56735	0.502211	7.10328	1.21827e-12	7.99874e-10
Os05g0412800	Os05g0412800	1117.29	1.56757	0.220896	7.09641	1.28036e-12	8.19622e-10
Os09g0447500	Os09g0447500	52.6587	3.61061	0.519734	6.94704	3.73038e-12	2.32976e-09
Os02g0758000	Os02g0758000	242.728	2.72116	0.392863	6.92647	4.31485e-12	2.63062e-09
Os01g0850900	Os01g0850900	840.001	1.90357	0.277931	6.84907	7.43309e-12	4.42632e-09
Os10g0167250	Os10g0167250	494.463	-1.19815	0.177517	-6.74953	1.4833e-11	8.63211e-09
Os07g0639000	Os07g0639000	280.661	-3.73503	0.561108	-6.65653	2.80369e-11	1.59536e-08
Os12g0191601	Os12g0191601	230.349	5.31384	0.801711	6.62812	3.39985e-11	1.89254e-08
Os01g0627800	Os01g0627800	337.706	9.94819	1.50211	6.6228	3.52452e-11	1.92019e-08
Os11g0601950	Os11g0601950	162.333	3.8564	0.583525	6.6088	3.8745e-11	2.06688e-08
Os04g0538400	Os04g0538400	240.829	-2.46556	0.373884	-6.59444	4.26855e-11	2.23062e-08
Os02g0635700	Os02g0635700	339.893	1.28865	0.19586	6.57943	4.72266e-11	2.41857e-08
Os03g0841600	Os03g0841600	510.22	2.41333	0.368949	6.54111	6.10655e-11	3.06597e-08
Os08g0111300	Os08g0111300	52.3646	-2.92336	0.447706	-6.52963	6.59306e-11	3.24658e-08
Os01g0383700	Os01g0383700	2477.22	-1.21658	0.186609	-6.5194	7.05886e-11	3.41036e-08
Os11g0514800	Os11g0514800	241.513	-2.56205	0.394662	-6.49175	8.4843e-11	3.94998e-08
Os12g0478200	Os12g0478200	491.724	3.38494	0.521353	6.49261	8.43636e-11	3.94998e-08
Os01g0123900	Os01g0123900	1088.87	4.3951	0.678549	6.47721	9.34339e-11	4.19731e-08
Os01g0959750	Os01g0959750	212.179	2.49487	0.385032	6.47965	9.19377e-11	4.19731e-08
Os01g0371500	Os01g0371500	236.497	-3.00154	0.464505	-6.46182	1.03452e-10	4.56724e-08
Os12g0552900	Os12g0552900	63.4065	-2.68387	0.416709	-6.44064	1.18971e-10	5.16336e-08
Os07g0635500	Os07g0635500	2191.76	1.96894	0.30671	6.41954	1.36688e-10	5.8334e-08
Os01g0695800	Os01g0695800	340.667	3.70398	0.577535	6.41344	1.42271e-10	5.87581e-08
Os08g0364900	Os08g0364900	253.443	1.83834	0.286634	6.41355	1.42167e-10	5.87581e-08
Os08g0412700	Os08g0412700	773.036	2.71866	0.424683	6.40162	1.53738e-10	6.24858e-08
Os01g0868600	Os01g0868600	22.072	-5.86806	0.919185	-6.38398	1.72543e-10	6.90335e-08
Os01g0274500	Os01g0274500	88.5064	-4.63622	0.736262	-6.29697	3.03527e-10	1.17759e-07
Os01g0914100	Os01g0914100	69.4701	-3.52455	0.559691	-6.29732	3.02829e-10	1.17759e-07
Os11g0104800	Os11g0104800	623.208	0.874906	0.140334	6.23446	4.53335e-10	1.73255e-07
Os07g0564500	Os07g0564500	983.175	2.70831	0.435433	6.21982	4.97739e-10	1.87428e-07
Os09g0110300	Os09g0110300	229.414	-1.89974	0.307198	-6.18409	6.24598e-10	2.31789e-07
Os01g0588100	Os01g0588100	977.547	-1.92296	0.313208	-6.13956	8.27512e-10	3.01548e-07
Os12g0257600	Os12g0257600	124.619	-3.481	0.567131	-6.13791	8.36129e-10	3.01548e-07
Os05g0389800	Os05g0389800	146.372	3.69585	0.603292	6.12614	9.00358e-10	3.20202e-07
Os07g0676900	Os07g0676900	1120.19	-2.05903	0.341599	-6.02763	1.66384e-09	5.83621e-07
Os05g0525200	Os05g0525200	19.0894	-5.72283	0.950897	-6.01835	1.76203e-09	6.0971e-07
Os12g0628600	Os12g0628600	289.035	4.32317	0.718952	6.01316	1.81943e-09	6.21178e-07
Os11g0557700	Os11g0557700	316.902	-1.1546	0.192869	-5.98645	2.14465e-09	7.22578e-07
Os02g0772000	Os02g0772000	75.867	1.78424	0.299035	5.96666	2.42166e-09	8.05311e-07
Os12g0569500	Os12g0569500	137.944	4.87286	0.817552	5.96031	2.51756e-09	8.2647e-07
Os03g0794200	Os03g0794200	227.336	2.34972	0.394983	5.94891	2.69928e-09	8.74907e-07
Os01g0373700	Os01g0373700	246.528	3.50412	0.590375	5.93542	2.93098e-09	9.38134e-07
Os09g0358000	Os09g0358000	25.0456	-4.20868	0.709913	-5.92845	3.05805e-09	9.66721e-07
Os11g0138300	Os11g0138300	144.352	2.56713	0.433291	5.92473	3.12807e-09	9.76797e-07
Os09g0499400	Os09g0499400	66.0156	2.47796	0.419802	5.90269	3.57627e-09	1.1033e-06
Os06g0727700	Os06g0727700	31.1776	-4.49954	0.76363	-5.8923	3.80853e-09	1.16097e-06
Os10g0344500	Os10g0344500	87.1701	3.1703	0.538634	5.88581	3.96101e-09	1.19324e-06
Os02g0282900	Os02g0282900	980.383	1.92092	0.32816	5.8536	4.81043e-09	1.43228e-06
Os09g0400400	Os09g0400400	223.95	-2.40218	0.411013	-5.84454	5.07959e-09	1.49503e-06
Os05g0133401	Os05g0133401	25.6681	-3.36368	0.580412	-5.79532	6.81892e-09	1.97227e-06
Os09g0309700	Os09g0309700	1044.85	1.35456	0.233769	5.79444	6.85513e-09	1.97227e-06
Os02g0566000	Os02g0566000	228.589	1.04601	0.180989	5.77942	7.49593e-09	2.10924e-06
Os04g0140666	Os04g0140666	41.394	-2.8995	0.501567	-5.78088	7.43116e-09	2.10924e-06
Os01g0810800	Os01g0810800	147.446	-2.76178	0.480715	-5.74516	9.18325e-09	2.55594e-06
Os07g0638100	Os07g0638100	1484.53	1.85677	0.32385	5.73343	9.84204e-09	2.70984e-06
Os01g0521600	Os01g0521600	123.431	-1.94669	0.340184	-5.72247	1.04987e-08	2.8599e-06
Os03g0738600	Os03g0738600	1030.34	-2.68255	0.471292	-5.69191	1.25626e-08	3.38608e-06
Os02g0331400	Os02g0331400	40.7784	-4.1952	0.742032	-5.65366	1.57068e-08	4.18946e-06
Os03g0733200	Os03g0733200	188.126	-1.92933	0.341817	-5.64435	1.65802e-08	4.37683e-06
Os03g0709000	Os03g0709000	2909.53	1.12416	0.199355	5.63902	1.71024e-08	4.46861e-06
Os05g0433800	Os05g0433800	26.1341	-4.94687	0.886544	-5.57995	2.40582e-08	6.22256e-06
Os08g0177500	Os08g0177500	86.0669	-2.09369	0.375689	-5.57294	2.50472e-08	6.41359e-06
Os02g0102300	Os02g0102300	493.317	-2.545	0.458002	-5.55674	2.74864e-08	6.96848e-06
Os09g0396900	Os09g0396900	324.028	-1.84827	0.333978	-5.53411	3.12809e-08	7.85273e-06
Os11g0179700	Os11g0179700	32.9603	-4.2598	0.771974	-5.51806	3.42756e-08	8.52099e-06
Os12g0104700	Os12g0104700	533.795	0.937897	0.170581	5.49824	3.83604e-08	9.44477e-06
Os05g0154900	Os05g0154900	359.273	1.1233	0.204417	5.49512	3.90452e-08	9.52183e-06
Os05g0188100	Os05g0188100	4846.35	1.7321	0.315907	5.48293	4.18346e-08	1.01058e-05
Os05g0395400	Os05g0395400	397.086	2.10681	0.384643	5.47732	4.31807e-08	1.03335e-05
Os08g0387050	Os08g0387050	245.366	2.19947	0.402805	5.46039	4.75096e-08	1.12642e-05
Os06g0125000	Os06g0125000	88.1789	-2.5265	0.463233	-5.45406	4.92329e-08	1.15657e-05
Os01g0949900	Os01g0949900	185.309	2.12451	0.391407	5.42787	5.7032e-08	1.3276e-05
Os06g0226050	Os06g0226050	72.554	-4.85497	0.897793	-5.40767	6.38504e-08	1.47293e-05
Os04g0600200	Os04g0600200	1013.2	1.8794	0.348101	5.39903	6.70028e-08	1.53185e-05
Os04g0589500	Os04g0589500	1283.29	1.19615	0.223594	5.34965	8.81227e-08	1.99688e-05
Os03g0820300	Os03g0820300	112.881	4.08928	0.766366	5.33593	9.50561e-08	2.13509e-05
Os11g0210201	Os11g0210201	475.765	2.90542	0.545349	5.32763	9.95011e-08	2.2155e-05
Os02g0111800	Os02g0111800	82.15	-1.73731	0.326809	-5.31599	1.06077e-07	2.34155e-05
Os01g0243700	Os01g0243700	418.254	-1.14189	0.216995	-5.2623	1.42261e-07	3.11345e-05
Os01g0370000	Os01g0370000	93.4627	-2.9529	0.563297	-5.24216	1.58705e-07	3.42803e-05
Os07g0409500	Os07g0409500	30.1752	4.45994	0.850896	5.24146	1.59312e-07	3.42803e-05
Os12g0150700	Os12g0150700	160.276	5.81055	1.11011	5.2342	1.65703e-07	3.53583e-05
Os07g0267300	Os07g0267300	127.972	1.536	0.293899	5.2263	1.7294e-07	3.65976e-05
Os02g0318100	Os02g0318100	1023.44	1.51587	0.290225	5.22308	1.75975e-07	3.66342e-05
Os07g0192000	Os07g0192000	1544.7	2.15509	0.412598	5.22321	1.7585e-07	3.66342e-05
Os03g0857900	Os03g0857900	373.284	1.57625	0.302658	5.20802	1.90869e-07	3.94145e-05
Os10g0439100	Os10g0439100	26.4673	-4.34393	0.835817	-5.19723	2.02281e-07	4.11079e-05
Os11g0697100	Os11g0697100	264.052	-1.49951	0.288456	-5.19842	2.00984e-07	4.11079e-05
Os10g0527400	Os10g0527400	2831.7	2.56762	0.494442	5.19296	2.06981e-07	4.17319e-05
Os11g0495400	Os11g0495400	244.313	4.45106	0.858167	5.1867	2.14048e-07	4.28197e-05
Os03g0830200	Os03g0830200	47.4486	-3.85042	0.7455	-5.16488	2.40596e-07	4.77574e-05
Os06g0336150	Os06g0336150	17.5204	-17.6725	3.43414	-5.14612	2.65924e-07	5.23788e-05
Os06g0662550	Os06g0662550	262.982	2.80319	0.545758	5.13632	2.80176e-07	5.47648e-05
Os12g0282000	Os12g0282000	132.211	2.07399	0.40541	5.11577	3.12461e-07	6.06127e-05
Os05g0135000	Os05g0135000	78.6613	-2.78233	0.544042	-5.11418	3.15112e-07	6.06673e-05
Os12g0609200	Os12g0609200	84.9106	1.93486	0.378555	5.11118	3.20159e-07	6.1179e-05
Os03g0247900	Os03g0247900	923.736	1.53294	0.301057	5.09185	3.54587e-07	6.7256e-05
Os03g0743800	Os03g0743800	133.694	2.26565	0.447072	5.06775	4.02554e-07	7.57926e-05
Os05g0550800	Os05g0550800	161.477	1.98493	0.394789	5.02783	4.96062e-07	9.27166e-05
Os04g0204100	Os04g0204100	514.205	7.44456	1.48264	5.02115	5.13633e-07	9.5305e-05
Os12g0116400	Os12g0116400	213.653	-0.903799	0.180448	-5.00863	5.48184e-07	0.000100984
Os05g0530400	Os05g0530400	180.647	2.70318	0.540877	4.99778	5.7993e-07	0.000106069
Os01g0307686	Os01g0307686	508.553	3.23045	0.647736	4.98729	6.12306e-07	0.000111197
Os05g0568800	Os05g0568800	332.449	1.00446	0.2018	4.97748	6.44187e-07	0.00011535
Os07g0593400	Os07g0593400	249.242	2.19482	0.440833	4.97879	6.39814e-07	0.00011535
Os04g0206600	Os04g0206600	156.397	7.70028	1.54798	4.9744	6.54492e-07	0.000116381
Os04g0477300	Os04g0477300	75.8001	1.52393	0.306488	4.97223	6.61885e-07	0.000116884
Os01g0179800	Os01g0179800	396.563	1.1384	0.229141	4.96812	6.76059e-07	0.000117763
Os03g0379300	Os03g0379300	333.503	1.24925	0.251442	4.96833	6.7532e-07	0.000117763
Os04g0252200	Os04g0252200	2243.69	-0.714466	0.144529	-4.9434	7.67717e-07	0.000132825
Os08g0398300	Os08g0398300	570.959	-1.40845	0.285749	-4.92897	8.26651e-07	0.000141115
Os10g0193100	Os10g0193100	34.0824	-3.75594	0.761902	-4.9297	8.23579e-07	0.000141115
Os05g0354300	Os05g0354300	838.744	-0.714945	0.145206	-4.92366	8.49389e-07	0.000144036
Os11g0140400	Os11g0140400	1051.16	-0.76179	0.154773	-4.92199	8.56669e-07	0.000144315
Os09g0309200	Os09g0309200	176.302	2.55634	0.519552	4.92028	8.64196e-07	0.000144631
Os02g0681700	Os02g0681700	168.601	1.32479	0.269783	4.91059	9.08016e-07	0.000150004
Os11g0431700	Os11g0431700	144.438	-1.32961	0.270721	-4.91136	9.04468e-07	0.000150004
Os10g0343951	Os10g0343951	40.5184	7.55862	1.5404	4.90691	9.25227e-07	0.000151868
Os06g0490400	Os06g0490400	13.8677	-5.1165	1.04338	-4.90379	9.40034e-07	0.000152345
Os12g0123800	Os12g0123800	204.436	2.99866	0.611448	4.9042	9.38094e-07	0.000152345
Os12g0248600	Os12g0248600	89.1284	4.18134	0.854509	4.89326	9.91779e-07	0.00015972
Os08g0441400	Os08g0441400	364.712	1.0994	0.224759	4.89147	1.00087e-06	0.000160177
Os10g0552200	Os10g0552200	22.9595	-8.5513	1.75393	-4.87549	1.08536e-06	0.000171554
Os11g0427700	Os11g0427700	64.386	-2.19712	0.450562	-4.8764	1.08037e-06	0.000171554
Os08g0360300	Os08g0360300	218.628	3.22279	0.661276	4.87359	1.09586e-06	0.000172152
Os11g0540600	Os11g0540600	96.6778	2.68172	0.551499	4.86261	1.1585e-06	0.000180881
Os01g0124000	Os01g0124000	108.672	6.10087	1.25554	4.85917	1.17876e-06	0.000182929
Os10g0525500	Os10g0525500	86.8469	-1.2687	0.261473	-4.85214	1.22138e-06	0.000188402
Os01g0875700	Os01g0875700	599.069	0.8717	0.179711	4.85058	1.23101e-06	0.000188751
Os05g0230600	Os05g0230600	4021.58	-0.57786	0.119484	-4.83631	1.32272e-06	0.000201604
Os09g0356000	Os09g0356000	22.4677	-5.56946	1.15262	-4.83201	1.35162e-06	0.00020479
Os01g0752700	Os01g0752700	2386.11	-0.519639	0.10764	-4.82759	1.38197e-06	0.00020694
Os02g0770500	Os02g0770500	49.4311	-1.8074	0.374338	-4.82825	1.3774e-06	0.00020694
Os12g0548501	Os12g0548501	202.626	-2.51071	0.521957	-4.81019	1.50789e-06	0.000224483
Os07g0267200	Os07g0267200	61.8847	3.56409	0.74256	4.79973	1.58877e-06	0.000235156
Os08g0493800	Os08g0493800	128.477	-1.80095	0.377034	-4.77664	1.78253e-06	0.000262318
Os10g0528400	Os10g0528400	66.8256	2.53713	0.531311	4.77523	1.79501e-06	0.000262646
Os12g0639500	Os12g0639500	278.799	2.6571	0.557008	4.7703	1.8395e-06	0.000267627
Os02g0112000	Os02g0112000	40.2011	-3.12748	0.656815	-4.76158	1.9208e-06	0.000277876
Os06g0634000	Os06g0634000	77.1239	-1.76265	0.371049	-4.75043	2.02982e-06	0.000290366
Os06g0724500	Os06g0724500	689.79	0.905517	0.190618	4.75044	2.02977e-06	0.000290366
Os07g0489300	Os07g0489300	142.917	1.11793	0.235923	4.73853	2.15275e-06	0.00030624
Os11g0689100	Os11g0689100	50.4774	-1.67963	0.356737	-4.70833	2.4976e-06	0.000353334
Os01g0267600	Os01g0267600	378.943	1.21718	0.258648	4.70592	2.52724e-06	0.000355563
Os05g0391500	Os05g0391500	1111.24	-0.771296	0.164068	-4.70106	2.58816e-06	0.000362145
Os03g0565500	Os03g0565500	2813.64	-0.480368	0.102366	-4.69264	2.69696e-06	0.000373197
Os04g0659200	Os04g0659200	363.507	2.21678	0.472502	4.69159	2.71088e-06	0.000373197
Os11g0222000	Os11g0222000	58.1717	1.72646	0.367841	4.6935	2.6857e-06	0.000373197
Os05g0550600	Os05g0550600	344.432	-3.02214	0.645391	-4.68265	2.83193e-06	0.000387777
Os03g0693900	Os03g0693900	31.7678	7.67756	1.64457	4.66841	3.03533e-06	0.000413418
Os03g0749500	Os03g0749500	118.156	-1.29032	0.277303	-4.65312	3.26947e-06	0.000442953
Os03g0790500	Os03g0790500	357.307	2.7274	0.586564	4.64979	3.32269e-06	0.000447794
Os10g0167200	Os10g0167200	53.6808	-2.80133	0.603144	-4.64455	3.40824e-06	0.000456918
Os05g0568100	Os05g0568100	152.884	1.18881	0.256149	4.6411	3.46567e-06	0.000462197
Os08g0290000	Os08g0290000	578.113	-0.61667	0.133033	-4.63547	3.56127e-06	0.000471338
Os10g0550800	Os10g0550800	224.195	5.01839	1.08274	4.6349	3.57102e-06	0.000471338
Os11g0694150	Os11g0694150	7.44465	-7.53766	1.63159	-4.61984	3.84043e-06	0.000504298
Os01g0646800	Os01g0646800	631.024	-1.09965	0.238175	-4.61698	3.89358e-06	0.000508668
Os03g0110300	Os03g0110300	800.681	1.18669	0.25722	4.61351	3.95931e-06	0.00051463
Os02g0661100	Os02g0661100	2089.26	1.68248	0.365268	4.60616	4.10179e-06	0.000530457
Os01g0176800	Os01g0176800	45.1175	-1.97369	0.429589	-4.59436	4.34073e-06	0.000558536
Os02g0819700	Os02g0819700	338.982	0.757535	0.164944	4.59267	4.37608e-06	0.00056027
Os06g0222400	Os06g0222400	214.317	-1.09041	0.237978	-4.582	4.60553e-06	0.000586712
Os06g0101300	Os06g0101300	432.961	0.76661	0.167447	4.57822	4.68945e-06	0.000594446
Os03g0121300	Os03g0121300	244.181	-2.2178	0.484699	-4.57563	4.74785e-06	0.000598884
Os01g0595600	Os01g0595600	79.7121	3.56247	0.780055	4.56695	4.94883e-06	0.000615144
Os02g0484200	Os02g0484200	21.7143	-2.52115	0.551943	-4.56777	4.92942e-06	0.000615144
Os04g0206350	Os04g0206350	36.8228	2.67031	0.584611	4.56767	4.93169e-06	0.000615144
Os05g0135200	Os05g0135200	53.4316	-2.719	0.595973	-4.56228	5.06015e-06	0.000625943
Os05g0138200	Os05g0138200	38.0193	-2.17856	0.47784	-4.55919	5.13523e-06	0.000632177
Os08g0404900	Os08g0404900	63.1971	7.32056	1.60621	4.55764	5.17306e-06	0.000633786
Os06g0687900	Os06g0687900	3366.47	0.751686	0.164989	4.55598	5.21422e-06	0.000635788
Os03g0699700	Os03g0699700	545.755	-2.195	0.48285	-4.54592	5.46968e-06	0.000663775
Os10g0454200	Os10g0454200	4959.4	-1.11876	0.246828	-4.53253	5.82814e-06	0.000703941
Os01g0740700	Os01g0740700	118.446	2.28598	0.504771	4.52874	5.93365e-06	0.000713319
Os12g0641500	Os12g0641500	2391.98	-0.655397	0.144877	-4.52382	6.07334e-06	0.0007267
Os01g0373800	Os01g0373800	110.58	3.97905	0.880393	4.51963	6.19482e-06	0.000737789
Os01g0771200	Os01g0771200	597.173	0.743122	0.164665	4.51295	6.39333e-06	0.00075143
Os07g0557200	Os07g0557200	249.395	-0.86863	0.192469	-4.5131	6.38857e-06	0.00075143
Os12g0641100	Os12g0641100	2511.17	-0.741038	0.164208	-4.51281	6.3974e-06	0.00075143
Os01g0127450	Os01g0127450	60.3401	1.69164	0.375881	4.50046	6.78079e-06	0.000792826
Os10g0453900	Os10g0453900	2500.2	-1.34455	0.299113	-4.49514	6.95243e-06	0.0008092
Os01g0860450	Os01g0860450	30.6475	2.75522	0.613926	4.48786	7.19413e-06	0.000833543
Os04g0430900	Os04g0430900	42.4264	1.8673	0.417589	4.47162	7.76286e-06	0.000895387
Os02g0290500	Os02g0290500	1057.94	1.18386	0.266151	4.44808	8.66422e-06	0.000994187
Os02g0612900	Os02g0612900	617.295	1.05568	0.237377	4.44726	8.6971e-06	0.000994187
Os01g0968600	Os01g0968600	222.03	-1.57966	0.35646	-4.43153	9.35649e-06	0.00106481
Os06g0163900	Os06g0163900	58.6879	-1.54511	0.348986	-4.42743	9.53616e-06	0.00108045
Os06g0575400	Os06g0575400	213.847	-1.57558	0.356069	-4.42495	9.64652e-06	0.00108814
Os04g0617700	Os04g0617700	59.8504	1.88057	0.425342	4.4213	9.81085e-06	0.00110183
Os02g0511500	Os02g0511500	2009.37	0.46543	0.105299	4.42009	9.86588e-06	0.00110317
Os01g0655500	Os01g0655500	2416.08	1.33858	0.303042	4.41715	1.00011e-05	0.00111342
Os04g0135400	Os04g0135400	34.6021	-2.87022	0.652267	-4.40037	1.08065e-05	0.00119788
Os09g0420600	Os09g0420600	528.264	0.740248	0.168301	4.39836	1.09074e-05	0.00120386
Os06g0149166	Os06g0149166	165.198	-1.37784	0.313559	-4.39418	1.11191e-05	0.00122195
Os10g0481300	Os10g0481300	22.925	-2.81491	0.6413	-4.38938	1.13672e-05	0.00124388
Os08g0297800	Os08g0297800	52.6826	-2.66315	0.606983	-4.38751	1.14654e-05	0.00124929
Os06g0286351	Os06g0286351	4238.95	-0.744946	0.169842	-4.38611	1.15393e-05	0.00125202
Os03g0699800	Os03g0699800	105.003	-2.02912	0.463374	-4.37901	1.19217e-05	0.00128805
Os07g0465100	Os07g0465100	159.561	-1.02181	0.234277	-4.36154	1.29152e-05	0.00138952
Os01g0866100	Os01g0866100	1063.72	1.10692	0.254213	4.3543	1.33491e-05	0.00142359
Os04g0227100	Os04g0227100	119.796	-1.36227	0.312914	-4.35349	1.33987e-05	0.00142359
Os04g0636200	Os04g0636200	78.6032	-1.52514	0.350232	-4.35467	1.33268e-05	0.00142359
Os01g0126900	Os01g0126900	179.786	-2.662	0.611739	-4.35153	1.35189e-05	0.00143043
Os08g0156600	Os08g0156600	421.373	-1.38786	0.319957	-4.33765	1.44017e-05	0.00151758
Os09g0344400	Os09g0344400	87.6695	3.92737	0.90566	4.33648	1.44784e-05	0.0015194
Os04g0269900	Os04g0269900	358.072	-0.969991	0.224426	-4.3221	1.5455e-05	0.00161527
Os04g0627300	Os04g0627300	93.3989	-2.17536	0.503691	-4.31884	1.5685e-05	0.00163264
Os03g0195475	Os03g0195475	226.221	-1.50306	0.348098	-4.31792	1.57508e-05	0.00163286
Os04g0554500	Os04g0554500	124.996	-3.05282	0.707369	-4.31574	1.59072e-05	0.00164241
Os03g0802500	Os03g0802500	733.364	1.4571	0.338019	4.31071	1.6273e-05	0.00167344
Os04g0568850	Os04g0568850	59.4969	-1.92667	0.447806	-4.30247	1.68903e-05	0.00172997
Os01g0648500	Os01g0648500	192.833	0.825797	0.192225	4.296	1.7391e-05	0.00177416
Os08g0302000	Os08g0302000	61.2041	-2.44311	0.569977	-4.28633	1.81652e-05	0.00184579
Os06g0701700	Os06g0701700	77.4198	-2.6099	0.609278	-4.28359	1.83903e-05	0.00186128
Os06g0192400	Os06g0192400	24.2092	-2.43689	0.569125	-4.28182	1.85373e-05	0.00186876
Os06g0146800	Os06g0146800	770.439	2.14053	0.500173	4.27959	1.8724e-05	0.00188019
Os07g0461900	Os07g0461900	758.905	1.12939	0.264306	4.27303	1.92837e-05	0.00192882
Os05g0119100	Os05g0119100	242.487	2.52491	0.591952	4.2654	1.99541e-05	0.00198811
Os04g0550866	Os04g0550866	48.1305	-2.77618	0.651507	-4.26117	2.03356e-05	0.00201827
Os01g0783500	Os01g0783500	1054.04	0.749713	0.176013	4.25942	2.04955e-05	0.0020185
Os02g0584800	Os02g0584800	468.327	1.64119	0.3853	4.25952	2.04863e-05	0.0020185
Os02g0202250	Os02g0202250	1723.51	-0.761815	0.178964	-4.2568	2.07369e-05	0.00203444
Os01g0856500	Os01g0856500	199.239	-1.02555	0.24123	-4.25135	2.12488e-05	0.00207379
Os02g0738100	Os02g0738100	53.7796	2.28607	0.537797	4.25081	2.12999e-05	0.00207379
Os03g0803800	Os03g0803800	77.1454	-2.24054	0.527963	-4.24375	2.19812e-05	0.00213201
Os12g0294100	Os12g0294100	491.005	-0.623417	0.147412	-4.22908	2.34646e-05	0.0022673
Os03g0196000	Os03g0196000	160.486	-1.71251	0.40529	-4.22541	2.38511e-05	0.00229511
Os06g0227500	Os06g0227500	31.666	6.70953	1.58819	4.22465	2.39316e-05	0.00229511
Os04g0397400	Os04g0397400	416.878	1.23879	0.293311	4.22347	2.40565e-05	0.00229847
Os04g0689000	Os04g0689000	1619.97	-1.62475	0.385627	-4.21325	2.5172e-05	0.00238724
Os06g0654300	Os06g0654300	81.3383	-2.33909	0.555137	-4.21353	2.51413e-05	0.00238724
Os03g0295300	Os03g0295300	217.183	0.853884	0.203172	4.20277	2.63671e-05	0.00248424
Os12g0291000	Os12g0291000	662.261	-1.22039	0.29039	-4.20258	2.63888e-05	0.00248424
Os02g0131800	Os02g0131800	333.043	-1.70555	0.406215	-4.19865	2.68509e-05	0.00251847
Os11g0544700	Os11g0544700	1145.6	0.520778	0.124193	4.19329	2.74941e-05	0.0025694
Os01g0954000	Os01g0954000	360.281	1.26192	0.301459	4.18604	2.83866e-05	0.00264315
Os03g0397400	Os03g0397400	528.053	-0.863839	0.20647	-4.18384	2.86629e-05	0.00265921
Os06g0151600	Os06g0151600	232.713	-0.710859	0.169994	-4.18168	2.89367e-05	0.00267492
Os03g0336300	Os03g0336300	2152.39	-0.896505	0.214494	-4.17963	2.91982e-05	0.00268938
Os06g0116500	Os06g0116500	420.445	-1.00163	0.241329	-4.15046	3.31803e-05	0.00304521
Os12g0595800	Os12g0595800	48.9654	-1.40889	0.340473	-4.13803	3.50304e-05	0.00320353
Os10g0477800	Os10g0477800	1175.81	-0.622662	0.150676	-4.13246	3.58908e-05	0.00325921
Os12g0124100	Os12g0124100	460.927	-1.24599	0.301514	-4.13244	3.58938e-05	0.00325921
Os03g0265600	Os03g0265600	496.541	0.744712	0.180622	4.12304	3.73903e-05	0.00338309
Os08g0373000	Os08g0373000	63.5699	-1.42894	0.346709	-4.12146	3.76483e-05	0.00339444
Os03g0599000	Os03g0599000	319.532	-1.32789	0.322566	-4.11663	3.84444e-05	0.00345406
Os03g0225500	Os03g0225500	1064.57	-0.812493	0.197413	-4.11571	3.85989e-05	0.00345508
Os07g0105000	Os07g0105000	93.717	-2.29492	0.557701	-4.11495	3.87256e-05	0.00345508
Os02g0772200	Os02g0772200	17.5039	6.33683	1.54114	4.11178	3.92616e-05	0.00349074
Os01g0111700	Os01g0111700	112.892	1.86004	0.452705	4.10873	3.97839e-05	0.00352494
Os01g0176200	Os01g0176200	119.036	-1.41176	0.343942	-4.10464	4.0494e-05	0.00356699
Os07g0439000	Os07g0439000	86.0143	-1.35911	0.331134	-4.1044	4.05371e-05	0.00356699
Os03g0129200	Os03g0129200	2086.07	-0.463842	0.113138	-4.09979	4.13525e-05	0.00362627
Os06g0172600	Os06g0172600	2479.8	1.13289	0.276472	4.09766	4.17344e-05	0.00364728
Os10g0199500	Os10g0199500	50.059	-2.14923	0.524633	-4.09664	4.19185e-05	0.0036509
Os04g0281900	Os04g0281900	1576.79	1.04769	0.255863	4.09473	4.22654e-05	0.00365631
Os04g0379300	Os04g0379300	866.803	-0.63015	0.153893	-4.09473	4.22662e-05	0.00365631
Os03g0857750	Os03g0857750	135.522	1.11724	0.273275	4.08835	4.34448e-05	0.00374562
Os08g0447300	Os08g0447300	718.113	0.81767	0.200145	4.08539	4.40023e-05	0.00378095
Os01g0783800	Os01g0783800	354.924	-0.916981	0.224757	-4.07987	4.50605e-05	0.00385892
Os05g0277000	Os05g0277000	12.8315	-5.0887	1.24775	-4.0783	4.5366e-05	0.00385927
Os07g0116050	Os07g0116050	28.8284	-2.24352	0.550072	-4.07859	4.53102e-05	0.00385927
Os11g0109950	Os11g0109950	47.191	-2.40814	0.591094	-4.07405	4.62026e-05	0.00391743
Os05g0536400	Os05g0536400	1504.55	-0.438776	0.107748	-4.07223	4.6565e-05	0.00393513
Os10g0132700	Os10g0132700	109.698	-0.854738	0.210339	-4.06362	4.83168e-05	0.00406973
Os04g0620950	Os04g0620950	601.96	-0.73746	0.181553	-4.06196	4.86624e-05	0.00408541
Os03g0757600	Os03g0757600	541.32	1.97271	0.485779	4.06091	4.88809e-05	0.00409034
Os01g0283500	Os01g0283500	315.987	1.01777	0.251055	4.05399	5.03517e-05	0.00419223
Os09g0341500	Os09g0341500	129.951	2.92703	0.722075	4.05364	5.0426e-05	0.00419223
Os03g0858800	Os03g0858800	122.767	-1.25541	0.309796	-4.05237	5.07014e-05	0.00420149
Os01g0169900	Os01g0169900	1393.72	0.72595	0.179183	4.05144	5.09038e-05	0.00420465
Os01g0934800	Os01g0934800	133.98	1.91791	0.473571	4.0499	5.12405e-05	0.00421886
Os02g0779300	Os02g0779300	81.3106	-1.39892	0.345635	-4.0474	5.17895e-05	0.00423681
Os03g0724100	Os03g0724100	423.438	-0.933808	0.230696	-4.04779	5.17039e-05	0.00423681
Os01g0778700	Os01g0778700	1216.06	-0.456413	0.112927	-4.04166	5.3074e-05	0.00432807
Os03g0561400	Os03g0561400	103.55	2.22513	0.550675	4.04074	5.32835e-05	0.00433136
Os10g0456950	Os10g0456950	35.1267	-2.16428	0.535763	-4.03961	5.35398e-05	0.00433842
Os01g0314800	Os01g0314800	3586.06	1.99415	0.494498	4.03268	5.51439e-05	0.0044512
Os01g0682001	Os01g0682001	1002.83	-2.26462	0.561648	-4.03211	5.52793e-05	0.0044512
Os10g0507800	Os10g0507800	801.113	-0.506456	0.125637	-4.0311	5.55157e-05	0.00445622
Os09g0498000	Os09g0498000	248.107	-0.948849	0.235642	-4.02666	5.65742e-05	0.00452699
Os04g0688200	Os04g0688200	302.366	-1.62721	0.404434	-4.02341	5.73615e-05	0.00457009
Os12g0626300	Os12g0626300	419.904	-0.543243	0.135035	-4.02297	5.74697e-05	0.00457009
Os01g0598200	Os01g0598200	34.3584	-1.47355	0.366405	-4.02164	5.7794e-05	0.00458165
Os02g0816900	Os02g0816900	2654.44	-0.67689	0.168472	-4.01783	5.87361e-05	0.00463983
Os04g0685400	Os04g0685400	1252.14	0.64053	0.159446	4.01721	5.88903e-05	0.00463983
Os01g0327500	Os01g0327500	103.127	1.24386	0.310196	4.00992	6.07405e-05	0.00477092
Os02g0528900	Os02g0528900	1004.17	-1.49948	0.374189	-4.00729	6.14186e-05	0.00480943
Os07g0260000	Os07g0260000	58.6075	-1.79145	0.447189	-4.00603	6.17474e-05	0.00482044
Os01g0197400	Os01g0197400	680.113	1.04873	0.261945	4.00361	6.23824e-05	0.00485521
Os05g0286100	Os05g0286100	55.9048	-1.97264	0.493022	-4.00111	6.30456e-05	0.00487717
Os11g0687001	Os11g0687001	15.1675	-2.2504	0.562353	-4.00176	6.28724e-05	0.00487717
Os09g0388400	Os09g0388400	106.393	-1.57974	0.394919	-4.00015	6.33012e-05	0.0048822
Os01g0937300	Os01g0937300	355.627	-1.05409	0.264137	-3.9907	6.58794e-05	0.00506579
Os02g0104100	Os02g0104100	132.883	-1.07188	0.269007	-3.98457	6.76035e-05	0.0051828
Os01g0544700	Os01g0544700	366.137	-0.577747	0.145082	-3.9822	6.82795e-05	0.00520858
Os08g0246300	Os08g0246300	30.2841	-2.31009	0.580241	-3.98126	6.855e-05	0.00520858
Os11g0255500	Os11g0255500	258.494	-3.83822	0.963974	-3.98166	6.84349e-05	0.00520858
Os06g0663500	Os06g0663500	253.635	0.800306	0.201066	3.98031	6.88249e-05	0.005214
Os11g0676800	Os11g0676800	30.9608	-2.33706	0.588206	-3.9732	7.09123e-05	0.00535628
Os01g0543000	Os01g0543000	360.612	-0.622319	0.156673	-3.97208	7.12485e-05	0.00536585
Os02g0511900	Os02g0511900	101.173	-2.64971	0.667205	-3.97136	7.1465e-05	0.00536637
Os05g0534800	Os05g0534800	556.636	-0.928988	0.234738	-3.95756	7.57189e-05	0.00566918
Os02g0448000	Os02g0448000	166.106	-0.902422	0.228439	-3.95039	7.80254e-05	0.00582484
Os04g0641700	Os04g0641700	21.9415	-2.48121	0.628282	-3.9492	7.8412e-05	0.00583668
Os07g0101200	Os07g0101200	248.993	-1.30177	0.330016	-3.94455	7.99484e-05	0.00593379
Os01g0976100	Os01g0976100	197.777	-2.06145	0.522765	-3.94337	8.03455e-05	0.00594603
Os07g0187350	Os07g0187350	180.226	-0.918489	0.233211	-3.93844	8.2014e-05	0.00605202
Os03g0145050	Os03g0145050	29.3178	-3.57986	0.909478	-3.93617	8.27934e-05	0.00609198
Os04g0182600	Os04g0182600	330.498	-1.32739	0.337457	-3.93351	8.37147e-05	0.00614212
Os02g0523100	Os02g0523100	49.9317	3.69978	0.941692	3.92886	8.53493e-05	0.00621901
Os03g0744675	Os03g0744675	180.264	-2.78329	0.708616	-3.92778	8.57342e-05	0.00621901
Os05g0556600	Os05g0556600	344.967	1.00304	0.25526	3.92948	8.51304e-05	0.00621901
Os05g0571200	Os05g0571200	44.8889	2.64333	0.672919	3.92815	8.5603e-05	0.00621901
Os04g0526300	Os04g0526300	25.3253	-2.11896	0.53995	-3.92437	8.69573e-05	0.00628991
Os03g0711250	Os03g0711250	640.113	-1.7551	0.447739	-3.91991	8.85833e-05	0.00637153
Os07g0626700	Os07g0626700	215.096	1.65738	0.422768	3.92031	8.84364e-05	0.00637153
Os03g0733900	Os03g0733900	85.3867	-1.39701	0.356476	-3.91895	8.89367e-05	0.00637903
Os08g0326000	Os08g0326000	138.874	1.17496	0.300062	3.91572	9.01351e-05	0.00642897
Os09g0426000	Os09g0426000	249.42	-1.05598	0.269662	-3.91595	9.00481e-05	0.00642897
Os01g0260100	Os01g0260100	245.098	-1.65246	0.422552	-3.91066	9.20449e-05	0.00652882
Os06g0200700	Os06g0200700	28.1362	1.98139	0.506603	3.91112	9.18683e-05	0.00652882
Os10g0139700	Os10g0139700	544.683	1.83448	0.469755	3.90519	9.41517e-05	0.0066598
Os05g0150600	Os05g0150600	599.755	-0.584119	0.149636	-3.9036	9.47725e-05	0.00668524
Os04g0627900	Os04g0627900	97.5978	3.26213	0.83666	3.89899	9.65964e-05	0.00677794
Os04g0675101	Os04g0675101	318.54	-2.56955	0.659039	-3.89894	9.66159e-05	0.00677794
Os08g0229200	Os08g0229200	865.639	1.48463	0.381178	3.89486	9.82552e-05	0.00686612
Os10g0569600	Os10g0569600	175.84	4.14462	1.06423	3.89448	9.84092e-05	0.00686612
Os01g0188200	Os01g0188200	152.896	-0.923079	0.237303	-3.88988	0.000100293	0.00697856
Os11g0298400	Os11g0298400	1210.95	-0.836175	0.215438	-3.88128	0.000103907	0.00721039
Os08g0558000	Os08g0558000	5542.68	0.886193	0.228426	3.87957	0.000104643	0.00724187
Os08g0461600	Os08g0461600	47.2446	-1.66014	0.428249	-3.87658	0.000105936	0.00731159
Os07g0693400	Os07g0693400	478.392	-1.21699	0.314037	-3.87529	0.000106497	0.00733051
Os11g0687900	Os11g0687900	23.0616	-3.23648	0.835739	-3.8726	0.000107682	0.00739226
Os05g0241200	Os05g0241200	16.3011	3.0084	0.777206	3.87079	0.000108484	0.00742736
Os05g0163200	Os05g0163200	1262.81	1.06264	0.274717	3.86812	0.000109676	0.00746907
Os12g0174000	Os12g0174000	1076.47	-0.552148	0.142739	-3.86824	0.000109622	0.00746907
Os02g0204700	Os02g0204700	197.233	1.30341	0.337601	3.86079	0.000113022	0.00767477
Os03g0831100	Os03g0831100	1195.79	-0.819318	0.212248	-3.8602	0.000113296	0.00767477
Os03g0857100	Os03g0857100	456.872	1.03551	0.268298	3.85953	0.000113604	0.00767534
Os10g0570200	Os10g0570200	69.3039	3.54122	0.91857	3.85514	0.000115663	0.00779387
Os11g0573000	Os11g0573000	3274.12	-0.470528	0.122132	-3.85263	0.000116855	0.00785351
Os08g0191433	Os08g0191433	415.178	-1.09948	0.285588	-3.84987	0.000118182	0.0079219
Os08g0116700	Os08g0116700	125.086	-2.11977	0.551067	-3.84666	0.000119737	0.00800515
Os01g0661750	Os01g0661750	55.6247	3.05708	0.795397	3.84347	0.000121308	0.00808668
Os10g0483900	Os10g0483900	215.392	1.39559	0.36316	3.8429	0.000121588	0.00808668
Os01g0185500	Os01g0185500	378.366	0.794422	0.206844	3.84069	0.000122691	0.00813889
Os08g0366100	Os08g0366100	6423.4	0.640756	0.16696	3.83779	0.000124147	0.00819435
Os11g0117900	Os11g0117900	44.1587	-1.25821	0.327851	-3.83775	0.000124167	0.00819435
Os06g0212100	Os06g0212100	28.9119	-1.96673	0.512789	-3.83535	0.000125386	0.00825355
Os01g0294500	Os01g0294500	28.5818	-4.28282	1.11735	-3.83301	0.000126584	0.00831105
Os09g0455400	Os09g0455400	689.851	0.876604	0.229145	3.82554	0.000130486	0.00854533
Os07g0235800	Os07g0235800	804.616	-0.621045	0.16247	-3.82253	0.000132089	0.00862823
Os02g0321000	Os02g0321000	95.3469	-0.868088	0.227338	-3.81849	0.000134272	0.00874855
Os09g0439050	Os09g0439050	263.855	1.1283	0.295742	3.81515	0.000136098	0.00884498
Os09g0550300	Os09g0550300	14.4533	-2.86155	0.751132	-3.80965	0.000139162	0.00902122
Os02g0612100	Os02g0612100	183.423	0.920683	0.241793	3.80773	0.000140248	0.00905966
Os03g0151800	Os03g0151800	1713.91	1.2812	0.336506	3.80735	0.000140463	0.00905966
Os04g0372775	Os04g0372775	20.4645	3.5548	0.934314	3.80471	0.000141968	0.0090958
Os04g0566900	Os04g0566900	285.444	-1.6096	0.423078	-3.8045	0.000142089	0.0090958
Os09g0452900	Os09g0452900	344.25	1.35522	0.356121	3.80551	0.000141513	0.0090958
Os10g0200000	Os10g0200000	152.868	-1.07231	0.281934	-3.80339	0.000142727	0.00911389
Os06g0180100	Os06g0180100	8.77387	-3.70603	0.974741	-3.80207	0.000143493	0.00914
Os01g0909200	Os01g0909200	1080.16	-0.669735	0.176193	-3.80116	0.000144022	0.00915095
Os04g0674400	Os04g0674400	762.292	0.95345	0.250953	3.79932	0.000145094	0.00917353
Os05g0310800	Os05g0310800	53.3304	-1.73629	0.456992	-3.7994	0.000145047	0.00917353
Os10g0469900	Os10g0469900	504.306	0.518198	0.136421	3.79853	0.000145555	0.00918
Os11g0291450	Os11g0291450	78.2233	2.16431	0.569874	3.79787	0.000145946	0.00918204
Os02g0787000	Os02g0787000	27.4263	-3.05007	0.803816	-3.79448	0.000147953	0.00928553
Os04g0383700	Os04g0383700	176.897	0.939504	0.248035	3.78779	0.000151994	0.00951112
Os09g0434200	Os09g0434200	2261.66	0.541285	0.142921	3.7873	0.000152291	0.00951112
Os02g0600200	Os02g0600200	5728.66	0.994486	0.262872	3.78315	0.000154854	0.00964767
Os06g0149500	Os06g0149500	333.362	0.858433	0.227217	3.77803	0.000158074	0.00980059
Os12g0137700	Os12g0137700	148.431	-1.65938	0.439213	-3.77807	0.000158049	0.00980059
Os06g0113950	Os06g0113950	41.2323	-1.85487	0.491137	-3.77669	0.000158928	0.00982976
Os06g0728902	Os06g0728902	169.248	-2.35229	0.623078	-3.77527	0.000159832	0.00986181
Os03g0440900	Os03g0440900	3739.42	0.660359	0.174963	3.77427	0.000160475	0.00987773
Os02g0164000	Os02g0164000	414.932	-0.977212	0.259034	-3.77253	0.000161602	0.00992275
Os03g0802700	Os03g0802700	1232.41	-0.940217	0.24927	-3.77188	0.000162022	0.00992275
Os11g0687800	Os11g0687800	127.338	-1.1194	0.296817	-3.77135	0.000162369	0.00992275
Os01g0915350	Os01g0915350	409.049	-1.24391	0.330115	-3.7681	0.000164495	0.00995759
Os03g0728800	Os03g0728800	989.945	-0.552583	0.146635	-3.76843	0.000164276	0.00995759
Os04g0628200	Os04g0628200	436.917	-0.917305	0.243437	-3.76814	0.000164471	0.00995759
Os09g0415800	Os09g0415800	509.331	-0.568432	0.15083	-3.76868	0.000164114	0.00995759
Os04g0685700	Os04g0685700	257.202	1.10287	0.292748	3.76732	0.00016501	0.00996519

## Sheet: WTC-vs-OGR1C_diff_expressed
	Name	baseMean	log2FoldChange	lfcSE	stat	pvalue	padj
Os01g0510200	Os01g0510200	2236.41	5.47008	0.361875	15.116	1.27119e-51	3.255e-47
Os10g0553300	Os10g0553300	3056.17	3.30841	0.24192	13.6756	1.41959e-42	1.8175e-38
Os01g0280500	Os01g0280500	1256.38	6.98609	0.520928	13.4108	5.22411e-41	4.45895e-37
Os08g0155900	Os08g0155900	1355.76	4.88286	0.380154	12.8444	9.24395e-38	5.91752e-34
Os06g0697500	Os06g0697500	410.255	5.51632	0.437625	12.6051	1.97876e-36	1.01336e-32
Os09g0442400	Os09g0442400	1247.38	3.9863	0.318683	12.5087	6.69506e-36	2.85723e-32
Os01g0627967	Os01g0627967	1127.58	4.66954	0.390064	11.9712	5.02923e-33	1.83969e-29
Os08g0156000	Os08g0156000	901.522	4.49863	0.382765	11.753	6.81758e-32	2.18214e-28
Os03g0776900	Os03g0776900	1348.63	3.00317	0.298438	10.063	8.0534e-24	2.29128e-20
Os03g0151500	Os03g0151500	1125.35	4.91454	0.490261	10.0243	1.19181e-23	3.05175e-20
Os01g0155000	Os01g0155000	1419.91	4.44364	0.448504	9.9077	3.85409e-23	8.97162e-20
Os10g0344000	Os10g0344000	464.503	5.32495	0.538186	9.89425	4.40891e-23	9.40788e-20
Os06g0507300	Os06g0507300	111.19	4.44109	0.4553	9.75419	1.77e-22	3.48636e-19
Os05g0194500	Os05g0194500	954.697	2.56129	0.269709	9.49649	2.17092e-21	3.97061e-18
Os09g0483400	Os09g0483400	92.4206	4.83097	0.51298	9.41746	4.62126e-21	7.88879e-18
Os01g0734800	Os01g0734800	959.015	2.89963	0.32245	8.99248	2.41718e-19	3.86839e-16
Os08g0240500	Os08g0240500	360.848	-3.67939	0.420004	-8.76038	1.94589e-18	2.93097e-15
Os05g0134800	Os05g0134800	275.022	-3.47239	0.40096	-8.66019	4.70963e-18	6.69972e-15
Os08g0307601	Os08g0307601	178.786	2.67133	0.313082	8.53239	1.43359e-17	1.93202e-14
Os04g0373400	Os04g0373400	1270.89	2.54447	0.301555	8.43783	3.2327e-17	4.13882e-14
Os03g0230300	Os03g0230300	3056.38	2.24733	0.267993	8.38578	5.03921e-17	6.14448e-14
Os06g0592500	Os06g0592500	490.522	4.93001	0.59192	8.32885	8.16329e-17	9.50132e-14
Os05g0256500	Os05g0256500	770.031	-1.72925	0.208192	-8.30604	9.89455e-17	1.10156e-13
Os11g0643800	Os11g0643800	311.247	-3.60542	0.434777	-8.29256	1.10833e-16	1.18249e-13
Os04g0600300	Os04g0600300	777.563	4.38874	0.530806	8.26807	1.36141e-16	1.39441e-13
Os06g0239700	Os06g0239700	672.069	2.27515	0.277416	8.20122	2.37952e-16	2.34346e-13
Os03g0724700	Os03g0724700	464.559	3.22007	0.393047	8.19259	2.55667e-16	2.42467e-13
Os02g0222100	Os02g0222100	632.017	1.61712	0.201095	8.04157	8.86968e-16	8.11132e-13
Os08g0156100	Os08g0156100	263.524	5.50857	0.694671	7.92975	2.19588e-15	1.93888e-12
Os08g0169100	Os08g0169100	141.905	3.31269	0.424369	7.80616	5.89558e-15	5.03207e-12
Os10g0450000	Os10g0450000	67.4813	-2.93084	0.376998	-7.77413	7.5965e-15	6.27471e-12
Os10g0529500	Os10g0529500	1135.86	3.163	0.415483	7.61281	2.68192e-14	2.14604e-11
Os04g0339400	Os04g0339400	1268.03	2.84925	0.379911	7.49978	6.3924e-14	4.96011e-11
Os03g0724600	Os03g0724600	231.746	2.45702	0.329987	7.44581	9.63527e-14	7.25649e-11
Os11g0557800	Os11g0557800	354.699	-2.57759	0.348017	-7.40652	1.29656e-13	9.48562e-11
Os07g0605800	Os07g0605800	351.492	3.58495	0.490473	7.30918	2.68784e-13	1.9118e-10
Os03g0195800	Os03g0195800	73.0727	-2.44904	0.339513	-7.21339	5.45775e-13	3.77706e-10
Os07g0522900	Os07g0522900	671.798	1.26139	0.176109	7.16253	7.92025e-13	5.33699e-10
Os12g0134900	Os12g0134900	177.321	3.56735	0.502211	7.10328	1.21827e-12	7.99874e-10
Os05g0412800	Os05g0412800	1117.29	1.56757	0.220896	7.09641	1.28036e-12	8.19622e-10
Os09g0447500	Os09g0447500	52.6587	3.61061	0.519734	6.94704	3.73038e-12	2.32976e-09
Os02g0758000	Os02g0758000	242.728	2.72116	0.392863	6.92647	4.31485e-12	2.63062e-09
Os01g0850900	Os01g0850900	840.001	1.90357	0.277931	6.84907	7.43309e-12	4.42632e-09
Os10g0167250	Os10g0167250	494.463	-1.19815	0.177517	-6.74953	1.4833e-11	8.63211e-09
Os07g0639000	Os07g0639000	280.661	-3.73503	0.561108	-6.65653	2.80369e-11	1.59536e-08
Os12g0191601	Os12g0191601	230.349	5.31384	0.801711	6.62812	3.39985e-11	1.89254e-08
Os01g0627800	Os01g0627800	337.706	9.94819	1.50211	6.6228	3.52452e-11	1.92019e-08
Os11g0601950	Os11g0601950	162.333	3.8564	0.583525	6.6088	3.8745e-11	2.06688e-08
Os04g0538400	Os04g0538400	240.829	-2.46556	0.373884	-6.59444	4.26855e-11	2.23062e-08
Os02g0635700	Os02g0635700	339.893	1.28865	0.19586	6.57943	4.72266e-11	2.41857e-08
Os03g0841600	Os03g0841600	510.22	2.41333	0.368949	6.54111	6.10655e-11	3.06597e-08
Os08g0111300	Os08g0111300	52.3646	-2.92336	0.447706	-6.52963	6.59306e-11	3.24658e-08
Os01g0383700	Os01g0383700	2477.22	-1.21658	0.186609	-6.5194	7.05886e-11	3.41036e-08
Os11g0514800	Os11g0514800	241.513	-2.56205	0.394662	-6.49175	8.4843e-11	3.94998e-08
Os12g0478200	Os12g0478200	491.724	3.38494	0.521353	6.49261	8.43636e-11	3.94998e-08
Os01g0123900	Os01g0123900	1088.87	4.3951	0.678549	6.47721	9.34339e-11	4.19731e-08
Os01g0959750	Os01g0959750	212.179	2.49487	0.385032	6.47965	9.19377e-11	4.19731e-08
Os01g0371500	Os01g0371500	236.497	-3.00154	0.464505	-6.46182	1.03452e-10	4.56724e-08
Os12g0552900	Os12g0552900	63.4065	-2.68387	0.416709	-6.44064	1.18971e-10	5.16336e-08
Os07g0635500	Os07g0635500	2191.76	1.96894	0.30671	6.41954	1.36688e-10	5.8334e-08
Os01g0695800	Os01g0695800	340.667	3.70398	0.577535	6.41344	1.42271e-10	5.87581e-08
Os08g0364900	Os08g0364900	253.443	1.83834	0.286634	6.41355	1.42167e-10	5.87581e-08
Os08g0412700	Os08g0412700	773.036	2.71866	0.424683	6.40162	1.53738e-10	6.24858e-08
Os01g0868600	Os01g0868600	22.072	-5.86806	0.919185	-6.38398	1.72543e-10	6.90335e-08
Os01g0274500	Os01g0274500	88.5064	-4.63622	0.736262	-6.29697	3.03527e-10	1.17759e-07
Os01g0914100	Os01g0914100	69.4701	-3.52455	0.559691	-6.29732	3.02829e-10	1.17759e-07
Os11g0104800	Os11g0104800	623.208	0.874906	0.140334	6.23446	4.53335e-10	1.73255e-07
Os07g0564500	Os07g0564500	983.175	2.70831	0.435433	6.21982	4.97739e-10	1.87428e-07
Os09g0110300	Os09g0110300	229.414	-1.89974	0.307198	-6.18409	6.24598e-10	2.31789e-07
Os01g0588100	Os01g0588100	977.547	-1.92296	0.313208	-6.13956	8.27512e-10	3.01548e-07
Os12g0257600	Os12g0257600	124.619	-3.481	0.567131	-6.13791	8.36129e-10	3.01548e-07
Os05g0389800	Os05g0389800	146.372	3.69585	0.603292	6.12614	9.00358e-10	3.20202e-07
Os07g0676900	Os07g0676900	1120.19	-2.05903	0.341599	-6.02763	1.66384e-09	5.83621e-07
Os05g0525200	Os05g0525200	19.0894	-5.72283	0.950897	-6.01835	1.76203e-09	6.0971e-07
Os12g0628600	Os12g0628600	289.035	4.32317	0.718952	6.01316	1.81943e-09	6.21178e-07
Os11g0557700	Os11g0557700	316.902	-1.1546	0.192869	-5.98645	2.14465e-09	7.22578e-07
Os02g0772000	Os02g0772000	75.867	1.78424	0.299035	5.96666	2.42166e-09	8.05311e-07
Os12g0569500	Os12g0569500	137.944	4.87286	0.817552	5.96031	2.51756e-09	8.2647e-07
Os03g0794200	Os03g0794200	227.336	2.34972	0.394983	5.94891	2.69928e-09	8.74907e-07
Os01g0373700	Os01g0373700	246.528	3.50412	0.590375	5.93542	2.93098e-09	9.38134e-07
Os09g0358000	Os09g0358000	25.0456	-4.20868	0.709913	-5.92845	3.05805e-09	9.66721e-07
Os11g0138300	Os11g0138300	144.352	2.56713	0.433291	5.92473	3.12807e-09	9.76797e-07
Os09g0499400	Os09g0499400	66.0156	2.47796	0.419802	5.90269	3.57627e-09	1.1033e-06
Os06g0727700	Os06g0727700	31.1776	-4.49954	0.76363	-5.8923	3.80853e-09	1.16097e-06
Os10g0344500	Os10g0344500	87.1701	3.1703	0.538634	5.88581	3.96101e-09	1.19324e-06
Os02g0282900	Os02g0282900	980.383	1.92092	0.32816	5.8536	4.81043e-09	1.43228e-06
Os09g0400400	Os09g0400400	223.95	-2.40218	0.411013	-5.84454	5.07959e-09	1.49503e-06
Os05g0133401	Os05g0133401	25.6681	-3.36368	0.580412	-5.79532	6.81892e-09	1.97227e-06
Os09g0309700	Os09g0309700	1044.85	1.35456	0.233769	5.79444	6.85513e-09	1.97227e-06
Os02g0566000	Os02g0566000	228.589	1.04601	0.180989	5.77942	7.49593e-09	2.10924e-06
Os04g0140666	Os04g0140666	41.394	-2.8995	0.501567	-5.78088	7.43116e-09	2.10924e-06
Os01g0810800	Os01g0810800	147.446	-2.76178	0.480715	-5.74516	9.18325e-09	2.55594e-06
Os07g0638100	Os07g0638100	1484.53	1.85677	0.32385	5.73343	9.84204e-09	2.70984e-06
Os01g0521600	Os01g0521600	123.431	-1.94669	0.340184	-5.72247	1.04987e-08	2.8599e-06
Os03g0738600	Os03g0738600	1030.34	-2.68255	0.471292	-5.69191	1.25626e-08	3.38608e-06
Os02g0331400	Os02g0331400	40.7784	-4.1952	0.742032	-5.65366	1.57068e-08	4.18946e-06
Os03g0733200	Os03g0733200	188.126	-1.92933	0.341817	-5.64435	1.65802e-08	4.37683e-06
Os03g0709000	Os03g0709000	2909.53	1.12416	0.199355	5.63902	1.71024e-08	4.46861e-06
Os05g0433800	Os05g0433800	26.1341	-4.94687	0.886544	-5.57995	2.40582e-08	6.22256e-06
Os08g0177500	Os08g0177500	86.0669	-2.09369	0.375689	-5.57294	2.50472e-08	6.41359e-06
Os02g0102300	Os02g0102300	493.317	-2.545	0.458002	-5.55674	2.74864e-08	6.96848e-06
Os09g0396900	Os09g0396900	324.028	-1.84827	0.333978	-5.53411	3.12809e-08	7.85273e-06
Os11g0179700	Os11g0179700	32.9603	-4.2598	0.771974	-5.51806	3.42756e-08	8.52099e-06
Os12g0104700	Os12g0104700	533.795	0.937897	0.170581	5.49824	3.83604e-08	9.44477e-06
Os05g0154900	Os05g0154900	359.273	1.1233	0.204417	5.49512	3.90452e-08	9.52183e-06
Os05g0188100	Os05g0188100	4846.35	1.7321	0.315907	5.48293	4.18346e-08	1.01058e-05
Os05g0395400	Os05g0395400	397.086	2.10681	0.384643	5.47732	4.31807e-08	1.03335e-05
Os08g0387050	Os08g0387050	245.366	2.19947	0.402805	5.46039	4.75096e-08	1.12642e-05
Os06g0125000	Os06g0125000	88.1789	-2.5265	0.463233	-5.45406	4.92329e-08	1.15657e-05
Os01g0949900	Os01g0949900	185.309	2.12451	0.391407	5.42787	5.7032e-08	1.3276e-05
Os06g0226050	Os06g0226050	72.554	-4.85497	0.897793	-5.40767	6.38504e-08	1.47293e-05
Os04g0600200	Os04g0600200	1013.2	1.8794	0.348101	5.39903	6.70028e-08	1.53185e-05
Os04g0589500	Os04g0589500	1283.29	1.19615	0.223594	5.34965	8.81227e-08	1.99688e-05
Os03g0820300	Os03g0820300	112.881	4.08928	0.766366	5.33593	9.50561e-08	2.13509e-05
Os11g0210201	Os11g0210201	475.765	2.90542	0.545349	5.32763	9.95011e-08	2.2155e-05
Os02g0111800	Os02g0111800	82.15	-1.73731	0.326809	-5.31599	1.06077e-07	2.34155e-05
Os01g0243700	Os01g0243700	418.254	-1.14189	0.216995	-5.2623	1.42261e-07	3.11345e-05
Os01g0370000	Os01g0370000	93.4627	-2.9529	0.563297	-5.24216	1.58705e-07	3.42803e-05
Os07g0409500	Os07g0409500	30.1752	4.45994	0.850896	5.24146	1.59312e-07	3.42803e-05
Os12g0150700	Os12g0150700	160.276	5.81055	1.11011	5.2342	1.65703e-07	3.53583e-05
Os07g0267300	Os07g0267300	127.972	1.536	0.293899	5.2263	1.7294e-07	3.65976e-05
Os02g0318100	Os02g0318100	1023.44	1.51587	0.290225	5.22308	1.75975e-07	3.66342e-05
Os07g0192000	Os07g0192000	1544.7	2.15509	0.412598	5.22321	1.7585e-07	3.66342e-05
Os03g0857900	Os03g0857900	373.284	1.57625	0.302658	5.20802	1.90869e-07	3.94145e-05
Os10g0439100	Os10g0439100	26.4673	-4.34393	0.835817	-5.19723	2.02281e-07	4.11079e-05
Os11g0697100	Os11g0697100	264.052	-1.49951	0.288456	-5.19842	2.00984e-07	4.11079e-05
Os10g0527400	Os10g0527400	2831.7	2.56762	0.494442	5.19296	2.06981e-07	4.17319e-05
Os11g0495400	Os11g0495400	244.313	4.45106	0.858167	5.1867	2.14048e-07	4.28197e-05
Os03g0830200	Os03g0830200	47.4486	-3.85042	0.7455	-5.16488	2.40596e-07	4.77574e-05
Os06g0336150	Os06g0336150	17.5204	-17.6725	3.43414	-5.14612	2.65924e-07	5.23788e-05
Os06g0662550	Os06g0662550	262.982	2.80319	0.545758	5.13632	2.80176e-07	5.47648e-05
Os12g0282000	Os12g0282000	132.211	2.07399	0.40541	5.11577	3.12461e-07	6.06127e-05
Os05g0135000	Os05g0135000	78.6613	-2.78233	0.544042	-5.11418	3.15112e-07	6.06673e-05
Os12g0609200	Os12g0609200	84.9106	1.93486	0.378555	5.11118	3.20159e-07	6.1179e-05
Os03g0247900	Os03g0247900	923.736	1.53294	0.301057	5.09185	3.54587e-07	6.7256e-05
Os03g0743800	Os03g0743800	133.694	2.26565	0.447072	5.06775	4.02554e-07	7.57926e-05
Os05g0550800	Os05g0550800	161.477	1.98493	0.394789	5.02783	4.96062e-07	9.27166e-05
Os04g0204100	Os04g0204100	514.205	7.44456	1.48264	5.02115	5.13633e-07	9.5305e-05
Os12g0116400	Os12g0116400	213.653	-0.903799	0.180448	-5.00863	5.48184e-07	0.000100984
Os05g0530400	Os05g0530400	180.647	2.70318	0.540877	4.99778	5.7993e-07	0.000106069
Os01g0307686	Os01g0307686	508.553	3.23045	0.647736	4.98729	6.12306e-07	0.000111197
Os05g0568800	Os05g0568800	332.449	1.00446	0.2018	4.97748	6.44187e-07	0.00011535
Os07g0593400	Os07g0593400	249.242	2.19482	0.440833	4.97879	6.39814e-07	0.00011535
Os04g0206600	Os04g0206600	156.397	7.70028	1.54798	4.9744	6.54492e-07	0.000116381
Os04g0477300	Os04g0477300	75.8001	1.52393	0.306488	4.97223	6.61885e-07	0.000116884
Os01g0179800	Os01g0179800	396.563	1.1384	0.229141	4.96812	6.76059e-07	0.000117763
Os03g0379300	Os03g0379300	333.503	1.24925	0.251442	4.96833	6.7532e-07	0.000117763
Os04g0252200	Os04g0252200	2243.69	-0.714466	0.144529	-4.9434	7.67717e-07	0.000132825
Os08g0398300	Os08g0398300	570.959	-1.40845	0.285749	-4.92897	8.26651e-07	0.000141115
Os10g0193100	Os10g0193100	34.0824	-3.75594	0.761902	-4.9297	8.23579e-07	0.000141115
Os05g0354300	Os05g0354300	838.744	-0.714945	0.145206	-4.92366	8.49389e-07	0.000144036
Os11g0140400	Os11g0140400	1051.16	-0.76179	0.154773	-4.92199	8.56669e-07	0.000144315
Os09g0309200	Os09g0309200	176.302	2.55634	0.519552	4.92028	8.64196e-07	0.000144631
Os02g0681700	Os02g0681700	168.601	1.32479	0.269783	4.91059	9.08016e-07	0.000150004
Os11g0431700	Os11g0431700	144.438	-1.32961	0.270721	-4.91136	9.04468e-07	0.000150004
Os10g0343951	Os10g0343951	40.5184	7.55862	1.5404	4.90691	9.25227e-07	0.000151868
Os06g0490400	Os06g0490400	13.8677	-5.1165	1.04338	-4.90379	9.40034e-07	0.000152345
Os12g0123800	Os12g0123800	204.436	2.99866	0.611448	4.9042	9.38094e-07	0.000152345
Os12g0248600	Os12g0248600	89.1284	4.18134	0.854509	4.89326	9.91779e-07	0.00015972
Os08g0441400	Os08g0441400	364.712	1.0994	0.224759	4.89147	1.00087e-06	0.000160177
Os10g0552200	Os10g0552200	22.9595	-8.5513	1.75393	-4.87549	1.08536e-06	0.000171554
Os11g0427700	Os11g0427700	64.386	-2.19712	0.450562	-4.8764	1.08037e-06	0.000171554
Os08g0360300	Os08g0360300	218.628	3.22279	0.661276	4.87359	1.09586e-06	0.000172152
Os11g0540600	Os11g0540600	96.6778	2.68172	0.551499	4.86261	1.1585e-06	0.000180881
Os01g0124000	Os01g0124000	108.672	6.10087	1.25554	4.85917	1.17876e-06	0.000182929
Os10g0525500	Os10g0525500	86.8469	-1.2687	0.261473	-4.85214	1.22138e-06	0.000188402
Os01g0875700	Os01g0875700	599.069	0.8717	0.179711	4.85058	1.23101e-06	0.000188751
Os05g0230600	Os05g0230600	4021.58	-0.57786	0.119484	-4.83631	1.32272e-06	0.000201604
Os09g0356000	Os09g0356000	22.4677	-5.56946	1.15262	-4.83201	1.35162e-06	0.00020479
Os01g0752700	Os01g0752700	2386.11	-0.519639	0.10764	-4.82759	1.38197e-06	0.00020694
Os02g0770500	Os02g0770500	49.4311	-1.8074	0.374338	-4.82825	1.3774e-06	0.00020694
Os12g0548501	Os12g0548501	202.626	-2.51071	0.521957	-4.81019	1.50789e-06	0.000224483
Os07g0267200	Os07g0267200	61.8847	3.56409	0.74256	4.79973	1.58877e-06	0.000235156
Os08g0493800	Os08g0493800	128.477	-1.80095	0.377034	-4.77664	1.78253e-06	0.000262318
Os10g0528400	Os10g0528400	66.8256	2.53713	0.531311	4.77523	1.79501e-06	0.000262646
Os12g0639500	Os12g0639500	278.799	2.6571	0.557008	4.7703	1.8395e-06	0.000267627
Os02g0112000	Os02g0112000	40.2011	-3.12748	0.656815	-4.76158	1.9208e-06	0.000277876
Os06g0634000	Os06g0634000	77.1239	-1.76265	0.371049	-4.75043	2.02982e-06	0.000290366
Os06g0724500	Os06g0724500	689.79	0.905517	0.190618	4.75044	2.02977e-06	0.000290366
Os07g0489300	Os07g0489300	142.917	1.11793	0.235923	4.73853	2.15275e-06	0.00030624
Os11g0689100	Os11g0689100	50.4774	-1.67963	0.356737	-4.70833	2.4976e-06	0.000353334
Os01g0267600	Os01g0267600	378.943	1.21718	0.258648	4.70592	2.52724e-06	0.000355563
Os05g0391500	Os05g0391500	1111.24	-0.771296	0.164068	-4.70106	2.58816e-06	0.000362145
Os03g0565500	Os03g0565500	2813.64	-0.480368	0.102366	-4.69264	2.69696e-06	0.000373197
Os04g0659200	Os04g0659200	363.507	2.21678	0.472502	4.69159	2.71088e-06	0.000373197
Os11g0222000	Os11g0222000	58.1717	1.72646	0.367841	4.6935	2.6857e-06	0.000373197
Os05g0550600	Os05g0550600	344.432	-3.02214	0.645391	-4.68265	2.83193e-06	0.000387777
Os03g0693900	Os03g0693900	31.7678	7.67756	1.64457	4.66841	3.03533e-06	0.000413418
Os03g0749500	Os03g0749500	118.156	-1.29032	0.277303	-4.65312	3.26947e-06	0.000442953
Os03g0790500	Os03g0790500	357.307	2.7274	0.586564	4.64979	3.32269e-06	0.000447794
Os10g0167200	Os10g0167200	53.6808	-2.80133	0.603144	-4.64455	3.40824e-06	0.000456918
Os05g0568100	Os05g0568100	152.884	1.18881	0.256149	4.6411	3.46567e-06	0.000462197
Os08g0290000	Os08g0290000	578.113	-0.61667	0.133033	-4.63547	3.56127e-06	0.000471338
Os10g0550800	Os10g0550800	224.195	5.01839	1.08274	4.6349	3.57102e-06	0.000471338
Os11g0694150	Os11g0694150	7.44465	-7.53766	1.63159	-4.61984	3.84043e-06	0.000504298
Os01g0646800	Os01g0646800	631.024	-1.09965	0.238175	-4.61698	3.89358e-06	0.000508668
Os03g0110300	Os03g0110300	800.681	1.18669	0.25722	4.61351	3.95931e-06	0.00051463
Os02g0661100	Os02g0661100	2089.26	1.68248	0.365268	4.60616	4.10179e-06	0.000530457
Os01g0176800	Os01g0176800	45.1175	-1.97369	0.429589	-4.59436	4.34073e-06	0.000558536
Os02g0819700	Os02g0819700	338.982	0.757535	0.164944	4.59267	4.37608e-06	0.00056027
Os06g0222400	Os06g0222400	214.317	-1.09041	0.237978	-4.582	4.60553e-06	0.000586712
Os06g0101300	Os06g0101300	432.961	0.76661	0.167447	4.57822	4.68945e-06	0.000594446
Os03g0121300	Os03g0121300	244.181	-2.2178	0.484699	-4.57563	4.74785e-06	0.000598884
Os01g0595600	Os01g0595600	79.7121	3.56247	0.780055	4.56695	4.94883e-06	0.000615144
Os02g0484200	Os02g0484200	21.7143	-2.52115	0.551943	-4.56777	4.92942e-06	0.000615144
Os04g0206350	Os04g0206350	36.8228	2.67031	0.584611	4.56767	4.93169e-06	0.000615144
Os05g0135200	Os05g0135200	53.4316	-2.719	0.595973	-4.56228	5.06015e-06	0.000625943
Os05g0138200	Os05g0138200	38.0193	-2.17856	0.47784	-4.55919	5.13523e-06	0.000632177
Os08g0404900	Os08g0404900	63.1971	7.32056	1.60621	4.55764	5.17306e-06	0.000633786
Os06g0687900	Os06g0687900	3366.47	0.751686	0.164989	4.55598	5.21422e-06	0.000635788
Os03g0699700	Os03g0699700	545.755	-2.195	0.48285	-4.54592	5.46968e-06	0.000663775
Os10g0454200	Os10g0454200	4959.4	-1.11876	0.246828	-4.53253	5.82814e-06	0.000703941
Os01g0740700	Os01g0740700	118.446	2.28598	0.504771	4.52874	5.93365e-06	0.000713319
Os12g0641500	Os12g0641500	2391.98	-0.655397	0.144877	-4.52382	6.07334e-06	0.0007267
Os01g0373800	Os01g0373800	110.58	3.97905	0.880393	4.51963	6.19482e-06	0.000737789
Os01g0771200	Os01g0771200	597.173	0.743122	0.164665	4.51295	6.39333e-06	0.00075143
Os07g0557200	Os07g0557200	249.395	-0.86863	0.192469	-4.5131	6.38857e-06	0.00075143
Os12g0641100	Os12g0641100	2511.17	-0.741038	0.164208	-4.51281	6.3974e-06	0.00075143
Os01g0127450	Os01g0127450	60.3401	1.69164	0.375881	4.50046	6.78079e-06	0.000792826
Os10g0453900	Os10g0453900	2500.2	-1.34455	0.299113	-4.49514	6.95243e-06	0.0008092
Os01g0860450	Os01g0860450	30.6475	2.75522	0.613926	4.48786	7.19413e-06	0.000833543
Os04g0430900	Os04g0430900	42.4264	1.8673	0.417589	4.47162	7.76286e-06	0.000895387
Os02g0290500	Os02g0290500	1057.94	1.18386	0.266151	4.44808	8.66422e-06	0.000994187
Os02g0612900	Os02g0612900	617.295	1.05568	0.237377	4.44726	8.6971e-06	0.000994187
Os01g0968600	Os01g0968600	222.03	-1.57966	0.35646	-4.43153	9.35649e-06	0.00106481
Os06g0163900	Os06g0163900	58.6879	-1.54511	0.348986	-4.42743	9.53616e-06	0.00108045
Os06g0575400	Os06g0575400	213.847	-1.57558	0.356069	-4.42495	9.64652e-06	0.00108814
Os04g0617700	Os04g0617700	59.8504	1.88057	0.425342	4.4213	9.81085e-06	0.00110183
Os02g0511500	Os02g0511500	2009.37	0.46543	0.105299	4.42009	9.86588e-06	0.00110317
Os01g0655500	Os01g0655500	2416.08	1.33858	0.303042	4.41715	1.00011e-05	0.00111342
Os04g0135400	Os04g0135400	34.6021	-2.87022	0.652267	-4.40037	1.08065e-05	0.00119788
Os09g0420600	Os09g0420600	528.264	0.740248	0.168301	4.39836	1.09074e-05	0.00120386
Os06g0149166	Os06g0149166	165.198	-1.37784	0.313559	-4.39418	1.11191e-05	0.00122195
Os10g0481300	Os10g0481300	22.925	-2.81491	0.6413	-4.38938	1.13672e-05	0.00124388
Os08g0297800	Os08g0297800	52.6826	-2.66315	0.606983	-4.38751	1.14654e-05	0.00124929
Os06g0286351	Os06g0286351	4238.95	-0.744946	0.169842	-4.38611	1.15393e-05	0.00125202
Os03g0699800	Os03g0699800	105.003	-2.02912	0.463374	-4.37901	1.19217e-05	0.00128805
Os07g0465100	Os07g0465100	159.561	-1.02181	0.234277	-4.36154	1.29152e-05	0.00138952
Os01g0866100	Os01g0866100	1063.72	1.10692	0.254213	4.3543	1.33491e-05	0.00142359
Os04g0227100	Os04g0227100	119.796	-1.36227	0.312914	-4.35349	1.33987e-05	0.00142359
Os04g0636200	Os04g0636200	78.6032	-1.52514	0.350232	-4.35467	1.33268e-05	0.00142359
Os01g0126900	Os01g0126900	179.786	-2.662	0.611739	-4.35153	1.35189e-05	0.00143043
Os08g0156600	Os08g0156600	421.373	-1.38786	0.319957	-4.33765	1.44017e-05	0.00151758
Os09g0344400	Os09g0344400	87.6695	3.92737	0.90566	4.33648	1.44784e-05	0.0015194
Os04g0269900	Os04g0269900	358.072	-0.969991	0.224426	-4.3221	1.5455e-05	0.00161527
Os04g0627300	Os04g0627300	93.3989	-2.17536	0.503691	-4.31884	1.5685e-05	0.00163264
Os03g0195475	Os03g0195475	226.221	-1.50306	0.348098	-4.31792	1.57508e-05	0.00163286
Os04g0554500	Os04g0554500	124.996	-3.05282	0.707369	-4.31574	1.59072e-05	0.00164241
Os03g0802500	Os03g0802500	733.364	1.4571	0.338019	4.31071	1.6273e-05	0.00167344
Os04g0568850	Os04g0568850	59.4969	-1.92667	0.447806	-4.30247	1.68903e-05	0.00172997
Os01g0648500	Os01g0648500	192.833	0.825797	0.192225	4.296	1.7391e-05	0.00177416
Os08g0302000	Os08g0302000	61.2041	-2.44311	0.569977	-4.28633	1.81652e-05	0.00184579
Os06g0701700	Os06g0701700	77.4198	-2.6099	0.609278	-4.28359	1.83903e-05	0.00186128
Os06g0192400	Os06g0192400	24.2092	-2.43689	0.569125	-4.28182	1.85373e-05	0.00186876
Os06g0146800	Os06g0146800	770.439	2.14053	0.500173	4.27959	1.8724e-05	0.00188019
Os07g0461900	Os07g0461900	758.905	1.12939	0.264306	4.27303	1.92837e-05	0.00192882
Os05g0119100	Os05g0119100	242.487	2.52491	0.591952	4.2654	1.99541e-05	0.00198811
Os04g0550866	Os04g0550866	48.1305	-2.77618	0.651507	-4.26117	2.03356e-05	0.00201827
Os01g0783500	Os01g0783500	1054.04	0.749713	0.176013	4.25942	2.04955e-05	0.0020185
Os02g0584800	Os02g0584800	468.327	1.64119	0.3853	4.25952	2.04863e-05	0.0020185
Os02g0202250	Os02g0202250	1723.51	-0.761815	0.178964	-4.2568	2.07369e-05	0.00203444
Os01g0856500	Os01g0856500	199.239	-1.02555	0.24123	-4.25135	2.12488e-05	0.00207379
Os02g0738100	Os02g0738100	53.7796	2.28607	0.537797	4.25081	2.12999e-05	0.00207379
Os03g0803800	Os03g0803800	77.1454	-2.24054	0.527963	-4.24375	2.19812e-05	0.00213201
Os12g0294100	Os12g0294100	491.005	-0.623417	0.147412	-4.22908	2.34646e-05	0.0022673
Os03g0196000	Os03g0196000	160.486	-1.71251	0.40529	-4.22541	2.38511e-05	0.00229511
Os06g0227500	Os06g0227500	31.666	6.70953	1.58819	4.22465	2.39316e-05	0.00229511
Os04g0397400	Os04g0397400	416.878	1.23879	0.293311	4.22347	2.40565e-05	0.00229847
Os04g0689000	Os04g0689000	1619.97	-1.62475	0.385627	-4.21325	2.5172e-05	0.00238724
Os06g0654300	Os06g0654300	81.3383	-2.33909	0.555137	-4.21353	2.51413e-05	0.00238724
Os03g0295300	Os03g0295300	217.183	0.853884	0.203172	4.20277	2.63671e-05	0.00248424
Os12g0291000	Os12g0291000	662.261	-1.22039	0.29039	-4.20258	2.63888e-05	0.00248424
Os02g0131800	Os02g0131800	333.043	-1.70555	0.406215	-4.19865	2.68509e-05	0.00251847
Os11g0544700	Os11g0544700	1145.6	0.520778	0.124193	4.19329	2.74941e-05	0.0025694
Os01g0954000	Os01g0954000	360.281	1.26192	0.301459	4.18604	2.83866e-05	0.00264315
Os03g0397400	Os03g0397400	528.053	-0.863839	0.20647	-4.18384	2.86629e-05	0.00265921
Os06g0151600	Os06g0151600	232.713	-0.710859	0.169994	-4.18168	2.89367e-05	0.00267492
Os03g0336300	Os03g0336300	2152.39	-0.896505	0.214494	-4.17963	2.91982e-05	0.00268938
Os06g0116500	Os06g0116500	420.445	-1.00163	0.241329	-4.15046	3.31803e-05	0.00304521
Os12g0595800	Os12g0595800	48.9654	-1.40889	0.340473	-4.13803	3.50304e-05	0.00320353
Os10g0477800	Os10g0477800	1175.81	-0.622662	0.150676	-4.13246	3.58908e-05	0.00325921
Os12g0124100	Os12g0124100	460.927	-1.24599	0.301514	-4.13244	3.58938e-05	0.00325921
Os03g0265600	Os03g0265600	496.541	0.744712	0.180622	4.12304	3.73903e-05	0.00338309
Os08g0373000	Os08g0373000	63.5699	-1.42894	0.346709	-4.12146	3.76483e-05	0.00339444
Os03g0599000	Os03g0599000	319.532	-1.32789	0.322566	-4.11663	3.84444e-05	0.00345406
Os03g0225500	Os03g0225500	1064.57	-0.812493	0.197413	-4.11571	3.85989e-05	0.00345508
Os07g0105000	Os07g0105000	93.717	-2.29492	0.557701	-4.11495	3.87256e-05	0.00345508
Os02g0772200	Os02g0772200	17.5039	6.33683	1.54114	4.11178	3.92616e-05	0.00349074
Os01g0111700	Os01g0111700	112.892	1.86004	0.452705	4.10873	3.97839e-05	0.00352494
Os01g0176200	Os01g0176200	119.036	-1.41176	0.343942	-4.10464	4.0494e-05	0.00356699
Os07g0439000	Os07g0439000	86.0143	-1.35911	0.331134	-4.1044	4.05371e-05	0.00356699
Os03g0129200	Os03g0129200	2086.07	-0.463842	0.113138	-4.09979	4.13525e-05	0.00362627
Os06g0172600	Os06g0172600	2479.8	1.13289	0.276472	4.09766	4.17344e-05	0.00364728
Os10g0199500	Os10g0199500	50.059	-2.14923	0.524633	-4.09664	4.19185e-05	0.0036509
Os04g0281900	Os04g0281900	1576.79	1.04769	0.255863	4.09473	4.22654e-05	0.00365631
Os04g0379300	Os04g0379300	866.803	-0.63015	0.153893	-4.09473	4.22662e-05	0.00365631
Os03g0857750	Os03g0857750	135.522	1.11724	0.273275	4.08835	4.34448e-05	0.00374562
Os08g0447300	Os08g0447300	718.113	0.81767	0.200145	4.08539	4.40023e-05	0.00378095
Os01g0783800	Os01g0783800	354.924	-0.916981	0.224757	-4.07987	4.50605e-05	0.00385892
Os05g0277000	Os05g0277000	12.8315	-5.0887	1.24775	-4.0783	4.5366e-05	0.00385927
Os07g0116050	Os07g0116050	28.8284	-2.24352	0.550072	-4.07859	4.53102e-05	0.00385927
Os11g0109950	Os11g0109950	47.191	-2.40814	0.591094	-4.07405	4.62026e-05	0.00391743
Os05g0536400	Os05g0536400	1504.55	-0.438776	0.107748	-4.07223	4.6565e-05	0.00393513
Os10g0132700	Os10g0132700	109.698	-0.854738	0.210339	-4.06362	4.83168e-05	0.00406973
Os04g0620950	Os04g0620950	601.96	-0.73746	0.181553	-4.06196	4.86624e-05	0.00408541
Os03g0757600	Os03g0757600	541.32	1.97271	0.485779	4.06091	4.88809e-05	0.00409034
Os01g0283500	Os01g0283500	315.987	1.01777	0.251055	4.05399	5.03517e-05	0.00419223
Os09g0341500	Os09g0341500	129.951	2.92703	0.722075	4.05364	5.0426e-05	0.00419223
Os03g0858800	Os03g0858800	122.767	-1.25541	0.309796	-4.05237	5.07014e-05	0.00420149
Os01g0169900	Os01g0169900	1393.72	0.72595	0.179183	4.05144	5.09038e-05	0.00420465
Os01g0934800	Os01g0934800	133.98	1.91791	0.473571	4.0499	5.12405e-05	0.00421886
Os02g0779300	Os02g0779300	81.3106	-1.39892	0.345635	-4.0474	5.17895e-05	0.00423681
Os03g0724100	Os03g0724100	423.438	-0.933808	0.230696	-4.04779	5.17039e-05	0.00423681
Os01g0778700	Os01g0778700	1216.06	-0.456413	0.112927	-4.04166	5.3074e-05	0.00432807
Os03g0561400	Os03g0561400	103.55	2.22513	0.550675	4.04074	5.32835e-05	0.00433136
Os10g0456950	Os10g0456950	35.1267	-2.16428	0.535763	-4.03961	5.35398e-05	0.00433842
Os01g0314800	Os01g0314800	3586.06	1.99415	0.494498	4.03268	5.51439e-05	0.0044512
Os01g0682001	Os01g0682001	1002.83	-2.26462	0.561648	-4.03211	5.52793e-05	0.0044512
Os10g0507800	Os10g0507800	801.113	-0.506456	0.125637	-4.0311	5.55157e-05	0.00445622
Os09g0498000	Os09g0498000	248.107	-0.948849	0.235642	-4.02666	5.65742e-05	0.00452699
Os04g0688200	Os04g0688200	302.366	-1.62721	0.404434	-4.02341	5.73615e-05	0.00457009
Os12g0626300	Os12g0626300	419.904	-0.543243	0.135035	-4.02297	5.74697e-05	0.00457009
Os01g0598200	Os01g0598200	34.3584	-1.47355	0.366405	-4.02164	5.7794e-05	0.00458165
Os02g0816900	Os02g0816900	2654.44	-0.67689	0.168472	-4.01783	5.87361e-05	0.00463983
Os04g0685400	Os04g0685400	1252.14	0.64053	0.159446	4.01721	5.88903e-05	0.00463983
Os01g0327500	Os01g0327500	103.127	1.24386	0.310196	4.00992	6.07405e-05	0.00477092
Os02g0528900	Os02g0528900	1004.17	-1.49948	0.374189	-4.00729	6.14186e-05	0.00480943
Os07g0260000	Os07g0260000	58.6075	-1.79145	0.447189	-4.00603	6.17474e-05	0.00482044
Os01g0197400	Os01g0197400	680.113	1.04873	0.261945	4.00361	6.23824e-05	0.00485521
Os05g0286100	Os05g0286100	55.9048	-1.97264	0.493022	-4.00111	6.30456e-05	0.00487717
Os11g0687001	Os11g0687001	15.1675	-2.2504	0.562353	-4.00176	6.28724e-05	0.00487717
Os09g0388400	Os09g0388400	106.393	-1.57974	0.394919	-4.00015	6.33012e-05	0.0048822
Os01g0937300	Os01g0937300	355.627	-1.05409	0.264137	-3.9907	6.58794e-05	0.00506579
Os02g0104100	Os02g0104100	132.883	-1.07188	0.269007	-3.98457	6.76035e-05	0.0051828
Os01g0544700	Os01g0544700	366.137	-0.577747	0.145082	-3.9822	6.82795e-05	0.00520858
Os08g0246300	Os08g0246300	30.2841	-2.31009	0.580241	-3.98126	6.855e-05	0.00520858
Os11g0255500	Os11g0255500	258.494	-3.83822	0.963974	-3.98166	6.84349e-05	0.00520858
Os06g0663500	Os06g0663500	253.635	0.800306	0.201066	3.98031	6.88249e-05	0.005214
Os11g0676800	Os11g0676800	30.9608	-2.33706	0.588206	-3.9732	7.09123e-05	0.00535628
Os01g0543000	Os01g0543000	360.612	-0.622319	0.156673	-3.97208	7.12485e-05	0.00536585
Os02g0511900	Os02g0511900	101.173	-2.64971	0.667205	-3.97136	7.1465e-05	0.00536637
Os05g0534800	Os05g0534800	556.636	-0.928988	0.234738	-3.95756	7.57189e-05	0.00566918
Os02g0448000	Os02g0448000	166.106	-0.902422	0.228439	-3.95039	7.80254e-05	0.00582484
Os04g0641700	Os04g0641700	21.9415	-2.48121	0.628282	-3.9492	7.8412e-05	0.00583668
Os07g0101200	Os07g0101200	248.993	-1.30177	0.330016	-3.94455	7.99484e-05	0.00593379
Os01g0976100	Os01g0976100	197.777	-2.06145	0.522765	-3.94337	8.03455e-05	0.00594603
Os07g0187350	Os07g0187350	180.226	-0.918489	0.233211	-3.93844	8.2014e-05	0.00605202
Os03g0145050	Os03g0145050	29.3178	-3.57986	0.909478	-3.93617	8.27934e-05	0.00609198
Os04g0182600	Os04g0182600	330.498	-1.32739	0.337457	-3.93351	8.37147e-05	0.00614212
Os02g0523100	Os02g0523100	49.9317	3.69978	0.941692	3.92886	8.53493e-05	0.00621901
Os03g0744675	Os03g0744675	180.264	-2.78329	0.708616	-3.92778	8.57342e-05	0.00621901
Os05g0556600	Os05g0556600	344.967	1.00304	0.25526	3.92948	8.51304e-05	0.00621901
Os05g0571200	Os05g0571200	44.8889	2.64333	0.672919	3.92815	8.5603e-05	0.00621901
Os04g0526300	Os04g0526300	25.3253	-2.11896	0.53995	-3.92437	8.69573e-05	0.00628991
Os03g0711250	Os03g0711250	640.113	-1.7551	0.447739	-3.91991	8.85833e-05	0.00637153
Os07g0626700	Os07g0626700	215.096	1.65738	0.422768	3.92031	8.84364e-05	0.00637153
Os03g0733900	Os03g0733900	85.3867	-1.39701	0.356476	-3.91895	8.89367e-05	0.00637903
Os08g0326000	Os08g0326000	138.874	1.17496	0.300062	3.91572	9.01351e-05	0.00642897
Os09g0426000	Os09g0426000	249.42	-1.05598	0.269662	-3.91595	9.00481e-05	0.00642897
Os01g0260100	Os01g0260100	245.098	-1.65246	0.422552	-3.91066	9.20449e-05	0.00652882
Os06g0200700	Os06g0200700	28.1362	1.98139	0.506603	3.91112	9.18683e-05	0.00652882
Os10g0139700	Os10g0139700	544.683	1.83448	0.469755	3.90519	9.41517e-05	0.0066598
Os05g0150600	Os05g0150600	599.755	-0.584119	0.149636	-3.9036	9.47725e-05	0.00668524
Os04g0627900	Os04g0627900	97.5978	3.26213	0.83666	3.89899	9.65964e-05	0.00677794
Os04g0675101	Os04g0675101	318.54	-2.56955	0.659039	-3.89894	9.66159e-05	0.00677794
Os08g0229200	Os08g0229200	865.639	1.48463	0.381178	3.89486	9.82552e-05	0.00686612
Os10g0569600	Os10g0569600	175.84	4.14462	1.06423	3.89448	9.84092e-05	0.00686612
Os01g0188200	Os01g0188200	152.896	-0.923079	0.237303	-3.88988	0.000100293	0.00697856
Os11g0298400	Os11g0298400	1210.95	-0.836175	0.215438	-3.88128	0.000103907	0.00721039
Os08g0558000	Os08g0558000	5542.68	0.886193	0.228426	3.87957	0.000104643	0.00724187
Os08g0461600	Os08g0461600	47.2446	-1.66014	0.428249	-3.87658	0.000105936	0.00731159
Os07g0693400	Os07g0693400	478.392	-1.21699	0.314037	-3.87529	0.000106497	0.00733051
Os11g0687900	Os11g0687900	23.0616	-3.23648	0.835739	-3.8726	0.000107682	0.00739226
Os05g0241200	Os05g0241200	16.3011	3.0084	0.777206	3.87079	0.000108484	0.00742736
Os05g0163200	Os05g0163200	1262.81	1.06264	0.274717	3.86812	0.000109676	0.00746907
Os12g0174000	Os12g0174000	1076.47	-0.552148	0.142739	-3.86824	0.000109622	0.00746907
Os02g0204700	Os02g0204700	197.233	1.30341	0.337601	3.86079	0.000113022	0.00767477
Os03g0831100	Os03g0831100	1195.79	-0.819318	0.212248	-3.8602	0.000113296	0.00767477
Os03g0857100	Os03g0857100	456.872	1.03551	0.268298	3.85953	0.000113604	0.00767534
Os10g0570200	Os10g0570200	69.3039	3.54122	0.91857	3.85514	0.000115663	0.00779387
Os11g0573000	Os11g0573000	3274.12	-0.470528	0.122132	-3.85263	0.000116855	0.00785351
Os08g0191433	Os08g0191433	415.178	-1.09948	0.285588	-3.84987	0.000118182	0.0079219
Os08g0116700	Os08g0116700	125.086	-2.11977	0.551067	-3.84666	0.000119737	0.00800515
Os01g0661750	Os01g0661750	55.6247	3.05708	0.795397	3.84347	0.000121308	0.00808668
Os10g0483900	Os10g0483900	215.392	1.39559	0.36316	3.8429	0.000121588	0.00808668
Os01g0185500	Os01g0185500	378.366	0.794422	0.206844	3.84069	0.000122691	0.00813889
Os08g0366100	Os08g0366100	6423.4	0.640756	0.16696	3.83779	0.000124147	0.00819435
Os11g0117900	Os11g0117900	44.1587	-1.25821	0.327851	-3.83775	0.000124167	0.00819435
Os06g0212100	Os06g0212100	28.9119	-1.96673	0.512789	-3.83535	0.000125386	0.00825355
Os01g0294500	Os01g0294500	28.5818	-4.28282	1.11735	-3.83301	0.000126584	0.00831105
Os09g0455400	Os09g0455400	689.851	0.876604	0.229145	3.82554	0.000130486	0.00854533
Os07g0235800	Os07g0235800	804.616	-0.621045	0.16247	-3.82253	0.000132089	0.00862823
Os02g0321000	Os02g0321000	95.3469	-0.868088	0.227338	-3.81849	0.000134272	0.00874855
Os09g0439050	Os09g0439050	263.855	1.1283	0.295742	3.81515	0.000136098	0.00884498
Os09g0550300	Os09g0550300	14.4533	-2.86155	0.751132	-3.80965	0.000139162	0.00902122
Os02g0612100	Os02g0612100	183.423	0.920683	0.241793	3.80773	0.000140248	0.00905966
Os03g0151800	Os03g0151800	1713.91	1.2812	0.336506	3.80735	0.000140463	0.00905966
Os04g0372775	Os04g0372775	20.4645	3.5548	0.934314	3.80471	0.000141968	0.0090958
Os04g0566900	Os04g0566900	285.444	-1.6096	0.423078	-3.8045	0.000142089	0.0090958
Os09g0452900	Os09g0452900	344.25	1.35522	0.356121	3.80551	0.000141513	0.0090958
Os10g0200000	Os10g0200000	152.868	-1.07231	0.281934	-3.80339	0.000142727	0.00911389
Os06g0180100	Os06g0180100	8.77387	-3.70603	0.974741	-3.80207	0.000143493	0.00914
Os01g0909200	Os01g0909200	1080.16	-0.669735	0.176193	-3.80116	0.000144022	0.00915095
Os04g0674400	Os04g0674400	762.292	0.95345	0.250953	3.79932	0.000145094	0.00917353
Os05g0310800	Os05g0310800	53.3304	-1.73629	0.456992	-3.7994	0.000145047	0.00917353
Os10g0469900	Os10g0469900	504.306	0.518198	0.136421	3.79853	0.000145555	0.00918
Os11g0291450	Os11g0291450	78.2233	2.16431	0.569874	3.79787	0.000145946	0.00918204
Os02g0787000	Os02g0787000	27.4263	-3.05007	0.803816	-3.79448	0.000147953	0.00928553
Os04g0383700	Os04g0383700	176.897	0.939504	0.248035	3.78779	0.000151994	0.00951112
Os09g0434200	Os09g0434200	2261.66	0.541285	0.142921	3.7873	0.000152291	0.00951112
Os02g0600200	Os02g0600200	5728.66	0.994486	0.262872	3.78315	0.000154854	0.00964767
Os06g0149500	Os06g0149500	333.362	0.858433	0.227217	3.77803	0.000158074	0.00980059
Os12g0137700	Os12g0137700	148.431	-1.65938	0.439213	-3.77807	0.000158049	0.00980059
Os06g0113950	Os06g0113950	41.2323	-1.85487	0.491137	-3.77669	0.000158928	0.00982976
Os06g0728902	Os06g0728902	169.248	-2.35229	0.623078	-3.77527	0.000159832	0.00986181
Os03g0440900	Os03g0440900	3739.42	0.660359	0.174963	3.77427	0.000160475	0.00987773
Os02g0164000	Os02g0164000	414.932	-0.977212	0.259034	-3.77253	0.000161602	0.00992275
Os03g0802700	Os03g0802700	1232.41	-0.940217	0.24927	-3.77188	0.000162022	0.00992275
Os11g0687800	Os11g0687800	127.338	-1.1194	0.296817	-3.77135	0.000162369	0.00992275
Os01g0915350	Os01g0915350	409.049	-1.24391	0.330115	-3.7681	0.000164495	0.00995759
Os03g0728800	Os03g0728800	989.945	-0.552583	0.146635	-3.76843	0.000164276	0.00995759
Os04g0628200	Os04g0628200	436.917	-0.917305	0.243437	-3.76814	0.000164471	0.00995759
Os09g0415800	Os09g0415800	509.331	-0.568432	0.15083	-3.76868	0.000164114	0.00995759
Os04g0685700	Os04g0685700	257.202	1.10287	0.292748	3.76732	0.00016501	0.00996519

## Sheet: OGRX-vs-WTX_diff_expressed
	x
1	Os03g0230300
2	Os05g0104700
3	Os07g0564500
4	Os01g0954000
5	Os04g0628100
6	Os05g0194500
7	Os07g0182100
8	Os07g0593400
9	Os04g0615200
10	Os05g0197300
11	Os12g0114000
12	Os06g0600700
13	Os11g0184900
14	Os02g0805100
15	Os12g0478200
16	Os04g0204100
17	Os03g0830500
18	Os08g0508000
19	Os11g0114300
20	Os02g0584700
21	Os01g0930200
22	Os05g0395400
23	Os04g0419100
24	Os04g0406600
25	Os11g0495400
26	Os01g0639600
27	Os05g0194900
28	Os09g0255400
29	Os05g0527000
30	Os01g0138400
31	Os03g0845000
32	Os01g0609300
33	Os03g0820300
34	Os09g0309700
35	Os02g0300700
36	Os08g0457400
37	Os05g0241100
38	Os05g0576600
39	Os03g0776900
40	Os01g0307686
41	Os07g0526400
42	Os10g0392400
43	Os01g0214500
44	Os03g0830400
45	Os01g0693300
46	Os11g0127600
47	Os04g0627900
48	Os06g0200250
49	Os03g0264400
50	Os04g0244800
51	Os08g0120600
52	Os08g0344600
53	Os03g0709300
54	Os03g0247900
55	Os04g0631600
56	Os03g0194900
57	Os04g0488700
58	Os04g0514600
59	Os02g0704600
60	Os01g0314800
61	Os01g0165000
62	Os04g0538300
63	Os03g0633800
64	Os01g0373700
65	Os06g0649000
66	Os04g0578000
67	Os03g0794200
68	Os01g0895200
69	Os08g0205800
70	Os03g0152000
71	Os12g0635400
72	Os02g0318100
73	Os03g0241900
74	Os03g0180900
75	Os05g0427400
76	Os01g0895300
77	Os02g0572400
78	Os12g0150700
79	Os02g0799000
80	Os07g0516300
81	Os02g0582800
82	Os02g0740700
83	Os09g0341500
84	Os04g0651000
85	Os03g0860100
86	Os05g0506000
87	Os01g0714800
88	Os04g0517100
89	Os01g0953600
90	Os06g0133900
91	Os09g0515550
92	Os10g0491400
93	Os08g0105700
94	Os10g0393800
95	Os01g0121500
96	Os02g0739100
97	Os01g0246700
98	Os06g0486900
99	Os01g0160800
100	Os04g0165700
101	Os06g0683400
102	Os05g0531100
103	Os02g0803300
104	Os09g0571200
105	Os07g0604550
106	Os03g0849800
107	Os04g0685700
108	Os09g0442400
109	Os01g0373800
110	Os08g0448000
111	Os02g0209300
112	Os12g0191601
113	Os11g0599200
114	Os10g0482900
115	Os10g0509401
116	Os03g0292100
117	Os05g0421600
118	Os01g0311800
119	Os04g0600200
120	Os12g0111800
121	Os09g0572700
122	Os06g0147250
123	Os04g0618200
124	Os07g0587300
125	Os09g0323000
126	Os10g0514901
127	Os10g0386300
128	Os03g0151500
129	Os09g0439200
130	Os01g0567400
131	Os05g0560500
132	Os09g0324300
133	Os01g0959200
134	Os06g0289200
135	Os05g0474800
136	Os01g0816100
137	Os04g0526800
138	Os03g0322200
139	Os06g0506600
140	Os05g0129100
141	Os07g0597200
142	Os05g0135400
143	Os06g0239200
144	Os05g0142600
145	Os05g0141700
146	Os04g0111200
147	Os06g0666400
148	Os04g0206600
149	Os08g0112300
150	Os02g0114300
151	Os06g0146800
152	Os02g0181300
153	Os12g0164300
154	Os01g0719000
155	Os02g0467600
156	Os10g0524300
157	Os02g0592400
158	Os03g0154100
159	Os09g0127300
160	Os05g0119100
161	Os09g0324400
162	Os01g0837000
163	Os01g0627800
164	Os08g0137900
165	Os01g0179000
166	Os11g0643100
167	Os03g0402800
168	Os01g0508100
169	Os12g0168100
170	Os06g0133500
171	Os10g0525800
172	Os01g0783500
173	Os02g0314600
174	Os07g0121800
175	Os09g0452700
176	Os03g0236200
177	Os01g0975000
178	Os04g0667600
179	Os05g0322900
180	Os02g0134200
181	Os06g0586000
182	Os11g0490900
183	Os05g0537100
184	Os06g0146600
185	Os07g0541400
186	Os02g0327500
187	Os08g0376500
188	Os01g0191700
189	Os12g0147200
190	Os04g0111225
191	Os01g0720400
192	Os02g0789600
193	Os05g0119200
194	Os06g0693700
195	Os09g0444900
196	Os12g0578800
197	Os03g0326500
198	Os03g0132000
199	Os08g0331900
200	Os05g0522600
201	Os01g0510200
202	Os12g0548501
203	Os12g0257600
204	Os04g0492400
205	Os11g0427700
206	Os03g0838800
207	Os07g0686800
208	Os08g0482600
209	Os05g0584900
210	Os02g0575000
211	Os04g0677300
212	Os09g0472900
213	Os10g0380800
214	Os08g0387050
215	Os09g0453400
216	Os11g0195500
217	Os11g0684000
218	Os09g0561600
219	Os03g0325600
220	Os02g0313700
221	Os07g0615200
222	Os04g0674400
223	Os10g0468500
224	Os01g0134700
225	Os01g0821600
226	Os06g0622700
227	Os06g0632200
228	Os06g0592500
229	Os11g0282300
230	Os03g0218400
231	Os03g0738600
232	Os08g0157900
233	Os05g0550800
234	Os11g0705200
235	Os11g0168500
236	Os10g0509600
237	Os03g0439000
238	Os03g0326100
239	Os05g0561600
240	Os09g0385700
241	Os01g0742400
242	Os01g0960200
243	Os07g0534700
244	Os01g0111700
245	Os04g0608800
246	Os10g0517500
247	Os07g0561300
248	Os01g0940000
249	Os01g0498300
250	Os03g0123800
251	Os09g0412300
252	Os03g0787000
253	Os01g0658900
254	Os02g0183900
255	Os04g0457800
256	Os12g0554500
257	Os02g0740600
258	Os10g0535600
259	Os06g0192800
260	Os01g0283500
261	Os02g0624300
262	Os06g0252300
263	Os07g0127500
264	Os11g0592200
265	Os05g0257333
266	Os05g0498400
267	Os01g0582600
268	Os09g0543900
269	Os05g0588900
270	Os02g0738100
271	Os01g0280500
272	Os09g0442100
273	Os01g0668901
274	Os07g0526600
275	Os05g0151300
276	Os03g0277700
277	Os03g0165050
278	Os04g0167800
279	Os04g0506800
280	Os04g0395800
281	Os11g0168600
282	Os03g0430000
283	Os11g0210201
284	Os11g0601950
285	Os11g0704800
286	Os07g0603600
287	Os04g0373400
288	Os04g0527000
289	Os02g0204500
290	Os07g0120100
291	Os04g0655300
292	Os10g0533600
293	Os08g0155900
294	Os06g0139800
295	Os08g0412800
296	Os07g0535800
297	Os03g0781300
298	Os01g0638000
299	Os09g0433000
300	Os01g0740700
301	Os02g0532300
302	Os05g0568000
303	Os02g0551100
304	Os01g0826400
305	Os01g0850100
306	Os05g0381400
307	Os04g0675400
308	Os10g0139700
309	Os02g0579600
310	Os03g0676400
311	Os07g0410700
312	Os07g0192000
313	Os08g0141400
314	Os04g0462600
315	Os05g0343400
316	Os05g0324700
317	Os03g0187550
318	Os07g0585500
319	Os08g0158200
320	Os12g0123800
321	Os09g0425900
322	Os01g0959100
323	Os02g0755900
324	Os07g0168300
325	Os07g0225300
326	Os11g0482901
327	Os10g0527400
328	Os03g0318400
329	Os03g0289800
330	Os11g0701200
331	Os03g0285800
332	Os01g0940700
333	Os03g0221200
334	Os05g0312600
335	Os02g0114800
336	Os12g0116400
337	Os06g0356800
338	Os06g0203600
339	Os03g0761100
340	Os01g0925700
341	Os04g0121800
342	Os02g0319300
343	Os03g0790500
344	Os03g0668000
345	Os05g0120700
346	Os01g0627967
347	Os01g0132400
348	Os06g0128800
349	Os10g0573900
350	Os08g0376550
351	Os12g0503300
352	Os01g0201100
353	Os03g0757600
354	Os01g0955100
355	Os01g0295700
356	Os03g0437200
357	Os12g0161500
358	Os09g0517200
359	Os02g0620400
360	Os01g0680700
361	Os11g0531700
362	Os10g0361900
363	Os10g0510500
364	Os09g0447900
365	Os07g0629500
366	Os01g0267600
367	Os01g0108600
368	Os10g0469600
369	Os01g0263600
370	Os01g0586800
371	Os05g0346200
372	Os01g0548600
373	Os11g0112200
374	Os01g0248500
375	Os06g0698300
376	Os05g0573000
377	Os07g0671901
378	Os02g0173200
379	Os06g0226950
380	Os11g0666200
381	Os04g0359700
382	Os01g0822200
383	Os01g0908301
384	Os03g0299200
385	Os08g0357300
386	Os07g0121750
387	Os10g0580900
388	Os06g0158100
389	Os06g0218300
390	Os03g0107700
391	Os12g0639500
392	Os07g0583600
393	Os03g0326000
394	Os08g0374600
395	Os09g0342000
396	Os03g0287400
397	Os08g0470200
398	Os07g0691300
399	Os08g0509100
400	Os06g0185500
401	Os04g0179700
402	Os11g0175400
403	Os02g0654700
404	Os09g0344400
405	Os03g0233000
406	Os12g0617400
407	Os07g0410300
408	Os03g0638900
409	Os12g0580900
410	Os04g0600300
411	Os01g0173900
412	Os12g0547600
413	Os06g0282000
414	Os06g0249350
415	Os01g0708900
416	Os07g0182400
417	Os04g0485800
418	Os10g0491450
419	Os04g0173800
420	Os01g0167400
421	Os11g0227800
422	Os01g0747400
423	Os08g0339200
424	Os01g0819000
425	Os02g0600400
426	Os08g0384500
427	Os09g0325700
428	Os09g0454600
429	Os04g0538400
430	Os07g0631700
431	Os04g0422300
432	Os06g0637400
433	Os03g0741100
434	Os04g0609200
435	Os07g0550500
436	Os03g0310800
437	Os06g0255900
438	Os05g0126800
439	Os05g0507300
440	Os01g0298400
441	Os12g0511000
442	Os04g0128900
443	Os04g0463500
444	Os03g0142900
445	Os04g0208200
446	Os03g0841600
447	Os05g0465000
448	Os09g0251800
449	Os10g0344000
450	Os06g0166900
451	Os04g0447700
452	Os05g0320800
453	Os01g0858350
454	Os04g0432100
455	Os07g0509800
456	Os08g0412700
457	Os02g0594900
458	Os04g0689000
459	Os01g0908700
460	Os03g0561400
461	Os10g0535800
462	Os06g0542100
463	Os01g0631800
464	Os03g0413100
465	Os01g0369700
466	Os04g0405300
467	Os03g0195500
468	Os01g0934100
469	Os07g0274800
470	Os07g0132500
471	Os01g0723600
472	Os01g0374600
473	Os03g0274300
474	Os02g0173800
475	Os05g0402900
476	Os04g0111250
477	Os02g0569400
478	Os05g0444200
479	Os08g0169100
480	Os01g0764800
481	Os08g0540900
482	Os10g0359500
483	Os04g0597800
484	Os01g0672400
485	Os01g0974400
486	Os11g0160400
487	Os07g0678300
488	Os01g0864500
489	Os04g0508800
490	Os03g0129100
491	Os05g0423500
492	Os02g0654600
493	Os02g0146600
494	Os10g0574700
495	Os12g0432600
496	Os01g0948600
497	Os05g0442400
498	Os07g0587500
499	Os03g0180800
500	Os07g0673900
501	Os10g0528100
502	Os03g0724600
503	Os01g0548750
504	Os08g0241400
505	Os07g0607400
506	Os03g0183500
507	Os04g0671100
508	Os03g0138000
509	Os03g0207800
510	Os01g0575200
511	Os09g0258000
512	Os10g0147200
513	Os02g0749700
514	Os03g0373500
515	Os07g0539700
516	Os07g0677200
517	Os01g0118400
518	Os05g0530400
519	Os07g0644100
520	Os03g0331700
521	Os01g0583100
522	Os05g0419600
523	Os06g0200600
524	Os03g0437600
525	Os01g0874900
526	Os05g0552800
527	Os06g0536100
528	Os01g0118700
529	Os05g0403000
530	Os12g0573200
531	Os03g0777000
532	Os03g0787100
533	Os12g0238900
534	Os04g0397400
535	Os01g0289100
536	Os05g0578500
537	Os01g0585100
538	Os10g0527601
539	Os03g0740833
540	Os03g0224700
541	Os09g0434200
542	Os05g0389800
543	Os02g0814000
544	Os08g0256000
545	Os07g0162400
546	Os11g0153300
547	Os02g0682500
548	Os01g0307624
549	Os01g0135700
550	Os03g0603600
551	Os09g0543400
552	Os01g0845100
553	Os02g0780550
554	Os12g0138050
555	Os04g0654500
556	Os05g0100600
557	Os07g0550600
558	Os12g0108500
559	Os04g0385600
560	Os02g0748300
561	Os03g0194100
562	Os02g0584800
563	Os05g0132700
564	Os04g0301700
565	Os08g0198300
566	Os10g0523700
567	Os06g0670300
568	Os08g0156600
569	Os09g0364800
570	Os01g0734800
571	Os02g0758200
572	Os07g0622900
573	Os02g0669100
574	Os11g0496500
575	Os03g0374400
576	Os05g0183100
577	Os08g0457000
578	Os05g0368100
579	Os08g0404500
580	Os09g0431900
581	Os01g0800300
582	Os09g0364400
583	Os09g0539100
584	Os02g0739400
585	Os12g0560300
586	Os02g0643800
587	Os09g0493000
588	Os08g0320400
589	Os07g0558100
590	Os03g0685300
591	Os05g0582600
592	Os07g0688200
593	Os02g0673600
594	Os03g0683900
595	Os08g0404900
596	Os05g0487300
597	Os11g0135900
598	Os08g0498100
599	Os03g0664800
600	Os06g0288100
601	Os05g0257100
602	Os08g0289000
603	Os03g0181100
604	Os06g0318800
605	Os01g0155500
606	Os09g0341600
607	Os04g0209200
608	Os10g0573800
609	Os12g0515600
610	Os01g0696600
611	Os03g0781200
612	Os05g0104200
613	Os05g0368000
614	Os05g0474900
615	Os05g0135450
616	Os09g0417600
617	Os12g0215950
618	Os01g0121600
619	Os01g0946200
620	Os11g0558400
621	Os07g0559700
622	Os05g0488600
623	Os04g0179100
624	Os10g0490900
625	Os03g0300400
626	Os01g0597600
627	Os06g0200350
628	Os07g0585900
629	Os04g0465800
630	Os02g0833300
631	Os07g0123800
632	Os01g0132000
633	Os10g0112600
634	Os01g0284900
635	Os08g0110400
636	Os04g0110100
637	Os02g0105400
638	Os10g0147900
639	Os03g0136800
640	Os06g0726100
641	Os02g0193300
642	Os07g0518100
643	Os01g0705200
644	Os01g0261200
645	Os06g0569500
646	Os11g0703400
647	Os02g0689200
648	Os01g0830700
649	Os01g0825900
650	Os03g0225900
651	Os04g0639200
652	Os03g0127500
653	Os09g0472700
654	Os10g0565150
655	Os11g0603100
656	Os03g0177966
657	Os01g0860800
658	Os12g0565100
659	Os12g0150200
660	Os01g0806101
661	Os06g0343100
662	Os01g0558100
663	Os07g0568300
664	Os01g0329800
665	Os08g0422200
666	Os03g0764100
667	Os06g0710700
668	Os08g0557600
669	Os05g0399100
670	Os04g0650700
671	Os05g0560400
672	Os05g0380900
673	Os02g0719600
674	Os08g0482700
675	Os10g0190900
676	Os05g0495250
677	Os02g0132950
678	Os01g0186000
679	Os08g0331000
680	Os10g0452100
681	Os02g0154000
682	Os12g0586000
683	Os02g0616800
684	Os04g0674000
685	Os12g0283400
686	Os05g0370700
687	Os03g0126000
688	Os04g0662900
689	Os05g0553400
690	Os01g0884300
691	Os02g0770800
692	Os11g0449600
693	Os01g0794600
694	Os01g0817000
695	Os12g0635700
696	Os03g0268600
697	Os12g0433700
698	Os05g0457800
699	Os01g0178850
700	Os01g0719300
701	Os07g0537250
702	Os11g0592300
703	Os07g0531200
704	Os08g0288500
705	Os01g0699600
706	Os11g0701100
707	Os12g0514300
708	Os10g0520100
709	Os06g0147300
710	Os01g0795600
711	Os11g0537375
712	Os01g0534800
713	Os04g0103601
714	Os11g0170300
715	Os06g0591400
716	Os08g0153900
717	Os04g0179200
718	Os08g0459600
719	Os08g0558100
720	Os06g0227500
721	Os06g0248500
722	Os01g0196300
723	Os12g0240900
724	Os01g0934800
725	Os07g0115500
726	Os07g0607800
727	Os02g0682300
728	Os01g0733200
729	Os03g0148700
730	Os01g0727500
731	Os04g0619400
732	Os05g0509500
733	Os01g0814400
734	Os02g0475300
735	Os06g0726300
736	Os11g0621000
737	Os05g0515600
738	Os08g0395700
739	Os02g0774200
740	Os05g0143700
741	Os11g0227000
742	Os01g0859100
743	Os08g0156000
744	Os09g0479900
745	Os01g0959750
746	Os03g0203700
747	Os12g0634000
748	Os11g0668650
749	Os12g0168150
750	Os01g0581800
751	Os01g0714600
752	Os04g0206300
753	Os04g0631100
754	Os08g0549900
755	Os05g0112101
756	Os05g0358700
757	Os07g0122100
758	Os10g0565200
759	Os10g0489000
760	Os11g0701000
761	Os10g0189600
762	Os01g0846300
763	Os04g0430700
764	Os02g0266000
765	Os03g0142500
766	Os02g0627100
767	Os03g0103900
768	Os03g0141200
769	Os07g0575700
770	Os01g0821300
771	Os10g0550900
772	Os12g0510200
773	Os09g0471200
774	Os03g0803800
775	Os07g0483500
776	Os03g0110600
777	Os03g0321800
778	Os04g0660900
779	Os01g0819700
780	Os12g0478400
781	Os01g0902300
782	Os02g0720450
783	Os01g0136400
784	Os04g0398000
785	Os02g0119600
786	Os07g0638100
787	Os04g0530200
788	Os01g0858200
789	Os02g0568700
790	Os09g0484800
791	Os01g0763750
792	Os12g0410050
793	Os11g0141400
794	Os01g0794500
795	Os09g0273600
796	Os01g0185900
797	Os12g0153200
798	Os10g0521900
799	Os04g0610400
800	Os08g0376200
801	Os11g0213700
802	Os01g0639200
803	Os01g0100900
804	Os03g0440900
805	Os01g0159300
806	Os02g0766700
807	Os04g0609600
808	Os06g0698802
809	Os11g0112400
810	Os01g0172100
811	Os02g0738200
812	Os03g0718800
813	Os03g0816800
814	Os01g0670500
815	Os03g0103400
816	Os09g0468300
817	Os02g0540700
818	Os03g0704700
819	Os03g0321700
820	Os08g0485400
821	Os03g0351700
822	Os12g0631600
823	Os07g0568600
824	Os01g0759400
825	Os10g0163250
826	Os04g0678400
827	Os05g0546400
828	Os09g0529100
829	Os02g0127900
830	Os02g0720500
831	Os04g0206350
832	Os03g0156700
833	Os03g0142200
834	Os06g0714500
835	Os11g0582100
836	Os04g0273600
837	Os06g0579800
838	Os09g0360400
839	Os04g0591900
840	Os04g0542800
841	Os08g0374701
842	Os01g0850900
843	Os03g0254800
844	Os03g0201901
845	Os03g0263700
846	Os03g0803900
847	Os04g0435500
848	Os01g0682700
849	Os07g0637300
850	Os09g0555500
851	Os04g0605100
852	Os07g0439000
853	Os03g0674900
854	Os12g0147800
855	Os02g0153900
856	Os04g0527700
857	Os05g0519000
858	Os03g0207400
859	Os03g0826600
860	Os01g0783700
861	Os11g0557500
862	Os04g0450000
863	Os06g0499100
864	Os04g0684900
865	Os02g0755400
866	Os03g0820400
867	Os02g0179200
868	Os05g0412800
869	Os07g0605800
870	Os09g0555400
871	Os10g0344500
872	Os03g0185500
873	Os08g0250900
874	Os03g0187800
875	Os08g0386200
876	Os04g0567700
877	Os01g0626400
878	Os01g0120700
879	Os09g0453900
880	Os01g0941500
881	Os01g0813400
882	Os07g0446600
883	Os05g0439400
884	Os05g0583000
885	Os08g0224800
886	Os06g0631300
887	Os02g0118200
888	Os03g0689400
889	Os10g0555100
890	Os07g0522500
891	Os12g0116600
892	Os04g0653000
893	Os09g0441400
894	Os04g0447100
895	Os12g0112000
896	Os05g0134200
897	Os10g0574750
898	Os04g0667200
899	Os07g0479600
900	Os09g0298100
901	Os10g0536450
902	Os03g0762500
903	Os10g0376900
904	Os03g0235000
905	Os11g0244100
906	Os12g0283900
907	Os12g0248600
908	Os05g0287800
909	Os04g0497000
910	Os11g0502700
911	Os01g0888800
912	Os05g0443400
913	Os02g0515200
914	Os05g0473300
915	Os01g0947000
916	Os12g0258700
917	Os06g0729900
918	Os06g0133400
919	Os02g0134000
920	Os01g0597800
921	Os02g0290500
922	Os06g0604600
923	Os01g0187500
924	Os07g0290200
925	Os07g0153000
926	Os01g0776700
927	Os08g0420700
928	Os01g0851100
929	Os06g0136201
930	Os06g0725100
931	Os05g0510600
932	Os06g0220500
933	Os05g0527100
934	Os01g0225000
935	Os12g0120400
936	Os01g0757200
937	Os03g0854000
938	Os01g0124401
939	Os09g0321900
940	Os10g0536400
941	Os05g0169000
942	Os03g0760200
943	Os10g0498600
944	Os10g0146901
945	Os03g0305200
946	Os07g0461900
947	Os03g0792900
948	Os01g0940800
949	Os07g0678600
950	Os05g0138300
951	Os01g0865400
952	Os02g0205500
953	Os11g0536000
954	Os08g0357700
955	Os10g0155800
956	Os04g0357200
957	Os05g0115100
958	Os03g0642900
959	Os06g0340600
960	Os05g0539300
961	Os03g0296800
962	Os09g0334500
963	Os06g0133300
964	Os01g0752500
965	Os05g0134700
966	Os06g0216300
967	Os02g0158600
968	Os01g0525500
969	Os12g0424700
970	Os02g0797600
971	Os12g0632800
972	Os07g0119800
973	Os03g0284200
974	Os01g0127900
975	Os06g0711100
976	Os05g0142900
977	Os12g0564100
978	Os03g0857900
979	Os10g0559400
980	Os05g0437100
981	Os04g0589400
982	Os05g0575000
983	Os03g0764150
984	Os09g0413600
985	Os01g0799100
986	Os01g0675500
987	Os08g0499000
988	Os07g0650100
989	Os01g0847800
990	Os05g0485300
991	Os03g0296200
992	Os01g0389200
993	Os04g0206500
994	Os02g0705400
995	Os06g0604200
996	Os11g0600500
997	Os02g0288000
998	Os07g0541200
999	Os01g0688600
1000	Os01g0661750
1001	Os04g0340100
1002	Os11g0691800
1003	Os04g0401700
1004	Os11g0181500
1005	Os04g0685400
1006	Os01g0124200
1007	Os12g0256400
1008	Os03g0802200
1009	Os06g0116933
1010	Os01g0695200
1011	Os10g0442700
1012	Os09g0532000
1013	Os05g0545400
1014	Os01g0841700
1015	Os12g0159000
1016	Os04g0639100
1017	Os10g0122000
1018	Os12g0477400
1019	Os08g0334900
1020	Os10g0156200
1021	Os07g0602900
1022	Os01g0694100
1023	Os09g0471400
1024	Os03g0253500
1025	Os03g0336400
1026	Os03g0734500
1027	Os04g0182200
1028	Os05g0198200
1029	Os10g0529500
1030	Os06g0604300
1031	Os07g0294800
1032	Os03g0114800
1033	Os03g0136500
1034	Os01g0389700
1035	Os04g0556400
1036	Os02g0495400
1037	Os03g0802500
1038	Os04g0600000
1039	Os02g0227200
1040	Os02g0777800
1041	Os04g0661100
1042	Os02g0221100
1043	Os03g0118800
1044	Os03g0241600
1045	Os01g0953100
1046	Os02g0759400
1047	Os07g0130500
1048	Os08g0290000
1049	Os05g0119300
1050	Os03g0816100
1051	Os10g0485800
1052	Os10g0154700
1053	Os05g0179300
1054	Os07g0643800
1055	Os09g0456800
1056	Os01g0609900
1057	Os02g0220000
1058	Os07g0122200
1059	Os10g0418900
1060	Os12g0635500
1061	Os01g0973600
1062	Os12g0628300
1063	Os02g0782700
1064	Os10g0469700
1065	Os01g0839100
1066	Os02g0250400
1067	Os06g0521500
1068	Os06g0168500
1069	Os07g0440900
1070	Os03g0788500
1071	Os11g0136101
1072	Os08g0156100
1073	Os03g0725050
1074	Os09g0325300
1075	Os11g0557400
1076	Os06g0557100
1077	Os08g0138100
1078	Os10g0563800
1079	Os08g0140300
1080	Os02g0657600
1081	Os05g0533301
1082	Os01g0797600
1083	Os02g0585100
1084	Os05g0104750
1085	Os01g0766300
1086	Os01g0971100
1087	Os03g0375900
1088	Os03g0334200
1089	Os09g0376300
1090	Os01g0665900
1091	Os01g0713200
1092	Os03g0299800
1093	Os03g0412400
1094	Os01g0946600
1095	Os02g0105300
1096	Os03g0267700
1097	Os08g0110600
1098	Os03g0742800
1099	Os01g0248300
1100	Os03g0322900
1101	Os01g0925100
1102	Os04g0531400
1103	Os03g0820500
1104	Os03g0403501
1105	Os02g0466400
1106	Os07g0583300
1107	Os02g0532500
1108	Os11g0113300
1109	Os12g0158600
1110	Os06g0179900
1111	Os10g0457600
1112	Os04g0154800
1113	Os08g0137800
1114	Os02g0166600
1115	Os01g0858900
1116	Os08g0563500
1117	Os01g0195801
1118	Os06g0301100
1119	Os07g0119300
1120	Os04g0429050
1121	Os04g0167875
1122	Os04g0471300
1123	Os01g0667900
1124	Os10g0416500
1125	Os11g0679700
1126	Os05g0584400
1127	Os03g0661600
1128	Os12g0131400
1129	Os02g0569000
1130	Os10g0528400
1131	Os09g0502500
1132	Os07g0418500
1133	Os01g0323600
1134	Os02g0655200
1135	Os06g0651200
1136	Os12g0224000
1137	Os11g0588400
1138	Os12g0560900
1139	Os08g0550400
1140	Os06g0265000
1141	Os01g0754500
1142	Os05g0516700
1143	Os01g0588700
1144	Os03g0267500
1145	Os11g0600900
1146	Os05g0106100
1147	Os03g0729000
1148	Os11g0227600
1149	Os04g0533900
1150	Os04g0500600
1151	Os03g0836900
1152	Os10g0379100
1153	Os03g0124200
1154	Os11g0441500
1155	Os08g0230500
1156	Os08g0514000
1157	Os03g0741050
1158	Os12g0218300
1159	Os03g0839900
1160	Os04g0580866
1161	Os04g0210250
1162	Os02g0125300
1163	Os01g0609501
1164	Os01g0127600
1165	Os07g0170000
1166	Os08g0356700
1167	Os01g0120600
1168	Os12g0607000
1169	Os10g0561800
1170	Os05g0163900
1171	Os05g0494600
1172	Os05g0423701
1173	Os06g0707300
1174	Os04g0580800
1175	Os01g0629600
1176	Os11g0226933
1177	Os07g0128800
1178	Os02g0656200
1179	Os06g0650300
1180	Os10g0451900
1181	Os08g0282200
1182	Os07g0429700
1183	Os03g0779500
1184	Os10g0534700
1185	Os08g0127750
1186	Os01g0647000
1187	Os03g0650900
1188	Os04g0674700
1189	Os07g0685700
1190	Os06g0698200
1191	Os07g0121100
1192	Os02g0232000
1193	Os09g0561500
1194	Os02g0165100
1195	Os05g0497300
1196	Os07g0664400
1197	Os08g0532500
1198	Os07g0663900
1199	Os11g0477400
1200	Os01g0670100
1201	Os05g0128200
1202	Os01g0108400
1203	Os02g0823600
1204	Os09g0378700
1205	Os09g0272600
1206	Os08g0233400
1207	Os07g0661400
1208	Os10g0521100
1209	Os04g0558400
1210	Os03g0356484
1211	Os07g0555100
1212	Os09g0379900
1213	Os03g0571900
1214	Os07g0168800
1215	Os06g0603600
1216	Os06g0649700
1217	Os06g0502900
1218	Os02g0807900
1219	Os03g0164400
1220	Os04g0203450
1221	Os12g0586300
1222	Os03g0610900
1223	Os10g0474000
1224	Os11g0146300
1225	Os02g0209400
1226	Os06g0699600
1227	Os02g0166501
1228	Os02g0764700
1229	Os06g0186100
1230	Os10g0512400
1231	Os12g0471100
1232	Os01g0944100
1233	Os01g0948200
1234	Os06g0231600
1235	Os03g0258200
1236	Os03g0397400
1237	Os11g0109000
1238	Os02g0293350
1239	Os01g0297200
1240	Os02g0125350
1241	Os08g0334300
1242	Os01g0281100
1243	Os07g0120900
1244	Os06g0202900
1245	Os12g0134900
1246	Os08g0447200
1247	Os09g0408900
1248	Os05g0542900
1249	Os01g0834900
1250	Os08g0243500
1251	Os02g0226300
1252	Os05g0550600
1253	Os05g0588800
1254	Os06g0145200
1255	Os03g0388500
1256	Os12g0618800
1257	Os06g0513943
1258	Os05g0545300
1259	Os03g0666600
1260	Os02g0472566
1261	Os11g0536800
1262	Os10g0102400
1263	Os08g0331800
1264	Os02g0793000
1265	Os02g0193000
1266	Os07g0194800
1267	Os01g0836800
1268	Os05g0447700
1269	Os07g0296000
1270	Os07g0419200
1271	Os10g0562900
1272	Os01g0157600
1273	Os04g0663300
1274	Os07g0511400
1275	Os01g0952800
1276	Os12g0618600
1277	Os11g0151500
1278	Os05g0114700
1279	Os01g0875700
1280	Os03g0115800
1281	Os11g0191300
1282	Os07g0110000
1283	Os08g0462900
1284	Os01g0588100
1285	Os02g0306401
1286	Os08g0108700
1287	Os02g0745100
1288	Os03g0307200
1289	Os07g0258400
1290	Os10g0547500
1291	Os06g0559600
1292	Os09g0513200
1293	Os02g0327700
1294	Os02g0129000
1295	Os01g0655500
1296	Os11g0600600
1297	Os01g0495701
1298	Os11g0700500
1299	Os05g0561400
1300	Os02g0662000
1301	Os04g0649500
1302	Os10g0390701
1303	Os04g0400800
1304	Os02g0131800
1305	Os02g0782900
1306	Os04g0684300
1307	Os06g0239500
1308	Os01g0892800
1309	Os09g0447500
1310	Os02g0572600
1311	Os10g0377000
1312	Os01g0975300
1313	Os12g0516800
1314	Os04g0413500
1315	Os08g0425500
1316	Os01g0740500
1317	Os08g0176900
1318	Os01g0263000
1319	Os04g0381700
1320	Os10g0195250
1321	Os12g0282000
1322	Os06g0652600
1323	Os12g0507000
1324	Os09g0554101
1325	Os02g0519700
1326	Os11g0649600
1327	Os11g0262600
1328	Os04g0188500
1329	Os04g0445000
1330	Os03g0746600
1331	Os02g0809800
1332	Os01g0521600
1333	Os07g0471900
1334	Os12g0117700
1335	Os01g0247700
1336	Os04g0403701
1337	Os10g0390800
1338	Os08g0496700
1339	Os05g0540800
1340	Os12g0480000
1341	Os04g0521100
1342	Os01g0179800
1343	Os05g0550300
1344	Os04g0462400
1345	Os08g0170700
1346	Os04g0474900
1347	Os07g0511301
1348	Os04g0567200
1349	Os04g0636700
1350	Os03g0314500
1351	Os08g0246800
1352	Os03g0629800
1353	Os10g0567900
1354	Os11g0669200
1355	Os12g0236225
1356	Os08g0364900
1357	Os02g0111800
1358	Os03g0719300
1359	Os12g0239900
1360	Os10g0555700
1361	Os02g0610500
1362	Os12g0169300
1363	Os06g0272850
1364	Os06g0235200
1365	Os11g0673600
1366	Os04g0565900
1367	Os02g0150700
1368	Os10g0210500
1369	Os07g0232900
1370	Os01g0784500
1371	Os04g0629200
1372	Os07g0538000
1373	Os01g0220100
1374	Os03g0431600
1375	Os05g0160300
1376	Os01g0931100
1377	Os09g0535400
1378	Os05g0277300
1379	Os02g0168400
1380	Os06g0575400
1381	Os05g0339000
1382	Os10g0541200
1383	Os01g0580500
1384	Os03g0108500
1385	Os05g0150600
1386	Os10g0155100
1387	Os05g0134800
1388	Os07g0421300
1389	Os07g0147700
1390	Os12g0139400
1391	Os07g0143200
1392	Os07g0639400
1393	Os10g0552600
1394	Os04g0441900
1395	Os05g0551000
1396	Os06g0271400
1397	Os09g0566550
1398	Os11g0170900
1399	Os05g0518600
1400	Os04g0523500
1401	Os01g0920100
1402	Os04g0298600
1403	Os07g0160500
1404	Os03g0105500
1405	Os01g0859500
1406	Os03g0858800
1407	Os01g0678800
1408	Os05g0453300
1409	Os06g0643800
1410	Os02g0788800
1411	Os01g0258700
1412	Os05g0443900
1413	Os01g0780400
1414	Os03g0748800
1415	Os12g0162100
1416	Os05g0305200
1417	Os03g0185700
1418	Os07g0562400
1419	Os12g0528801
1420	Os03g0705300
1421	Os03g0107300
1422	Os10g0579100
1423	Os02g0729100
1424	Os01g0216000
1425	Os02g0609200
1426	Os06g0206000
1427	Os05g0147200
1428	Os03g0237100
1429	Os12g0571900
1430	Os05g0524200
1431	Os08g0405700
1432	Os09g0403300
1433	Os03g0344700
1434	Os02g0574000
1435	Os12g0554100
1436	Os01g0110100
1437	Os01g0368900
1438	Os07g0683200
1439	Os07g0287400
1440	Os04g0534200
1441	Os05g0466900
1442	Os08g0499300
1443	Os06g0306300
1444	Os11g0694100
1445	Os02g0698800
1446	Os08g0161500
1447	Os05g0477600
1448	Os07g0679700
1449	Os08g0203400
1450	Os01g0934300
1451	Os05g0593800
1452	Os10g0381601
1453	Os01g0647700
1454	Os01g0803300
1455	Os07g0613300
1456	Os11g0557800
1457	Os07g0227400
1458	Os12g0508400
1459	Os02g0734600
1460	Os06g0713800
1461	Os10g0467900
1462	Os02g0689900
1463	Os02g0608500
1464	Os03g0401100
1465	Os09g0489500
1466	Os04g0175600
1467	Os08g0398300
1468	Os05g0213900
1469	Os04g0401300
1470	Os02g0791200
1471	Os09g0536400
1472	Os03g0307300
1473	Os08g0497300
1474	Os05g0100100
1475	Os06g0348800
1476	Os12g0152900
1477	Os03g0297600
1478	Os10g0114400
1479	Os02g0291400
1480	Os11g0210500
1481	Os04g0445050
1482	Os04g0453200
1483	Os01g0610050
1484	Os12g0231000
1485	Os10g0343400
1486	Os03g0751100
1487	Os01g0924300
1488	Os04g0397800
1489	Os02g0203000
1490	Os11g0508600
1491	Os11g0655900
1492	Os12g0236100
1493	Os06g0264500
1494	Os03g0266700
1495	Os06g0194900
1496	Os01g0579600
1497	Os04g0691100
1498	Os08g0265500
1499	Os02g0742700
1500	Os11g0491600
1501	Os09g0311600
1502	Os01g0915600
1503	Os08g0268900
1504	Os06g0110000
1505	Os07g0557200
1506	Os03g0275300
1507	Os03g0120400
1508	Os08g0207300
1509	Os03g0665200
1510	Os04g0637000
1511	Os10g0578800
1512	Os04g0665600
1513	Os04g0153200
1514	Os09g0452200
1515	Os04g0423800
1516	Os02g0791400
1517	Os10g0343100
1518	Os11g0438700
1519	Os12g0259800
1520	Os07g0231800
1521	Os07g0511000
1522	Os07g0560400
1523	Os09g0570000
1524	Os01g0347600
1525	Os06g0220600
1526	Os03g0785900
1527	Os05g0549900
1528	Os01g0513200
1529	Os03g0675600
1530	Os10g0556200
1531	Os12g0137700
1532	Os02g0120100
1533	Os03g0183000
1534	Os10g0394700
1535	Os12g0249900
1536	Os03g0149800
1537	Os05g0319700
1538	Os12g0226700
1539	Os04g0452700
1540	Os07g0180700
1541	Os07g0578800
1542	Os04g0504000
1543	Os01g0692400
1544	Os03g0822300
1545	Os03g0187525
1546	Os04g0518800
1547	Os12g0438600
1548	Os11g0686900
1549	Os06g0274100
1550	Os07g0519600
1551	Os01g0920400
1552	Os08g0478800
1553	Os01g0218100
1554	Os05g0129800
1555	Os03g0332100
1556	Os09g0337500
1557	Os05g0123200
1558	Os04g0474800
1559	Os05g0548900
1560	Os08g0167000
1561	Os03g0161000
1562	Os01g0208400
1563	Os09g0565300
1564	Os05g0424300
1565	Os10g0105700
1566	Os07g0588000
1567	Os01g0871500
1568	Os07g0674500
1569	Os05g0195700
1570	Os09g0322400
1571	Os01g0927600
1572	Os12g0226400
1573	Os01g0100800
1574	Os05g0596500
1575	Os04g0460300
1576	Os06g0560000
1577	Os07g0498400
1578	Os07g0484800
1579	Os07g0190800
1580	Os04g0553800
1581	Os06g0650600
1582	Os02g0667500
1583	Os10g0195100
1584	Os10g0425400
1585	Os11g0232100
1586	Os01g0915300
1587	Os04g0394500
1588	Os04g0675000
1589	Os05g0258400
1590	Os10g0485000
1591	Os08g0203600
1592	Os10g0445400
1593	Os06g0724000
1594	Os06g0532500
1595	Os02g0812400
1596	Os10g0392700
1597	Os08g0428400
1598	Os04g0434300
1599	Os10g0465700
1600	Os10g0430700
1601	Os12g0617900
1602	Os07g0566200
1603	Os02g0184400
1604	Os05g0200400
1605	Os04g0554500
1606	Os07g0634400
1607	Os02g0603600
1608	Os06g0538400
1609	Os02g0673100
1610	Os12g0538700
1611	Os03g0431200
1612	Os01g0279900
1613	Os05g0221200
1614	Os02g0719100
1615	Os08g0521000
1616	Os01g0838200
1617	Os08g0452900
1618	Os08g0401100
1619	Os09g0376900
1620	Os02g0629200
1621	Os07g0258100
1622	Os12g0279000
1623	Os03g0717700
1624	Os07g0194100
1625	Os04g0498900
1626	Os11g0213000
1627	Os07g0497400
1628	Os07g0522600
1629	Os02g0218800
1630	Os05g0103800
1631	Os04g0609700
1632	Os02g0684100
1633	Os10g0580001
1634	Os07g0110300
1635	Os03g0359100
1636	Os04g0649600
1637	Os02g0768300
1638	Os08g0144400
1639	Os02g0448000
1640	Os10g0162842
1641	Os07g0663500
1642	Os08g0451700
1643	Os03g0237250
1644	Os02g0732700
1645	Os02g0736500
1646	Os07g0191200
1647	Os03g0297900
1648	Os01g0772200
1649	Os04g0509100
1650	Os02g0599100
1651	Os12g0566000
1652	Os10g0478000
1653	Os02g0728850
1654	Os06g0676000
1655	Os02g0705100
1656	Os06g0206700
1657	Os09g0549300
1658	Os03g0174900
1659	Os03g0379300
1660	Os03g0259100
1661	Os11g0102200
1662	Os07g0448800
1663	Os01g0546900
1664	Os01g0916100
1665	Os01g0916000
1666	Os10g0400900
1667	Os10g0541000
1668	Os02g0625000
1669	Os07g0459400
1670	Os09g0388400
1671	Os04g0682900
1672	Os07g0672500
1673	Os04g0320700
1674	Os11g0152700
1675	Os06g0244100
1676	Os04g0460600
1677	Os04g0572500
1678	Os04g0669100
1679	Os01g0248900
1680	Os04g0515900
1681	Os11g0241700
1682	Os01g0185500
1683	Os01g0719100
1684	Os11g0707300
1685	Os03g0280750
1686	Os09g0453300
1687	Os08g0171700
1688	Os01g0909100
1689	Os10g0477600
1690	Os06g0167100
1691	Os03g0149300
1692	Os04g0477300
1693	Os01g0961200
1694	Os05g0339300
1695	Os09g0322500
1696	Os02g0722700
1697	Os01g0192900
1698	Os12g0567300
1699	Os03g0309300
1700	Os01g0200350
1701	Os01g0306900
1702	Os06g0480000
1703	Os08g0461000
1704	Os12g0406100
1705	Os01g0236300
1706	Os03g0304500
1707	Os08g0256700
1708	Os03g0741400
1709	Os03g0426800
1710	Os11g0117900
1711	Os04g0355401
1712	Os11g0533800
1713	Os02g0747900
1714	Os08g0138700
1715	Os03g0699800
1716	Os09g0484200
1717	Os01g0510800
1718	Os01g0178100
1719	Os07g0660700
1720	Os01g0341750
1721	Os08g0461300
1722	Os01g0144340
1723	Os04g0541500
1724	Os04g0542000
1725	Os02g0829500
1726	Os10g0452800
1727	Os08g0188000
1728	Os02g0189400
1729	Os01g0883800
1730	Os03g0821275
1731	Os01g0363900
1732	Os07g0660200
1733	Os07g0573700
1734	Os01g0935800
1735	Os05g0584600
1736	Os11g0154500
1737	Os03g0734100
1738	Os06g0692100
1739	Os11g0604900
1740	Os05g0149900
1741	Os02g0686500
1742	Os03g0366800
1743	Os03g0286500
1744	Os01g0205900
1745	Os03g0347800
1746	Os01g0220200
1747	Os01g0932950
1748	Os03g0102600
1749	Os03g0669300
1750	Os01g0957900
1751	Os04g0556000
1752	Os09g0369400
1753	Os05g0181250
1754	Os09g0515500
1755	Os05g0390500
1756	Os07g0518500
1757	Os11g0676200
1758	Os12g0561900
1759	Os04g0661700
1760	Os11g0420200
1761	Os04g0472300
1762	Os03g0233500
1763	Os07g0235200
1764	Os01g0166100
1765	Os11g0134900
1766	Os08g0211750
1767	Os04g0450600
1768	Os07g0197100
1769	Os04g0656800
1770	Os08g0557700
1771	Os11g0540100
1772	Os11g0252400
1773	Os11g0293900
1774	Os08g0221300
1775	Os09g0427125
1776	Os08g0561600
1777	Os06g0310200
1778	Os01g0155300
1779	Os09g0447300
1780	Os04g0364800
1781	Os03g0619600
1782	Os06g0136700
1783	Os01g0679900
1784	Os06g0669800
1785	Os03g0272300
1786	Os04g0506700
1787	Os10g0506800
1788	Os03g0368900
1789	Os07g0556300
1790	Os02g0125800
1791	Os05g0261001
1792	Os11g0593000
1793	Os03g0242100
1794	Os12g0166500
1795	Os05g0563400
1796	Os04g0244500
1797	Os11g0282700
1798	Os10g0495500
1799	Os12g0254700
1800	Os09g0314300
1801	Os03g0368000
1802	Os12g0209700
1803	Os03g0121300
1804	Os03g0202300
1805	Os11g0141100
1806	Os05g0473000
1807	Os11g0143300
1808	Os04g0394766
1809	Os07g0213800
1810	Os06g0618100
1811	Os04g0559800
1812	Os04g0636000
1813	Os06g0618150
1814	Os03g0140500
1815	Os03g0811400
1816	Os12g0240000
1817	Os07g0659400
1818	Os05g0149500
1819	Os05g0286100
1820	Os01g0189100
1821	Os04g0451200
1822	Os03g0619875
1823	Os11g0124900
1824	Os03g0338000
1825	Os02g0141100
1826	Os04g0635900
1827	Os03g0746500
1828	Os04g0390800
1829	Os02g0617400
1830	Os05g0365700
1831	Os07g0191650
1832	Os07g0596000
1833	Os02g0152400
1834	Os07g0492966
1835	Os02g0780800
1836	Os01g0607100
1837	Os11g0256900
1838	Os07g0421200
1839	Os05g0155400
1840	Os09g0509500
1841	Os01g0816600
1842	Os02g0772100
1843	Os05g0577200
1844	Os01g0279000
1845	Os10g0411750
1846	Os01g0150950
1847	Os09g0439800
1848	Os01g0738600
1849	Os01g0958500
1850	Os01g0915350
1851	Os09g0347900
1852	Os01g0606200
1853	Os01g0952500
1854	Os06g0266800
1855	Os09g0327600
1856	Os01g0284500
1857	Os04g0115400
1858	Os03g0290900
1859	Os07g0688800
1860	Os12g0538600
1861	Os07g0227700
1862	Os09g0286600
1863	Os03g0192500
1864	Os01g0578000
1865	Os02g0101800
1866	Os09g0542100
1867	Os12g0609800
1868	Os03g0241100
1869	Os11g0623800
1870	Os01g0623200
1871	Os01g0311600
1872	Os08g0109500
1873	Os07g0682000
1874	Os01g0716200
1875	Os11g0133001
1876	Os07g0102400
1877	Os02g0778300
1878	Os01g0968700
1879	Os02g0631500
1880	Os03g0757100
1881	Os12g0603300
1882	Os08g0417100
1883	Os02g0551400
1884	Os12g0272800
1885	Os06g0154900
1886	Os06g0308200
1887	Os03g0761700
1888	Os02g0829850
1889	Os02g0605600
1890	Os08g0157100
1891	Os12g0283100
1892	Os03g0728800
1893	Os02g0671300
1894	Os03g0861300
1895	Os03g0215800
1896	Os03g0738900
1897	Os03g0111700
1898	Os05g0439000
1899	Os06g0253600
1900	Os04g0509000
1901	Os02g0190500
1902	Os01g0956700
1903	Os02g0795800
1904	Os04g0507700
1905	Os01g0169400
1906	Os06g0693600
1907	Os01g0756700
1908	Os10g0141900
1909	Os07g0147500
1910	Os02g0532800
1911	Os03g0169000
1912	Os11g0676100
1913	Os01g0291500
1914	Os06g0568000
1915	Os06g0571800
1916	Os03g0188400
1917	Os04g0125700
1918	Os03g0128200
1919	Os04g0630600
1920	Os09g0573200
1921	Os07g0148600
1922	Os02g0555600
1923	Os10g0199500
1924	Os01g0290600
1925	Os11g0676500
1926	Os04g0461700
1927	Os02g0557800
1928	Os02g0177800
1929	Os03g0252900
1930	Os08g0355400
1931	Os11g0669100
1932	Os09g0562700
1933	Os03g0786900
1934	Os11g0428800
1935	Os06g0701700
