# Supplementary material for: Overlapping roles of spliceosomal components SF3B1 and PHF5A in rice splicing regulation
Source: Commun Biol. 2021 May 5;4:529. doi: 10.1038/s42003-021-02051-y (PMC8100303; doi:10.1038/s42003-021-02051-y)
Supplement: Supplementary file 7 — Supplementary Data 4 [file 42003_2021_2051_MOESM7_ESM.xlsx]

## Sheet: DAS events_PHF5A experiment
ID	GeneID	IncFormLen	SkipFormLen	PValue	FDR	IncLevel1	IncLevel2	IncLevelDifference	AS_type	Event_id	comp	Locus_infor	RAPDBid	MSUid	RAPDB_symbol	RAPDB_genename	RAPDB_function_description	MSU_function_description
10497	G63398	517	119	2.10942e-15	7.34712e-12	1.0,1.0	0.2,0.056	0.872	A3S	G63398_19883488-19883989	OGRC.vs.OGRX	chr09:19882648-19888124(-)	Os09g0511600	LOC_Os09g33680	NULL	NULL	Glycoside hydrolase, family 1 protein.	Os9bglu31 - beta-glucosidase, dhurrinase, similar to G. max hydroxyisourate hydrolase, expressed
13386	G25177	2207	119	2.6704e-08	1.03344e-05	1.0,1.0	0.139,0.145	0.858	A3S	G25177_34040729-34042881	OGRC.vs.OGRX	chr03:34039023-34045065(+)	NULL	LOC_Os03g59774	NULL	NULL	NULL	expressed protein
7869	G14899	749	119	5.79496e-09	3.36397e-06	1.0,1.0	0.074,0.298	0.814	A3S	G14899_23879057-23880108	OGRC.vs.OGRX	chr02:23876491-23881802(-)	Os02g0608500	LOC_Os02g39560	NULL	NULL	Similar to Ankyrin-kinase.	non-receptor tyrosine kinase spore lysis A, putative, expressed
9208	G10133	812	119	2.98722e-06	0.000504154	1.0,1.0	0.227,0.18	0.796	A3S	G10133_1962027-1963304	OGRC.vs.OGRX	chr02:1955268-1965696(+)	Os02g0136933//Os02g0137000	LOC_Os02g04440	NULL//NULL	NULL//NULL	Hypothetical conserved gene.//WD40 repeat-like domain containing protein.	transducin family protein, putative, expressed
9555	G24115	1120	119	1.42127e-08	6.60038e-06	1.0,1.0	0.443,0.188	0.684	A3S	G24115_29142498-29143571	OGRC.vs.OGRX	chr03:29137663-29145552(-)	Os03g0719300	LOC_Os03g51000	NULL	NULL	Similar to Dihydroxyacetone kinase-like protein.	3,4-dihydroxy-2-butanone kinase, putative, expressed
297	G5768	275	119	3.05715e-07	8.03628e-05	0.826,0.789	0.287,0.178	0.575	A3S	G5768_26918747-26919595	OGRC.vs.OGRX	chr01:26913460-26919595(+)	Os01g0660550//Os01g0660600	LOC_Os01g47110	NULL//NULL	NULL//NULL	Conserved hypothetical protein.//NULL	expressed protein
1299	G62507	2428	119	1.8935e-10	1.64877e-07	0.943,0.875	0.306,0.436	0.538	A3S	G62507_16052041-16054468	OGRC.vs.OGRX	chr09:16049138-16059301(+)	Os09g0436400	LOC_Os09g26550	NULL	NULL	PDZ/DHR/GLGF domain containing protein.	protease Do-like 14, putative, expressed
10016	G79993	244	119	1.61011e-06	0.000303136	1.0,1.0	0.422,0.523	0.527	A3S	G79993_21457581-21457784	OGRC.vs.OGRX	chr12:21456301-21459958(+)	Os12g0538500	LOC_Os12g35320	NULL	NULL	Similar to PGPD14 protein.	RING finger and CHY zinc finger domain-containing protein 1, putative, expressed
5115	G41434	505	119	2.299e-08	9.70598e-06	0.816,0.93	0.294,0.455	0.498	A3S	G41434_5465056-5465520	OGRC.vs.OGRX	chr06:5461001-5471943(-)	Os06g0207700	LOC_Os06g10580	CNGC11	CYCLIC NUCLEOTIDE GATED CHANNEL 11	Similar to predicted protein.	cyclic nucleotide-gated ion channel, putative, expressed
5862	G67748	1655	119	5.72222e-06	0.000848106	0.865,0.901	0.329,0.442	0.497	A3S	G67748_16163563-16165441	OGRC.vs.OGRX	chr10:16160460-16167986(-)	Os10g0446800	LOC_Os10g30970	NULL	NULL	Conserved hypothetical protein.	expressed protein
6380	G41146	996	119	5.18601e-11	5.16082e-08	0.694,0.762	0.186,0.309	0.48	A3S	G41146_4178620-4179597	OGRC.vs.OGRX	chr06:4167229-4183944(-)	Os06g0183800	LOC_Os06g08480	NULL	NULL	Similar to Chromatin-remodeling factor CHD3.	CHD3-type chromatin-remodeling factor PICKLE, putative, expressed
13308	G51609	1117	119	9.88098e-15	2.20966e-11	0.94,1.0	0.486,0.548	0.453	A3S	G51609_22963817-22964902	OGRC.vs.OGRX	chr07:22955723-22972671(-)	Os07g0570300	LOC_Os07g38270	NULL	NULL	Peptidase M16, core domain containing protein.	insulin-degrading enzyme, putative, expressed
9481	G54937	122	119	2.75684e-06	0.000474176	0.328,0.565	0.0,0.0	0.447	A3S	G54937_8168303-8168432	OGRC.vs.OGRX	chr08:8164615-8168702(-)	Os08g0234400	LOC_Os08g13710	NULL	NULL	Hypothetical gene.	expressed protein
9556	G24115	2604	119	1.90038e-08	8.27377e-06	1.0,1.0	0.657,0.45	0.447	A3S	G24115_29142498-29145055	OGRC.vs.OGRX	chr03:29137663-29145552(-)	Os03g0719300	LOC_Os03g51000	NULL	NULL	Similar to Dihydroxyacetone kinase-like protein.	3,4-dihydroxy-2-butanone kinase, putative, expressed
12528	G25791	602	119	4.81243e-09	3.04758e-06	0.889,0.883	0.431,0.487	0.427	A3S	G25791_36343333-36345020	OGRC.vs.OGRX	chr03:36340083-36358609(+)	Os03g0860900	LOC_Os03g64300	NULL	NULL	WD40 repeat-like domain containing protein.	THION30 - Plant thionin family protein precursor, expressed
8746	G41400	562	119	1.11022e-14	2.20966e-11	1.0,0.979	0.53,0.61	0.419	A3S	G41400_5423331-5423906	OGRC.vs.OGRX	chr06:5420841-5427383(+)	Os06g0207000	LOC_Os06g10520	NULL	NULL	Fumble domain containing protein.	pantothenate kinase, putative, expressed
2918	G33573	298	119	2.59327e-09	1.80647e-06	0.774,0.808	0.444,0.402	0.368	A3S	G33573_418544-419540	OGRC.vs.OGRX	chr05:411095-419540(+)	Os05g0107300	LOC_Os05g01690	NULL	NULL	Conserved hypothetical protein.	expressed protein
6115	G44606	887	119	7.83399e-08	2.4254e-05	0.902,0.923	0.57,0.542	0.357	A3S	G44606_20822892-20823752	OGRC.vs.OGRX	chr06:20821075-20825193(-)	Os06g0549700	LOC_Os06g35670	NULL	NULL	Conserved hypothetical protein.	expressed protein
11913	G38644	1140	119	2.3437e-11	2.72104e-08	1.0,0.968	0.591,0.674	0.351	A3S	G38644_24085028-24086116	OGRC.vs.OGRX	chr05:24081100-24087010(+)	Os05g0490200	LOC_Os05g41120	NULL	NULL	Similar to cDNA clone:J033072O04, full insert sequence.	endoplasmic reticulum-Golgi intermediate compartment protein 3, putative, expressed
13723	G21271	2453	119	2.89787e-08	1.09117e-05	0.612,0.438	0.203,0.205	0.321	A3S	G21271_16287692-16290482	OGRC.vs.OGRX	chr03:16282710-16290482(+)	Os03g0401100	LOC_Os03g28300	NULL	NULL	Similar to Protein kinase domain containing protein, expressed.	protein kinase domain containing protein, expressed
3714	G73305	334	119	4.6661e-08	1.58015e-05	0.88,0.917	0.626,0.532	0.32	A3S	G73305_18786274-18786530	OGRC.vs.OGRX	chr11:18774554-18789306(+)	Os11g0520500//Os11g0520900	LOC_Os11g31950	NULL//NULL	NULL//NULL	Conserved hypothetical protein.//NULL	expressed protein
4055	G32240	593	119	1.74723e-08	7.85238e-06	1.0,0.961	0.763,0.6	0.299	A3S	G32240_30312079-30312756	OGRC.vs.OGRX	chr04:30311458-30316303(-)	Os04g0600800	LOC_Os04g51180	COLD1	CHILLING TOLERANCE DIVERGENCE 1	Regulator of G-protein signaling, Chilling tolerance	GPR89A, putative, expressed
6055	G13213	535	119	1.4423e-07	4.27534e-05	1.0,1.0	0.674,0.727	0.299	A3S	G13213_16114696-16115811	OGRC.vs.OGRX	chr02:16114697-16120448(-)	Os02g0473200	LOC_Os02g27360	NULL	NULL	Hypothetical conserved gene.	aspartic proteinase-like protein 2 precursor, putative, expressed
1794	G50921	243	119	6.3855e-08	2.02188e-05	0.726,0.788	0.527,0.405	0.291	A3S	G50921_19503713-19503982	OGRC.vs.OGRX	chr07:19500833-19507009(+)	Os07g0511000	LOC_Os07g32670	NULL	NULL	Conserved hypothetical protein.	expressed protein
3042	G6149	467	119	2.38784e-06	0.000421106	0.945,1.0	0.713,0.658	0.287	A3S	G6149_28732642-28733170	OGRC.vs.OGRX	chr01:28728977-28735072(+)	Os01g0694900	LOC_Os01g50010	NULL	NULL	Epsin-like, N-terminal domain containing protein.	clathrin assembly protein, putative, expressed
3700	G38090	680	119	6.32629e-06	0.000927767	0.962,1.0	0.653,0.77	0.269	A3S	G38090_21693975-21694802	OGRC.vs.OGRX	chr05:21692487-21697824(-)	Os05g0443300	LOC_Os05g37120	NULL	NULL	Similar to predicted protein.	sec23/Sec24 zinc finger family protein, expressed
47	G66955	6073	119	3.25659e-06	0.000537236	0.542,0.487	0.194,0.328	0.253	A3S	G66955_12837324-12843742	OGRC.vs.OGRX	chr10:12834324-12843742(+)	Os10g0388500	LOC_Os10g24940	NULL	NULL	Conserved hypothetical protein.	expressed protein
9183	G883	728	119	1.16557e-06	0.000242369	0.939,0.969	0.721,0.681	0.253	A3S	G883_3340210-3340948	OGRC.vs.OGRX	chr01:3336250-3343398(+)	Os01g0164700	LOC_Os01g07100	NULL	NULL	Uncharacterised protein family UPF0363 domain containing protein.	expressed protein
6634	G79240	906	119	3.68685e-07	9.33913e-05	1.0,0.941	0.592,0.847	0.251	A3S	G79240_16707946-16708906	OGRC.vs.OGRX	chr12:16705556-16712920(-)	Os12g0468550//Os12g0468600	LOC_Os12g28270	NULL//NULL	NULL//NULL	Hypothetical protein.//Amidohydrolase 1 domain containing protein.	amidohydrolase, putative, expressed
12597	G49938	858	119	1.58722e-10	1.47421e-07	0.935,0.961	0.753,0.654	0.244	A3S	G49938_14730332-14731577	OGRC.vs.OGRX	chr07:14723109-14731577(+)	Os07g0438500//Os07g0438550	LOC_Os07g25680	NULL//NULL	NULL//NULL	Octicosapeptide/Phox/Bem1p domain containing protein.//Similar to salt-inducible protein kinase.	protein kinase domain containing protein, expressed
5800	G34374	648	119	1.21282e-11	1.53609e-08	0.988,1.0	0.742,0.771	0.238	A3S	G34374_4119550-4120147	OGRC.vs.OGRX	chr05:4117728-4121359(-)	Os05g0168700	LOC_Os05g07670	NULL	NULL	Protein of unknown function DUF250 domain containing protein.	solute carrier family 35 member E3, putative, expressed
6342	G11799	670	119	1.129e-08	5.61756e-06	0.979,0.979	0.677,0.823	0.229	A3S	G11799_9929286-9930028	OGRC.vs.OGRX	chr02:9928745-9937418(-)	Os02g0273000	LOC_Os02g17320	NULL	NULL	Similar to Uridine kinase-like protein.	uridine/cytidine kinase-like 1, putative, expressed
4049	G28271	1157	119	1.34673e-06	0.000264263	0.783,0.855	0.565,0.62	0.226	A3S	G28271_11284824-11285949	OGRC.vs.OGRX	chr04:11272494-11286378(+)	Os04g0270100	LOC_Os04g20220	NULL	NULL	Similar to G1 to S phase transition protein 1 homolog (GTP-binding protein GST1- HS).	elongation factor Tu, putative, expressed
9550	G24115	379	119	3.90028e-08	1.3933e-05	0.458,0.548	0.312,0.244	0.225	A3S	G24115_29140337-29140728	OGRC.vs.OGRX	chr03:29137663-29145552(-)	Os03g0719300	LOC_Os03g51000	NULL	NULL	Similar to Dihydroxyacetone kinase-like protein.	3,4-dihydroxy-2-butanone kinase, putative, expressed
5481	G10141	620	119	2.32211e-06	0.000420151	1.0,1.0	0.797,0.776	0.214	A3S	G10141_2234263-2234887	OGRC.vs.OGRX	chr02:2230198-2239754(-)	Os02g0141300	LOC_Os02g04840	CAP1	COLLAPSED ABNORMAL POLLEN1	Arabinokinase-Like Protein, Pollen development	GHMP kinases ATP-binding protein, putative, expressed
10102	G10117	1011	119	9.07466e-07	0.00020068	0.027,0.026	0.32,0.172	-0.22	A3S	G10117_2115690-2116749	OGRC.vs.OGRX	chr02:2110543-2120419(-)	Os02g0139500	LOC_Os02g04690	NULL	NULL	Similar to Cycloartenol synthase.	cycloartenol synthase, putative, expressed
13581	G6748	539	119	6.36104e-09	3.54488e-06	0.124,0.106	0.441,0.3	-0.256	A3S	G6748_30976155-30976960	OGRC.vs.OGRX	chr01:30975765-30984496(+)	Os01g0741900	LOC_Os01g53880	IAA6	NULL	Auxin-responsive protein, Drought tolerance, Control of tiller outgrowth	OsIAA6 - Auxin-responsive Aux/IAA gene family member, expressed
4663	G48094	126	119	1.41883e-09	1.09817e-06	0.482,0.463	0.811,0.701	-0.283	A3S	G48094_5697870-5698153	OGRC.vs.OGRX	chr07:5690682-5699991(-)	Os07g0205700	LOC_Os07g10540	NULL	NULL	Similar to Xaa-Pro dipeptidase (EC 3.4.-.-).	peptidase, M24 family protein, putative, expressed
4363	G65579	172	119	2.03604e-06	0.000373238	0.822,0.555	1.0,1.0	-0.311	A3S	G65579_6597052-6598636	OGRC.vs.OGRX	chr10:6597053-6599560(-)	Os10g0195250	LOC_Os10g11889	NULL	NULL	Conserved hypothetical protein.	expressed protein
4362	G65579	158	119	1.31395e-06	0.000261514	0.779,0.575	1.0,1.0	-0.323	A3S	G65579_6597052-6598622	OGRC.vs.OGRX	chr10:6597053-6599560(-)	Os10g0195250	LOC_Os10g11889	NULL	NULL	Conserved hypothetical protein.	expressed protein
10364	G4879	696	119	1.18139e-12	1.82879e-09	0.468,0.516	0.832,0.798	-0.323	A3S	G4879_22905713-22906550	OGRC.vs.OGRX	chr01:22905402-22908129(+)	Os01g0588100	LOC_Os01g40560	NULL	NULL	Similar to Hypersensitive-induced response protein.	hypersensitive-induced response protein, putative, expressed
4364	G65579	154	119	8.88178e-15	2.20966e-11	0.054,0.043	0.481,0.351	-0.367	A3S	G65579_6597052-6598622	OGRC.vs.OGRX	chr10:6597053-6599560(-)	Os10g0195250	LOC_Os10g11889	NULL	NULL	Conserved hypothetical protein.	expressed protein
7956	G51544	122	119	5.12004e-06	0.000767014	0.661,0.532	1.0,1.0	-0.403	A3S	G51544_22730617-22730843	OGRC.vs.OGRX	chr07:22722647-22732641(-)	Os07g0566200	LOC_Os07g37890	NULL	NULL	Similar to catalytic/ protein phosphatase type 2C.	protein phosphatase 2C, putative, expressed
4365	G65579	168	119	0	0	0.083,0.039	0.531,0.418	-0.414	A3S	G65579_6597052-6598636	OGRC.vs.OGRX	chr10:6597053-6599560(-)	Os10g0195250	LOC_Os10g11889	NULL	NULL	Conserved hypothetical protein.	expressed protein
13403	G4177	166	119	2.56144e-06	0.000446075	0.117,0.13	0.642,0.473	-0.434	A3S	G4177_19356204-19356915	OGRC.vs.OGRX	chr01:19350949-19359618(+)	Os01g0533900	LOC_Os01g34970	NULL	NULL	Similar to MDR-like ABC transporter.	MDR-like ABC transporter, putative, expressed
4646	G40544	7623	119	1.46533e-06	0.000279656	0.68,0.387	1.0,1.0	-0.466	A3S	G40544_1880904-1888528	OGRC.vs.OGRX	chr06:1880536-1891125(+)	Os06g0135000	LOC_Os06g04399	NULL	NULL	Similar to Hypersensitive-induced reaction protein 4.	hypersensitive-induced reaction protein 4, putative, expressed
4086	G65651	191	119	3.0035e-06	0.000504154	0.438,0.509	1.0,1.0	-0.526	A3S	G65651_6951430-6951589	OGRC.vs.OGRX	chr10:6946838-6953361(+)	Os10g0199500	LOC_Os10g12500	NULL	NULL	Hypothetical conserved gene.	integral membrane protein DUF6 containing protein, expressed
189	G19314	123	119	5.98999e-07	0.000144956	0.42,0.492	1.0,1.0	-0.544	A3S	G19314_6950464-6951387	OGRC.vs.OGRX	chr03:6948411-6957390(-)	Os03g0231650//Os03g0231700	LOC_Os03g12900	NULL//NULL	NULL//NULL	Hypothetical protein.//Similar to Squalene monooxygenase 2 (EC 1.14.99.7).	squalene monooxygenase, putative, expressed
154	G71878	592	119	2.01458e-07	5.64003e-05	0.52,0.349	1.0,1.0	-0.566	A3S	G71878_11876515-11877048	OGRC.vs.OGRX	chr11:11871063-11878691(-)	Os11g0310100	LOC_Os11g20490	NULL	NULL	Hypothetical conserved gene.	expressed protein
5520	G15689	170	119	1.6711e-06	0.000310423	0.0,0.737	1.0,1.0	-0.631	A3S	G15689_27550533-27550652	OGRC.vs.OGRX	chr02:27548399-27551592(+)	Os02g0675800	LOC_Os02g45320	NULL	NULL	Cyclin-like F-box domain containing protein.	OsFBX58 - F-box domain containing protein, expressed
6846	G4385	265	119	3.34762e-06	0.000542314	0.31,0.375	1.0,1.0	-0.657	A3S	G4385_20305653-20305948	OGRC.vs.OGRX	chr01:20304819-20310385(-)	NULL	LOC_Os01g36590	NULL	NULL	NULL	nodulin, putative, expressed
5435	G10759	802	119	8.60919e-10	7.05548e-07	0.129,0.426	1.0,1.0	-0.723	A3S	G10759_4953369-4955006	OGRC.vs.OGRX	chr02:4953370-4959662(-)	NULL	LOC_Os02g09640	NULL	NULL	NULL	expressed protein
7999	G5622	2799	119	5.28806e-08	1.71333e-05	0.298,0.251	1.0,1.0	-0.726	A3S	G5622_26232134-26234963	OGRC.vs.OGRX	chr01:26230692-26238269(+)	Os01g0650000	LOC_Os01g46130	NULL	NULL	Lipase, GDSL domain containing protein.	expressed protein
6327	G30265	161	119	1.00454e-11	1.39953e-08	0.0,0.27	1.0,1.0	-0.865	A3S	G30265_22165615-22165887	OGRC.vs.OGRX	chr04:22161565-22166392(-)	Os04g0444400	LOC_Os04g36680	MLO_	POWDERY-MILDEW-RESISTANCE GENE O_	Similar to barley mlo defense gene homolog3.	MLO domain containing protein, putative, expressed
10920	G3906	1565	119	5.89178e-07	0.000104074	1.0,1.0	0.071,0.132	0.898	A5S	G3906_18109336-18110881	OGRC.vs.OGRX	chr01:18101267-18111530(-)	Os01g0513200	LOC_Os01g32980	NULL	NULL	Hypothetical conserved gene.	mitochondrial carrier protein, putative, expressed
11789	G9795	1293	119	5.18402e-10	5.11274e-07	1.0,1.0	0.356,0.19	0.727	A5S	G9795_1054492-1055789	OGRC.vs.OGRX	chr02:1050786-1056830(-)	Os02g0120100	LOC_Os02g02780	NULL	NULL	Similar to ATP binding protein.	protein kinase family protein, putative, expressed
9204	G19590	731	119	5.50797e-09	3.62149e-06	1.0,1.0	0.14,0.419	0.721	A5S	G19590_8501363-8502220	OGRC.vs.OGRX	chr03:8501364-8505676(+)	Os03g0261500	LOC_Os03g15480	NULL	NULL	Similar to dnaJ subfamily C member 8.	heat shock protein DnaJ, putative, expressed
2396	G34164	693	119	1.041e-07	3.08006e-05	1.0,1.0	0.256,0.375	0.684	A5S	G34164_2908707-2909345	OGRC.vs.OGRX	chr05:2905173-2913780(-)	Os05g0150600	LOC_Os05g05810	NULL	NULL	DNA helicase, ATP-dependent, RecQ type domain containing protein.	DEAD-box ATP-dependent RNA helicase, putative, expressed
5677	G42647	918	119	3.40163e-07	6.7251e-05	1.0,1.0	0.257,0.466	0.638	A5S	G42647_11267609-11268574	OGRC.vs.OGRX	chr06:11264506-11282119(+)	Os06g0301300	LOC_Os06g19730	NULL	NULL	Similar to predicted protein.	HEAT repeat family protein, putative, expressed
2754	G41726	282	119	3.09974e-13	9.17136e-10	0.889,0.878	0.214,0.291	0.631	A5S	G41726_6929868-6930114	OGRC.vs.OGRX	chr06:6928341-6932490(-)	Os06g0233400	LOC_Os06g12690	NULL	NULL	Defective in cullin neddylation domain containing protein.	DCN1-like protein 2, putative, expressed
11920	G6822	681	119	1.72175e-07	4.42977e-05	1.0,1.0	0.55,0.344	0.553	A5S	G6822_31208042-31208805	OGRC.vs.OGRX	chr01:31203443-31211288(+)	Os01g0746200	LOC_Os01g54240	NULL	NULL	Similar to Nucleoporin.	nucleoporin, putative, expressed
11443	G2052	486	119	8.17459e-06	0.000841272	0.761,1.0	0.407,0.255	0.55	A5S	G2052_8894655-8895097	OGRC.vs.OGRX	chr01:8892579-8900134(+)	Os01g0262700	LOC_Os01g15790	NULL	NULL	Hypothetical conserved gene.	expressed protein
5341	G13213	585	119	1.1792e-07	3.38928e-05	1.0,1.0	0.39,0.522	0.544	A5S	G13213_16115735-16116292	OGRC.vs.OGRX	chr02:16114697-16120448(-)	Os02g0473200	LOC_Os02g27360	NULL	NULL	Hypothetical conserved gene.	aspartic proteinase-like protein 2 precursor, putative, expressed
12047	G80863	758	119	9.0645e-06	0.000909139	1.0,1.0	0.355,0.619	0.513	A5S	G80863_25791791-25792511	OGRC.vs.OGRX	chr12:25790709-25799818(+)	Os12g0610500	LOC_Os12g41670	NULL	NULL	SAM (and some other nucleotide) binding motif domain containing protein.	expressed protein
5621	G41146	817	119	3.85074e-11	5.06373e-08	0.741,0.788	0.192,0.336	0.5	A5S	G41146_4179546-4180352	OGRC.vs.OGRX	chr06:4167229-4183944(-)	Os06g0183800	LOC_Os06g08480	NULL	NULL	Similar to Chromatin-remodeling factor CHD3.	CHD3-type chromatin-remodeling factor PICKLE, putative, expressed
4509	G41434	588	119	1.99851e-07	4.79987e-05	0.827,0.941	0.263,0.512	0.496	A5S	G41434_5465374-5466089	OGRC.vs.OGRX	chr06:5461001-5471943(-)	Os06g0207700	LOC_Os06g10580	CNGC11	CYCLIC NUCLEOTIDE GATED CHANNEL 11	Similar to predicted protein.	cyclic nucleotide-gated ion channel, putative, expressed
7103	G69952	439	119	4.5961e-12	7.77069e-09	0.611,0.468	0.029,0.062	0.494	A5S	G69952_2415502-2416551	OGRC.vs.OGRX	chr11:2413596-2417533(-)	Os11g0151500	LOC_Os11g05390	ENA1	EFFLUX TRANSPORTER OF NICOTIANAMINE 1	Major facilitator superfamily protein.	transporter, major facilitator family, putative, expressed
104	G24254	635	119	2.3224e-06	0.000317868	0.663,0.543	0.176,0.111	0.46	A5S	G24254_30295506-30296169	OGRC.vs.OGRX	chr03:30293091-30298281(+)	Os03g0738200//Os03g0738300	LOC_Os03g52830	NULL//NULL	NULL//NULL	Hypothetical conserved gene.//Hypothetical protein.	FATC domain containing protein, expressed
10078	G17070	751	119	3.21245e-07	6.59393e-05	1.0,1.0	0.559,0.521	0.46	A5S	G17070_33515001-33515848	OGRC.vs.OGRX	chr02:33511971-33517881(-)	Os02g0788800	LOC_Os02g54730	NULL	NULL	Similar to amino acid transporter family protein.	transmembrane amino acid transporter protein, putative, expressed
5398	G44606	771	119	5.16021e-10	5.11274e-07	0.912,0.932	0.501,0.494	0.425	A5S	G44606_20823310-20824103	OGRC.vs.OGRX	chr06:20821075-20825193(-)	Os06g0549700	LOC_Os06g35670	NULL	NULL	Conserved hypothetical protein.	expressed protein
12004	G57308	3176	119	4.83745e-06	0.000566844	0.911,1.0	0.515,0.548	0.424	A5S	G57308_19694629-19697796	OGRC.vs.OGRX	chr08:19693446-19698602(+)	Os08g0411500	LOC_Os08g31769	NULL	NULL	Conserved hypothetical protein.	expressed protein
2853	G76320	972	119	4.31145e-06	0.000521677	0.693,0.776	0.416,0.214	0.419	A5S	G76320_3236994-3237943	OGRC.vs.OGRX	chr12:3235604-3243741(-)	Os12g0163800	LOC_Os12g06670	NULL	NULL	Similar to ATP binding protein.	protein kinase family protein, putative, expressed
5678	G42647	1662	119	2.04208e-07	4.79987e-05	1.0,1.0	0.501,0.763	0.368	A5S	G42647_11273985-11275674	OGRC.vs.OGRX	chr06:11264506-11282119(+)	Os06g0301300	LOC_Os06g19730	NULL	NULL	Similar to predicted protein.	HEAT repeat family protein, putative, expressed
756	G886	230	119	1.77478e-06	0.000265879	0.527,0.519	0.177,0.171	0.349	A5S	G886_3431608-3431961	OGRC.vs.OGRX	chr01:3431609-3433402(+)	Os01g0167100	NULL	NULL	NULL	Hypothetical conserved gene.	NULL
1210	G44143	1809	119	1.78373e-09	1.40737e-06	0.854,0.855	0.536,0.477	0.348	A5S	G44143_18160216-18161987	OGRC.vs.OGRX	chr06:18158159-18165296(-)	Os06g0509100	LOC_Os06g31220	NULL	NULL	Similar to Mitogen-activated protein kinase 17.	mitogen-activated protein kinase 17, putative, expressed
5399	G44606	421	119	8.01485e-09	4.74279e-06	0.934,0.948	0.656,0.58	0.323	A5S	G44606_20823660-20824103	OGRC.vs.OGRX	chr06:20821075-20825193(-)	Os06g0549700	LOC_Os06g35670	NULL	NULL	Conserved hypothetical protein.	expressed protein
5579	G11799	519	119	1.20279e-07	3.38928e-05	0.966,0.962	0.557,0.741	0.315	A5S	G11799_9929945-9930418	OGRC.vs.OGRX	chr02:9928745-9937418(-)	Os02g0273000	LOC_Os02g17320	NULL	NULL	Similar to Uridine kinase-like protein.	uridine/cytidine kinase-like 1, putative, expressed
78	G38077	932	119	9.24181e-08	2.87834e-05	0.611,0.584	0.236,0.336	0.311	A5S	G38077_21418692-21419587	OGRC.vs.OGRX	chr05:21415020-21420739(-)	Os05g0437300	LOC_Os05g36120	NULL	NULL	Nucleotide-binding, alpha-beta plait domain containing protein.	polypyrimidine tract-binding protein, putative, expressed
11790	G9795	1293	119	4.69335e-09	3.2674e-06	1.0,1.0	0.779,0.614	0.303	A5S	G9795_1054492-1055789	OGRC.vs.OGRX	chr02:1050786-1056830(-)	Os02g0120100	LOC_Os02g02780	NULL	NULL	Similar to ATP binding protein.	protein kinase family protein, putative, expressed
6681	G69132	646	119	1.4194e-06	0.000218164	0.765,0.764	0.483,0.453	0.296	A5S	G69132_22392293-22392892	OGRC.vs.OGRX	chr10:22388699-22395878(+)	Os10g0565600	LOC_Os10g41590	NULL	NULL	E3 ligases of H2Bub1, Transcriptional regulation of anther development	zinc finger, C3HC4 type domain containing protein, expressed
105	G24254	780	119	7.17012e-06	0.000750959	0.935,0.892	0.708,0.536	0.291	A5S	G24254_30295506-30296314	OGRC.vs.OGRX	chr03:30293091-30298281(+)	Os03g0738200//Os03g0738300	LOC_Os03g52830	NULL//NULL	NULL//NULL	Hypothetical conserved gene.//Hypothetical protein.	FATC domain containing protein, expressed
2572	G33573	265	119	3.33462e-08	1.27307e-05	0.854,0.866	0.619,0.521	0.29	A5S	G33573_417922-418595	OGRC.vs.OGRX	chr05:411095-419540(+)	Os05g0107300	LOC_Os05g01690	NULL	NULL	Conserved hypothetical protein.	expressed protein
3911	G4340	944	119	3.77955e-06	0.000475861	0.581,0.624	0.304,0.322	0.29	A5S	G4340_20041629-20043633	OGRC.vs.OGRX	chr01:20041617-20044750(+)	Os01g0543000	LOC_Os01g36229	NULL	NULL	Hypothetical gene.	expressed protein
5340	G13213	781	119	2.57067e-07	5.53162e-05	1.0,1.0	0.687,0.742	0.285	A5S	G13213_16115539-16116292	OGRC.vs.OGRX	chr02:16114697-16120448(-)	Os02g0473200	LOC_Os02g27360	NULL	NULL	Hypothetical conserved gene.	aspartic proteinase-like protein 2 precursor, putative, expressed
11192	G34991	553	119	2.81034e-06	0.000365498	0.97,1.0	0.838,0.568	0.282	A5S	G34991_6682205-6682837	OGRC.vs.OGRX	chr05:6678208-6693150(+)	Os05g0207900	LOC_Os05g11770	NULL	NULL	Hypothetical conserved gene.	ulp1 protease family protein, putative, expressed
1093	G9854	1202	119	7.67897e-07	0.000123341	0.942,1.0	0.698,0.699	0.273	A5S	G9854_1208494-1209751	OGRC.vs.OGRX	chr02:1207635-1211226(+)	Os02g0123100	LOC_Os02g03060	NULL	NULL	Similar to Cyclin-dependent kinase A-2.	cyclin-dependent kinase A-2, putative, expressed
2852	G76320	1118	119	7.59494e-08	2.42935e-05	0.92,0.943	0.749,0.569	0.272	A5S	G76320_3236848-3237943	OGRC.vs.OGRX	chr12:3235604-3243741(-)	Os12g0163800	LOC_Os12g06670	NULL	NULL	Similar to ATP binding protein.	protein kinase family protein, putative, expressed
5222	G33156	341	119	2.33667e-06	0.000317868	0.652,0.705	0.401,0.414	0.271	A5S	G33156_34246338-34246676	OGRC.vs.OGRX	chr04:34244247-34248323(-)	Os04g0671300	LOC_Os04g57560	PAO5	POLYAMINE OXIDASE 5	Similar to Suppressor of presenilin 5 (P110b homolog).	amine oxidase, flavin-containing, domain containing protein, expressed
45	G66955	5479	119	1.98347e-06	0.000286273	0.561,0.505	0.201,0.337	0.264	A5S	G66955_12837091-12842601	OGRC.vs.OGRX	chr10:12834324-12843742(+)	Os10g0388500	LOC_Os10g24940	NULL	NULL	Conserved hypothetical protein.	expressed protein
9868	G1040	636	119	3.88971e-06	0.000479529	0.891,0.854	0.569,0.655	0.261	A5S	G1040_4054193-4054867	OGRC.vs.OGRX	chr01:4051856-4057694(-)	Os01g0178000	LOC_Os01g08270	NULL	NULL	Similar to Transaminase/ transferase, transferring nitrogenous groups.	aminotransferase, classes I and II, domain containing protein, expressed
5118	G34374	996	119	3.44912e-11	5.06373e-08	0.984,1.0	0.726,0.738	0.26	A5S	G34374_4119962-4121062	OGRC.vs.OGRX	chr05:4117728-4121359(-)	Os05g0168700	LOC_Os05g07670	NULL	NULL	Protein of unknown function DUF250 domain containing protein.	solute carrier family 35 member E3, putative, expressed
5740	G24746	685	119	1.3383e-07	3.59972e-05	0.817,0.867	0.538,0.636	0.255	A5S	G24746_32179260-32179955	OGRC.vs.OGRX	chr03:32175133-32182101(+)	Os03g0776000	LOC_Os03g56460	PGI1	PHOSPHOGLUCOISOMERASE 1	Glucose-6-phosphate isomerase, cytosolic A (EC 5.3.1.9) (GPI-A) (Phosphoglucose isomerase A) (PGI-A) (Phosphohexose isomerase A) (PHI- A).	glucose-6-phosphate isomerase, putative, expressed
8207	G15330	1598	119	6.12491e-06	0.000671188	1.0,1.0	0.802,0.689	0.254	A5S	G15330_25914060-25917027	OGRC.vs.OGRX	chr02:25912812-25917027(-)	Os02g0644500	LOC_Os02g43040	ATG13A	AUTOPHAGY ASSOCIATED GENE 13A	Autophagy-related protein 13 domain containing protein.	expressed protein
3614	G65322	823	119	5.60777e-07	0.000102104	0.563,0.516	0.264,0.31	0.252	A5S	G65322_4664398-4665161	OGRC.vs.OGRX	chr10:4662681-4667087(-)	Os10g0167600	LOC_Os10g08580	NULL	NULL	Cyclobutane pyrimidine dimer (CPD) photolyase, Ultraviolet-B (UVB) resistance	FAD binding domain of DNA photolyase domain containing protein, expressed
10080	G17070	709	119	1.80123e-10	2.13176e-07	0.837,0.918	0.662,0.592	0.25	A5S	G17070_33514411-33515848	OGRC.vs.OGRX	chr02:33511971-33517881(-)	Os02g0788800	LOC_Os02g54730	NULL	NULL	Similar to amino acid transporter family protein.	transmembrane amino acid transporter protein, putative, expressed
11237	G80966	936	119	0	0	0.271,0.344	0.063,0.073	0.239	A5S	G80966_26349385-26351289	OGRC.vs.OGRX	chr12:26346097-26351289(-)	Os12g0618600	LOC_Os12g42400	HAP2F	HAP2 SUBUNIT OF CCAAT-BOX BINDING COMPLEX	Similar to Transcriptional activator HAP2.	nuclear transcription factor Y subunit, putative, expressed
8288	G24115	1744	119	7.35858e-07	0.000120957	1.0,1.0	0.868,0.672	0.23	A5S	G24115_29143523-29145536	OGRC.vs.OGRX	chr03:29137663-29145552(-)	Os03g0719300	LOC_Os03g51000	NULL	NULL	Similar to Dihydroxyacetone kinase-like protein.	3,4-dihydroxy-2-butanone kinase, putative, expressed
3793	G8289	891	119	1.43617e-07	3.77713e-05	0.425,0.462	0.187,0.273	0.213	A5S	G8289_37581637-37582491	OGRC.vs.OGRX	chr01:37580452-37585228(+)	Os01g0867800	LOC_Os01g64770	NULL	NULL	Similar to RBP50.	polypyrimidine tract-binding protein, putative, expressed
7535	G12346	706	119	3.16587e-08	1.24893e-05	0.423,0.366	0.205,0.157	0.213	A5S	G12346_12646073-12646789	OGRC.vs.OGRX	chr02:12645460-12648014(+)	Os02g0318100	LOC_Os02g21300	NULL	NULL	Similar to Alternative oxidase.	transposon protein, putative, unclassified, expressed
2634	G56965	802	119	1.2532e-07	3.4492e-05	0.101,0.055	0.284,0.304	-0.216	A5S	G56965_17836079-17836992	OGRC.vs.OGRX	chr08:17821839-17838135(-)	Os08g0379000	LOC_Os08g29124	NULL	NULL	RNA-processing protein, HAT helix domain containing protein.	expressed protein
2038	G11313	332	119	2.58299e-08	1.06624e-05	0.704,0.705	0.904,0.94	-0.218	A5S	G11313_7148891-7150512	OGRC.vs.OGRX	chr02:7144545-7151643(+)	Os02g0227400	LOC_Os02g13400	NULL	NULL	Poly(A) polymerase, RNA-binding region domain containing protein.	expressed protein
11947	G81223	153	119	6.39278e-07	0.00010965	0.109,0.179	0.33,0.398	-0.22	A5S	G81223_27481303-27481734	OGRC.vs.OGRX	chr12:27477399-27486529(-)	Os12g0640800	LOC_Os12g44330	NULL	NULL	Similar to Serine/threonine-protein kinase PRP4 homolog (EC 2.7.1.37) (PRP4 pre- mRNA processing factor 4 homolog) (PRP4 kinase).	serine/threonine-protein kinase PRP4, putative, expressed
3347	G45762	679	119	2.42323e-08	1.06218e-05	0.256,0.257	0.511,0.531	-0.265	A5S	G45762_26424813-26426288	OGRC.vs.OGRX	chr06:26421349-26427831(-)	Os06g0646700	LOC_Os06g43870	NULL	NULL	Conserved hypothetical protein.	expressed protein
3867	G65579	601	119	6.42819e-14	2.53592e-10	0.148,0.139	0.388,0.504	-0.302	A5S	G65579_6598880-6599547	OGRC.vs.OGRX	chr10:6597053-6599560(-)	Os10g0195250	LOC_Os10g11889	NULL	NULL	Conserved hypothetical protein.	expressed protein
4165	G66327	155	119	6.87286e-08	2.25945e-05	0.261,0.125	0.594,0.564	-0.386	A5S	G66327_10170488-10170808	OGRC.vs.OGRX	chr10:10170489-10174474(+)	Os10g0343100	LOC_Os10g20240	NULL	NULL	Syntaxin 6, N-terminal domain containing protein.	syntaxin 6, N-terminal domain containing protein, expressed
3050	G67480	172	119	2.00244e-07	4.79987e-05	0.195,0.086	0.509,0.593	-0.41	A5S	G67480_15330609-15330798	OGRC.vs.OGRX	chr10:15330610-15336375(+)	Os10g0430600//Os10g0430700	LOC_Os10g29495//LOC_Os10g29502//LOC_Os10g29514	NULL//NULL	NULL//NULL	Aminotransferase, class-II, pyridoxal-phosphate binding site domain containing protein.//Conserved hypothetical protein.	speckle-type POZ protein, putative, expressed//expressed protein//expressed protein
5748	G46443	132	119	2.05637e-06	0.000293219	0.586,0.51	1.0,0.921	-0.412	A5S	G46443_29414895-29415016	OGRC.vs.OGRX	chr06:29413392-29419000(+)	Os06g0699700	LOC_Os06g48620	NULL	NULL	Similar to Aminodeoxychorismate synthase/glutamine amidotransferase.	4-amino-4-deoxychorismate synthase, putative, expressed
5749	G46443	152	119	2.23232e-06	0.000310818	0.583,0.506	1.0,0.916	-0.413	A5S	G46443_29414895-29415036	OGRC.vs.OGRX	chr06:29413392-29419000(+)	Os06g0699700	LOC_Os06g48620	NULL	NULL	Similar to Aminodeoxychorismate synthase/glutamine amidotransferase.	4-amino-4-deoxychorismate synthase, putative, expressed
2144	G55405	630	119	2.16373e-06	0.000304854	0.42,0.718	1.0,1.0	-0.431	A5S	G55405_9632618-9634391	OGRC.vs.OGRX	chr08:9628595-9634391(-)	Os08g0258200	LOC_Os08g15840	NULL	NULL	Ankyrin domain containing protein.	ankyrin repeat-rich protein, putative, expressed
8200	G26918	2908	119	3.26949e-06	0.000420592	0.675,0.376	1.0,1.0	-0.474	A5S	G26918_4274884-4277951	OGRC.vs.OGRX	chr04:4274885-4291254(+)	Os04g0162100	LOC_Os04g08034	NULL	NULL	Similar to EMF protein.	ZOS4-02 - C2H2 zinc finger protein, expressed
4977	G31057	126	119	2.65096e-06	0.000355159	0.415,0.612	1.0,1.0	-0.487	A5S	G31057_25318577-25320236	OGRC.vs.OGRX	chr04:25314271-25320584(-)	Os04g0506900	LOC_Os04g42770	NULL	NULL	Similar to OSIGBa0157A06.2 protein.	expressed protein
6741	G74048	499	119	6.4593e-06	0.000694962	0.531,0.488	1.0,1.0	-0.49	A5S	G74048_22418143-22418617	OGRC.vs.OGRX	chr11:22417982-22424230(+)	Os11g0590400	LOC_Os11g37850	NULL	NULL	Similar to NB-ARC domain containing protein.	stripe rust resistance protein Yr10, putative, expressed
1345	G60736	1200	119	4.65733e-06	0.000551195	0.452,0.538	1.0,1.0	-0.505	A5S	G60736_7117167-7118394	OGRC.vs.OGRX	chr09:7105780-7118394(-)	NULL	LOC_Os09g12420//LOC_Os09g12430	NULL	NULL	NULL	transposon protein, putative, unclassified, expressed//hypothetical protein
1342	G60736	1202	119	2.70083e-06	0.000355159	0.431,0.527	1.0,1.0	-0.521	A5S	G60736_7117165-7118394	OGRC.vs.OGRX	chr09:7105780-7118394(-)	NULL	LOC_Os09g12420//LOC_Os09g12430	NULL	NULL	NULL	transposon protein, putative, unclassified, expressed//hypothetical protein
1347	G60736	989	119	7.56045e-06	0.000784894	0.463,0.483	1.0,1.0	-0.527	A5S	G60736_7117378-7118394	OGRC.vs.OGRX	chr09:7105780-7118394(-)	NULL	LOC_Os09g12420//LOC_Os09g12430	NULL	NULL	NULL	transposon protein, putative, unclassified, expressed//hypothetical protein
4806	G10759	722	119	4.66359e-07	8.90218e-05	0.248,0.664	1.0,1.0	-0.544	A5S	G10759_4954903-4959662	OGRC.vs.OGRX	chr02:4953370-4959662(-)	NULL	LOC_Os02g09640	NULL	NULL	NULL	expressed protein
4660	G41193	781	119	6.3199e-07	0.00010965	0.379,0.448	1.0,1.0	-0.587	A5S	G41193_4255463-4256186	OGRC.vs.OGRX	chr06:4250728-4264520(+)	Os06g0184700//Os06g0184766	LOC_Os06g08560	MRP12//NULL	MULTIDRUG RESISTANCE-ASSOCIATED PROTEIN 12//NULL	Hypothetical conserved gene.//Hypothetical conserved gene.	multidrug resistance-associated protein 11, putative, expressed
4805	G10759	1098	119	4.17334e-08	1.54348e-05	0.233,0.565	1.0,1.0	-0.601	A5S	G10759_4954527-4959662	OGRC.vs.OGRX	chr02:4953370-4959662(-)	NULL	LOC_Os02g09640	NULL	NULL	NULL	expressed protein
5800	G24236	137	119	2.52612e-07	5.53162e-05	0.521,0.126	1.0,0.952	-0.652	A5S	G24236_30095413-30096415	OGRC.vs.OGRX	chr03:30094292-30099093(-)	Os03g0734900	LOC_Os03g52450	GATA19	GATA TRANSCRIPTION FACTOR 19	Similar to CCT motif family protein, expressed.	GATA transcription factor 25, putative, expressed
2285	G10681	1449	119	3.40943e-07	6.7251e-05	0.14,0.107	1.0,0.612	-0.683	A5S	G10681_4740043-4742302	OGRC.vs.OGRX	chr02:4740044-4743193(+)	Os02g0184900	LOC_Os02g09220	NULL	NULL	Cytochrome P450 family protein.	cytochrome P450, putative, expressed
8470	G79457	697	119	5.32147e-06	0.000599377	0.461,0.146	1.0,1.0	-0.697	A5S	G79457_18893891-18894617	OGRC.vs.OGRX	chr12:18893080-18896096(-)	NULL	LOC_Os12g31410	NULL	NULL	NULL	expressed protein
9007	G80156	145	119	1.83663e-08	8.95271e-06	0.141,0.451	1.0,1.0	-0.704	A5S	G80156_22467204-22467291	OGRC.vs.OGRX	chr12:22466100-22469275(+)	Os12g0552800	LOC_Os12g36680	NULL	NULL	Conserved hypothetical protein.	expressed protein
8609	G12018	6987	119	4.29767e-13	1.01726e-09	0.315,0.089	1.0,1.0	-0.798	A5S	G12018_10803654-10810573	OGRC.vs.OGRX	chr02:10802445-10822625(+)	Os02g0286933	LOC_Os02g18540	NULL	NULL	Conserved hypothetical protein.	uncharacterized Cys-rich domain containing protein, putative, expressed
70506	G9795	1521	119	5.63896e-09	1.32759e-06	1.0,1.0	0.135,0.075	0.895	RI	G9795_1054153-1055789	OGRC.vs.OGRX	chr02:1050786-1056830(-)	Os02g0120100	LOC_Os02g02780	NULL	NULL	Similar to ATP binding protein.	protein kinase family protein, putative, expressed
68029	G25177	2290	119	1.90679e-08	3.69112e-06	1.0,1.0	0.135,0.135	0.865	RI	G25177_34039031-34042881	OGRC.vs.OGRX	chr03:34039023-34045065(+)	NULL	LOC_Os03g59774	NULL	NULL	NULL	expressed protein
23794	G69715	1161	119	1.82063e-06	0.000158003	1.0,1.0	0.093,0.339	0.784	RI	G69715_1557564-1558919	OGRC.vs.OGRX	chr11:1554647-1559869(-)	Os11g0133700	LOC_Os11g03900	NULL	NULL	Similar to Glucosamine-fructose-6-phosphate aminotransferase, isomerizing family protein, expressed.	glucosamine--fructose-6-phosphate aminotransferase 1, putative, expressed
13811	G34164	1155	119	1.1021e-07	1.57384e-05	1.0,1.0	0.205,0.251	0.772	RI	G34164_2908157-2909815	OGRC.vs.OGRX	chr05:2905173-2913780(-)	Os05g0150600	LOC_Os05g05810	NULL	NULL	DNA helicase, ATP-dependent, RecQ type domain containing protein.	DEAD-box ATP-dependent RNA helicase, putative, expressed
49342	G24362	1298	119	6.92914e-08	1.068e-05	1.0,1.0	0.268,0.216	0.758	RI	G24362_30750600-30753405	OGRC.vs.OGRX	chr03:30747354-30755670(+)	Os03g0747600	LOC_Os03g53630	NULL	NULL	Similar to Acetyltransferase, GNAT family protein, expressed.	PHD finger family protein, putative, expressed
48539	G59402	629	119	1.94296e-07	2.48747e-05	1.0,1.0	0.059,0.431	0.755	RI	G59402_486085-490201	OGRC.vs.OGRX	chr09:484638-490816(-)	Os09g0104200	LOC_Os09g01680	RAD51D	DNA REPAIR PROTEIN RAD51D	DNA repair protein, Splicing variant with unknown function	DNA repair protein RAD51 homolog 4, putative, expressed
44703	G41400	634	119	7.85346e-08	1.17193e-05	1.0,0.674	0.059,0.125	0.745	RI	G41400_5423154-5424486	OGRC.vs.OGRX	chr06:5420841-5427383(+)	Os06g0207000	LOC_Os06g10520	NULL	NULL	Fumble domain containing protein.	pantothenate kinase, putative, expressed
68031	G25177	1648	119	1.65593e-06	0.000146259	1.0,1.0	0.33,0.234	0.718	RI	G25177_34040729-34044545	OGRC.vs.OGRX	chr03:34039023-34045065(+)	NULL	LOC_Os03g59774	NULL	NULL	NULL	expressed protein
30831	G68234	621	119	4.80085e-06	0.000347056	1.0,1.0	0.277,0.324	0.7	RI	G68234_18708561-18709224	OGRC.vs.OGRX	chr10:18707759-18711564(+)	Os10g0492900	LOC_Os10g35070	NULL	NULL	Similar to alpha-galactosidase.	alpha-galactosidase precursor, putative, expressed
26178	G56420	556	119	1.98827e-06	0.00017001	1.0,0.736	0.097,0.278	0.68	RI	G56420_15210119-15210769	OGRC.vs.OGRX	chr08:15203190-15211952(-)	Os08g0338200	LOC_Os08g25060	NULL	NULL	Kelch related domain containing protein.	BSD domain-containing protein, putative, expressed
26180	G56420	220	119	3.55347e-06	0.000271038	0.351,1.0	0.0,0.0	0.675	RI	G56420_15210695-15211165	OGRC.vs.OGRX	chr08:15203190-15211952(-)	Os08g0338200	LOC_Os08g25060	NULL	NULL	Kelch related domain containing protein.	BSD domain-containing protein, putative, expressed
9884	G22097	1040	119	1.62234e-06	0.000143474	1.0,1.0	0.305,0.445	0.625	RI	G22097_20123467-20126667	OGRC.vs.OGRX	chr03:20123468-20127262(-)	Os03g0561400	LOC_Os03g36279	NULL	NULL	Conserved hypothetical protein.	retrotransposon protein, putative, Ty3-gypsy subclass, expressed
24249	G34634	1097	119	7.55219e-09	1.68146e-06	1.0,1.0	0.449,0.311	0.62	RI	G34634_4858152-4859348	OGRC.vs.OGRX	chr05:4854173-4865677(-)	Os05g0180600	LOC_Os05g08810	NULL	NULL	Similar to Phosphatidylinositol 3-kinase, root isoform (EC 2.7.1.137) (PI3- kinase) (PtdIns-3-kinase) (PI3K) (SPI3K-5).	phosphatidylinositol 3-kinase, root isoform, putative, expressed
72002	G80863	850	119	2.57338e-06	0.000207562	1.0,1.0	0.359,0.442	0.6	RI	G80863_25791791-25792837	OGRC.vs.OGRX	chr12:25790709-25799818(+)	Os12g0610500	LOC_Os12g41670	NULL	NULL	SAM (and some other nucleotide) binding motif domain containing protein.	expressed protein
19328	G40222	1361	119	1.02303e-07	1.46817e-05	1.0,1.0	0.234,0.598	0.584	RI	G40222_237236-238636	OGRC.vs.OGRX	chr06:227701-244858(+)	Os06g0103600	LOC_Os06g01400	NULL	NULL	Hypothetical conserved gene.	glycyl-tRNA synthetase 2, chloroplast/mitochondrial precursor, putative, expressed
7113	G46697	240	119	9.13322e-06	0.000584459	0.776,0.452	0.0,0.08	0.574	RI	G46697_30762487-30764590	OGRC.vs.OGRX	chr06:30762488-30770671(+)	Os06g0724100	LOC_Os06g50840	NULL	NULL	Zinc finger, RING/FYVE/PHD-type domain containing protein.	zinc finger family protein, putative, expressed
48643	G24115	2697	119	8.47378e-08	1.23799e-05	1.0,1.0	0.566,0.31	0.562	RI	G24115_29142498-29145536	OGRC.vs.OGRX	chr03:29137663-29145552(-)	Os03g0719300	LOC_Os03g51000	NULL	NULL	Similar to Dihydroxyacetone kinase-like protein.	3,4-dihydroxy-2-butanone kinase, putative, expressed
20978	G32962	397	119	5.47444e-07	5.89649e-05	1.0,1.0	0.643,0.265	0.546	RI	G32962_33151364-33151860	OGRC.vs.OGRX	chr04:33149297-33153357(-)	Os04g0650600	LOC_Os04g55700	NULL	NULL	Exonuclease domain containing protein.	exonuclease, putative, expressed
36867	G7121	656	119	2.18109e-07	2.70938e-05	1.0,1.0	0.399,0.531	0.535	RI	G7121_32618218-32618885	OGRC.vs.OGRX	chr01:32615694-32622894(+)	Os01g0772600	LOC_Os01g56580	NULL	NULL	Similar to ATP binding protein.	CK1_CaseinKinase_1a.3 - CK1 includes the casein kinase 1 kinases, expressed
43101	G44698	350	119	1.18627e-06	0.000111705	1.0,1.0	0.442,0.505	0.526	RI	G44698_21638721-21639211	OGRC.vs.OGRX	chr06:21636925-21641995(-)	Os06g0563000	LOC_Os06g36740	NULL	NULL	Ndr family protein.	pollen-specific protein SF21, putative, expressed
25810	G67774	1258	119	8.27155e-06	0.000539222	1.0,1.0	0.117,0.836	0.524	RI	G67774_16153378-16157501	OGRC.vs.OGRX	chr10:16151078-16160090(-)	Os10g0446600	LOC_Os10g30951	NULL	NULL	Conserved hypothetical protein.	expressed protein
5380	G31405	1699	119	9.34019e-07	9.1547e-05	1.0,1.0	0.359,0.61	0.516	RI	G31405_26569047-26571284	OGRC.vs.OGRX	chr04:26565521-26572924(+)	Os04g0531300	LOC_Os04g44890	NULL	NULL	tRNA-dihydrouridine synthase domain containing protein.	tRNA-dihydrouridine synthase, putative, expressed
6141	G9854	1311	119	1.57957e-07	2.13327e-05	0.886,1.0	0.463,0.405	0.509	RI	G9854_1208494-1209948	OGRC.vs.OGRX	chr02:1207635-1211226(+)	Os02g0123100	LOC_Os02g03060	NULL	NULL	Similar to Cyclin-dependent kinase A-2.	cyclin-dependent kinase A-2, putative, expressed
37442	G4323	474	119	9.65997e-06	0.000611985	1.0,1.0	0.386,0.601	0.506	RI	G4323_19959666-19960476	OGRC.vs.OGRX	chr01:19959667-19961992(+)	Os01g0541800	LOC_Os01g36070	SWEET2A	SWEET2A	MtN3 and saliva related transmembrane protein family protein.	nodulin MtN3 family protein, putative, expressed
70181	G9315	235	119	7.81416e-06	0.000517144	0.542,0.575	0.0,0.112	0.502	RI	G9315_42327222-42327774	OGRC.vs.OGRX	chr01:42325336-42329125(+)	Os01g0960200	LOC_Os01g72970	NULL	NULL	Hypothetical conserved gene.	DUF630/DUF632 domains containing protein, putative, expressed
6939	G75929	682	119	2.82457e-06	0.000225474	1.0,1.0	0.511,0.494	0.498	RI	G75929_1608553-1609866	OGRC.vs.OGRX	chr12:1606073-1616757(-)	Os12g0133100	LOC_Os12g03899	NULL	NULL	Similar to cDNA clone:J023128K07, full insert sequence.	major facilitator superfamily antiporter, putative, expressed
45671	G43824	2100	119	5.57281e-07	5.99318e-05	1.0,1.0	1.0,0.011	0.495	RI	G43824_16832957-16835095	OGRC.vs.OGRX	chr06:16825601-16836210(-)	Os06g0489200	LOC_Os06g29400	NULL	NULL	Protein of unknown function DUF1604 domain containing protein.	surp module family protein, putative, expressed
26408	G41434	828	119	5.11477e-06	0.000367084	0.515,0.721	0.046,0.211	0.489	RI	G41434_5465056-5466089	OGRC.vs.OGRX	chr06:5461001-5471943(-)	Os06g0207700	LOC_Os06g10580	CNGC11	CYCLIC NUCLEOTIDE GATED CHANNEL 11	Similar to predicted protein.	cyclic nucleotide-gated ion channel, putative, expressed
63741	G25791	680	119	1.41846e-07	1.93823e-05	0.715,0.683	0.199,0.224	0.488	RI	G25791_36343128-36345020	OGRC.vs.OGRX	chr03:36340083-36358609(+)	Os03g0860900	LOC_Os03g64300	NULL	NULL	WD40 repeat-like domain containing protein.	THION30 - Plant thionin family protein precursor, expressed
52166	G9400	2071	119	2.96055e-06	0.000234182	0.879,1.0	0.655,0.309	0.458	RI	G9400_42621832-42623954	OGRC.vs.OGRX	chr01:42621831-42625378(+)	Os01g0966500	LOC_Os01g73570	NULL	NULL	Similar to Vacuolar protein sorting 55 containing protein.	vacuolar protein sorting 55 family protein, putative, expressed
5580	G5764	783	119	1.70003e-10	6.50331e-08	1.0,1.0	0.461,0.64	0.45	RI	G5764_26615724-26618704	OGRC.vs.OGRX	chr01:26611799-26618704(+)	Os01g0655500	LOC_Os01g46720	NULL	NULL	Similar to protein kinase domain containing protein.	expressed protein
24034	G19661	1112	119	2.09988e-06	0.000177593	0.635,0.736	0.291,0.196	0.442	RI	G19661_8822682-8824333	OGRC.vs.OGRX	chr03:8819144-8824333(+)	Os03g0266700	LOC_Os03g16000	NULL	NULL	Src homology-3 domain containing protein.	src homology-3 domain protein 3, putative, expressed
21065	G32240	700	119	1.17111e-08	2.42894e-06	1.0,0.93	0.62,0.432	0.439	RI	G32240_30312079-30312935	OGRC.vs.OGRX	chr04:30311458-30316303(-)	Os04g0600800	LOC_Os04g51180	COLD1	CHILLING TOLERANCE DIVERGENCE 1	Regulator of G-protein signaling, Chilling tolerance	GPR89A, putative, expressed
57070	G5242	825	119	6.6337e-06	0.000457557	0.871,1.0	0.492,0.502	0.439	RI	G5242_24355374-24356221	OGRC.vs.OGRX	chr01:24354151-24360484(-)	Os01g0613900	LOC_Os01g42800	NULL	NULL	LPPG:FO 2-phospho-L-lactate transferase CofD/UPF0052 domain containing protein.	MEE18, putative, expressed
16582	G76320	1240	119	1.27471e-06	0.000117502	0.722,0.785	0.425,0.227	0.428	RI	G76320_3236585-3237943	OGRC.vs.OGRX	chr12:3235604-3243741(-)	Os12g0163800	LOC_Os12g06670	NULL	NULL	Similar to ATP binding protein.	protein kinase family protein, putative, expressed
63355	G10489	666	119	1.45199e-05	0.000844626	1.0,0.885	0.432,0.6	0.426	RI	G10489_3706736-3707475	OGRC.vs.OGRX	chr02:3705886-3709904(-)	Os02g0168600	LOC_Os02g07210	NULL	NULL	Ovarian tumour, otubain domain containing protein.	OTU-like cysteine protease family protein, putative, expressed
29818	G34374	1340	119	9.17333e-12	4.9943e-09	0.969,1.0	0.557,0.588	0.412	RI	G34374_4119550-4121062	OGRC.vs.OGRX	chr05:4117728-4121359(-)	Os05g0168700	LOC_Os05g07670	NULL	NULL	Protein of unknown function DUF250 domain containing protein.	solute carrier family 35 member E3, putative, expressed
6891	G44143	2656	119	4.50711e-10	1.55491e-07	0.806,0.8	0.408,0.386	0.406	RI	G44143_18159285-18161987	OGRC.vs.OGRX	chr06:18158159-18165296(-)	Os06g0509100	LOC_Os06g31220	NULL	NULL	Similar to Mitogen-activated protein kinase 17.	mitogen-activated protein kinase 17, putative, expressed
50471	G56003	308	119	2.80726e-06	0.000224349	0.794,0.876	0.374,0.483	0.406	RI	G56003_13103462-13104306	OGRC.vs.OGRX	chr08:13103463-13107442(+)	Os08g0310300	LOC_Os08g21879	NULL	NULL	Hypothetical gene.	expressed protein
32820	G68305	1491	119	8.55651e-07	8.55324e-05	1.0,0.893	0.592,0.504	0.398	RI	G68305_19030642-19032452	OGRC.vs.OGRX	chr10:19028120-19033623(+)	Os10g0498800	LOC_Os10g35570	NULL	NULL	Protein of unknown function DUF974 family protein.	expressed protein
55457	G50399	921	119	4.41675e-06	0.000323994	1.0,1.0	0.66,0.548	0.396	RI	G50399_16978301-16979284	OGRC.vs.OGRX	chr07:16971959-16985073(+)	Os07g0472500	LOC_Os07g28940	NULL	NULL	Similar to Myosin heavy chain-like protein (Fragment).	ATGRIP/GRIP, putative, expressed
28231	G10141	717	119	1.87234e-06	0.000161485	1.0,1.0	0.683,0.567	0.375	RI	G10141_2234263-2235144	OGRC.vs.OGRX	chr02:2230198-2239754(-)	Os02g0141300	LOC_Os02g04840	CAP1	COLLAPSED ABNORMAL POLLEN1	Arabinokinase-Like Protein, Pollen development	GHMP kinases ATP-binding protein, putative, expressed
39940	G70317	1844	119	8.01261e-08	1.19313e-05	1.0,1.0	0.74,0.53	0.365	RI	G70317_4005521-4007514	OGRC.vs.OGRX	chr11:4003882-4012434(-)	Os11g0180200	LOC_Os11g07850	NULL	NULL	Similar to Protein tyrosine phosphatase 1.	Protein-tyrosine phosphatase domain containing protein, expressed
56746	G19461	619	119	8.39685e-07	8.40747e-05	1.0,1.0	0.679,0.598	0.361	RI	G19461_7883201-7884334	OGRC.vs.OGRX	chr03:7881240-7884334(+)	Os03g0249300	LOC_Os03g14520	NULL	NULL	Nucleotide-sensitive chloride conductance regulator family protein.	nucleotide-sensitive chloride conductance regulator containing protein, expressed
31397	G44606	1097	119	7.95589e-09	1.75453e-06	0.92,0.938	0.583,0.566	0.355	RI	G44606_20821735-20824103	OGRC.vs.OGRX	chr06:20821075-20825193(-)	Os06g0549700	LOC_Os06g35670	NULL	NULL	Conserved hypothetical protein.	expressed protein
50058	G61532	550	119	7.51215e-06	0.000499053	0.671,0.608	0.229,0.341	0.354	RI	G61532_11532531-11533560	OGRC.vs.OGRX	chr09:11529970-11533560(-)	Os09g0357250	NULL	NULL	NULL	Conserved hypothetical protein.	NULL
36899	G33969	799	119	4.23753e-08	7.03107e-06	0.775,0.878	0.51,0.455	0.344	RI	G33969_2124823-2125877	OGRC.vs.OGRX	chr05:2124216-2128426(+)	Os05g0136400	NULL	NULL	NULL	Conserved hypothetical protein.	NULL
70732	G47862	487	119	7.57212e-07	7.76009e-05	1.0,0.938	0.713,0.542	0.342	RI	G47862_4657510-4658073	OGRC.vs.OGRX	chr07:4652793-4661839(+)	Os07g0187200//Os07g0187350	LOC_Os07g08950	NULL//NULL	NULL//NULL	FAD linked oxidase, N-terminal domain containing protein.//Hypothetical protein.	FAD-linked oxidoreductase protein, putative, expressed
43771	G52064	1160	119	1.08126e-05	0.000668006	1.0,1.0	0.767,0.596	0.319	RI	G52064_24956200-24959111	OGRC.vs.OGRX	chr07:24956201-24960652(+)	Os07g0607300	LOC_Os07g41640	NULL	NULL	Bromo adjacent region domain containing protein.	agenet domain-containing protein, putative, expressed
46809	G20060	1116	119	1.07733e-05	0.000666736	0.935,1.0	0.619,0.708	0.304	RI	G20060_10610143-10612482	OGRC.vs.OGRX	chr03:10606874-10612482(+)	Os03g0301400	LOC_Os03g18940	NULL	NULL	Exonuclease domain containing protein.	exonuclease, putative, expressed
59780	G17070	809	119	9.78666e-07	9.52532e-05	0.685,0.834	0.472,0.44	0.304	RI	G17070_33514091-33515848	OGRC.vs.OGRX	chr02:33511971-33517881(-)	Os02g0788800	LOC_Os02g54730	NULL	NULL	Similar to amino acid transporter family protein.	transmembrane amino acid transporter protein, putative, expressed
9873	G49236	517	119	8.52871e-10	2.65334e-07	0.448,0.429	0.131,0.167	0.289	RI	G49236_11584817-11585933	OGRC.vs.OGRX	chr07:11580940-11585933(-)	Os07g0296100	LOC_Os07g19550	NULL	NULL	Conserved hypothetical protein.	expressed protein
58624	G64556	2054	119	4.45608e-06	0.000326192	0.513,0.433	0.117,0.26	0.284	RI	G64556_1749875-1752160	OGRC.vs.OGRX	chr10:1743576-1752354(-)	Os10g0127900	LOC_Os10g03850	NULL	NULL	Similar to F-box domain containing protein, expressed.	OsFBX352 - F-box domain containing protein, expressed
67871	G24878	780	119	6.72007e-06	0.000460904	0.928,1.0	0.717,0.653	0.279	RI	G24878_32955721-32956889	OGRC.vs.OGRX	chr03:32951544-32956889(+)	Os03g0792400	LOC_Os03g57840	NULL	NULL	Similar to predicted protein.	peptidase M50, mammalian sterol-regulatory element binding protein, putative, expressed
54951	G78257	479	119	5.80393e-06	0.000408963	1.0,0.929	0.595,0.793	0.271	RI	G78257_12308302-12309140	OGRC.vs.OGRX	chr12:12305767-12311010(+)	Os12g0407100	LOC_Os12g21860	NULL	NULL	Conserved hypothetical protein.	expressed protein
38300	G47780	459	119	1.50859e-05	0.000869033	0.835,0.787	0.523,0.56	0.269	RI	G47780_4468143-4470036	OGRC.vs.OGRX	chr07:4467192-4470036(+)	Os07g0184500	LOC_Os07g08669	NULL	NULL	Conserved hypothetical protein.	expressed protein
68179	G17340	513	119	8.4085e-06	0.000546615	1.0,1.0	0.777,0.688	0.268	RI	G17340_34786568-34787293	OGRC.vs.OGRX	chr02:34784156-34793387(+)	Os02g0812400	LOC_Os02g56740	NULL	NULL	Trimeric LpxA-like domain containing protein.	translation initiation factor eIF-2B subunit epsilon, putative, expressed
285	G66955	6156	119	2.32689e-06	0.000192097	0.539,0.484	0.192,0.322	0.255	RI	G66955_12837091-12843742	OGRC.vs.OGRX	chr10:12834324-12843742(+)	Os10g0388500	LOC_Os10g24940	NULL	NULL	Conserved hypothetical protein.	expressed protein
65391	G45663	764	119	6.06829e-06	0.000425012	1.0,1.0	0.77,0.742	0.244	RI	G45663_25719592-25720381	OGRC.vs.OGRX	chr06:25718151-25722192(-)	Os06g0634300	LOC_Os06g42790	NULL	NULL	Similar to Nudix hydrolase 2 (EC 3.6.1.-) (AtNUDT2) (ADP-ribose pyrophosphatase) (EC 3.6.1.13) (NADH pyrophosphatase) (EC 3.6.1.22).	hydrolase, NUDIX family, domain containing protein, expressed
67401	G80966	1240	119	0	0	0.301,0.358	0.083,0.092	0.242	RI	G80966_26348980-26350545	OGRC.vs.OGRX	chr12:26346097-26351289(-)	Os12g0618600	LOC_Os12g42400	HAP2F	HAP2 SUBUNIT OF CCAAT-BOX BINDING COMPLEX	Similar to Transcriptional activator HAP2.	nuclear transcription factor Y subunit, putative, expressed
39285	G69132	1070	119	4.74495e-06	0.000344086	0.343,0.344	0.093,0.119	0.238	RI	G69132_22392293-22394138	OGRC.vs.OGRX	chr10:22388699-22395878(+)	Os10g0565600	LOC_Os10g41590	NULL	NULL	E3 ligases of H2Bub1, Transcriptional regulation of anther development	zinc finger, C3HC4 type domain containing protein, expressed
44353	G12346	921	119	7.1076e-10	2.33639e-07	0.418,0.401	0.205,0.156	0.229	RI	G12346_12646073-12647493	OGRC.vs.OGRX	chr02:12645460-12648014(+)	Os02g0318100	LOC_Os02g21300	NULL	NULL	Similar to Alternative oxidase.	transposon protein, putative, unclassified, expressed
8555	G78485	1672	119	2.78838e-08	5.0211e-06	0.424,0.35	0.141,0.178	0.228	RI	G78485_12849731-12851746	OGRC.vs.OGRX	chr12:12845190-12851765(+)	Os12g0416500	LOC_Os12g22760	NULL	NULL	GCN5-like 1 family protein.	expressed protein
41203	G39894	779	119	2.84916e-06	0.000227176	0.345,0.296	0.107,0.078	0.228	RI	G39894_29297280-29302037	OGRC.vs.OGRX	chr05:29293530-29304267(-)	Os05g0588200	LOC_Os05g51060	NULL	NULL	RuvA domain 2-like containing protein.	DNA ligase, putative, expressed
55800	G8320	962	119	0	0	0.345,0.264	0.085,0.071	0.226	RI	G8320_38010078-38012278	OGRC.vs.OGRX	chr01:38009626-38012278(+)	Os01g0875700	LOC_Os01g65480	NULL	NULL	Heat shock protein DnaJ family protein.	dnaJ domain containing protein, expressed
60700	G68199	1367	119	2.16213e-07	2.69061e-05	0.432,0.285	0.123,0.154	0.22	RI	G68199_18643219-18644861	OGRC.vs.OGRX	chr10:18642323-18644861(+)	Os10g0491100	NULL	NULL	NULL	Hypothetical conserved gene.	NULL
71881	G473	206	119	1.73377e-05	0.000977534	0.22,0.339	0.058,0.07	0.216	RI	G473_1903399-1905670	OGRC.vs.OGRX	chr01:1902736-1905670(+)	Os01g0134700	LOC_Os01g04280	NULL	NULL	Calmodulin binding protein-like family protein.	calmodulin binding protein, putative, expressed
65550	G59781	2096	119	1.1235e-07	1.59459e-05	0.466,0.371	0.162,0.246	0.214	RI	G59781_2597218-2600081	OGRC.vs.OGRX	chr09:2597219-2600810(+)	Os09g0134400	LOC_Os09g04880	NULL	NULL	Phospholipase A2, active site domain containing protein.	expressed protein
38646	G19766	760	119	1.36726e-06	0.000124551	0.518,0.45	0.282,0.26	0.213	RI	G19766_9296852-9298543	OGRC.vs.OGRX	chr03:9296798-9300002(-)	Os03g0275300	LOC_Os03g16780	NULL	NULL	Hypothetical conserved gene.	ankyrin repeat family protein, putative, expressed
35419	G58692	287	119	7.98588e-10	2.5351e-07	0.396,0.355	0.111,0.216	0.212	RI	G58692_25940094-25941186	OGRC.vs.OGRX	chr08:25937086-25943438(+)	Os08g0521400	LOC_Os08g41010	NULL	NULL	Zinc finger, RanBP2-type domain containing protein.	zinc finger family protein, putative, expressed
20670	G15575	270	119	2.6159e-06	0.000210262	0.223,0.218	0.0,0.021	0.21	RI	G15575_26993122-26993752	OGRC.vs.OGRX	chr02:26987799-26993946(-)	Os02g0665000	LOC_Os02g44550	NULL	NULL	Similar to NADP-malic enzyme.	NADP-dependent malic enzyme, putative, expressed
21152	G65322	1457	119	1.06875e-05	0.000664346	0.514,0.45	0.291,0.262	0.206	RI	G65322_4663692-4665161	OGRC.vs.OGRX	chr10:4662681-4667087(-)	Os10g0167600	LOC_Os10g08580	NULL	NULL	Cyclobutane pyrimidine dimer (CPD) photolyase, Ultraviolet-B (UVB) resistance	FAD binding domain of DNA photolyase domain containing protein, expressed
53171	G63852	721	119	9.20547e-06	0.000588003	0.32,0.204	0.062,0.055	0.204	RI	G63852_21756271-21757616	OGRC.vs.OGRX	chr09:21751400-21757616(-)	Os09g0550000	LOC_Os09g37760	NULL	NULL	Bromodomain containing protein.	bromodomain domain containing protein, expressed
6755	G43302	4459	119	6.4504e-14	5.54957e-11	0.331,0.205	0.04,0.093	0.202	RI	G43302_14809928-14814733	OGRC.vs.OGRX	chr06:14809929-14815856(-)	Os06g0359400	LOC_Os06g25294	NULL	NULL	Ribosomal protein L18a domain containing protein.	60S ribosomal protein L18a-1, putative, expressed
53712	G5662	202	119	7.82514e-08	1.17021e-05	0.287,0.287	0.056,0.116	0.201	RI	G5662_26065468-26066517	OGRC.vs.OGRX	chr01:26060788-26071738(-)	Os01g0646700//Os01g0646800	LOC_Os01g45880	NULL//NULL	NULL//NULL	Hypothetical conserved gene.//Conserved hypothetical protein.	retrotransposon protein, putative, unclassified, expressed
6387	G1133	881	119	4.50002e-10	1.55491e-07	0.026,0.024	0.339,0.112	-0.201	RI	G1133_4519498-4520613	OGRC.vs.OGRX	chr01:4514298-4520613(-)	Os01g0185200	LOC_Os01g09000	NULL	NULL	Glutaminyl-tRNA synthetase, class Ic domain containing protein.	glutaminyl-tRNA synthetase, putative, expressed
20261	G71321	196	119	7.62251e-08	1.15227e-05	0.08,0.121	0.285,0.319	-0.201	RI	G71321_9039273-9039495	OGRC.vs.OGRX	chr11:9034216-9042631(+)	Os11g0265000	LOC_Os11g16370	NULL	NULL	Uridine kinase family protein.	uridine/cytidine kinase-like 1, putative, expressed
30468	G19777	278	119	1.72401e-07	2.26258e-05	0.112,0.051	0.333,0.234	-0.202	RI	G19777_9308615-9308938	OGRC.vs.OGRX	chr03:9307510-9312680(+)	Os03g0275400	LOC_Os03g16790	NULL	NULL	Zinc finger, DHHC-type domain containing protein.	DHHC zinc finger domain containing protein, expressed
31006	G17259	264	119	2.26812e-08	4.29512e-06	0.009,0.031	0.311,0.133	-0.202	RI	G17259_34463029-34463583	OGRC.vs.OGRX	chr02:34463030-34467135(+)	Os02g0806900	LOC_Os02g56300	NULL	NULL	Pyridoxal phosphate-dependent transferase, major region, subdomain 1 domain containing protein.	aminotransferase, classes I and II, domain containing protein, expressed
39810	G47893	208	119	1.0952e-05	0.000674261	0.132,0.111	0.414,0.235	-0.203	RI	G47893_4735022-4735348	OGRC.vs.OGRX	chr07:4734516-4741454(+)	Os07g0188800	LOC_Os07g09060	NULL	NULL	Similar to Methylmalonate semi-aldehyde dehydrogenase.	aldehyde dehydrogenase, putative, expressed
46145	G69429	206	119	1.32195e-05	0.000788059	0.233,0.208	0.409,0.439	-0.203	RI	G69429_399936-401462	OGRC.vs.OGRX	chr11:397418-401946(-)	Os11g0108800	LOC_Os11g01740	NULL	NULL	Similar to Protein kinase domain containing protein, expressed.	serine/threonine-protein kinase, putative, expressed
57284	G7924	238	119	8.00607e-07	8.09763e-05	0.079,0.071	0.395,0.161	-0.203	RI	G7924_36129309-36129774	OGRC.vs.OGRX	chr01:36129310-36132720(+)	Os01g0841600	LOC_Os01g62420	NULL	NULL	Similar to Triosephosphate isomerase, cytosolic (EC 5.3.1.1) (TIM) (Triose- phosphate isomerase).	triosephosphate isomerase, cytosolic, putative, expressed
72035	G67926	202	119	3.80129e-12	2.30352e-09	0.218,0.194	0.391,0.428	-0.203	RI	G67926_17121178-17121488	OGRC.vs.OGRX	chr10:17120230-17124776(-)	Os10g0464100	LOC_Os10g32710	NULL	NULL	WD40 repeat-like domain containing protein.	WD domain, G-beta repeat domain containing protein, expressed
6138	G9854	249	119	6.20411e-06	0.00043192	0.131,0.137	0.376,0.3	-0.204	RI	G9854_1207634-1208329	OGRC.vs.OGRX	chr02:1207635-1211226(+)	Os02g0123100	LOC_Os02g03060	NULL	NULL	Similar to Cyclin-dependent kinase A-2.	cyclin-dependent kinase A-2, putative, expressed
31897	G13572	215	119	1.56465e-06	0.000139434	0.084,0.028	0.262,0.258	-0.204	RI	G13572_17502737-17503046	OGRC.vs.OGRX	chr02:17489819-17507818(-)	Os02g0497500//Os02g0497600	LOC_Os02g29464	NULL//NULL	NULL//NULL	Similar to DNA repair protein Rad50.//Conserved hypothetical protein.	RecF/RecN/SMC N terminal domain containing protein, expressed
33901	G23814	208	119	1.60672e-06	0.0001423	0.091,0.098	0.395,0.202	-0.204	RI	G23814_27829721-27830433	OGRC.vs.OGRX	chr03:27826866-27835172(+)	Os03g0694900	LOC_Os03g48850	VALRS1	VAL-TRNA SYNTHETASE 1	Similar to Valyl-tRNA synthetase (EC 6.1.1.9) (Valine--tRNA ligase) (ValRS).	valyl-tRNA synthetase, putative, expressed
38195	G79769	196	119	5.77649e-13	4.28247e-10	0.096,0.137	0.349,0.293	-0.204	RI	G79769_20029720-20030526	OGRC.vs.OGRX	chr12:20028748-20032871(-)	Os12g0515600	LOC_Os12g33100	GK1	GUANYLATE KINASE 1	Similar to Guanylate kinase (EC 2.7.4.8).	guanylate kinase, putative, expressed
59069	G51216	211	119	1.46209e-05	0.000849086	0.815,0.775	1.0,1.0	-0.205	RI	G51216_21240847-21241263	OGRC.vs.OGRX	chr07:21238269-21241263(-)	Os07g0539300	LOC_Os07g35510	NULL	NULL	Glycoside hydrolase, family 17 protein.	glucan endo-1,3-beta-glucosidase precursor, putative, expressed
59776	G17070	262	119	4.77396e-15	5.4539e-12	0.258,0.211	0.409,0.471	-0.205	RI	G17070_33513479-33513788	OGRC.vs.OGRX	chr02:33511971-33517881(-)	Os02g0788800	LOC_Os02g54730	NULL	NULL	Similar to amino acid transporter family protein.	transmembrane amino acid transporter protein, putative, expressed
16663	G30611	223	119	7.22228e-06	0.000485817	0.383,0.332	0.592,0.535	-0.206	RI	G30611_23492934-23493368	OGRC.vs.OGRX	chr04:23492935-23496018(+)	Os04g0470100	LOC_Os04g39440	NULL	NULL	Similar to Small GTP binding protein Rab2.	ras-related protein, putative, expressed
24363	G29550	1105	119	7.25814e-07	7.53904e-05	0.062,0.097	0.254,0.317	-0.206	RI	G29550_18453309-18454438	OGRC.vs.OGRX	chr04:18452744-18456927(+)	Os04g0377600	LOC_Os04g30880	NULL	NULL	Similar to OSIGBa0135C09.4 protein.	TBC domain containing protein, expressed
43128	G51776	336	119	2.49429e-08	4.57758e-06	0.128,0.117	0.374,0.283	-0.206	RI	G51776_23530146-23530733	OGRC.vs.OGRX	chr07:23527252-23535485(+)	Os07g0581300	LOC_Os07g39300	NULL	NULL	Similar to predicted protein.	expressed protein
53463	G38059	198	119	2.47247e-13	1.95797e-10	0.112,0.15	0.319,0.355	-0.206	RI	G38059_21494508-21494750	OGRC.vs.OGRX	chr05:21493839-21496838(-)	Os05g0438600	LOC_Os05g36270	NULL	NULL	Fructose-1,6-bisphosphatase class 1/Sedoheputulose-1,7-bisphosphatase domain containing protein.	fructose-1,6-bisphosphatase, putative, expressed
58466	G1706	673	119	6.63472e-07	6.96325e-05	0.104,0.068	0.365,0.221	-0.207	RI	G1706_7440299-7442062	OGRC.vs.OGRX	chr01:7437788-7443252(-)	Os01g0234800	LOC_Os01g13350	NULL	NULL	Non-protein coding transcript.	25.3 kDa vesicle transport protein, putative, expressed
58191	G6855	272	119	2.42697e-06	0.000198744	0.242,0.124	0.361,0.422	-0.208	RI	G6855_31562689-31563926	OGRC.vs.OGRX	chr01:31561281-31564166(-)	Os01g0752400	LOC_Os01g54880	NULL	NULL	Hypothetical conserved gene.	glucosidase 2 subunit beta precursor, putative, expressed
18611	G58620	187	119	3.27719e-06	0.000256108	0.086,0.1	0.378,0.227	-0.209	RI	G58620_25874293-25874576	OGRC.vs.OGRX	chr08:25870712-25877680(-)	Os08g0520500//Os08g0520550	LOC_Os08g40900	ARF7B//NULL	AUXIN RESPONSE FACTOR 7B//NULL	Similar to Isoform 2 of Auxin response factor 21.//Similar to Auxin response factor 21.	auxin response factor, putative, expressed
69455	G21271	188	119	1.22469e-06	0.000114286	0.522,0.526	0.722,0.744	-0.209	RI	G21271_16283039-16284942	OGRC.vs.OGRX	chr03:16282710-16290482(+)	Os03g0401100	LOC_Os03g28300	NULL	NULL	Similar to Protein kinase domain containing protein, expressed.	protein kinase domain containing protein, expressed
23095	G9220	206	119	7.19139e-06	0.000484206	0.051,0.046	0.354,0.163	-0.21	RI	G9220_41894971-41895229	OGRC.vs.OGRX	chr01:41892620-41896471(+)	Os01g0951400	LOC_Os01g72250	NULL	NULL	Similar to UMP synthase.	uridine 5-monophosphate synthase, putative, expressed
38614	G68203	545	119	6.4351e-09	1.48003e-06	0.144,0.109	0.353,0.32	-0.21	RI	G68203_18548584-18549967	OGRC.vs.OGRX	chr10:18548190-18552880(+)	Os10g0489100	LOC_Os10g34740	PRMT6A	PROTEIN ARGININE METHYLTRANSFERASE 6A	Methyltransferase type 12 domain containing protein.	methyltransferase, putative, expressed
58538	G48706	195	119	5.43365e-06	0.000386073	0.0,0.033	0.207,0.246	-0.21	RI	G48706_8994852-8995088	OGRC.vs.OGRX	chr07:8993523-8996763(-)	Os07g0258800	LOC_Os07g15500	NULL	NULL	Conserved hypothetical protein.	expressed protein
15323	G56965	899	119	4.10629e-07	4.66057e-05	0.114,0.056	0.295,0.298	-0.211	RI	G56965_17835814-17836992	OGRC.vs.OGRX	chr08:17821839-17838135(-)	Os08g0379000	LOC_Os08g29124	NULL	NULL	RNA-processing protein, HAT helix domain containing protein.	expressed protein
21628	G10641	285	119	4.38489e-06	0.000321996	0.741,0.772	1.0,0.935	-0.211	RI	G10641_4450262-4451494	OGRC.vs.OGRX	chr02:4449777-4454867(+)	Os02g0180000	LOC_Os02g08364	NULL	NULL	Similar to Protein phosphatase type-2C.	protein phosphatase 2C, putative, expressed
33164	G2068	196	119	2.40181e-09	6.26882e-07	0.044,0.05	0.368,0.148	-0.211	RI	G2068_9166352-9166835	OGRC.vs.OGRX	chr01:9166353-9169971(+)	Os01g0267200	LOC_Os01g16190	NULL	NULL	Similar to 26S proteasome non-ATPase regulatory subunit 14 (26S proteasome regulatory subunit rpn11).	26S proteasome non-ATPase regulatory subunit 14, putative, expressed
33792	G44312	1003	119	1.05072e-05	0.000654359	0.156,0.142	0.34,0.379	-0.211	RI	G44312_19544566-19547554	OGRC.vs.OGRX	chr06:19544567-19553014(+)	Os06g0527100	LOC_Os06g33570	CNGC12	CYCLIC NUCLEOTIDE GATED CHANNEL 12	Similar to Cyclic nucleotide-gated channel A (Fragment).	cyclic nucleotide-gated ion channel 1, putative, expressed
17943	G66724	571	119	5.29716e-10	1.78333e-07	0.126,0.128	0.327,0.351	-0.212	RI	G66724_11706868-11707960	OGRC.vs.OGRX	chr10:11697970-11713558(-)	Os10g0370800	LOC_Os10g22570	NULL	NULL	Similar to cellulase containing protein.	cellulase, putative, expressed
67147	G53910	278	119	1.02181e-05	0.000640937	0.645,0.662	0.821,0.909	-0.212	RI	G53910_3513827-3515342	OGRC.vs.OGRX	chr08:3513828-3518776(-)	Os08g0159900	LOC_Os08g06344	NULL	NULL	Hypothetical conserved gene.	transposon protein, putative, CACTA, En/Spm sub-class, expressed
25183	G60290	494	119	1.2366e-07	1.71666e-05	0.03,0.035	0.351,0.14	-0.213	RI	G60290_4557914-4560266	OGRC.vs.OGRX	chr09:4554651-4569049(+)	Os09g0261400	LOC_Os09g08670	NULL	NULL	Protein of unknown function DUF1296 family protein.	protein of unknown function DUF1296 domain containing protein, expressed
29820	G34374	200	119	1.72678e-09	4.85225e-07	0.051,0.044	0.348,0.173	-0.213	RI	G34374_4119550-4121359	OGRC.vs.OGRX	chr05:4117728-4121359(-)	Os05g0168700	LOC_Os05g07670	NULL	NULL	Protein of unknown function DUF250 domain containing protein.	solute carrier family 35 member E3, putative, expressed
36470	G39509	398	119	1.02744e-06	9.94449e-05	0.155,0.091	0.401,0.27	-0.213	RI	G39509_27860574-27861245	OGRC.vs.OGRX	chr05:27860575-27865055(+)	Os05g0559600	LOC_Os05g48600	NULL	NULL	Glycosyl transferase, family 43 protein.	glycosyltransferase family 43 protein, putative, expressed
29018	G39228	216	119	1.70046e-06	0.000149435	0.035,0.0	0.306,0.158	-0.214	RI	G39228_26547797-26549499	OGRC.vs.OGRX	chr05:26544658-26552137(-)	Os05g0534600	LOC_Os05g45830	NULL	NULL	CASC3/Barentsz eIF4AIII binding domain containing protein.	expressed protein
32028	G68477	252	119	0	0	0.045,0.024	0.279,0.22	-0.215	RI	G68477_19754365-19754685	OGRC.vs.OGRX	chr10:19751372-19755165(-)	Os10g0512700	LOC_Os10g36870	NULL	NULL	Similar to SH3 domain-containing protein 3.	src homology-3 domain protein 3, putative, expressed
43889	G35292	425	119	1.38068e-05	0.00081059	0.134,0.164	0.421,0.31	-0.216	RI	G35292_8313575-8314185	OGRC.vs.OGRX	chr05:8312907-8319399(+)	Os05g0235800	LOC_Os05g14590	MCM6	MINI-CHROMOSOME MAINTENANCE PROTEIN 6	DNA-dependent ATPase MCM domain containing protein.	MCM6 - Putative minichromosome maintenance MCM complex subunit 6, expressed
47360	G20678	1183	119	1.18003e-05	0.000715079	0.82,0.749	1.0,1.0	-0.216	RI	G20678_13218557-13219936	OGRC.vs.OGRX	chr03:13218051-13222492(+)	Os03g0352200	LOC_Os03g22870	NULL	NULL	Similar to SAC3/GANP family protein.	SAC3/GANP family protein, putative, expressed
3484	G68527	373	119	5.20285e-08	8.31596e-06	0.082,0.111	0.368,0.259	-0.217	RI	G68527_20025330-20025788	OGRC.vs.OGRX	chr10:20024927-20028669(+)	Os10g0518100	LOC_Os10g37410	NULL	NULL	RabGAP/TBC domain containing protein.	TBC domain containing protein, expressed
33031	G2067	235	119	1.23663e-06	0.000114904	0.453,0.39	0.611,0.665	-0.217	RI	G2067_9114578-9115035	OGRC.vs.OGRX	chr01:9114577-9117632(-)	Os01g0266500	LOC_Os01g16146	NULL	NULL	Phenazine biosynthesis PhzC/PhzF protein family protein.	phenazine biosynthesis protein, putative, expressed
68172	G46414	546	119	2.20424e-06	0.000184626	0.036,0.065	0.353,0.182	-0.217	RI	G46414_29514405-29515309	OGRC.vs.OGRX	chr06:29508824-29515309(-)	Os06g0701200	LOC_Os06g48760	NULL	NULL	UTP--glucose-1-phosphate uridylyltransferase family protein.	UTP--glucose-1-phosphate uridylyltransferase, putative, expressed
52125	G53885	524	119	0	0	0.044,0.029	0.276,0.233	-0.218	RI	G53885_3422207-3422820	OGRC.vs.OGRX	chr08:3420569-3424752(+)	Os08g0158500	LOC_Os08g06200	NULL	NULL	Similar to Stomatin-like protein.	stomatin-like protein 2, putative, expressed
30452	G31994	200	119	1.75255e-05	0.000984175	0.025,0.036	0.263,0.236	-0.219	RI	G31994_29117790-29119666	OGRC.vs.OGRX	chr04:29114943-29119666(-)	Os04g0577500	LOC_Os04g48820	NULL	NULL	Deoxyribonuclease, TatD Mg-dependent domain containing protein.	deoxyribonuclease tatD, putative, expressed
61687	G5724	214	119	1.28659e-08	2.61399e-06	0.135,0.12	0.439,0.256	-0.22	RI	G5724_26784073-26784541	OGRC.vs.OGRX	chr01:26781039-26784541(-)	Os01g0658400	LOC_Os01g46926	UBC5A	UBIQUITIN CONJUGATING ENZYME 5A	Ubiquitin-conjugating enzyme E2	ubiquitin-conjugating enzyme, putative, expressed
7716	G32073	306	119	2.6401e-07	3.20528e-05	0.132,0.131	0.408,0.298	-0.221	RI	G32073_29572817-29574256	OGRC.vs.OGRX	chr04:29571617-29577678(-)	Os04g0585300	LOC_Os04g49580	NULL	NULL	Similar to H0307D04.2 protein.	nucleolar complex protein, putative, expressed
18702	G43836	214	119	1.04186e-06	0.000100561	0.0,0.0	0.314,0.129	-0.222	RI	G43836_17199919-17200582	OGRC.vs.OGRX	chr06:17194074-17200583(+)	Os06g0494400	LOC_Os06g29844	NULL	NULL	Multi antimicrobial extrusion protein MatE family protein.	MATE efflux family protein, putative, expressed
50343	G9473	358	119	1.11022e-16	1.75839e-13	0.06,0.041	0.285,0.26	-0.222	RI	G9473_42954162-42954711	OGRC.vs.OGRX	chr01:42954163-42956725(+)	Os01g0973000	LOC_Os01g74152	NULL	NULL	HAD-superfamily hydrolase, subfamily IA, variant 3 domain containing protein.	haloacid dehalogenase-like hydrolase family protein, putative, expressed
56574	G32328	203	119	8.62471e-10	2.67128e-07	0.045,0.036	0.357,0.168	-0.222	RI	G32328_30801218-30801687	OGRC.vs.OGRX	chr04:30798724-30804709(-)	Os04g0608500	LOC_Os04g51910	NULL	NULL	Similar to 26S proteasome subunit RPN2a.	proteasome/cyclosome repeat containing protein, expressed
5251	G38227	222	119	2.89421e-07	3.4332e-05	0.181,0.141	0.426,0.341	-0.223	RI	G38227_22393916-22394311	OGRC.vs.OGRX	chr05:22393917-22397105(+)	Os05g0455800	LOC_Os05g38180	NULL	NULL	Yip1 domain containing protein.	Yip1 domain containing protein, expressed
53735	G16085	540	119	2.78486e-10	1.01079e-07	0.062,0.084	0.359,0.234	-0.223	RI	G16085_29378113-29379316	OGRC.vs.OGRX	chr02:29373018-29381091(-)	Os02g0709800	LOC_Os02g48000	NULL	NULL	RabGAP/TBC domain containing protein.	TBC domain containing protein, expressed
60694	G67659	207	119	4.32987e-15	5.029e-12	0.58,0.556	0.81,0.774	-0.224	RI	G67659_16085974-16086703	OGRC.vs.OGRX	chr10:16083187-16086703(-)	Os10g0445400	LOC_Os10g30850	NULL	NULL	Zinc finger, RING/FYVE/PHD-type domain containing protein.	zinc finger, RING-type, putative, expressed
61292	G38893	210	119	2.23371e-07	2.75022e-05	0.143,0.145	0.409,0.329	-0.225	RI	G38893_25221170-25221468	OGRC.vs.OGRX	chr05:25218638-25224819(+)	Os05g0509300	LOC_Os05g43374	NULL	NULL	Pseudouridine synthase, TruD domain containing protein.	pseudouridylate synthase, putative, expressed
13940	G45992	568	119	7.01482e-06	0.000475456	0.183,0.119	0.401,0.352	-0.226	RI	G45992_27415390-27416257	OGRC.vs.OGRX	chr06:27412678-27417601(+)	Os06g0663900	LOC_Os06g45350	NULL	NULL	Similar to (RAP Annotation release2) Protein kinase-like domain containing protein.	protein kinase domain containing protein, expressed
49086	G12529	235	119	3.5127e-06	0.000269299	0.348,0.356	0.631,0.524	-0.226	RI	G12529_13226472-13226744	OGRC.vs.OGRX	chr02:13223111-13227352(-)	Os02g0327700	LOC_Os02g22190	NULL	NULL	Hypothetical conserved gene.	glycosyltransferase, putative, expressed
55949	G58891	442	119	3.82688e-06	0.000288936	0.107,0.119	0.412,0.268	-0.227	RI	G58891_27124753-27125268	OGRC.vs.OGRX	chr08:27123636-27127540(-)	Os08g0542000	LOC_Os08g42910	NULL	NULL	Similar to Methionine aminopeptidase.	peptidase, M24 family protein, putative, expressed
46873	G63935	190	119	8.85068e-06	0.000568991	0.258,0.238	0.551,0.4	-0.228	RI	G63935_22168445-22170297	OGRC.vs.OGRX	chr09:22168446-22172434(+)	Os09g0557800	LOC_Os09g38530	NULL	NULL	Similar to transmembrane 9 superfamily protein member 4.	transmembrane 9 superfamily member, putative, expressed
62496	G33816	214	119	1.20324e-08	2.48816e-06	0.075,0.049	0.402,0.179	-0.228	RI	G33816_1291417-1292152	OGRC.vs.OGRX	chr05:1291418-1295542(+)	Os05g0123200	LOC_Os05g03190	NULL	NULL	Similar to IQD1.	IQ calmodulin-binding motif domain containing protein, expressed
72303	G16230	639	119	2.89792e-09	7.50744e-07	0.058,0.046	0.18,0.381	-0.228	RI	G16230_29994266-29996810	OGRC.vs.OGRX	chr02:29991554-29998805(+)	Os02g0722400	LOC_Os02g49060	NULL	NULL	Similar to AAP7.	amino acid transporter, putative, expressed
829	G77195	543	119	8.36535e-07	8.38798e-05	0.788,0.603	0.875,0.977	-0.23	RI	G77195_7453562-7457471	OGRC.vs.OGRX	chr12:7441028-7457987(-)	Os12g0236100//Os12g0236225	LOC_Os12g13340	NULL//NULL	NULL//NULL	Hypothetical conserved gene.//Conserved hypothetical protein.	expressed protein
37564	G11922	194	119	1.13012e-10	4.68783e-08	0.147,0.097	0.32,0.383	-0.23	RI	G11922_10075290-10075761	OGRC.vs.OGRX	chr02:10074581-10081512(+)	Os02g0274900	LOC_Os02g17500	NULL	NULL	Similar to metabolite transport protein csbC.	transporter family protein, putative, expressed
12845	G7287	198	119	1.01168e-06	9.80555e-05	0.15,0.067	0.345,0.335	-0.231	RI	G7287_33372196-33373154	OGRC.vs.OGRX	chr01:33368690-33374897(-)	Os01g0786900	LOC_Os01g57720	ATG18E	AUTOPHAGY ASSOCIATED GENE 18E	WD40 repeat-like domain containing protein.	expressed protein
31895	G13572	3658	119	3.95909e-07	4.50819e-05	0.262,0.233	0.485,0.474	-0.232	RI	G13572_17497793-17501575	OGRC.vs.OGRX	chr02:17489819-17507818(-)	Os02g0497500//Os02g0497600	LOC_Os02g29464	NULL//NULL	NULL//NULL	Similar to DNA repair protein Rad50.//Conserved hypothetical protein.	RecF/RecN/SMC N terminal domain containing protein, expressed
32286	G17993	271	119	9.60625e-07	9.37591e-05	0.245,0.161	0.488,0.383	-0.232	RI	G17993_1516346-1516711	OGRC.vs.OGRX	chr03:1514622-1519297(-)	Os03g0126800	LOC_Os03g03510	CIPK09	CALCINEURIN B-LIKE PROTEIN-INTERACTING PROTEIN KINASE 9	Similar to CBL-interacting protein kinase 9.	CAMK_KIN1/SNF1/Nim1_like.15 - CAMK includes calcium/calmodulin depedent protein kinases, expressed
44673	G54252	905	119	6.43929e-15	7.23777e-12	0.039,0.033	0.367,0.169	-0.232	RI	G54252_5139636-5141189	OGRC.vs.OGRX	chr08:5139637-5143709(+)	Os08g0187800	LOC_Os08g08840	GPT1	GLUCOSE 6-PHOSPHATE/PHOSPHATE TRANSLOCATOR 1	Similar to Glucose-6-phosphate/phosphate-translocator precursor.	phosphate/phosphate translocator, putative, expressed
50206	G69509	2167	119	4.34256e-06	0.000319899	0.742,0.675	0.97,0.911	-0.232	RI	G69509_730425-732755	OGRC.vs.OGRX	chr11:728151-732755(-)	Os11g0116300	LOC_Os11g02440	NULL	NULL	Chalcone isomerase domain containing protein.	chalcone--flavonone isomerase, putative, expressed
55474	G53312	232	119	2.31311e-09	6.14007e-07	0.131,0.098	0.324,0.369	-0.232	RI	G53312_451119-451624	OGRC.vs.OGRX	chr08:451120-461415(+)	Os08g0109100//Os08g0109200	LOC_Os08g01750//LOC_Os08g01760	NULL//NULL	NULL//NULL	Similar to predicted protein.//Similar to S-glutathione dehydrogenase/class III alcohol dehydrogenase.	SAC domain containing protein, putative, expressed//dehydrogenase, putative, expressed
34962	G32350	493	119	2.32717e-08	4.36305e-06	0.131,0.096	0.349,0.344	-0.233	RI	G32350_30821129-30823007	OGRC.vs.OGRX	chr04:30821130-30825520(+)	Os04g0608800	LOC_Os04g51940	NULL	NULL	Similar to H0702G05.3 protein.	YT521-B, putative, expressed
31896	G13572	240	119	4.50554e-07	5.02371e-05	0.104,0.051	0.331,0.292	-0.234	RI	G13572_17502049-17502475	OGRC.vs.OGRX	chr02:17489819-17507818(-)	Os02g0497500//Os02g0497600	LOC_Os02g29464	NULL//NULL	NULL//NULL	Similar to DNA repair protein Rad50.//Conserved hypothetical protein.	RecF/RecN/SMC N terminal domain containing protein, expressed
45962	G7203	214	119	1.66053e-05	0.000942339	0.0,0.0	0.218,0.25	-0.234	RI	G7203_33273493-33274529	OGRC.vs.OGRX	chr01:33271972-33274779(-)	Os01g0784900	LOC_Os01g57580	NULL	NULL	Conserved hypothetical protein.	bHelix-loop-helix transcription factor, putative, expressed
67442	G79571	274	119	2.22434e-09	6.00814e-07	0.056,0.061	0.332,0.253	-0.234	RI	G79571_18335074-18335538	OGRC.vs.OGRX	chr12:18334665-18349360(+)	Os12g0489100//Os12g0489200	LOC_Os12g30540	NULL//NULL	NULL//NULL	Similar to Ubiquitin-specific protease 12.//Ubiquitin-specific protease 12.	ubiquitin carboxyl-terminal hydrolase, putative, expressed
61413	G12805	250	119	7.32668e-08	1.12216e-05	0.683,0.676	0.97,0.861	-0.236	RI	G12805_13950626-13951800	OGRC.vs.OGRX	chr02:13949089-13951884(-)	Os02g0437200	LOC_Os02g24080	NULL	NULL	SNAP-34.	SNARE domain containing protein, putative, expressed
15065	G18584	276	119	5.44286e-11	2.38555e-08	0.198,0.174	0.468,0.378	-0.237	RI	G18584_4003528-4003936	OGRC.vs.OGRX	chr03:4001995-4005428(-)	Os03g0174900	LOC_Os03g07880	HAP2C	HAP2 SUBUNIT OF CCAAT-BOX BINDING COMPLEX	Similar to RAPB protein.	nuclear transcription factor Y subunit, putative, expressed
53720	G5662	220	119	2.4542e-06	0.000200267	0.204,0.162	0.36,0.481	-0.237	RI	G5662_26068092-26068587	OGRC.vs.OGRX	chr01:26060788-26071738(-)	Os01g0646700//Os01g0646800	LOC_Os01g45880	NULL//NULL	NULL//NULL	Hypothetical conserved gene.//Conserved hypothetical protein.	retrotransposon protein, putative, unclassified, expressed
3247	G6323	257	119	7.89257e-06	0.000520357	0.174,0.165	0.481,0.333	-0.238	RI	G6323_29424129-29424504	OGRC.vs.OGRX	chr01:29423264-29428435(+)	Os01g0708300	LOC_Os01g51190	NULL	NULL	Similar to predicted protein.	expressed protein
1054	G14338	233	119	3.10206e-07	3.64547e-05	0.048,0.023	0.299,0.25	-0.239	RI	G14338_21333325-21335625	OGRC.vs.OGRX	chr02:21325315-21335625(-)	Os02g0562600	LOC_Os02g35490	MLO_	POWDERY-MILDEW-RESISTANCE GENE O_	Similar to Seven trans-membrane protein (Fragment).	MLO domain containing protein, putative, expressed
10324	G22009	208	119	7.86705e-10	2.51486e-07	0.156,0.111	0.419,0.327	-0.239	RI	G22009_19202001-19204090	OGRC.vs.OGRX	chr03:19197601-19204090(-)	Os03g0448700	LOC_Os03g33590	NULL	NULL	Interferon-related developmental regulator domain containing protein.	interferon-related developmental regulator, putative, expressed
24984	G49512	217	119	7.70824e-10	2.49444e-07	0.077,0.039	0.373,0.222	-0.239	RI	G49512_12787255-12787809	OGRC.vs.OGRX	chr07:12783971-12790416(-)	Os07g0409700	LOC_Os07g22700	NULL	NULL	Mitochondrial import inner membrane translocase, subunit Tim44 family protein.	tim44-like domain containing protein, expressed
40444	G55046	263	119	3.24964e-07	3.79968e-05	0.111,0.07	0.417,0.242	-0.239	RI	G55046_8768772-8771502	OGRC.vs.OGRX	chr08:8767726-8771583(-)	Os08g0243600	LOC_Os08g14580	NULL	NULL	Haloacid dehalogenase-like hydrolase domain containing protein.	haloacid dehalogenase-like hydrolase domain-containing protein 1A, putative, expressed
8614	G9228	240	119	3.55696e-09	8.8845e-07	0.315,0.3	0.581,0.514	-0.24	RI	G9228_41949820-41950090	OGRC.vs.OGRX	chr01:41948952-41952388(+)	Os01g0952500	LOC_Os01g72330	RR4	A-TYPE RESPONSE REGULATOR 4	A-type response regulator, Cytokinin signaling	OsRR4 type-A response regulator, expressed
26450	G38328	215	119	1.48647e-05	0.000858948	0.0,0.0	0.156,0.324	-0.24	RI	G38328_22443267-22443834	OGRC.vs.OGRX	chr05:22439465-22447360(-)	Os05g0456925	LOC_Os05g38270	NULL	NULL	Similar to regulator of chromosome condensation (RCC1) family protein.	regulator of chromosome condensation, putative, expressed
40790	G10739	257	119	1.31154e-05	0.000783194	0.139,0.12	0.419,0.321	-0.24	RI	G10739_4708492-4710335	OGRC.vs.OGRX	chr02:4708493-4716880(+)	Os02g0184400	LOC_Os02g09170	NULL	NULL	Similar to cDNA clone:J023150H16, full insert sequence.	sucrose-phosphate synthase, putative, expressed
41941	G9004	236	119	3.08071e-09	7.86405e-07	0.585,0.492	0.796,0.761	-0.24	RI	G9004_40696499-40696835	OGRC.vs.OGRX	chr01:40695642-40701033(+)	Os01g0927600	LOC_Os01g70270	ARF2	AUXIN RESPONSE FACTOR 2	Similar to Auxin response factor 2 (ARF1-binding protein) (ARF1-BP).	auxin response factor, putative, expressed
36318	G16083	217	119	7.44711e-06	0.000496151	0.179,0.128	0.354,0.435	-0.241	RI	G16083_29430155-29430507	OGRC.vs.OGRX	chr02:29429257-29432460(+)	Os02g0710500	LOC_Os02g48080	NULL	NULL	Similar to Receptor protein kinase.	cysteine-rich receptor-like protein kinase 7 precursor, putative, expressed
48442	G32928	204	119	1.28268e-06	0.000117666	0.427,0.481	0.737,0.654	-0.242	RI	G32928_33253916-33254322	OGRC.vs.OGRX	chr04:33253917-33256627(+)	Os04g0652700	LOC_Os04g55850	NULL	NULL	Similar to nuclease PA3.	nuclease PA3, putative, expressed
61120	G53257	218	119	8.18328e-10	2.55729e-07	0.145,0.153	0.391,0.39	-0.242	RI	G53257_189508-191880	OGRC.vs.OGRX	chr08:186944-191880(+)	Os08g0103300	LOC_Os08g01290	NULL	NULL	Similar to Tubby-like F-box protein 12.	OsFBT12 - F-box and tubby domain containing protein, expressed
23877	G17989	360	119	6.70133e-06	0.000460904	0.008,0.032	0.306,0.224	-0.245	RI	G17989_1557958-1558387	OGRC.vs.OGRX	chr03:1552676-1559153(-)	Os03g0127600	LOC_Os03g03560	NULL	NULL	Forkhead-associated domain containing protein.	FHA domain containing protein, putative, expressed
47673	G3125	439	119	9.00583e-07	8.90211e-05	0.037,0.057	0.387,0.197	-0.245	RI	G3125_14350673-14351752	OGRC.vs.OGRX	chr01:14340133-14357543(-)	Os01g0356400	LOC_Os01g25386	MRP8	MULTIDRUG RESISTANCE-ASSOCIATED PROTEIN 8	Similar to multidrug resistance protein ABC transporter family.	multidrug resistance-associated protein, putative, expressed
67229	G37873	1550	119	7.97656e-06	0.000523419	0.317,0.282	0.504,0.587	-0.246	RI	G37873_20777626-20779312	OGRC.vs.OGRX	chr05:20777627-20781283(+)	Os05g0424000	LOC_Os05g34980	NULL	NULL	Amino acid permease, Transport of amino acids	amino acid transporter, putative, expressed
36862	G7121	765	119	1.39804e-06	0.000126528	0.138,0.099	0.47,0.264	-0.248	RI	G7121_32615693-32616920	OGRC.vs.OGRX	chr01:32615694-32622894(+)	Os01g0772600	LOC_Os01g56580	NULL	NULL	Similar to ATP binding protein.	CK1_CaseinKinase_1a.3 - CK1 includes the casein kinase 1 kinases, expressed
70345	G30305	289	119	2.0056e-08	3.86094e-06	0.233,0.168	0.462,0.436	-0.248	RI	G30305_22193303-22194400	OGRC.vs.OGRX	chr04:22191972-22197744(-)	Os04g0445000	LOC_Os04g36740	NULL	NULL	Similar to Potassium channel SKOR (Stelar K(+) outward rectifying channel).	potassium channel SKOR, putative, expressed
64095	G6714	214	119	8.29014e-07	8.3486e-05	0.661,0.841	1.0,1.0	-0.249	RI	G6714_30832795-30833196	OGRC.vs.OGRX	chr01:30832796-30837960(+)	Os01g0738600	LOC_Os01g53670	NULL	NULL	Hypothetical conserved gene.	ENTH domain containing protein, expressed
32027	G68477	220	119	0	0	0.042,0.046	0.351,0.237	-0.25	RI	G68477_19754112-19754435	OGRC.vs.OGRX	chr10:19751372-19755165(-)	Os10g0512700	LOC_Os10g36870	NULL	NULL	Similar to SH3 domain-containing protein 3.	src homology-3 domain protein 3, putative, expressed
55109	G40787	265	119	1.09908e-05	0.000674828	0.532,0.44	0.809,0.665	-0.251	RI	G40787_2832461-2833429	OGRC.vs.OGRX	chr06:2832462-2836324(+)	Os06g0154900	LOC_Os06g06120	NULL	NULL	Similar to F3F9.7.	expressed protein
50903	G15846	262	119	8.82349e-07	8.75914e-05	0.036,0.0	0.163,0.377	-0.252	RI	G15846_28111098-28111834	OGRC.vs.OGRX	chr02:28106979-28113607(-)	Os02g0686300	LOC_Os02g46120	NULL	NULL	Similar to H0307D04.3 protein.	regulatory protein, putative, expressed
32804	G12224	208	119	1.22646e-12	8.72141e-10	0.126,0.105	0.398,0.341	-0.254	RI	G12224_11882276-11883693	OGRC.vs.OGRX	chr02:11882277-11885863(-)	Os02g0304900	LOC_Os02g20170	NULL	NULL	Drought induced 19 family protein.	drought induced 19 protein, putative, expressed
3820	G14048	237	119	1.07825e-05	0.000666736	0.146,0.143	0.456,0.345	-0.256	RI	G14048_19868164-19869179	OGRC.vs.OGRX	chr02:19868165-19873307(-)	Os02g0537500	LOC_Os02g33430	NULL	NULL	Similar to E2F homolog.	E2F family transcription factor protein, putative, expressed
55092	G1533	317	119	1.58135e-06	0.000140603	0.524,0.498	0.816,0.721	-0.257	RI	G1533_6118198-6118551	OGRC.vs.OGRX	chr01:6112801-6133340(+)	Os01g0212100	LOC_Os01g11370	NULL	NULL	Similar to P20Sh148J07 (Fragment).	ATP-dependent RNA helicase, putative, expressed
30577	G67966	232	119	9.04404e-11	3.79675e-08	0.155,0.068	0.339,0.4	-0.258	RI	G67966_17545472-17545726	OGRC.vs.OGRX	chr10:17544741-17547685(+)	Os10g0472400	LOC_Os10g33350	NULL	NULL	Similar to Thioredoxin.	endo-beta-N-acetylglucosaminidase, putative, expressed
40336	G14234	621	119	1.92156e-06	0.000164913	0.118,0.097	0.324,0.411	-0.26	RI	G14234_21005530-21006621	OGRC.vs.OGRX	chr02:21002005-21008409(-)	Os02g0555900	LOC_Os02g35010	NULL	NULL	Similar to H0315A08.7 protein.	STE_MEKK_ste11_MAP3K.9 - STE kinases include homologs to sterile 7, sterile 11 and sterile 20 from yeast, expressed
56567	G37697	194	119	5.82451e-07	6.2064e-05	0.132,0.117	0.417,0.351	-0.26	RI	G37697_19989428-19989962	OGRC.vs.OGRX	chr05:19988696-19994090(+)	Os05g0409400	LOC_Os05g33890	NULL	NULL	Similar to Microtubule-associated protein MAP65-1a.	microtubule associated protein, putative, expressed
69740	G32540	701	119	7.39581e-07	7.61299e-05	0.112,0.075	0.437,0.271	-0.26	RI	G32540_31533555-31534328	OGRC.vs.OGRX	chr04:31531892-31541913(+)	Os04g0620400//Os04g0620500	LOC_Os04g52940	NULL//NULL	NULL//NULL	SIT4 phosphatase-associated protein family protein.//Similar to H0714H04.7 protein.	SIT4 phosphatase-associated protein domain containing protein, expressed
72034	G67926	197	119	2.25165e-10	8.39106e-08	0.503,0.507	0.741,0.789	-0.26	RI	G67926_17120229-17121488	OGRC.vs.OGRX	chr10:17120230-17124776(-)	Os10g0464100	LOC_Os10g32710	NULL	NULL	WD40 repeat-like domain containing protein.	WD domain, G-beta repeat domain containing protein, expressed
63320	G60480	690	119	1.55431e-15	1.9694e-12	0.063,0.053	0.406,0.232	-0.261	RI	G60480_5103099-5103979	OGRC.vs.OGRX	chr09:5094691-5106862(+)	Os09g0267500//Os09g0267600	LOC_Os09g09470//LOC_Os09g09480	NULL//NULL	NULL//NULL	Similar to predicted protein.//Similar to Charged multivesicular body protein 4b.	WD domain, G-beta repeat domain containing protein, expressed//SNF7 domain containing protein, putative, expressed
52788	G28430	230	119	1.11516e-05	0.000682895	0.202,0.278	0.534,0.471	-0.262	RI	G28430_12227074-12227283	OGRC.vs.OGRX	chr04:12220014-12228769(-)	Os04g0284100	LOC_Os04g21610	NULL	NULL	Similar to OSIGBa0145C02.4 protein.	expressed protein
4573	G1647	647	119	4.75753e-06	0.000344639	0.065,0.064	0.424,0.23	-0.263	RI	G1647_7222926-7224297	OGRC.vs.OGRX	chr01:7216513-7225223(-)	Os01g0230200	LOC_Os01g13000	NULL	NULL	Basic helix-loop-helix dimerisation region bHLH domain containing protein.	ethylene-responsive protein related, putative, expressed
16437	G63455	256	119	5.61155e-07	6.02554e-05	0.104,0.096	0.383,0.344	-0.263	RI	G63455_20014001-20014383	OGRC.vs.OGRX	chr09:20011523-20018727(+)	Os09g0514100	LOC_Os09g33900	NULL	NULL	FAD dependent oxidoreductase family protein.	FAD dependent oxidoreductase domain containing protein, expressed
23248	G53541	202	119	1.5863e-10	6.27944e-08	0.182,0.168	0.496,0.379	-0.263	RI	G53541_1666959-1669955	OGRC.vs.OGRX	chr08:1666960-1673085(+)	Os08g0129700	LOC_Os08g03570	NULL	NULL	NAD(P)-binding domain containing protein.	NAD dependent epimerase/dehydratase family protein, putative, expressed
32633	G5610	261	119	2.14659e-06	0.000181323	0.27,0.248	0.566,0.479	-0.263	RI	G5610_26106835-26109141	OGRC.vs.OGRX	chr01:26106836-26111222(+)	Os01g0647700	LOC_Os01g45960	NULL	NULL	Epoxide hydrolase family protein.	hydrolase, alpha/beta fold family domain containing protein, expressed
40020	G36466	527	119	9.81646e-06	0.000619646	0.081,0.081	0.487,0.201	-0.263	RI	G36466_14182456-14183331	OGRC.vs.OGRX	chr05:14181444-14186266(+)	Os05g0310800	NULL	NULL	NULL	Similar to Coatomer delta subunit (Delta-coat protein) (Delta-COP).	NULL
33779	G24236	224	119	8.21017e-07	8.29204e-05	0.805,0.65	1.0,0.983	-0.264	RI	G24236_30095220-30096415	OGRC.vs.OGRX	chr03:30094292-30099093(-)	Os03g0734900	LOC_Os03g52450	GATA19	GATA TRANSCRIPTION FACTOR 19	Similar to CCT motif family protein, expressed.	GATA transcription factor 25, putative, expressed
39975	G54139	233	119	7.85757e-06	0.000519032	0.157,0.12	0.338,0.466	-0.264	RI	G54139_4586465-4588150	OGRC.vs.OGRX	chr08:4586466-4591579(+)	Os08g0178300	LOC_Os08g08080	NULL	NULL	Hypothetical conserved gene.	BUD13, putative, expressed
68808	G6748	614	119	6.4721e-11	2.78412e-08	0.22,0.188	0.503,0.432	-0.264	RI	G6748_30975764-30976960	OGRC.vs.OGRX	chr01:30975765-30984496(+)	Os01g0741900	LOC_Os01g53880	IAA6	NULL	Auxin-responsive protein, Drought tolerance, Control of tiller outgrowth	OsIAA6 - Auxin-responsive Aux/IAA gene family member, expressed
32711	G62297	2319	119	1.50709e-08	3.01799e-06	0.067,0.09	0.381,0.306	-0.265	RI	G62297_14531031-14534286	OGRC.vs.OGRX	chr09:14531032-14547798(+)	Os09g0409950//Os09g0410125//Os09g0410300	LOC_Os09g24440	NULL//NULL//NULL	NULL//NULL//NULL	Hypothetical conserved gene.//Similar to membrane alanyl aminopeptidase.//Similar to BRI1-KD interacting protein 120 (Fragment).	expressed protein
5463	G31599	607	119	1.11975e-06	0.000106457	0.271,0.253	0.578,0.479	-0.266	RI	G31599_27571060-27572716	OGRC.vs.OGRX	chr04:27570334-27572716(-)	Os04g0550700	LOC_Os04g46480	NULL	NULL	Uncharacterised conserved protein UCP012943 domain containing protein.	expressed protein
8407	G58643	957	119	3.53919e-11	1.61202e-08	0.149,0.182	0.469,0.394	-0.266	RI	G58643_26025987-26027046	OGRC.vs.OGRX	chr08:26024714-26028901(+)	Os08g0523600	LOC_Os08g41210	NULL	NULL	Similar to CTV.22.	expressed protein
36861	G7121	718	119	3.54051e-06	0.000270538	0.41,0.393	0.649,0.685	-0.266	RI	G7121_32615693-32616920	OGRC.vs.OGRX	chr01:32615694-32622894(+)	Os01g0772600	LOC_Os01g56580	NULL	NULL	Similar to ATP binding protein.	CK1_CaseinKinase_1a.3 - CK1 includes the casein kinase 1 kinases, expressed
12695	G35740	1980	119	5.43476e-06	0.000386073	0.167,0.175	0.435,0.445	-0.269	RI	G35740_10124008-10126236	OGRC.vs.OGRX	chr05:10112364-10126236(-)	Os05g0261700	LOC_Os05g17604	NULL	NULL	Leucine-rich repeat, plant specific containing protein.	SHR5-receptor-like kinase, putative, expressed
38296	G67873	238	119	4.39299e-08	7.23733e-06	0.116,0.125	0.471,0.307	-0.269	RI	G67873_17113707-17114189	OGRC.vs.OGRX	chr10:17110561-17115455(-)	Os10g0463800	LOC_Os10g32680	FLO7	FLOURY ENDOSPERM 7	Domain of unknown function, DUF1338, containing green-plant-unique protein, Regulation of starch synthesis and amyloplast development, Peripheral endosperm development	expressed protein
58024	G67653	234	119	9.55443e-08	1.38426e-05	0.119,0.16	0.468,0.351	-0.27	RI	G67653_15922475-15923317	OGRC.vs.OGRX	chr10:15920835-15924487(-)	Os10g0442800	LOC_Os10g30600	RLCK301	RECEPTOR-LIKE CYTOPLASMIC KINASE 301	Protein serine/threonine kinase (Protein kinase).	tyrosine protein kinase domain containing protein, putative, expressed
33074	G42647	1581	119	0	0	0.051,0.026	0.345,0.276	-0.272	RI	G42647_11264505-11266461	OGRC.vs.OGRX	chr06:11264506-11282119(+)	Os06g0301300	LOC_Os06g19730	NULL	NULL	Similar to predicted protein.	HEAT repeat family protein, putative, expressed
3483	G68527	224	119	3.67472e-07	4.21885e-05	0.0,0.016	0.443,0.122	-0.274	RI	G68527_20024926-20025484	OGRC.vs.OGRX	chr10:20024927-20028669(+)	Os10g0518100	LOC_Os10g37410	NULL	NULL	RabGAP/TBC domain containing protein.	TBC domain containing protein, expressed
61289	G38893	209	119	2.48142e-11	1.20087e-08	0.099,0.085	0.404,0.331	-0.276	RI	G38893_25218637-25219548	OGRC.vs.OGRX	chr05:25218638-25224819(+)	Os05g0509300	LOC_Os05g43374	NULL	NULL	Pseudouridine synthase, TruD domain containing protein.	pseudouridylate synthase, putative, expressed
60832	G58257	234	119	1.23816e-05	0.000748349	0.193,0.176	0.564,0.359	-0.277	RI	G58257_24318463-24318713	OGRC.vs.OGRX	chr08:24313345-24318770(-)	Os08g0492100	LOC_Os08g38410	NULL	NULL	Paraneoplastic encephalomyelitis antigen family protein.	RNA recognition motif containing protein, putative, expressed
19704	G10463	362	119	6.47869e-10	2.14994e-07	0.229,0.202	0.502,0.486	-0.278	RI	G10463_3611703-3612134	OGRC.vs.OGRX	chr02:3610968-3614080(+)	Os02g0167100	LOC_Os02g07044	STR23	SULFURTRANSFERASE 23	Similar to 3-mercaptopyruvate sulfurtransferase precursor (EC 2.8.1.1).	rhodanese-like domain containing protein, putative, expressed
35078	G6160	217	119	2.32691e-06	0.000192097	0.0,0.215	0.354,0.416	-0.278	RI	G6160_28788610-28789601	OGRC.vs.OGRX	chr01:28786109-28793415(-)	Os01g0695800	LOC_Os01g50100	MDR7	MULTIDRUG RESISTANCE 7	Similar to MDR-like ABC transporter.	ABC transporter, ATP-binding protein, putative, expressed
37424	G34663	476	119	2.52698e-06	0.000204768	0.12,0.048	0.368,0.359	-0.279	RI	G34663_5296624-5297491	OGRC.vs.OGRX	chr05:5293555-5297491(-)	Os05g0186300	LOC_Os05g09440	NULL	NULL	Non-protein coding transcript.	NADP-dependent malic enzyme, chloroplast precursor, putative, expressed
20358	G53083	223	119	1.33859e-05	0.000794611	0.155,0.135	0.533,0.32	-0.281	RI	G53083_29298578-29298894	OGRC.vs.OGRX	chr07:29292308-29302842(-)	Os07g0689300	LOC_Os07g48960	NULL	NULL	Similar to Lon protease homolog, mitochondrial.	OsLonP3 - Putative Lon protease homologue, expressed
70142	G10905	372	119	7.66096e-09	1.70024e-06	0.161,0.144	0.494,0.373	-0.281	RI	G10905_5606727-5608119	OGRC.vs.OGRX	chr02:5604236-5609533(+)	Os02g0200000	LOC_Os02g10650	NULL	NULL	Phosphatidylinositol transfer protein-like, N-terminal domain containing protein.	CRAL/TRIO domain containing protein, expressed
24401	G66327	225	119	6.36846e-12	3.49453e-09	0.567,0.564	0.848,0.846	-0.282	RI	G66327_10170488-10171035	OGRC.vs.OGRX	chr10:10170489-10174474(+)	Os10g0343100	LOC_Os10g20240	NULL	NULL	Syntaxin 6, N-terminal domain containing protein.	syntaxin 6, N-terminal domain containing protein, expressed
41235	G39322	209	119	6.49766e-09	1.4818e-06	0.083,0.057	0.45,0.254	-0.282	RI	G39322_26994610-26995161	OGRC.vs.OGRX	chr05:26991242-26995161(-)	Os05g0543700	LOC_Os05g46620	NULL	NULL	Similar to Chaperone protein dnaJ.	chaperone protein dnaJ 10, putative, expressed
68536	G38926	252	119	1.74544e-05	0.00098173	0.201,0.206	0.486,0.486	-0.282	RI	G38926_25446885-25447453	OGRC.vs.OGRX	chr05:25446886-25452616(+)	Os05g0513200	LOC_Os05g43770	NULL	NULL	NLI interacting factor domain containing protein.	NLI interacting factor-like phosphatase, putative, expressed
37817	G63426	394	119	4.72332e-07	5.23838e-05	0.434,0.364	0.637,0.734	-0.286	RI	G63426_19972836-19973271	OGRC.vs.OGRX	chr09:19970151-19975441(-)	Os09g0513200	LOC_Os09g33830	NULL	NULL	Similar to Solute carrier family 35, member F1.	solute carrier family 35 member F1, putative, expressed
11804	G80265	388	119	1.77794e-06	0.000155071	0.127,0.07	0.479,0.293	-0.287	RI	G80265_22975099-22976343	OGRC.vs.OGRX	chr12:22972922-22976343(-)	Os12g0561200	LOC_Os12g37430	NULL	NULL	Zinc finger, HIT-type domain containing protein.	PAPA-1-like conserved region family protein, expressed
61242	G18165	760	119	1.60411e-05	0.000913295	0.23,0.166	0.413,0.556	-0.287	RI	G18165_2383717-2384471	OGRC.vs.OGRX	chr03:2379503-2384722(-)	Os03g0143000	LOC_Os03g04940	NULL	NULL	Conserved hypothetical protein.	methyltransferase, putative, expressed
47964	G11437	211	119	1.08247e-08	2.27214e-06	0.192,0.124	0.495,0.397	-0.288	RI	G11437_8117132-8117352	OGRC.vs.OGRX	chr02:8114961-8121925(+)	Os02g0244100	LOC_Os02g14720	GW2	GRAIN WEIGHT 2	RING-type E3 ubiquitin ligase, Regulation of grain width and weight	expressed protein
31675	G1141	513	119	1.07009e-05	0.000664346	0.021,0.027	0.481,0.146	-0.289	RI	G1141_4381131-4382434	OGRC.vs.OGRX	chr01:4374119-4394083(+)	Os01g0182832//Os01g0182900	LOC_Os01g08750	NULL//NULL	NULL//NULL	Hypothetical conserved gene.//Conserved hypothetical protein.	expressed protein
72450	G41758	192	119	1.03282e-09	3.12936e-07	0.65,0.586	0.869,0.945	-0.289	RI	G41758_7247728-7248283	OGRC.vs.OGRX	chr06:7247729-7251163(+)	Os06g0239500	LOC_Os06g13210	NULL	NULL	TGF-beta receptor, type I/II extracellular region family protein.	peptide transporter PTR2, putative, expressed
22361	G36214	199	119	1.42921e-05	0.000834858	0.182,0.163	0.526,0.398	-0.29	RI	G36214_12680401-12680723	OGRC.vs.OGRX	chr05:12675158-12686146(-)	Os05g0290300	LOC_Os05g22370	NULL	NULL	Hypothetical conserved gene.	N-acetylglucosaminyl transferase component, putative, expressed
61608	G75080	264	119	7.01529e-06	0.000475456	0.093,0.076	0.491,0.259	-0.29	RI	G75080_26560125-26561103	OGRC.vs.OGRX	chr11:26552934-26563343(-)	Os11g0661400	LOC_Os11g43970	NULL	NULL	ATPase, AAA-type, core domain containing protein.	AAA-type ATPase family protein, putative, expressed
25516	G45905	419	119	2.15e-06	0.000181334	0.197,0.16	0.541,0.397	-0.291	RI	G45905_27142714-27144846	OGRC.vs.OGRX	chr06:27135555-27144857(-)	Os06g0659300	LOC_Os06g44890	NULL	NULL	Similar to Actin filament bundling protein P-115-ABP.	villin protein, putative, expressed
39925	G67809	1140	119	8.12353e-09	1.77465e-06	0.055,0.04	0.478,0.2	-0.291	RI	G67809_16775390-16776983	OGRC.vs.OGRX	chr10:16775261-16779684(+)	Os10g0457600	LOC_Os10g31950	NULL	NULL	Similar to Acetyl-CoA C-acyltransferase (3-ketoacyl-coa thiolase b) (EC 2.3.1.16) (Fragment).	3-ketoacyl-CoA thiolase, peroxisomal precursor, putative, expressed
28261	G51822	208	119	6.49538e-07	6.84796e-05	0.217,0.186	0.589,0.403	-0.294	RI	G51822_23925953-23926682	OGRC.vs.OGRX	chr07:23925954-23931219(+)	Os07g0588000	LOC_Os07g39900	NULL	NULL	Interferon-related developmental regulator domain containing protein.	interferon-related developmental regulator, putative, expressed
19360	G45762	806	119	1.56294e-09	4.48224e-07	0.348,0.369	0.669,0.638	-0.295	RI	G45762_26424623-26425454	OGRC.vs.OGRX	chr06:26421349-26427831(-)	Os06g0646700	LOC_Os06g43870	NULL	NULL	Conserved hypothetical protein.	expressed protein
24662	G33201	235	119	9.11444e-07	8.98398e-05	0.479,0.615	0.906,0.781	-0.297	RI	G33201_34423522-34423976	OGRC.vs.OGRX	chr04:34423523-34426383(+)	Os04g0674400	LOC_Os04g57810	NULL	NULL	Similar to Anamorsin (Cytokine induced apoptosis inhibitor 1) (CUA001). Splice isoform 2.	GA18008-PA, putative, expressed
61979	G20605	240	119	1.63001e-08	3.20975e-06	0.116,0.118	0.516,0.314	-0.298	RI	G20605_13152959-13154122	OGRC.vs.OGRX	chr03:13152960-13155544(+)	Os03g0351100	LOC_Os03g22770	NULL	NULL	Similar to CONSTANS-like protein CO9 (Fragment).	CCT/B-box zinc finger protein, putative, expressed
20644	G80965	424	119	9.76806e-06	0.00061715	0.069,0.082	0.496,0.253	-0.299	RI	G80965_26218747-26220165	OGRC.vs.OGRX	chr12:26210779-26221809(-)	Os12g0617100	LOC_Os12g42260	NULL	NULL	Similar to Translation initiation factor eIF-2B delta subunit (eIF-2B GDP-GTP exchange factor) (Guanine nucleotide exchange factor subunit GCD2) (GCD complex subunit GCD2).	initiation factor 2 subunit family domain containing protein, expressed
40685	G36344	338	119	6.8997e-08	1.06613e-05	0.106,0.152	0.506,0.351	-0.299	RI	G36344_13475752-13476733	OGRC.vs.OGRX	chr05:13475753-13483212(+)	Os05g0300700	LOC_Os05g23530	NULL	NULL	Hypothetical conserved gene.	expressed protein
41859	G69952	232	119	1.03417e-05	0.000646939	0.189,0.197	0.372,0.615	-0.3	RI	G69952_2414224-2414487	OGRC.vs.OGRX	chr11:2413596-2417533(-)	Os11g0151500	LOC_Os11g05390	ENA1	EFFLUX TRANSPORTER OF NICOTIANAMINE 1	Major facilitator superfamily protein.	transporter, major facilitator family, putative, expressed
67398	G80966	371	119	2.92281e-10	1.05536e-07	0.552,0.457	0.771,0.838	-0.3	RI	G80966_26346096-26348248	OGRC.vs.OGRX	chr12:26346097-26351289(-)	Os12g0618600	LOC_Os12g42400	HAP2F	HAP2 SUBUNIT OF CCAAT-BOX BINDING COMPLEX	Similar to Transcriptional activator HAP2.	nuclear transcription factor Y subunit, putative, expressed
16333	G65456	1335	119	1.68717e-05	0.000955898	0.785,0.613	1.0,1.0	-0.301	RI	G65456_6104001-6106086	OGRC.vs.OGRX	chr10:6104002-6110305(+)	Os10g0188300	LOC_Os10g11034	NULL	NULL	Similar to JHL05D22.13 protein.	caffeine-induced death protein 1, putative, expressed
55396	G27261	195	119	1.58181e-06	0.000140603	0.806,0.592	1.0,1.0	-0.301	RI	G27261_6595156-6595401	OGRC.vs.OGRX	chr04:6586396-6595868(-)	Os04g0196600	LOC_Os04g12010	NULL	NULL	Glycosyltransferase AER61, uncharacterized domain containing protein.	glycosyltransferase, putative, expressed
59443	G51015	260	119	3.13083e-14	2.87081e-11	0.261,0.207	0.506,0.564	-0.301	RI	G51015_20249138-20250747	OGRC.vs.OGRX	chr07:20249139-20253102(+)	Os07g0522900	LOC_Os07g33850	NULL	NULL	Similar to SGP1 monomeric G-protein.	ras-related protein, putative, expressed
23451	G46260	503	119	7.34069e-06	0.000491883	0.636,0.707	1.0,0.947	-0.302	RI	G46260_28773478-28774045	OGRC.vs.OGRX	chr06:28769505-28774431(-)	Os06g0690200	LOC_Os06g47530	RLCK215	RECEPTOR-LIKE CYTOPLASMIC KINASE 215	Serine/threonine protein kinase-related domain containing protein.	TKL_IRAK_DUF26-lh.6 - DUF26 kinases have homology to DUF26 containing loci, expressed
37816	G63426	386	119	1.81899e-07	2.36496e-05	0.269,0.164	0.437,0.601	-0.302	RI	G63426_19972517-19972919	OGRC.vs.OGRX	chr09:19970151-19975441(-)	Os09g0513200	LOC_Os09g33830	NULL	NULL	Similar to Solute carrier family 35, member F1.	solute carrier family 35 member F1, putative, expressed
47716	G24779	217	119	1.04919e-06	0.000101129	0.089,0.117	0.546,0.265	-0.302	RI	G24779_32569042-32569616	OGRC.vs.OGRX	chr03:32566457-32569616(-)	Os03g0784700	LOC_Os03g57120	NULL	NULL	Ferredoxin--NADP reductase, root isozyme, chloroplast precursor (EC 1.18.1.2) (FNR).	ferredoxin--NADP reductase, chloroplast precursor, putative, expressed
50345	G9473	204	119	6.12267e-08	9.5036e-06	0.532,0.549	0.891,0.795	-0.302	RI	G9473_42955090-42955339	OGRC.vs.OGRX	chr01:42954163-42956725(+)	Os01g0973000	LOC_Os01g74152	NULL	NULL	HAD-superfamily hydrolase, subfamily IA, variant 3 domain containing protein.	haloacid dehalogenase-like hydrolase family protein, putative, expressed
13168	G19191	222	119	6.48075e-09	1.4818e-06	0.0,0.0	0.287,0.319	-0.303	RI	G19191_6737546-6738787	OGRC.vs.OGRX	chr03:6737547-6744654(+)	Os03g0227700	LOC_Os03g12660	DWARF4	DWARF4	Cytochrome P450 family protein.	cytochrome P450, putative, expressed
57720	G32412	730	119	1.47263e-08	2.95749e-06	0.238,0.266	0.624,0.487	-0.303	RI	G32412_31112433-31113835	OGRC.vs.OGRX	chr04:31108920-31113835(-)	Os04g0613700	LOC_Os04g52370	NULL	NULL	Non-protein coding transcript.	UTP--glucose-1-phosphate uridylyltransferase, putative, expressed
44936	G52956	243	119	2.31135e-09	6.14007e-07	0.29,0.282	0.632,0.55	-0.305	RI	G52956_28426306-28426740	OGRC.vs.OGRX	chr07:28423642-28436840(+)	Os07g0672500	LOC_Os07g47530	NULL	NULL	ATPase, AAA-type, core domain containing protein.	AAA-type ATPase family protein, putative, expressed
69457	G21271	683	119	1.14407e-11	6.18048e-09	0.249,0.206	0.477,0.588	-0.305	RI	G21271_16285020-16285815	OGRC.vs.OGRX	chr03:16282710-16290482(+)	Os03g0401100	LOC_Os03g28300	NULL	NULL	Similar to Protein kinase domain containing protein, expressed.	protein kinase domain containing protein, expressed
9095	G32114	611	119	1.9984e-15	2.40111e-12	0.094,0.109	0.456,0.359	-0.306	RI	G32114_29747935-29748948	OGRC.vs.OGRX	chr04:29742311-29750241(+)	NULL	LOC_Os04g49890	NULL	NULL	NULL	multidrug resistance-associated protein, putative, expressed
10668	G63177	565	119	0	0	0.046,0.037	0.396,0.299	-0.306	RI	G63177_18989575-18990667	OGRC.vs.OGRX	chr09:18987593-18991156(-)	Os09g0491772	LOC_Os09g31486	HSP58.7	58.7 KDA CLASS I HEAT SHOCK PROTEIN	Similar to Heat shock protein 70 (Hsc70-5).	DnaK family protein, putative, expressed
46016	G66826	435	119	1.81266e-07	2.36113e-05	0.459,0.445	0.773,0.749	-0.309	RI	G66826_12021773-12022559	OGRC.vs.OGRX	chr10:12021772-12024322(+)	Os10g0377000	LOC_Os10g23060	NULL	NULL	Conserved hypothetical protein.	expressed protein
6560	G80324	241	119	0	0	0.076,0.074	0.415,0.356	-0.31	RI	G80324_23249446-23250113	OGRC.vs.OGRX	chr12:23248824-23253345(+)	Os12g0566000	LOC_Os12g37840	NULL	NULL	Similar to Boron transporter.	boron transporter protein, putative, expressed
27391	G48776	336	119	4.8298e-11	2.14382e-08	0.618,0.486	0.819,0.905	-0.31	RI	G48776_8967716-8968821	OGRC.vs.OGRX	chr07:8965837-8970882(+)	Os07g0258400	LOC_Os07g15460	NRAMP1	BACTERIOCIDE EFFECT 1	Integral membrane protein, Metal ion transport	metal transporter Nramp6, putative, expressed
9892	G3880	1159	119	3.93151e-06	0.000294919	0.137,0.145	0.507,0.399	-0.312	RI	G3880_17937396-17938780	OGRC.vs.OGRX	chr01:17935889-17947694(+)	Os01g0510500	LOC_Os01g32720	NULL	NULL	Conserved hypothetical protein.	expressed protein
28273	G33929	224	119	4.43635e-06	0.00032509	0.425,0.287	0.702,0.634	-0.312	RI	G33929_1428256-1428849	OGRC.vs.OGRX	chr05:1426929-1440712(+)	Os05g0125000	LOC_Os05g03430	SIZ1	NULL	SUMO (small ubiquitin-related modifier) E3-ligase, Abiotic stress response, Stress adaptation	ATSIZ1/SIZ1, putative, expressed
34414	G35677	344	119	2.07823e-07	2.61227e-05	0.72,0.656	1.0,1.0	-0.312	RI	G35677_9523402-9523771	OGRC.vs.OGRX	chr05:9517476-9528460(+)	Os05g0256500	LOC_Os05g16740	NULL	NULL	Protein kinase, catalytic domain domain containing protein.	SHR5-receptor-like kinase, putative, expressed
63471	G13982	220	119	2.96032e-06	0.000234182	0.022,0.015	0.448,0.213	-0.312	RI	G13982_19413781-19414392	OGRC.vs.OGRX	chr02:19401323-19420843(-)	Os02g0528900	LOC_Os02g32690	PDR2	PLEIOTROPIC DRUG RESISTANCE 2	Similar to PDR-like ABC transporter.	pleiotropic drug resistance protein 15, putative, expressed
40687	G36344	218	119	1.1568e-10	4.77011e-08	0.109,0.042	0.471,0.305	-0.313	RI	G36344_13476827-13477164	OGRC.vs.OGRX	chr05:13475753-13483212(+)	Os05g0300700	LOC_Os05g23530	NULL	NULL	Hypothetical conserved gene.	expressed protein
56762	G57504	570	119	1.11022e-16	1.75839e-13	0.311,0.225	0.594,0.569	-0.313	RI	G57504_20626692-20627940	OGRC.vs.OGRX	chr08:20624903-20627946(-)	Os08g0428400	LOC_Os08g33160	NULL	NULL	Similar to ZIM motif family protein.	ZIM motif family protein, expressed
57336	G8299	202	119	1.24072e-05	0.000748598	0.302,0.14	0.607,0.461	-0.313	RI	G8299_37716643-37717504	OGRC.vs.OGRX	chr01:37714200-37720652(-)	Os01g0870100	LOC_Os01g64980	NULL	NULL	Similar to Ion channel POLLUX.	ion channel DMI1, chloroplast precursor, putative, expressed
45457	G6861	1263	119	7.10425e-06	0.000480661	0.576,0.794	1.0,1.0	-0.315	RI	G6861_31573981-31575585	OGRC.vs.OGRX	chr01:31568738-31575611(-)	Os01g0752600	LOC_Os01g54900	NULL	NULL	Glycosyl transferase, family 19 protein.	lipid-A-disaccharide synthase family protein, expressed
51867	G32604	681	119	9.1879e-06	0.000587418	0.013,0.0	0.512,0.13	-0.315	RI	G32604_31991156-31992064	OGRC.vs.OGRX	chr04:31982327-31992465(-)	Os04g0628600	LOC_Os04g53670	NULL	NULL	Conserved hypothetical protein.	expressed protein
65833	G32117	400	119	1.08784e-06	0.000103848	0.17,0.099	0.427,0.472	-0.315	RI	G32117_29760683-29761334	OGRC.vs.OGRX	chr04:29754938-29762348(+)	Os04g0588700	LOC_Os04g49900	MRP7	MULTIDRUG RESISTANCE-ASSOCIATED PROTEIN 7	ABC transporter-like domain containing protein.	ABC transporter family protein, putative, expressed
61574	G57274	268	119	3.44358e-12	2.16195e-09	0.103,0.093	0.446,0.383	-0.317	RI	G57274_19522095-19522615	OGRC.vs.OGRX	chr08:19522096-19528779(+)	Os08g0408200	LOC_Os08g31560	SRWD4	SALT RESPONSIVE WD40 PROTEIN 4	WD40 subfamily protein, Salt stress	WD-40 repeat family protein, putative, expressed
67287	G33215	1395	119	3.83412e-06	0.000289169	0.603,0.535	0.853,0.92	-0.318	RI	G33215_34462011-34463775	OGRC.vs.OGRX	chr04:34456058-34463775(-)	Os04g0675000	LOC_Os04g57870	NULL	NULL	Non-protein coding transcript.	expressed protein
68076	G4177	328	119	3.08875e-08	5.43557e-06	0.0,0.0	0.449,0.189	-0.319	RI	G4177_19351221-19353182	OGRC.vs.OGRX	chr01:19350949-19359618(+)	Os01g0533900	LOC_Os01g34970	NULL	NULL	Similar to MDR-like ABC transporter.	MDR-like ABC transporter, putative, expressed
21200	G65651	1319	119	8.64721e-06	0.000557969	0.621,0.735	1.0,1.0	-0.322	RI	G65651_6951818-6953361	OGRC.vs.OGRX	chr10:6946838-6953361(+)	Os10g0199500	LOC_Os10g12500	NULL	NULL	Hypothetical conserved gene.	integral membrane protein DUF6 containing protein, expressed
11699	G11313	712	119	1.21732e-08	2.50983e-06	0.535,0.529	0.824,0.887	-0.323	RI	G11313_7148891-7151560	OGRC.vs.OGRX	chr02:7144545-7151643(+)	Os02g0227400	LOC_Os02g13400	NULL	NULL	Poly(A) polymerase, RNA-binding region domain containing protein.	expressed protein
29325	G18755	510	119	5.43698e-08	8.60641e-06	0.602,0.518	0.963,0.804	-0.323	RI	G18755_4763789-4764811	OGRC.vs.OGRX	chr03:4763756-4766369(+)	Os03g0191400	LOC_Os03g09140	NULL	NULL	Small GTPase, Regulation of iron homeostasis	ras-related protein, putative, expressed
26466	G18041	361	119	3.9749e-06	0.000297852	0.497,0.479	0.892,0.735	-0.326	RI	G18041_1593571-1595022	OGRC.vs.OGRX	chr03:1582176-1602063(-)	Os03g0128100//Os03g0128200	LOC_Os03g03610	NULL//NULL	NULL//NULL	Similar to 1,3-beta-glucan synthase component family protein, expressed.//Similar to predicted protein.	1,3-beta-glucan synthase component domain containing protein, expressed
64736	G9443	460	119	1.88502e-06	0.000162177	0.587,0.761	1.0,1.0	-0.326	RI	G9443_42753710-42754239	OGRC.vs.OGRX	chr01:42752981-42757664(-)	Os01g0969200	LOC_Os01g73800	NULL	NULL	Conserved hypothetical protein.	expressed protein
5570	G5764	198	119	0	0	0.102,0.071	0.343,0.486	-0.328	RI	G5764_26612563-26614997	OGRC.vs.OGRX	chr01:26611799-26618704(+)	Os01g0655500	LOC_Os01g46720	NULL	NULL	Similar to protein kinase domain containing protein.	expressed protein
15058	G46576	201	119	4.31737e-06	0.000318717	0.269,0.233	0.485,0.673	-0.328	RI	G46576_30133279-30133587	OGRC.vs.OGRX	chr06:30128197-30134097(-)	Os06g0712400	LOC_Os06g49800	NULL	NULL	Similar to predicted protein.	ubiquitin interaction motif family protein, expressed
45745	G39797	197	119	5.55112e-16	7.58522e-13	0.26,0.314	0.606,0.625	-0.328	RI	G39797_28552838-28553183	OGRC.vs.OGRX	chr05:28551310-28557309(-)	Os05g0573300	LOC_Os05g49770	NULL	NULL	Similar to CTP synthase 1 (EC 6.3.4.2) (UTP--ammonia ligase 1) (CTP synthetase 1).	CTP synthase, putative, expressed
29389	G40900	229	119	5.35751e-06	0.000381753	0.155,0.122	0.576,0.364	-0.331	RI	G40900_3345731-3346318	OGRC.vs.OGRX	chr06:3342423-3346318(-)	Os06g0166500	LOC_Os06g07040	IAA20	NULL	Similar to Auxin-responsive protein IAA20 (Indoleacetic acid-induced protein 20).	OsIAA20 - Auxin-responsive Aux/IAA gene family member, expressed
37249	G33877	308	119	1.32431e-06	0.000121113	0.173,0.018	0.436,0.416	-0.331	RI	G33877_1729795-1730841	OGRC.vs.OGRX	chr05:1724189-1730943(-)	Os05g0129700	LOC_Os05g03884	OSKN2	KNOX PROTEIN 2	KNOX class homeodomain protein (Knotted1-type homeobox protein OSH71).	homeobox protein knotted-1-like 6, putative, expressed
1937	G11213	183	119	4.9738e-14	4.38752e-11	0.079,0.117	0.414,0.449	-0.334	RI	G11213_6812461-6812857	OGRC.vs.OGRX	chr02:6806777-6814112(+)	Os02g0222100	LOC_Os02g12900	NULL	NULL	Similar to Cysteine synthase (EC 4.2.99.8).	cysteine synthase, putative, expressed
36734	G19266	255	119	2.72668e-06	0.00021841	0.299,0.357	0.766,0.557	-0.334	RI	G19266_6947994-6948845	OGRC.vs.OGRX	chr03:6947995-6951344(+)	Os03g0231600	LOC_Os03g12890	NULL	NULL	Similar to Branched-chain-amino-acid aminotransferase 3, chloroplast precursor (EC 2.6.1.42) (Atbcat-3).	aminotransferase domain containing protein, putative, expressed
63165	G8885	1036	119	1.11933e-08	2.33544e-06	0.67,0.626	1.0,0.963	-0.334	RI	G8885_40127419-40128785	OGRC.vs.OGRX	chr01:40127415-40132674(+)	Os01g0919600	LOC_Os01g69050	NULL	NULL	Similar to predicted protein.	lysine ketoglutarate reductase trans-splicing related 1, putative, expressed
28474	G15689	912	119	6.24478e-06	0.000433478	0.519,0.812	1.0,1.0	-0.335	RI	G15689_27548398-27550652	OGRC.vs.OGRX	chr02:27548399-27551592(+)	Os02g0675800	LOC_Os02g45320	NULL	NULL	Cyclin-like F-box domain containing protein.	OsFBX58 - F-box domain containing protein, expressed
29446	G32201	278	119	4.3815e-12	2.58761e-09	0.075,0.0	0.387,0.357	-0.335	RI	G32201_30289148-30289853	OGRC.vs.OGRX	chr04:30287153-30289864(-)	Os04g0600200	LOC_Os04g51150	AOX1A	ALTERNATIVE OXIDASE 1A	Homodimeric diiron-carboxylate protein, Cyanide-resistant respiration in mitochondria, Reactive oxygen species (ROS) scavenging	transposon protein, putative, unclassified, expressed
72476	G6187	191	119	8.27448e-08	1.22424e-05	0.165,0.211	0.499,0.55	-0.336	RI	G6187_28828538-28829375	OGRC.vs.OGRX	chr01:28825692-28833094(+)	Os01g0696600	LOC_Os01g50160	MDR8	MULTIDRUG RESISTANCE 8	Similar to MDR-like ABC transporter.	MDR-like ABC transporter, putative, expressed
31213	G76252	628	119	0	0	0.21,0.151	0.505,0.529	-0.337	RI	G76252_3130631-3131409	OGRC.vs.OGRX	chr12:3128498-3131907(-)	Os12g0162100	LOC_Os12g06490	NULL	NULL	Similar to MAP kinase-like protein.	STE_PAK_Ste20_Slob_Wnk.6 - STE kinases include homologs to sterile 7, sterile 11 and sterile 20 from yeast, expressed
53322	G51428	593	119	1.26985e-05	0.000762496	0.609,0.715	1.0,1.0	-0.338	RI	G51428_22045993-22046716	OGRC.vs.OGRX	chr07:22045994-22048317(+)	Os07g0553700	LOC_Os07g36800	NULL	NULL	Similar to Light induced protein like.	UPF0041 domain containing protein, putative, expressed
57476	G18816	210	119	0	0	0.498,0.504	0.833,0.846	-0.338	RI	G18816_4815463-4816698	OGRC.vs.OGRX	chr03:4815464-4821406(+)	Os03g0192500	LOC_Os03g09220	NULL	NULL	Sporulation stage II, protein E C-terminal domain containing protein.	stage II sporulation protein E, putative, expressed
4506	G57862	578	119	1.83593e-10	6.95337e-08	0.392,0.333	0.722,0.68	-0.339	RI	G57862_22615432-22618843	OGRC.vs.OGRX	chr08:22615433-22619732(-)	Os08g0460600	LOC_Os08g35860	CKX11	CYTOKININ OXIDASE/DEHYDROGENASE 11	Similar to Cytokinin dehydrogenase 11.	cytokinin dehydrogenase precursor, putative, expressed
29590	G10754	220	119	1.64212e-05	0.000932649	0.077,0.072	0.403,0.424	-0.339	RI	G10754_4910496-4911077	OGRC.vs.OGRX	chr02:4908905-4911334(-)	Os02g0188500	LOC_Os02g09530	NULL	NULL	Ubiquitin domain containing protein.	expressed protein
64910	G73471	239	119	1.71395e-07	2.25716e-05	0.075,0.024	0.516,0.26	-0.339	RI	G73471_19593427-19596476	OGRC.vs.OGRX	chr11:19588956-19596476(-)	Os11g0537400	LOC_Os11g33120	RBOHI	RESPIRATORY BURST OXIDASE HOMOLOG I	Similar to respiratory burst oxidase-like protein D.	respiratory burst oxidase, putative, expressed
48243	G11998	225	119	3.31182e-06	0.000257296	0.03,0.042	0.442,0.315	-0.343	RI	G11998_10996977-10997768	OGRC.vs.OGRX	chr02:10994203-10997768(-)	Os02g0290500	LOC_Os02g18840	NULL	NULL	Similar to phosphatidylinositol 3- and 4-kinase family protein.	phosphatidylinositol 3- and 4-kinase family protein, putative, expressed
2267	G1126	234	119	1.82286e-09	5.10168e-07	0.053,0.096	0.433,0.404	-0.344	RI	G1126_4566300-4566671	OGRC.vs.OGRX	chr01:4566301-4568681(+)	Os01g0185900	LOC_Os01g09080	WRKY107	WRKY GENE 107	Similar to WRKY 1 (Fragment).	WRKY107, expressed
26073	G52972	242	119	1.55837e-09	4.48224e-07	0.173,0.149	0.561,0.449	-0.344	RI	G52972_28744857-28745461	OGRC.vs.OGRX	chr07:28741518-28747059(-)	Os07g0679000	LOC_Os07g48130	HAK9	HIGH-AFFINITY POTASSIUM(K+) TRANSPORTER 9	Similar to Potassium transporter 2 (AtPOT2) (AtKUP2) (AtKT2).	potassium transporter, putative, expressed
58033	G20489	204	119	2.84229e-08	5.09186e-06	0.108,0.099	0.538,0.356	-0.344	RI	G20489_12557471-12557896	OGRC.vs.OGRX	chr03:12556845-12559702(-)	Os03g0338000	LOC_Os03g21960	NULL	NULL	Similar to alanine--glyoxylate aminotransferase 2.	aminotransferase, putative, expressed
18656	G50368	220	119	1.68486e-07	2.24422e-05	0.137,0.041	0.377,0.492	-0.345	RI	G50368_16899181-16899409	OGRC.vs.OGRX	chr07:16893630-16900205(+)	Os07g0471300	LOC_Os07g28850	AGO18	ARGONAUTE 18	Similar to Protein argonaute 18.	retrotransposon protein, putative, unclassified, expressed
5569	G5764	474	119	0	0	0.412,0.386	0.74,0.761	-0.351	RI	G5764_26612563-26613224	OGRC.vs.OGRX	chr01:26611799-26618704(+)	Os01g0655500	LOC_Os01g46720	NULL	NULL	Similar to protein kinase domain containing protein.	expressed protein
34430	G53015	216	119	7.67877e-08	1.15576e-05	0.517,0.358	0.855,0.723	-0.351	RI	G53015_29041531-29042297	OGRC.vs.OGRX	chr07:29040433-29042297(-)	Os07g0684800	LOC_Os07g48550	NULL	NULL	Similar to NAM / CUC2-like protein.	no apical meristem protein, putative, expressed
63454	G13982	237	119	2.28489e-06	0.000189407	0.176,0.199	0.601,0.478	-0.352	RI	G13982_19405998-19406543	OGRC.vs.OGRX	chr02:19401323-19420843(-)	Os02g0528900	LOC_Os02g32690	PDR2	PLEIOTROPIC DRUG RESISTANCE 2	Similar to PDR-like ABC transporter.	pleiotropic drug resistance protein 15, putative, expressed
875	G4778	778	119	2.49889e-12	1.67445e-09	0.48,0.445	0.911,0.721	-0.354	RI	G4778_21424514-21425524	OGRC.vs.OGRX	chr01:21414995-21441447(+)	Os01g0563000	LOC_Os01g38229	NULL	NULL	Hypothetical conserved gene.	peptidyl-prolyl isomerase, putative, expressed
34070	G9291	2957	119	2.19242e-08	4.1859e-06	0.465,0.478	0.842,0.809	-0.354	RI	G9291_41971338-41975795	OGRC.vs.OGRX	chr01:41971339-41978408(-)	Os01g0952800	LOC_Os01g72370	NULL	NULL	Conserved hypothetical protein.	helix-loop-helix DNA-binding domain containing protein, expressed
49056	G25276	238	119	9.39827e-06	0.000597034	0.586,0.647	1.0,0.941	-0.354	RI	G25276_34559937-34560851	OGRC.vs.OGRX	chr03:34554642-34560851(-)	Os03g0823100//Os03g0823200//Os03g0823301	LOC_Os03g60820	NULL//NULL//NULL	NULL//NULL//NULL	Major facilitator superfamily protein.//Similar to predicted protein.//Hypothetical conserved gene.	transporter, major facilitator superfamily domain containing protein, expressed
11469	G56794	231	119	3.77787e-08	6.43698e-06	0.713,0.546	1.0,0.969	-0.355	RI	G56794_16892348-16895533	OGRC.vs.OGRX	chr08:16892347-16896430(+)	Os08g0364900	LOC_Os08g27720	NULL	NULL	Similar to Pirin-like protein.	pirin, putative, expressed
32626	G25447	292	119	5.53157e-10	1.85329e-07	0.057,0.032	0.528,0.271	-0.355	RI	G25447_35111897-35112533	OGRC.vs.OGRX	chr03:35105143-35112533(-)	Os03g0835600	LOC_Os03g61930	NULL	NULL	Hypothetical conserved gene.	ACBP4, putative, expressed
18234	G51941	769	119	4.65519e-06	0.000337928	0.65,0.638	1.0,1.0	-0.356	RI	G51941_24120492-24121975	OGRC.vs.OGRX	chr07:24118352-24127487(+)	Os07g0591800//Os07g0592000	LOC_Os07g40224//LOC_Os07g40240	NULL//NULL	NULL//NULL	Conserved hypothetical protein.//Gibberellin regulated protein family protein.	expressed protein//GASR9 - Gibberellin-regulated GASA/GAST/Snakin family protein precursor, expressed
2473	G91	311	119	1.40808e-05	0.000823895	0.668,0.619	1.0,1.0	-0.357	RI	G91_393242-393970	OGRC.vs.OGRX	chr01:391542-396956(-)	Os01g0107400	LOC_Os01g01740	NULL	NULL	Conserved hypothetical protein.	protein kinase domain containing protein, expressed
64944	G141	811	119	1.55325e-05	0.00089089	0.162,0.091	0.507,0.461	-0.357	RI	G141_344392-345353	OGRC.vs.OGRX	chr01:335723-371570(+)	Os01g0106700	LOC_Os01g01689	NULL	NULL	Hypothetical conserved gene.	phosphatidylinositol 3- and 4-kinase family protein, expressed
33765	G47354	689	119	3.16332e-06	0.000248529	0.125,0.183	0.556,0.468	-0.358	RI	G47354_2148717-2151824	OGRC.vs.OGRX	chr07:2144150-2151824(+)	Os07g0141600	LOC_Os07g04850	NULL	NULL	Similar to Serologically defined breast cancer antigen NY-BR-99.	pre-mRNA-processing factor 31, putative, expressed
17968	G1874	268	119	3.07569e-08	5.4263e-06	0.155,0.12	0.432,0.563	-0.36	RI	G1874_8085678-8087428	OGRC.vs.OGRX	chr01:8084136-8087428(+)	Os01g0246700	LOC_Os01g14440	WRKY1	WRKY GENE1	Similar to WRKY transcription factor 1.	WRKY1, expressed
52636	G60885	272	119	2.17681e-06	0.000182768	0.099,0.089	0.508,0.404	-0.362	RI	G60885_8176314-8176916	OGRC.vs.OGRX	chr09:8172870-8177505(+)	Os09g0309200	LOC_Os09g13890	NULL	NULL	Calmodulin binding protein-like family protein.	calmodulin binding protein, putative, expressed
28933	G78829	247	119	6.30404e-06	0.000436696	0.113,0.174	0.653,0.361	-0.364	RI	G78829_14830004-14830607	OGRC.vs.OGRX	chr12:14827312-14830607(-)	Os12g0442800	LOC_Os12g25630	NULL	NULL	Similar to Sulfite oxidase (EC 1.8.3.1) (Moco containig protein AtMCP) (At-SO) (AtSOX).	sulfite oxidase, putative, expressed
42583	G53566	237	119	8.57457e-07	8.55324e-05	0.08,0.128	0.369,0.57	-0.365	RI	G53566_1681002-1682327	OGRC.vs.OGRX	chr08:1681003-1684144(-)	Os08g0130000	LOC_Os08g03600	NULL	NULL	Putative DNA binding domain containing protein.	expressed protein
17348	G41023	220	119	3.43507e-07	3.98308e-05	0.147,0.121	0.641,0.359	-0.366	RI	G41023_3632670-3634707	OGRC.vs.OGRX	chr06:3632663-3639659(+)	Os06g0171900	LOC_Os06g07540	NULL	NULL	Similar to GAMYB-binding protein (Fragment).	WD-40 repeat family protein, putative, expressed
43888	G35292	238	119	3.36953e-13	2.60906e-10	0.208,0.221	0.556,0.605	-0.366	RI	G35292_8312906-8313358	OGRC.vs.OGRX	chr05:8312907-8319399(+)	Os05g0235800	LOC_Os05g14590	MCM6	MINI-CHROMOSOME MAINTENANCE PROTEIN 6	DNA-dependent ATPase MCM domain containing protein.	MCM6 - Putative minichromosome maintenance MCM complex subunit 6, expressed
27993	G14517	268	119	2.25006e-11	1.09652e-08	0.377,0.33	0.773,0.672	-0.369	RI	G14517_22258914-22259743	OGRC.vs.OGRX	chr02:22258677-22260688(+)	Os02g0579000	LOC_Os02g36880	NAC1	NAC DOMAIN-CONTAINING PROTEIN 1	No apical meristem (NAM) protein domain containing protein.	No apical meristem protein, putative, expressed
39389	G47935	265	119	1.11129e-06	0.000105797	0.041,0.045	0.529,0.296	-0.369	RI	G47935_5076872-5077621	OGRC.vs.OGRX	chr07:5070044-5077621(-)	Os07g0193600	LOC_Os07g09580	NULL	NULL	Non-protein coding transcript.	aminoacyl-tRNA synthetase, putative, expressed
53106	G80156	215	119	1.07057e-05	0.000664346	0.639,0.624	1.0,1.0	-0.369	RI	G80156_22467204-22467507	OGRC.vs.OGRX	chr12:22466100-22469275(+)	Os12g0552800	LOC_Os12g36680	NULL	NULL	Conserved hypothetical protein.	expressed protein
59826	G12464	228	119	1.55202e-06	0.000138602	0.2,0.03	0.531,0.439	-0.37	RI	G12464_12400206-12401896	OGRC.vs.OGRX	chr02:12395781-12405476(-)	Os02g0313700	LOC_Os02g20970	NULL	NULL	Similar to Synaptotagmin C (Synaptic vesicle protein O-p65-C).	C2 domain containing protein, putative, expressed
6588	G10862	206	119	2.22686e-07	2.75022e-05	0.195,0.178	0.69,0.428	-0.372	RI	G10862_5245243-5245502	OGRC.vs.OGRX	chr02:5242705-5249326(-)	Os02g0194100	LOC_Os02g10070	NULL	NULL	Similar to Citrate synthase (EC 4.1.3.7).	citrate synthase, putative, expressed
39419	G18110	505	119	1.11022e-16	1.75839e-13	0.065,0.066	0.538,0.337	-0.372	RI	G18110_2032443-2033098	OGRC.vs.OGRX	chr03:2026677-2033641(-)	Os03g0136900	LOC_Os03g04410	NULL	NULL	Similar to Aconitate hydratase 2, mitochondrial.	aconitate hydratase protein, putative, expressed
42009	G41882	369	119	8.23053e-08	1.22296e-05	0.255,0.144	0.592,0.553	-0.373	RI	G41882_7825384-7826144	OGRC.vs.OGRX	chr06:7825385-7829738(+)	Os06g0251000	LOC_Os06g14040	NULL	NULL	Similar to mitochondrion protein.	ThiF family domain containing protein, putative, expressed
52939	G18323	201	119	6.50659e-09	1.4818e-06	0.187,0.14	0.593,0.481	-0.373	RI	G18323_2962819-2963136	OGRC.vs.OGRX	chr03:2961746-2964306(+)	Os03g0154000	LOC_Os03g05910	NULL	NULL	Aromatic-ring hydroxylase family protein.	expressed protein
12331	G55405	703	119	1.13429e-05	0.00069157	0.45,0.802	1.0,1.0	-0.374	RI	G55405_9632162-9634391	OGRC.vs.OGRX	chr08:9628595-9634391(-)	Os08g0258200	LOC_Os08g15840	NULL	NULL	Ankyrin domain containing protein.	ankyrin repeat-rich protein, putative, expressed
21923	G34819	195	119	3.05961e-08	5.42539e-06	0.437,0.463	0.83,0.832	-0.381	RI	G34819_6090711-6091806	OGRC.vs.OGRX	chr05:6090712-6094142(+)	Os05g0198400	LOC_Os05g10940	ZIP7	ZINC TRANSPORTER 7	Similar to Zinc transporter 4, chloroplast precursor (ZRT/IRT-like protein 4).	metal cation transporter, putative, expressed
14762	G50598	194	119	4.63185e-13	3.50853e-10	0.301,0.345	0.761,0.65	-0.383	RI	G50598_18208812-18209991	OGRC.vs.OGRX	chr07:18205276-18218190(-)	Os07g0490200	LOC_Os07g30774	NULL	NULL	Similar to CaM-binding transcription factor.	calmodulin-binding transcription activator 5, putative, expressed
65118	G19104	3966	119	8.55255e-09	1.85326e-06	0.458,0.437	0.878,0.786	-0.385	RI	G19104_6136130-6140448	OGRC.vs.OGRX	chr03:6131672-6142785(-)	Os03g0216700	LOC_Os03g11734	NULL	NULL	Citrate transporter, Efficient translocation of Fe	MATE efflux protein, putative, expressed
2046	G28349	251	119	1.09629e-05	0.000674304	0.516,0.703	1.0,1.0	-0.391	RI	G28349_11782758-11784170	OGRC.vs.OGRX	chr04:11764581-11798266(+)	Os04g0278200	LOC_Os04g20960	NULL	NULL	Tetratricopeptide-like helical domain containing protein.	expressed protein
43029	G31128	297	119	1.34693e-05	0.000797604	0.584,0.635	1.0,1.0	-0.391	RI	G31128_25577117-25579680	OGRC.vs.OGRX	chr04:25573548-25579680(-)	Os04g0511600	LOC_Os04g43220	NULL	NULL	Similar to OSIGBa0157K09-H0214G12.17 protein.	zinc finger, C3HC4 type domain containing protein, expressed
45525	G7208	211	119	1.66194e-06	0.000146604	0.398,0.53	0.891,0.824	-0.393	RI	G7208_33242207-33242748	OGRC.vs.OGRX	chr01:33238548-33244202(+)	Os01g0784500	LOC_Os01g57540	RLCK44	RECEPTOR-LIKE CYTOPLASMIC KINASE 44	Conserved hypothetical protein.	protein kinase, putative, expressed
59990	G32698	230	119	2.28578e-06	0.000189407	0.215,0.243	0.728,0.516	-0.393	RI	G32698_32038112-32039122	OGRC.vs.OGRX	chr04:32033885-32039122(-)	Os04g0629700	LOC_Os04g53760	NULL	NULL	Similar to H0303G06.20 protein.	kinesin motor domain containing protein, putative, expressed
28274	G33929	227	119	2.25785e-07	2.77505e-05	0.527,0.427	0.947,0.796	-0.394	RI	G33929_1428502-1428849	OGRC.vs.OGRX	chr05:1426929-1440712(+)	Os05g0125000	LOC_Os05g03430	SIZ1	NULL	SUMO (small ubiquitin-related modifier) E3-ligase, Abiotic stress response, Stress adaptation	ATSIZ1/SIZ1, putative, expressed
36047	G19449	229	119	3.66737e-07	4.21735e-05	0.306,0.127	0.573,0.649	-0.394	RI	G19449_7814421-7816606	OGRC.vs.OGRX	chr03:7814422-7817862(+)	Os03g0247900	LOC_Os03g14370	ACR9	ACT DOMAIN REPEAT PROTEIN 9	F5O11.14 (ACR8).	ACT domain containing protein, expressed
36265	G9879	207	119	3.71658e-12	2.27194e-09	0.032,0.037	0.575,0.283	-0.394	RI	G9879_1309034-1309845	OGRC.vs.OGRX	chr02:1304820-1309845(-)	Os02g0125100	LOC_Os02g03260	NULL	NULL	Homoaconitase/3-isopropylmalate dehydratase, small/large subunit domain containing protein.	3-isopropylmalate dehydratase large subunit 2, putative, expressed
57127	G56559	577	119	5.77838e-06	0.000407988	0.049,0.064	0.664,0.236	-0.394	RI	G56559_15449623-15450212	OGRC.vs.OGRX	chr08:15438856-15450607(-)	Os08g0342400	LOC_Os08g25390	NULL	NULL	Similar to Bifunctional aspartokinase/homoserine dehydrogenase 1, chloroplast precursor (AK-HD 1) (AK-HSDH 1) [Includes: Aspartokinase (EC 2.7.2.4)%3B Homoserine dehydrogenase (EC 1.1.1.3)].	bifunctional aspartokinase/homoserine dehydrogenase, chloroplast precursor, putative, expressed
28189	G80839	409	119	2.22045e-16	3.36388e-13	0.134,0.127	0.559,0.491	-0.395	RI	G80839_25577641-25578217	OGRC.vs.OGRX	chr12:25576271-25582064(+)	Os12g0605800	LOC_Os12g41250	NULL	NULL	Similar to Methylcrotonoyl-CoA carboxylase subunit alpha, mitochondrial.	methylcrotonoyl-CoA carboxylase subunit alpha, mitochondrial precursor, putative, expressed
33021	G69714	357	119	2.23689e-06	0.000186726	0.083,0.0	0.5,0.372	-0.395	RI	G69714_1560670-1563121	OGRC.vs.OGRX	chr11:1560671-1565096(+)	Os11g0133800	LOC_Os11g03910	NULL	NULL	Similar to zinc finger (DHHC type) family protein.	zinc finger DHHC domain-containing protein, putative, expressed
52938	G18323	805	119	1.20983e-11	6.48545e-09	0.075,0.045	0.556,0.358	-0.397	RI	G18323_2961986-2962888	OGRC.vs.OGRX	chr03:2961746-2964306(+)	Os03g0154000	LOC_Os03g05910	NULL	NULL	Aromatic-ring hydroxylase family protein.	expressed protein
68084	G4177	500	119	8.09836e-09	1.77465e-06	0.15,0.199	0.616,0.531	-0.399	RI	G4177_19355596-19356915	OGRC.vs.OGRX	chr01:19350949-19359618(+)	Os01g0533900	LOC_Os01g34970	NULL	NULL	Similar to MDR-like ABC transporter.	MDR-like ABC transporter, putative, expressed
46453	G4888	397	119	1.94131e-06	0.000166403	0.006,0.014	0.643,0.179	-0.401	RI	G4888_22713592-22715673	OGRC.vs.OGRX	chr01:22709427-22728878(+)	Os01g0584800	LOC_Os01g40250	NULL	NULL	Similar to binding.	down-regulated in metastasis family protein, expressed
14058	G15232	519	119	3.63913e-07	4.19179e-05	0.05,0.088	0.534,0.408	-0.402	RI	G15232_25281867-25282552	OGRC.vs.OGRX	chr02:25272751-25284061(-)	Os02g0631500//Os02g0631601	LOC_Os02g42040	NULL//NULL	NULL//NULL	Similar to Initiation factor eIF-4 gamma, middle%3B Up-frameshift suppressor 2.//Similar to predicted protein.	MIF4G domain containing protein, putative, expressed
63456	G13982	339	119	0	0	0.362,0.365	0.748,0.79	-0.406	RI	G13982_19406674-19407262	OGRC.vs.OGRX	chr02:19401323-19420843(-)	Os02g0528900	LOC_Os02g32690	PDR2	PLEIOTROPIC DRUG RESISTANCE 2	Similar to PDR-like ABC transporter.	pleiotropic drug resistance protein 15, putative, expressed
11829	G18924	304	119	9.66939e-09	2.06068e-06	0.121,0.112	0.585,0.464	-0.408	RI	G18924_5510730-5511154	OGRC.vs.OGRX	chr03:5508415-5522391(+)	Os03g0205400	LOC_Os03g10780	NULL	NULL	Similar to XPG I-region family protein, expressed.	flap endonuclease, putative, expressed
20632	G39569	225	119	1.44329e-15	1.86259e-12	0.087,0.097	0.579,0.44	-0.417	RI	G39569_28010334-28010650	OGRC.vs.OGRX	chr05:28005044-28012165(-)	Os05g0563050//Os05g0563100	LOC_Os05g48855//LOC_Os05g48860	NULL//NULL	NULL//NULL	Similar to predicted protein.//Similar to GTP binding / GTPase.	GTP binding protein, putative, expressed//interferon-induced guanylate-binding protein 2, putative, expressed
60484	G57973	438	119	4.44089e-16	6.18954e-13	0.096,0.131	0.576,0.49	-0.419	RI	G57973_22083984-22086695	OGRC.vs.OGRX	chr08:22082265-22101157(-)	Os08g0451700	LOC_Os08g35050	NULL	NULL	Conserved hypothetical protein.	ARID/BRIGHT DNA-binding domain containing protein, expressed
52218	G45935	263	119	4.98668e-12	2.872e-09	0.091,0.106	0.609,0.432	-0.422	RI	G45935_27301359-27302119	OGRC.vs.OGRX	chr06:27295051-27302119(-)	Os06g0662200	LOC_Os06g45140	RISBZ5	RICE SEED B-ZIPPER 5	bZIP transcription factor, bZIP-1 domain containing protein.	bZIP transcription factor domain containing protein, expressed
55300	G24536	236	119	2.77605e-07	3.32973e-05	0.254,0.291	0.716,0.673	-0.422	RI	G24536_31401620-31402507	OGRC.vs.OGRX	chr03:31399050-31404635(-)	Os03g0759000	LOC_Os03g55180	NULL	NULL	Similar to F16A14.19.	DUF1336 domain containing protein, expressed
17618	G67480	241	119	1.65508e-08	3.23986e-06	0.27,0.198	0.669,0.645	-0.423	RI	G67480_15330609-15330912	OGRC.vs.OGRX	chr10:15330610-15336375(+)	Os10g0430600//Os10g0430700	LOC_Os10g29495//LOC_Os10g29502//LOC_Os10g29514	NULL//NULL	NULL//NULL	Aminotransferase, class-II, pyridoxal-phosphate binding site domain containing protein.//Conserved hypothetical protein.	speckle-type POZ protein, putative, expressed//expressed protein//expressed protein
45845	G33217	1228	119	1.45137e-05	0.000844626	0.516,0.636	1.0,1.0	-0.424	RI	G33217_34427799-34429361	OGRC.vs.OGRX	chr04:34427794-34433783(+)	Os04g0674450	LOC_Os04g57819	NULL	NULL	Similar to DHHC zinc finger domain containing protein.	DHHC zinc finger domain containing protein, expressed
62053	G50342	208	119	1.35634e-05	0.000800342	0.488,0.656	1.0,1.0	-0.428	RI	G50342_16871151-16873221	OGRC.vs.OGRX	chr07:16870468-16875569(+)	Os07g0471000	LOC_Os07g28820	IRE1	INOSITOL REQUIRING 1	Endoplasmic reticulum (ER) stress sensor, Transducer of ER stress, ER stress response	ribonuclease 2-5A family protein, expressed
20564	G9946	233	119	2.59015e-11	1.24484e-08	0.331,0.336	0.803,0.731	-0.433	RI	G9946_1662127-1662358	OGRC.vs.OGRX	chr02:1658576-1662644(-)	Os02g0131800	LOC_Os02g03900	NRAMP4	NATURAL RESISTANCE-ASSOCIATED MACROPHAGE PROTEIN 4	Trivalent AI influx transporter, Aluminum (Al) tolerance	metal transporter Nramp6, putative, expressed
61060	G54134	224	119	8.69211e-06	0.000559937	0.029,0.018	0.726,0.192	-0.435	RI	G54134_4571003-4572021	OGRC.vs.OGRX	chr08:4571004-4580745(+)	Os08g0178100	LOC_Os08g08060	NULL	NULL	Pep3/Vps18/deep orange domain containing protein.	vacuolar protein sorting-associated protein 18, putative, expressed
13127	G2106	1253	119	1.25757e-05	0.0007568	0.479,0.649	1.0,1.0	-0.436	RI	G2106_9269394-9270808	OGRC.vs.OGRX	chr01:9268652-9272919(-)	Os01g0269000	LOC_Os01g16350	NULL	NULL	Similar to Hydroxymethylglutaryl-CoA lyase.	hydroxymethylglutaryl-CoA lyase, putative, expressed
52365	G14918	1021	119	0	0	0.246,0.21	0.715,0.617	-0.438	RI	G14918_23873186-23874881	OGRC.vs.OGRX	chr02:23866395-23874881(-)	Os02g0608400	LOC_Os02g39550	NULL	NULL	Similar to Ca2+ binding protein cbp1.	calcium-binding mitochondrial protein anon-60Da, putative, expressed
310	G2035	190	119	1.15208e-05	0.000699964	0.501,0.535	1.0,0.914	-0.439	RI	G2035_8931345-8934429	OGRC.vs.OGRX	chr01:8931299-8949240(+)	Os01g0263600	LOC_Os01g15860//LOC_Os01g15880	NULL	NULL	Similar to U5 snRNP-associated 102 kDa protein (U5-102 kDa protein).	pre-mRNA-processing factor 6, putative, expressed//transposon protein, putative, unclassified, expressed
63441	G36496	198	119	2.9806e-09	7.69303e-07	0.274,0.205	0.63,0.728	-0.44	RI	G36496_13836180-13836406	OGRC.vs.OGRX	chr05:13834115-13840148(+)	Os05g0305900	LOC_Os05g24010	NULL	NULL	Protein kinase, core domain containing protein.	receptor protein kinase-like, putative, expressed
24844	G22604	501	119	1.06526e-06	0.000102451	0.644,0.471	1.0,1.0	-0.443	RI	G22604_22203680-22206630	OGRC.vs.OGRX	chr03:22203679-22207227(+)	Os03g0596600	LOC_Os03g39960	NULL	NULL	Zinc finger, CCHC-type domain containing protein.	expressed protein
25211	G1087	551	119	4.87769e-06	0.000351881	0.36,0.751	1.0,1.0	-0.445	RI	G1087_4253837-4255653	OGRC.vs.OGRX	chr01:4253838-4259626(+)	Os01g0180800	LOC_Os01g08560	NULL	NULL	Similar to heat shock 70 kDa protein 4.	DnaK family protein, putative, expressed
28930	G78829	205	119	1.66979e-08	3.2595e-06	0.199,0.123	0.729,0.484	-0.446	RI	G78829_14829698-14829903	OGRC.vs.OGRX	chr12:14827312-14830607(-)	Os12g0442800	LOC_Os12g25630	NULL	NULL	Similar to Sulfite oxidase (EC 1.8.3.1) (Moco containig protein AtMCP) (At-SO) (AtSOX).	sulfite oxidase, putative, expressed
67444	G79571	222	119	1.04738e-09	3.15972e-07	0.096,0.143	0.707,0.426	-0.447	RI	G79571_18335074-18335799	OGRC.vs.OGRX	chr12:18334665-18349360(+)	Os12g0489100//Os12g0489200	LOC_Os12g30540	NULL//NULL	NULL//NULL	Similar to Ubiquitin-specific protease 12.//Ubiquitin-specific protease 12.	ubiquitin carboxyl-terminal hydrolase, putative, expressed
1934	G11213	210	119	1.77636e-15	2.17177e-12	0.08,0.021	0.405,0.598	-0.451	RI	G11213_6806776-6812032	OGRC.vs.OGRX	chr02:6806777-6814112(+)	Os02g0222100	LOC_Os02g12900	NULL	NULL	Similar to Cysteine synthase (EC 4.2.99.8).	cysteine synthase, putative, expressed
27742	G4941	239	119	4.1945e-08	6.97629e-06	0.368,0.397	0.913,0.754	-0.451	RI	G4941_23117251-23117898	OGRC.vs.OGRX	chr01:23113645-23120516(+)	Os01g0591300	LOC_Os01g40870	NULL	NULL	Similar to aldehyde dehydrogenase5.	aldehyde dehydrogenase, putative, expressed
8177	G13440	219	119	1.37845e-11	7.16878e-09	0.036,0.061	0.499,0.502	-0.452	RI	G13440_15963788-15964140	OGRC.vs.OGRX	chr02:15930674-15975837(-)	Os02g0470400//Os02g0470600	LOC_Os02g27110//LOC_Os02g27130	NULL//NULL	NULL//NULL	Similar to predicted protein.//Similar to phosphoinositide binding.	expressed protein//expressed protein
17829	G67597	208	119	7.54952e-15	8.35096e-12	0.442,0.427	0.949,0.831	-0.455	RI	G67597_15827043-15827922	OGRC.vs.OGRX	chr10:15827044-15829094(+)	Os10g0440500	LOC_Os10g30450	NULL	NULL	Heavy metal transport/detoxification protein domain containing protein.	heavy-metal-associated domain-containing protein, putative, expressed
20801	G40823	203	119	1.5375e-08	3.05257e-06	0.128,0.023	0.621,0.449	-0.46	RI	G40823_3042189-3042868	OGRC.vs.OGRX	chr06:3042190-3046241(+)	Os06g0159600	LOC_Os06g06470	NULL	NULL	Hypothetical conserved gene.	U-box domain containing heat shock protein, putative, expressed
57631	G52989	238	119	0	0	0.271,0.214	0.719,0.69	-0.462	RI	G52989_28919576-28919847	OGRC.vs.OGRX	chr07:28919577-28921064(+)	Os07g0682000	LOC_Os07g48390	NULL	NULL	Heavy metal transport/detoxification protein domain containing protein.	proline-rich protein, putative, expressed
19057	G53728	476	119	5.85365e-08	9.14639e-06	0.152,0.175	0.774,0.485	-0.466	RI	G53728_2310567-2311902	OGRC.vs.OGRX	chr08:2308598-2315261(-)	Os08g0141400	LOC_Os08g04630	NULL	NULL	Similar to mRNA, clone: RTFL01-03-I20.	external NADH-ubiquinone oxidoreductase 1, mitochondrial precursor, putative, expressed
28932	G78829	200	119	1.40308e-07	1.92476e-05	0.0,0.0	0.338,0.593	-0.466	RI	G78829_14830004-14830287	OGRC.vs.OGRX	chr12:14827312-14830607(-)	Os12g0442800	LOC_Os12g25630	NULL	NULL	Similar to Sulfite oxidase (EC 1.8.3.1) (Moco containig protein AtMCP) (At-SO) (AtSOX).	sulfite oxidase, putative, expressed
37158	G4823	225	119	2.13132e-07	2.66063e-05	0.354,0.169	0.704,0.753	-0.467	RI	G4823_22496477-22499955	OGRC.vs.OGRX	chr01:22494356-22500889(-)	Os01g0580800	LOC_Os01g39890	NULL	NULL	Similar to submergence induced protein SI397.	transposon protein, putative, unclassified, expressed
52640	G52771	263	119	6.88987e-06	0.00046941	0.031,0.036	0.312,0.693	-0.469	RI	G52771_27991585-27992785	OGRC.vs.OGRX	chr07:27990967-27992785(+)	Os07g0663500	LOC_Os07g46830	NULL	NULL	Similar to Short-chain dehydrogenase/reductase (Fragment).	sex determination protein tasselseed-2, putative, expressed
52259	G6957	317	119	5.33989e-06	0.000380887	0.225,0.254	0.628,0.795	-0.472	RI	G6957_31837470-31838673	OGRC.vs.OGRX	chr01:31835603-31839761(-)	Os01g0757900	LOC_Os01g55310	NULL	NULL	Haloacid dehalogenase/epoxide hydrolase domain containing protein.	haloacid dehalogenase-like hydrolase domain-containing protein 1A, putative, expressed
13848	G7247	251	119	1.90181e-13	1.54109e-10	0.428,0.379	0.847,0.907	-0.474	RI	G7247_33382328-33383473	OGRC.vs.OGRX	chr01:33382329-33384612(-)	Os01g0787000	LOC_Os01g57730	NULL	NULL	Similar to peroxidase 56.	peroxidase precursor, putative, expressed
44211	G47392	318	119	7.48795e-06	0.000498395	0.692,0.36	1.0,1.0	-0.474	RI	G47392_2465504-2466306	OGRC.vs.OGRX	chr07:2465505-2468571(+)	Os07g0147700	LOC_Os07g05380	NULL	NULL	ATPase, BadF/BadG/BcrA/BcrD type domain containing protein.	ATPase BadF/BadG/BcrA/BcrD type, putative, expressed
27191	G41193	1315	119	1.28182e-06	0.000117666	0.47,0.576	1.0,1.0	-0.477	RI	G41193_4255463-4256825	OGRC.vs.OGRX	chr06:4250728-4264520(+)	Os06g0184700//Os06g0184766	LOC_Os06g08560	MRP12//NULL	MULTIDRUG RESISTANCE-ASSOCIATED PROTEIN 12//NULL	Hypothetical conserved gene.//Hypothetical conserved gene.	multidrug resistance-associated protein 11, putative, expressed
64630	G49736	529	119	7.14315e-06	0.000482121	0.612,0.429	1.0,1.0	-0.48	RI	G49736_13587575-13589551	OGRC.vs.OGRX	chr07:13587576-13604688(+)	Os07g0421866//Os07g0422000	LOC_Os07g23990	NULL//NULL	NULL//NULL	Similar to tetratricopeptide repeat (TPR)-containing protein.//Similar to predicted protein.	tetratricopeptide repeat domain containing protein, putative, expressed
11546	G14106	224	119	1.0757e-06	0.000103255	0.586,0.443	1.0,1.0	-0.486	RI	G14106_20137744-20140728	OGRC.vs.OGRX	chr02:20135436-20140728(-)	Os02g0542200	LOC_Os02g33750	NULL	NULL	Similar to H0525E10.9 protein.	transposon protein, putative, unclassified, expressed
47566	G42909	206	119	2.08194e-08	3.99686e-06	0.476,0.391	0.938,0.901	-0.486	RI	G42909_12931778-12934167	OGRC.vs.OGRX	chr06:12931779-12936234(+)	Os06g0328400	LOC_Os06g22290	NULL	NULL	Protein kinase, catalytic domain domain containing protein.	legume lectins beta domain containing protein, expressed
49858	G59360	839	119	1.71584e-06	0.000150597	0.519,0.51	1.0,1.0	-0.486	RI	G59360_439150-440041	OGRC.vs.OGRX	chr09:437172-443146(+)	Os09g0103500	LOC_Os09g01620	NULL	NULL	Pseudouridine synthase domain containing protein.	RNA pseudouridine synthase, putative, expressed
10473	G37892	649	119	6.63802e-06	0.000457557	0.171,0.177	0.544,0.781	-0.489	RI	G37892_20902647-20903655	OGRC.vs.OGRX	chr05:20898304-20903752(-)	Os05g0426400	LOC_Os05g35200	NULL	NULL	Similar to cDNA clone:J013112C08, full insert sequence.	glycosyl transferase, putative, expressed
48211	G26918	838	119	2.06049e-06	0.000175111	0.516,0.506	1.0,1.0	-0.489	RI	G26918_4274884-4277951	OGRC.vs.OGRX	chr04:4274885-4291254(+)	Os04g0162100	LOC_Os04g08034	NULL	NULL	Similar to EMF protein.	ZOS4-02 - C2H2 zinc finger protein, expressed
63455	G13982	250	119	0	0	0.342,0.293	0.798,0.82	-0.491	RI	G13982_19405998-19407262	OGRC.vs.OGRX	chr02:19401323-19420843(-)	Os02g0528900	LOC_Os02g32690	PDR2	PLEIOTROPIC DRUG RESISTANCE 2	Similar to PDR-like ABC transporter.	pleiotropic drug resistance protein 15, putative, expressed
52671	G60093	940	119	1.85235e-06	0.000160157	0.752,0.264	1.0,1.0	-0.492	RI	G60093_4050135-4051701	OGRC.vs.OGRX	chr09:4049524-4052670(+)	NULL	NULL	NULL	NULL	NULL	NULL
40171	G4847	292	119	4.79667e-06	0.000347056	0.125,0.151	0.753,0.509	-0.493	RI	G4847_22453751-22456233	OGRC.vs.OGRX	chr01:22450498-22456233(+)	Os01g0580100	LOC_Os01g39810	NULL	NULL	Alg9-like mannosyltransferase family protein.	Alg9-like mannosyltransferase protein, putative, expressed
63669	G67622	219	119	8.54355e-09	1.85326e-06	0.139,0.083	0.794,0.434	-0.503	RI	G67622_15911403-15911849	OGRC.vs.OGRX	chr10:15911404-15915970(+)	Os10g0442600	LOC_Os10g30580	CDC48E	CELL DIVISION CONTROL 48E	Similar to Cell division control protein 48-like protein e (Fragment).	cell division control protein 48 homolog E, putative, expressed
13591	G47719	1917	119	6.88407e-07	7.19246e-05	0.432,0.558	1.0,1.0	-0.505	RI	G47719_4192617-4195386	OGRC.vs.OGRX	chr07:4191047-4195386(-)	Os07g0179500	LOC_Os07g08220	NULL	NULL	Hypothetical conserved gene.	expressed protein
7516	G60736	1289	119	3.27816e-06	0.000256108	0.444,0.541	1.0,1.0	-0.507	RI	G60736_7116550-7118394	OGRC.vs.OGRX	chr09:7105780-7118394(-)	NULL	LOC_Os09g12420//LOC_Os09g12430	NULL	NULL	NULL	transposon protein, putative, unclassified, expressed//hypothetical protein
33986	G59985	315	119	1.60704e-05	0.000914215	0.0,0.07	0.43,0.654	-0.507	RI	G59985_3077551-3077995	OGRC.vs.OGRX	chr09:3073775-3092870(+)	Os09g0240500	LOC_Os09g06499	NULL	NULL	Similar to Sulfate transporter 4.1.	sulfate transporter 4.1, chloroplast precursor, putative, expressed
26643	G69968	555	119	0	0	0.104,0.084	0.545,0.658	-0.508	RI	G69968_2467110-2467772	OGRC.vs.OGRX	chr11:2462254-2468751(-)	Os11g0152700	LOC_Os11g05480	NULL	NULL	Similar to Transcription factor HBP-1b(C38) (Fragment).	transcription factor, putative, expressed
65683	G45270	251	119	6.6592e-06	0.000458564	0.487,0.487	1.0,1.0	-0.513	RI	G45270_24094725-24095108	OGRC.vs.OGRX	chr06:24091282-24096118(-)	Os06g0606800	LOC_Os06g40450	NULL	NULL	Similar to WDL1.	targeting protein for Xklp2, putative, expressed
21198	G65651	416	119	3.88627e-06	0.000292469	0.472,0.488	1.0,1.0	-0.52	RI	G65651_6946837-6951589	OGRC.vs.OGRX	chr10:6946838-6953361(+)	Os10g0199500	LOC_Os10g12500	NULL	NULL	Hypothetical conserved gene.	integral membrane protein DUF6 containing protein, expressed
52470	G24696	248	119	1.6811e-06	0.00014792	0.296,0.107	0.725,0.718	-0.52	RI	G24696_32208879-32210365	OGRC.vs.OGRX	chr03:32208880-32212763(+)	Os03g0776900	LOC_Os03g56540	NULL	NULL	Similar to mitochondrial import inner membrane translocase subunit TIM14.	heat shock protein DnaJ, putative, expressed
26239	G33087	434	119	6.38911e-07	6.75637e-05	0.268,0.687	1.0,1.0	-0.522	RI	G33087_33632643-33634413	OGRC.vs.OGRX	chr04:33624332-33634991(-)	Os04g0659100//Os04g0659150	LOC_Os04g56400//LOC_Os04g56405	NULL//NULL	NULL//NULL	Glutamine synthetase shoot isozyme, chloroplast precursor (EC 6.3.1.2) (Glutamate--ammonia ligase) (Clone lambda-GS31).//Similar to OSIGBa0132E09-OSIGBa0108L24.12 protein.	glutamine synthetase, catalytic domain containing protein, expressed//expressed protein
14530	G45174	1329	119	3.01709e-07	3.55161e-05	0.33,0.465	1.0,0.857	-0.531	RI	G45174_23722512-23725172	OGRC.vs.OGRX	chr06:23721587-23726847(-)	Os06g0600700	LOC_Os06g39900	NULL	NULL	Similar to RNA binding protein.	agenet domain containing protein, putative, expressed
63482	G11924	603	119	1.12803e-07	1.59514e-05	0.274,0.251	0.855,0.734	-0.532	RI	G11924_10555394-10556506	OGRC.vs.OGRX	chr02:10552329-10558888(-)	Os02g0282900	LOC_Os02g18180	ABCE1	ABC TRANSPORTER E FAMILY MEMBER 1	Similar to 68 kDa protein HP68.	ATP-binding cassette sub-family E member 1, putative, expressed
47031	G56129	364	119	1.12362e-05	0.000687472	0.212,0.188	0.883,0.592	-0.538	RI	G56129_13954451-13955172	OGRC.vs.OGRX	chr08:13954452-13958436(+)	Os08g0320400	LOC_Os08g23150	NULL	NULL	Similar to Indole-3-glycerol phosphate synthase-like.	indole-3-glycerol phosphate synthase, chloroplast precursor, putative, expressed
65201	G15555	1287	119	0	0	0.076,0.062	0.727,0.487	-0.538	RI	G15555_26770272-26771633	OGRC.vs.OGRX	chr02:26767603-26771633(-)	Os02g0661100	LOC_Os02g44235//LOC_Os02g44230	NULL	NULL	Similar to Trehalose-phosphate phosphatase.	expressed protein//CPuORF22 - conserved peptide uORF-containing transcript, expressed
48213	G26918	3051	119	1.78585e-06	0.000155565	0.626,0.291	1.0,1.0	-0.541	RI	G26918_4274884-4278211	OGRC.vs.OGRX	chr04:4274885-4291254(+)	Os04g0162100	LOC_Os04g08034	NULL	NULL	Similar to EMF protein.	ZOS4-02 - C2H2 zinc finger protein, expressed
69519	G20365	587	119	1.86927e-09	5.21064e-07	0.092,0.193	0.739,0.639	-0.546	RI	G20365_11885387-11888888	OGRC.vs.OGRX	chr03:11883796-11888888(-)	Os03g0326000//Os03g0326100	LOC_Os03g20949	NULL//NULL	NULL//NULL	Phospholipid-transporting ATPase 1 (EC 3.6.3.1) (Aminophospholipid flippase 1).//Phospholipid-transporting ATPase 1 (EC 3.6.3.1) (Aminophospholipid flippase 1).	phospholipid-transporting ATPase, putative, expressed
29744	G34210	215	119	6.95668e-06	0.000473274	0.217,0.689	1.0,1.0	-0.547	RI	G34210_3222503-3222885	OGRC.vs.OGRX	chr05:3219999-3228123(-)	Os05g0155000	LOC_Os05g06300	NULL	NULL	Similar to Protein MFP-b.	3-hydroxyacyl-CoA dehydrogenase, putative, expressed
62994	G4007	247	119	2.67902e-06	0.000215087	0.616,0.283	1.0,1.0	-0.55	RI	G4007_18612976-18613473	OGRC.vs.OGRX	chr01:18612977-18617507(+)	Os01g0521600	LOC_Os01g33810	NULL	NULL	Similar to NB-ARC domain containing protein, expressed.	disease resistance protein RPM1, putative, expressed
3972	G20020	224	119	1.27869e-06	0.000117666	0.032,0.0	0.788,0.347	-0.551	RI	G20020_10443187-10444082	OGRC.vs.OGRX	chr03:10442720-10446094(+)	Os03g0297900	LOC_Os03g18640	NULL	NULL	Similar to laccase 90c.	laccase precursor protein, putative, expressed
48041	G72982	504	119	1.14529e-05	0.000697665	0.386,0.352	1.0,0.843	-0.552	RI	G72982_17180528-17182113	OGRC.vs.OGRX	chr11:17180529-17182495(-)	Os11g0487100	LOC_Os11g29630	NULL	NULL	Conserved hypothetical protein.	expressed protein
13039	G68952	199	119	1.36335e-13	1.11776e-10	0.074,0.047	0.715,0.522	-0.558	RI	G68952_21709064-21709726	OGRC.vs.OGRX	chr10:21706700-21711059(-)	Os10g0553300	LOC_Os10g40555//LOC_Os10g40550	TPP2	TREHALOSE-6-PHOSPHATE PHOSHPHATASE 2	Similar to Trehalose-6-phosphate phosphatase.	expressed protein//CPuORF23 - conserved peptide uORF-containing transcript, expressed
52937	G18323	202	119	2.33073e-08	4.36305e-06	0.086,0.176	0.779,0.606	-0.561	RI	G18323_2961745-2962133	OGRC.vs.OGRX	chr03:2961746-2964306(+)	Os03g0154000	LOC_Os03g05910	NULL	NULL	Aromatic-ring hydroxylase family protein.	expressed protein
55203	G46031	1252	119	6.82263e-06	0.000466133	0.461,0.416	1.0,1.0	-0.561	RI	G46031_27716655-27718425	OGRC.vs.OGRX	chr06:27708152-27719249(-)	Os06g0669275	LOC_Os06g45800	NULL	NULL	Similar to MEE44 (maternal effect embryo arrest 44)%3B nucleotidyltransferase.	PAP/25A associated domain containing protein, putative, expressed
29964	G16419	276	119	1.1757e-07	1.65519e-05	0.502,0.35	1.0,1.0	-0.574	RI	G16419_30728907-30731787	OGRC.vs.OGRX	chr02:30728908-30736529(+)	Os02g0736200	LOC_Os02g50330	RDR1	RNA-DEPENDENT RNA POLYMERASE 1	RNA-dependent RNA polymerase, Regulation of endogenous genes through smRNA-mediated pathways involving DNA methylation	RNA-dependent RNA polymerase, putative, expressed
11069	G4732	203	119	8.17124e-14	6.86069e-11	0.059,0.032	0.732,0.509	-0.575	RI	G4732_21976811-21977590	OGRC.vs.OGRX	chr01:21973419-21982088(+)	Os01g0572100	LOC_Os01g39100	C3H7	ZINC FINGER CCCH DOMAIN-CONTAINING PROTEIN 7	Zinc finger, CCCH-type domain containing protein.	zinc finger C-x8-C-x5-C-x3-H type family protein, expressed
25817	G58032	567	119	0	0	0.115,0.088	0.698,0.658	-0.576	RI	G58032_23545498-23546749	OGRC.vs.OGRX	chr08:23545499-23548688(-)	Os08g0477500	LOC_Os08g37250	NULL	NULL	Similar to patatin class 1.	patatin, putative, expressed
14987	G14444	400	119	1.00626e-05	0.000633461	0.381,0.275	1.0,0.817	-0.581	RI	G14444_22010175-22012118	OGRC.vs.OGRX	chr02:22007418-22012118(+)	Os02g0574000	LOC_Os02g36440	NULL	NULL	Similar to Monosaccharide transporter 1.	transporter family protein, putative, expressed
71050	G66994	704	119	3.77932e-07	4.3176e-05	0.542,0.297	1.0,1.0	-0.581	RI	G66994_12348583-12350583	OGRC.vs.OGRX	chr10:12339093-12350821(-)	Os10g0382400	LOC_Os10g24094	NULL	NULL	Conserved hypothetical protein.	expressed protein
55952	G58891	244	119	1.2327e-06	0.000114692	0.163,0.661	1.0,1.0	-0.588	RI	G58891_27127088-27127540	OGRC.vs.OGRX	chr08:27123636-27127540(-)	Os08g0542000	LOC_Os08g42910	NULL	NULL	Similar to Methionine aminopeptidase.	peptidase, M24 family protein, putative, expressed
4414	G57134	197	119	2.5521e-06	0.000206339	0.263,0.295	1.0,0.744	-0.593	RI	G57134_18995990-18996712	OGRC.vs.OGRX	chr08:18993203-18998958(+)	Os08g0398300	LOC_Os08g30770	ABCA4	ABC TRANSPORTER A FAMILY MEMBER 4	ABC transporter-like domain containing protein.	ABC transporter, ATP-binding protein, putative, expressed
70512	G9795	198	119	0	0	0.29,0.299	0.917,0.865	-0.597	RI	G9795_1055921-1056830	OGRC.vs.OGRX	chr02:1050786-1056830(-)	Os02g0120100	LOC_Os02g02780	NULL	NULL	Similar to ATP binding protein.	protein kinase family protein, putative, expressed
48693	G63400	661	119	9.73138e-06	0.000615949	0.519,0.265	1.0,1.0	-0.608	RI	G63400_19981215-19982401	OGRC.vs.OGRX	chr09:19978978-19982401(+)	Os09g0513400	NULL	NULL	NULL	Hypothetical protein.	NULL
30020	G29818	455	119	0	0	0.267,0.22	0.912,0.805	-0.615	RI	G29818_19888190-19889343	OGRC.vs.OGRX	chr04:19886674-19892591(+)	Os04g0401700	LOC_Os04g32920	NULL	NULL	Potassium transporter 1 (OsHAK1). Splice isoform 2.	potassium transporter, putative, expressed
39755	G30375	1709	119	7.42914e-08	1.1304e-05	0.207,0.542	1.0,1.0	-0.625	RI	G30375_22472180-22474679	OGRC.vs.OGRX	chr04:22472181-22481145(+)	Os04g0451100	LOC_Os04g37810	NULL	NULL	Similar to H0815C01.3 protein.	expressed protein
39750	G74048	989	119	3.91111e-07	4.46084e-05	0.419,0.325	1.0,1.0	-0.628	RI	G74048_22418143-22420088	OGRC.vs.OGRX	chr11:22417982-22424230(+)	Os11g0590400	LOC_Os11g37850	NULL	NULL	Similar to NB-ARC domain containing protein.	stripe rust resistance protein Yr10, putative, expressed
32784	G12052	218	119	1.44197e-05	0.000841154	0.329,0.258	1.0,0.845	-0.629	RI	G12052_11059896-11060282	OGRC.vs.OGRX	chr02:11056167-11060282(-)	Os02g0291400	LOC_Os02g18930	CBL8	CALCINEURIN B-LIKE PROTEIN 8	Similar to Calcineurin B-like protein 8.	calcineurin B, putative, expressed
10148	G39453	1152	119	1.47271e-12	1.03667e-09	0.199,0.109	0.88,0.692	-0.632	RI	G39453_27373879-27375499	OGRC.vs.OGRX	chr05:27373880-27382230(+)	Os05g0551000	LOC_Os05g47780	NULL	NULL	Zinc finger, RING-type domain containing protein.	E3 ubiquitin ligase, putative, expressed
7671	G32942	234	119	0	0	0.229,0.253	0.948,0.806	-0.636	RI	G32942_33341894-33342651	OGRC.vs.OGRX	chr04:33341895-33346975(+)	Os04g0653600	LOC_Os04g55970	NULL	NULL	Non-protein coding transcript.	AP2-like ethylene-responsive transcription factor AINTEGUMENTA, putative, expressed
51652	G38183	216	119	7.5081e-08	1.13992e-05	0.216,0.289	1.0,0.794	-0.645	RI	G38183_22068350-22069341	OGRC.vs.OGRX	chr05:22068351-22072905(+)	Os05g0449600	LOC_Os05g37700	NULL	NULL	Hypothetical conserved gene.	periplasmic beta-glucosidase precursor, putative, expressed
41068	G5622	3211	119	3.75562e-08	6.4178e-06	0.375,0.299	1.0,1.0	-0.663	RI	G5622_26231666-26234963	OGRC.vs.OGRX	chr01:26230692-26238269(+)	Os01g0650000	LOC_Os01g46130	NULL	NULL	Lipase, GDSL domain containing protein.	expressed protein
52354	G32045	225	119	7.94324e-06	0.000522215	0.15,0.514	1.0,1.0	-0.668	RI	G32045_29500960-29502900	OGRC.vs.OGRX	chr04:29500951-29504123(-)	Os04g0583900	LOC_Os04g49450	NULL	NULL	Similar to LHY protein.	MYB family transcription factor, putative, expressed
23997	G40544	7719	119	3.69633e-09	9.16689e-07	0.459,0.18	1.0,1.0	-0.68	RI	G40544_1880535-1888528	OGRC.vs.OGRX	chr06:1880536-1891125(+)	Os06g0135000	LOC_Os06g04399	NULL	NULL	Similar to Hypersensitive-induced reaction protein 4.	hypersensitive-induced reaction protein 4, putative, expressed
16972	G4687	254	119	5.49782e-08	8.66814e-06	0.226,0.396	1.0,1.0	-0.689	RI	G4687_21161293-21161982	OGRC.vs.OGRX	chr01:21158719-21172661(+)	Os01g0558850//Os01g0558900	LOC_Os01g37825	NULL//NULL	NULL//NULL	Similar to peptidase M16 family protein / insulinase family protein.//Non-protein coding transcript.	M16 domain containing zinc peptidase, putative, expressed
25402	G57438	205	119	0	0	0.181,0.172	0.899,0.831	-0.689	RI	G57438_20451175-20451682	OGRC.vs.OGRX	chr08:20449860-20452995(-)	Os08g0425500	LOC_Os08g32960	NULL	NULL	Endonuclease/exonuclease/phosphatase domain containing protein.	endonuclease/exonuclease/phosphatase family domain containing protein, expressed
68074	G4177	654	119	8.05044e-09	1.76978e-06	0.044,0.0	0.421,1.0	-0.689	RI	G4177_19352097-19352797	OGRC.vs.OGRX	chr01:19350949-19359618(+)	Os01g0533900	LOC_Os01g34970	NULL	NULL	Similar to MDR-like ABC transporter.	MDR-like ABC transporter, putative, expressed
8296	G16953	236	119	2.80098e-07	3.34956e-05	0.419,0.201	1.0,1.0	-0.69	RI	G16953_33118351-33118681	OGRC.vs.OGRX	chr02:33117853-33125434(+)	Os02g0781600	NULL	NULL	NULL	Hypothetical conserved gene.	NULL
35771	G70315	537	119	6.08962e-06	0.00042565	0.437,0.181	1.0,1.0	-0.691	RI	G70315_4137362-4138350	OGRC.vs.OGRX	chr11:4134329-4140479(-)	Os11g0182400	LOC_Os11g07970	NULL	NULL	WD40/YVTN repeat-like domain containing protein.	OsFBW2 - F-box domain and WD40 repeat containing protein, expressed
50758	G30247	814	119	4.42078e-07	4.96096e-05	0.305,0.305	1.0,1.0	-0.695	RI	G30247_22006215-22007640	OGRC.vs.OGRX	chr04:22006216-22012023(+)	Os04g0442000	LOC_Os04g36054	ARF9	AUXIN RESPONSE FACTOR 9	Similar to Auxin response factor 2 (ARF1-binding protein) (ARF1-BP).	auxin response factor 9, putative, expressed
13778	G22346	276	119	1.48208e-06	0.000133097	0.301,0.301	1.0,1.0	-0.699	RI	G22346_20844456-20846882	OGRC.vs.OGRX	chr03:20840969-20846882(-)	Os03g0572300	LOC_Os03g37580	NULL	NULL	Modifier of rudimentary, Modr family protein.	modifier of rudimentary protein, expressed
32739	G70263	568	119	1.63048e-08	3.20975e-06	0.456,0.136	1.0,1.0	-0.704	RI	G70263_3752031-3752673	OGRC.vs.OGRX	chr11:3749274-3756756(+)	Os11g0175500	LOC_Os11g07450	NULL	NULL	Zinc finger, RING/FYVE/PHD-type domain containing protein.	zinc finger, C3HC4 type domain containing protein, expressed
29677	G74231	537	119	4.12279e-07	4.67169e-05	0.49,0.1	1.0,1.0	-0.705	RI	G74231_22701290-22702765	OGRC.vs.OGRX	chr11:22698600-22705569(+)	Os11g0596200//Os11g0596250	LOC_Os11g38330	NULL//NULL	NULL//NULL	Conserved hypothetical protein.//Conserved hypothetical protein.	ZOS11-06 - C2H2 zinc finger protein, expressed
25014	G33555	264	119	1.89829e-07	2.44526e-05	0.311,0.265	1.0,1.0	-0.712	RI	G33555_446348-447428	OGRC.vs.OGRX	chr05:446349-449374(+)	Os05g0107900//Os05g0108050	LOC_Os05g01730	NULL//NULL	NULL//NULL	Similar to Protein DEHYDRATION-INDUCED 19 homolog 6.//Hypothetical protein.	drought induced 19 protein, putative, expressed
13412	G37165	214	119	4.7209e-08	7.70468e-06	0.218,0.357	1.0,1.0	-0.713	RI	G37165_17570798-17571022	OGRC.vs.OGRX	chr05:17565888-17572339(+)	Os05g0366000	LOC_Os05g30300	BGLU21	BETA-GLUCOSIDASE 21	Beta-glucosidase 21.	Os5bglu21 - beta-glucosidase homologue, similar to G. max isohydroxyurate hydrolase, expressed
32690	G18984	476	119	3.00555e-09	7.72881e-07	0.2,0.368	1.0,1.0	-0.716	RI	G18984_5815375-5816089	OGRC.vs.OGRX	chr03:5814166-5816752(-)	Os03g0211500	LOC_Os03g11300	NULL	NULL	Hypothetical conserved gene.	expressed protein
37164	G66325	211	119	5.32317e-07	5.76922e-05	0.0,0.0	0.693,0.738	-0.716	RI	G66325_10243129-10243373	OGRC.vs.OGRX	chr10:10242186-10252740(-)	Os10g0344500	LOC_Os10g20380//LOC_Os10g20390	NULL	NULL	Similar to cDNA clone:001-128-E01, full insert sequence.	uncharacterized transporter C11D3.06, putative, expressed//MATE efflux family protein, putative, expressed
30348	G77647	194	119	4.48816e-07	5.01236e-05	0.551,0.0	1.0,1.0	-0.724	RI	G77647_9536890-9537275	OGRC.vs.OGRX	chr12:9528938-9541061(+)	Os12g0267100//Os12g0267200	LOC_Os12g16640//LOC_Os12g16650	NULL//NULL	NULL//NULL	Similar to cyclopropane fatty acid synthase.//Cyclopropane-fatty-acyl-phospholipid synthase domain containing protein.	expressed protein//Cyclopropane-fatty-acyl-phospholipid synthase, putative, expressed
59371	G45420	193	119	6.54837e-09	1.48646e-06	0.552,0.0	1.0,1.0	-0.724	RI	G45420_24931769-24936164	OGRC.vs.OGRX	chr06:24928485-24936238(-)	NULL	LOC_Os06g41640	NULL	NULL	NULL	CC-NBS-LRR protein, putative, expressed
32549	G61438	1168	119	1.26808e-06	0.000117312	0.203,0.337	1.0,1.0	-0.73	RI	G61438_10908182-10909692	OGRC.vs.OGRX	chr09:10905892-10909692(-)	Os09g0347500	LOC_Os09g17830	NULL	NULL	Similar to Protein transport protein Sec61 alpha subunit isoform 2 (Sec61 alpha- 2).	protein transport protein Sec61 subunit alpha, putative, expressed
35395	G7618	193	119	6.85e-07	7.16761e-05	0.102,0.134	0.712,1.0	-0.738	RI	G7618_34740829-34741203	OGRC.vs.OGRX	chr01:34738197-34746015(+)	Os01g0816600	LOC_Os01g60060	NULL	NULL	Similar to predicted protein.	leucine-rich repeat family protein, putative, expressed
13407	G37165	257	119	7.97632e-06	0.000523419	0.0,0.0	1.0,0.481	-0.74	RI	G37165_17565887-17566419	OGRC.vs.OGRX	chr05:17565888-17572339(+)	Os05g0366000	LOC_Os05g30300	BGLU21	BETA-GLUCOSIDASE 21	Beta-glucosidase 21.	Os5bglu21 - beta-glucosidase homologue, similar to G. max isohydroxyurate hydrolase, expressed
48692	G63400	630	119	1.26481e-10	5.1545e-08	0.43,0.086	1.0,1.0	-0.742	RI	G63400_19981215-19982401	OGRC.vs.OGRX	chr09:19978978-19982401(+)	Os09g0513400	NULL	NULL	NULL	Hypothetical protein.	NULL
63650	G72342	213	119	2.83635e-08	5.09186e-06	0.157,0.358	1.0,1.0	-0.742	RI	G72342_13868726-13869228	OGRC.vs.OGRX	chr11:13857548-13869228(-)	Os11g0431400	LOC_Os11g24340	SCP53	SERINE CARBOXYPEPTIDASE 53	Similar to Serine carboxypeptidase.	OsSCP53 - Putative Serine Carboxypeptidase homologue, expressed
13038	G68952	184	119	2.44099e-09	6.3473e-07	0.206,0.206	1.0,0.897	-0.743	RI	G68952_21709064-21709726	OGRC.vs.OGRX	chr10:21706700-21711059(-)	Os10g0553300	LOC_Os10g40555//LOC_Os10g40550	TPP2	TREHALOSE-6-PHOSPHATE PHOSHPHATASE 2	Similar to Trehalose-6-phosphate phosphatase.	expressed protein//CPuORF23 - conserved peptide uORF-containing transcript, expressed
1411	G29325	361	119	4.37016e-08	7.21678e-06	0.18,0.331	1.0,1.0	-0.744	RI	G29325_17201757-17202246	OGRC.vs.OGRX	chr04:17201144-17205939(+)	Os04g0359700	LOC_Os04g29030	NULL	NULL	Hypothetical conserved gene.	dehydrogenase, putative, expressed
32968	G3248	234	119	8.60063e-06	0.000555805	0.0,0.0	0.504,1.0	-0.752	RI	G3248_14964572-14965961	OGRC.vs.OGRX	chr01:14964573-14968343(+)	Os01g0366300	LOC_Os01g26390	NULL	NULL	Similar to Receptor protein kinase.	TKL_IRAK_DUF26-lh.1 - DUF26 kinases have homology to DUF26 containing loci, expressed
54257	G70465	1104	119	1.4533e-07	1.97423e-05	0.393,0.097	1.0,1.0	-0.755	RI	G70465_4562928-4564245	OGRC.vs.OGRX	chr11:4554544-4566812(-)	Os11g0189900	LOC_Os11g08590	NULL	NULL	Conserved hypothetical protein.	expressed protein
25285	G47889	201	119	2.96816e-08	5.30372e-06	0.293,0.177	1.0,1.0	-0.765	RI	G47889_5023883-5025608	OGRC.vs.OGRX	chr07:5023593-5027991(+)	Os07g0193000	LOC_Os07g09520	NULL	NULL	HIPL1 protein precursor.	expressed protein
49192	G11856	1032	119	2.01567e-07	2.55862e-05	0.212,0.257	1.0,1.0	-0.766	RI	G11856_10444499-10445864	OGRC.vs.OGRX	chr02:10444500-10450976(+)	Os02g0281200	LOC_Os02g18000	NULL	NULL	Similar to NBS-LRR protein (Fragment).	disease resistance protein RGA2, putative, expressed
71072	G10535	1269	119	2.8787e-07	3.4234e-05	0.228,0.234	1.0,1.0	-0.769	RI	G10535_3861483-3863872	OGRC.vs.OGRX	chr02:3855934-3863872(-)	Os02g0170900	LOC_Os02g07480	NULL	NULL	Hypothetical conserved gene.	transglycosylase SLT domain containing protein, expressed
6826	G75034	660	119	5.30967e-06	0.000379508	0.083,0.043	1.0,0.665	-0.77	RI	G75034_26983616-26984798	OGRC.vs.OGRX	chr11:26981643-26986732(-)	Os11g0668650//Os11g0668600	LOC_Os11g44630	NULL//NULL	NULL//NULL	Calmodulin binding protein-like family protein.//NULL	calmodulin binding protein, putative, expressed
27203	G41193	249	119	2.80219e-07	3.34956e-05	0.137,0.323	1.0,1.0	-0.77	RI	G41193_4260796-4261775	OGRC.vs.OGRX	chr06:4250728-4264520(+)	Os06g0184700//Os06g0184766	LOC_Os06g08560	MRP12//NULL	MULTIDRUG RESISTANCE-ASSOCIATED PROTEIN 12//NULL	Hypothetical conserved gene.//Hypothetical conserved gene.	multidrug resistance-associated protein 11, putative, expressed
42243	G73209	767	119	8.46347e-08	1.23799e-05	0.259,0.189	1.0,1.0	-0.776	RI	G73209_18111982-18113191	OGRC.vs.OGRX	chr11:18106956-18113191(-)	Os11g0507400	LOC_Os11g31110	NULL	NULL	Conserved hypothetical protein.	expressed protein
5387	G22904	520	119	6.10185e-09	1.41742e-06	0.364,0.071	1.0,1.0	-0.782	RI	G22904_23523425-23524763	OGRC.vs.OGRX	chr03:23523426-23528317(+)	Os03g0620400	LOC_Os03g42280	NULL	NULL	Hypothetical conserved gene.	B3 DNA binding domain containing protein, expressed
36909	G28610	1305	119	7.35173e-07	7.61259e-05	0.283,0.154	1.0,1.0	-0.782	RI	G28610_12662564-12664106	OGRC.vs.OGRX	chr04:12661871-12669232(+)	Os04g0291000	LOC_Os04g22380	NULL	NULL	Similar to predicted protein.	short chain dehydrogenase/reductase protein, putative, expressed
638	G40580	1224	119	3.41845e-06	0.000263529	0.196,0.226	1.0,1.0	-0.789	RI	G40580_1977309-1979397	OGRC.vs.OGRX	chr06:1973529-1983168(-)	Os06g0137100	LOC_Os06g04560	NULL	NULL	Similar to predicted protein.	kinesin motor domain containing protein, expressed
50533	G12018	7087	119	2.65121e-13	2.07593e-10	0.304,0.086	1.0,1.0	-0.805	RI	G12018_10803654-10810811	OGRC.vs.OGRX	chr02:10802445-10822625(+)	Os02g0286933	LOC_Os02g18540	NULL	NULL	Conserved hypothetical protein.	uncharacterized Cys-rich domain containing protein, putative, expressed
7517	G60736	879	119	4.3051e-06	0.000318486	0.226,0.148	1.0,1.0	-0.813	RI	G60736_7116550-7118394	OGRC.vs.OGRX	chr09:7105780-7118394(-)	NULL	LOC_Os09g12420//LOC_Os09g12430	NULL	NULL	NULL	transposon protein, putative, unclassified, expressed//hypothetical protein
7510	G60736	449	119	6.96111e-06	0.000473274	0.178,0.194	1.0,1.0	-0.814	RI	G60736_7115139-7116752	OGRC.vs.OGRX	chr09:7105780-7118394(-)	NULL	LOC_Os09g12420//LOC_Os09g12430	NULL	NULL	NULL	transposon protein, putative, unclassified, expressed//hypothetical protein
50661	G52433	422	119	3.37783e-06	0.000261549	0.361,0.0	1.0,1.0	-0.82	RI	G52433_26661093-26662203	OGRC.vs.OGRX	chr07:26659423-26662670(+)	Os07g0640401	NULL	NULL	NULL	Similar to Zinc finger CCHC domain-containing protein 10.	NULL
68397	G46176	315	119	5.27503e-10	1.78333e-07	0.274,0.086	1.0,1.0	-0.82	RI	G46176_28465188-28466237	OGRC.vs.OGRX	chr06:28463764-28466297(-)	Os06g0682900	LOC_Os06g46900	HSA32	HEAT-STRESS-ASSOCIATED 32KD PROTEIN	Heat stress associated protein, Long-term acquired thermotolerance	phosphosulfolactate synthase-related protein, putative, expressed
56215	G43534	567	119	4.67805e-07	5.20773e-05	0.239,0.095	1.0,1.0	-0.833	RI	G43534_15832729-15835027	OGRC.vs.OGRX	chr06:15831671-15837760(+)	NULL	LOC_Os06g27900	NULL	NULL	NULL	transposon protein, putative, CACTA, En/Spm sub-class, expressed
39566	G20875	362	119	2.53883e-07	3.09311e-05	0.0,0.33	1.0,1.0	-0.835	RI	G20875_14570796-14571514	OGRC.vs.OGRX	chr03:14567133-14573221(+)	Os03g0371300//Os03g0371350//Os03g0371400	LOC_Os03g25500	CYP72A1//CYP72A1//NULL	P-450 72A1//P-450 72A1//NULL	Similar to Cytochrome P450 CYP709E4.//Similar to Cytochrome P450 family protein, expressed.//Cytochrome P450 family protein.	cytochrome P450 72A1, putative, expressed
33715	G74045	418	119	2.29583e-10	8.51019e-08	0.222,0.102	1.0,1.0	-0.838	RI	G74045_22170628-22171492	OGRC.vs.OGRX	chr11:22159509-22173475(+)	Os11g0586001//Os11g0586100	LOC_Os11g37540	NULL//NULL	NULL//NULL	Putative protein phosphatase 2C 76.//Similar to protein kinase family protein.	protein phosphatase 2C, putative, expressed
15007	G50797	463	119	7.25906e-07	7.53904e-05	0.204,0.114	1.0,1.0	-0.841	RI	G50797_18724655-18725654	OGRC.vs.OGRX	chr07:18717034-18725768(-)	Os07g0498800	LOC_Os07g31540	NULL	NULL	Similar to Calreticulin interacted protein.	ubiquitin family protein, putative, expressed
71915	G18889	840	119	1.08914e-10	4.5449e-08	0.221,0.086	1.0,1.0	-0.847	RI	G18889_5375528-5378593	OGRC.vs.OGRX	chr03:5372910-5379447(+)	Os03g0202500	LOC_Os03g10540	NULL	NULL	Cyclin-like F-box domain containing protein.	OsFBX78 - F-box domain containing protein, expressed
49700	G79457	1124	119	3.6582e-08	6.29463e-06	0.209,0.096	1.0,1.0	-0.848	RI	G79457_18893079-18895397	OGRC.vs.OGRX	chr12:18893080-18896096(-)	NULL	LOC_Os12g31410	NULL	NULL	NULL	expressed protein
42242	G73209	777	119	1.07914e-07	1.54421e-05	0.133,0.17	1.0,1.0	-0.849	RI	G73209_18109122-18110166	OGRC.vs.OGRX	chr11:18106956-18113191(-)	Os11g0507400	LOC_Os11g31110	NULL	NULL	Conserved hypothetical protein.	expressed protein
15312	G29438	569	119	7.88799e-07	8.0131e-05	0.295,0.0	1.0,1.0	-0.853	RI	G29438_16856361-16857143	OGRC.vs.OGRX	chr04:16842786-16857182(-)	Os04g0353000	LOC_Os04g28460	NULL	NULL	Similar to Cation-transporting ATPase.	phospholipid-transporting ATPase 2, putative, expressed
58357	G5887	793	119	6.12678e-06	0.000427818	0.231,0.0	1.0,1.0	-0.884	RI	G5887_27356091-27359415	OGRC.vs.OGRX	chr01:27354403-27365042(+)	Os01g0668300	LOC_Os01g47800	NULL	NULL	Conserved hypothetical protein.	AAA-type ATPase family protein, putative, expressed
16002	G69843	203	119	1.34801e-10	5.43008e-08	0.227,0.0	1.0,1.0	-0.886	RI	G69843_2061093-2061460	OGRC.vs.OGRX	chr11:2059411-2063550(-)	Os11g0145000	LOC_Os11g04840	NULL	NULL	Similar to phosphatidylinositol-4-phosphate 5-kinase family protein.	phosphatidylinositol-4-phosphate 5-kinase, putative, expressed
64261	G70020	2079	119	9.43244e-09	2.01852e-06	0.114,0.103	1.0,1.0	-0.891	RI	G70020_2730123-2732699	OGRC.vs.OGRX	chr11:2730124-2736649(+)	Os11g0157100	LOC_Os11g05850	NULL	NULL	Similar to cDNA clone:J013091M21, full insert sequence.	cyclin-T1-3, putative, expressed
53208	G28693	508	119	2.37974e-08	4.42238e-06	0.105,0.105	1.0,1.0	-0.895	RI	G28693_13672460-13674510	OGRC.vs.OGRX	chr04:13672461-13675944(+)	Os04g0304400	LOC_Os04g23910	MADS25	MADS BOX GENE 25	Similar to MADS-box protein AGL16-II.	OsMADS25 - MADS-box family gene with MIKCc type-box, expressed
7798	G79363	211	119	9.91252e-10	3.05657e-07	0.184,0.0	1.0,1.0	-0.908	RI	G79363_18111164-18114369	OGRC.vs.OGRX	chr12:18111165-18120710(+)	Os12g0486900	LOC_Os12g30180	RLCK369	RECEPTOR-LIKE CYTOPLASMIC KINASE 369	Similar to Protein kinase domain containing protein, expressed.	protein kinase domain containing protein, expressed
29218	G8644	1024	119	5.12084e-07	5.59343e-05	0.104,0.075	1.0,1.0	-0.91	RI	G8644_39307825-39310558	OGRC.vs.OGRX	chr01:39307443-39310581(+)	Os01g0902700	LOC_Os01g67630	NULL	NULL	Similar to Peptide transporter PTR2.	peptide transporter PTR2, putative, expressed
35385	G79597	1635	119	5.35966e-09	1.26612e-06	0.068,0.088	1.0,1.0	-0.922	RI	G79597_19695544-19698500	OGRC.vs.OGRX	chr12:19694851-19698500(+)	Os12g0511200	LOC_Os12g32640	NULL	NULL	Hly-III related domain containing protein.	haemolysin-III, putative, expressed
35393	G7618	204	119	8.33165e-07	8.36623e-05	0.104,0.046	1.0,1.0	-0.925	RI	G7618_34740520-34740901	OGRC.vs.OGRX	chr01:34738197-34746015(+)	Os01g0816600	LOC_Os01g60060	NULL	NULL	Similar to predicted protein.	leucine-rich repeat family protein, putative, expressed
58359	G5887	646	119	1.63196e-11	8.25277e-09	0.0,0.121	1.0,1.0	-0.94	RI	G5887_27358497-27359415	OGRC.vs.OGRX	chr01:27354403-27365042(+)	Os01g0668300	LOC_Os01g47800	NULL	NULL	Conserved hypothetical protein.	AAA-type ATPase family protein, putative, expressed
38776	G72398	3577	119	1.6026e-09	4.55846e-07	0.053,0.053	1.0,1.0	-0.947	RI	G72398_14286607-14290973	OGRC.vs.OGRX	chr11:14285093-14290973(+)	Os11g0437800	LOC_Os11g25060	NULL	NULL	2OG-Fe(II) oxygenase domain containing protein.	flavonol synthase/flavanone 3-hydroxylase, putative, expressed
35994	G14848	208	119	1.86725e-11	9.29464e-09	0.103,0.0	1.0,1.0	-0.949	RI	G14848_23723083-23723645	OGRC.vs.OGRX	chr02:23719915-23726330(+)	Os02g0605400	LOC_Os02g39280	NULL	NULL	C2 calcium-dependent membrane targeting domain containing protein.	C2 domain containing protein, putative, expressed
48999	G63913	693	119	8.19408e-11	3.4794e-08	0.0,0.079	1.0,1.0	-0.961	RI	G63913_22019636-22020377	OGRC.vs.OGRX	chr09:22018480-22032744(+)	Os09g0555200//Os09g0555187	LOC_Os09g38268	NULL//NULL	NULL//NULL	Similar to DNA-directed RNA polymerase.//NULL	RNA polymerase IV largest subunit, putative, expressed
6108	G54370	1285	119	8.07587e-10	2.5351e-07	0.044,0.0	1.0,1.0	-0.978	RI	G54370_5672644-5675798	OGRC.vs.OGRX	chr08:5671999-5676870(-)	Os08g0198100	LOC_Os08g09810	WRKY106	WRKY GENE 106	Zinc finger, BED-type predicted domain containing protein.	WRKY106, expressed
2360	G47853	221	119	4.68569e-09	1.12988e-06	0.0,0.0	1.0,1.0	-1	RI	G47853_4821206-4823205	OGRC.vs.OGRX	chr07:4821207-4824723(+)	Os07g0190000	LOC_Os07g09190	DXS3	1-DEOXY-D-XYLULOSE 5-PHOSPHATE SYNTHASE 3	Similar to 1-deoxy-D-xylulose 5-phosphate synthase 2 precursor.	transketolase, putative, expressed
22898	G52353	306	119	1.51511e-09	4.43635e-07	0.0,0.0	1.0,1.0	-1	RI	G52353_26265493-26267955	OGRC.vs.OGRX	chr07:26265494-26268673(+)	Os07g0633200	LOC_Os07g43950	NULL	NULL	Similar to SC35-like splicing factor SCL30a, 30a kD.	RNA recognition motif containing protein, putative, expressed
68458	G653	198	119	1.31688e-09	3.88859e-07	0.0,0.0	1.0,1.0	-1	RI	G653_2689921-2691965	OGRC.vs.OGRX	chr01:2688638-2691965(+)	Os01g0149750	NULL	NULL	NULL	Hypothetical protein.	NULL
8435	G13213	192	119	1.95082e-08	7.52618e-06	1.0,1.0	0.15,0.072	0.889	SE	G13213_16115735-16115808	OGRC.vs.OGRX	chr02:16114697-16120448(-)	Os02g0473200	LOC_Os02g27360	NULL	NULL	Hypothetical conserved gene.	aspartic proteinase-like protein 2 precursor, putative, expressed
2336	G13440	221	119	1.77636e-15	4.79718e-12	1.0,1.0	0.139,0.193	0.834	SE	G13440_15966211-15966313	OGRC.vs.OGRX	chr02:15930674-15975837(-)	Os02g0470400//Os02g0470600	LOC_Os02g27110//LOC_Os02g27130	NULL//NULL	NULL//NULL	Similar to predicted protein.//Similar to phosphoinositide binding.	expressed protein//expressed protein
540	G65987	159	119	4.75558e-09	2.30511e-06	1.0,1.0	0.333,0.176	0.746	SE	G65987_8662736-8662776	OGRC.vs.OGRX	chr10:8660446-8664147(+)	Os10g0320001	NULL	NULL	NULL	Hypothetical gene.	NULL
11176	G42901	217	119	1.12545e-06	0.000226336	1.0,1.0	0.0,0.523	0.738	SE	G42901_12811449-12811547	OGRC.vs.OGRX	chr06:12809566-12812495(+)	Os06g0326700	LOC_Os06g22080	NULL	NULL	Diacylglycerol acyltransferase family protein.	diacylglycerol O-acyltransferase, putative, expressed
11244	G69952	195	119	3.33067e-15	7.87037e-12	0.903,0.846	0.169,0.302	0.639	SE	G69952_2415502-2415578	OGRC.vs.OGRX	chr11:2413596-2417533(-)	Os11g0151500	LOC_Os11g05390	ENA1	EFFLUX TRANSPORTER OF NICOTIANAMINE 1	Major facilitator superfamily protein.	transporter, major facilitator family, putative, expressed
17015	G13982	173	119	5.43166e-12	6.4175e-09	0.716,0.784	0.187,0.086	0.613	SE	G13982_19413973-19414027	OGRC.vs.OGRX	chr02:19401323-19420843(-)	Os02g0528900	LOC_Os02g32690	PDR2	PLEIOTROPIC DRUG RESISTANCE 2	Similar to PDR-like ABC transporter.	pleiotropic drug resistance protein 15, putative, expressed
19329	G6187	174	119	8.80296e-12	9.24506e-09	0.851,0.788	0.313,0.157	0.585	SE	G6187_28827283-28827338	OGRC.vs.OGRX	chr01:28825692-28833094(+)	Os01g0696600	LOC_Os01g50160	MDR8	MULTIDRUG RESISTANCE 8	Similar to MDR-like ABC transporter.	MDR-like ABC transporter, putative, expressed
11243	G69952	364	119	0	0	0.9,0.872	0.321,0.301	0.575	SE	G69952_2415333-2415578	OGRC.vs.OGRX	chr11:2413596-2417533(-)	Os11g0151500	LOC_Os11g05390	ENA1	EFFLUX TRANSPORTER OF NICOTIANAMINE 1	Major facilitator superfamily protein.	transporter, major facilitator family, putative, expressed
15425	G73253	222	119	7.32765e-07	0.000152222	0.517,0.617	0.0,0.0	0.567	SE	G73253_18566305-18566408	OGRC.vs.OGRX	chr11:18560178-18575490(-)	Os11g0517800	LOC_Os11g31705	NULL	NULL	Conserved hypothetical protein.	expressed protein
17312	G11582	315	119	1.57071e-06	0.000302986	0.43,0.654	0.0,0.0	0.542	SE	G11582_8836319-8836515	OGRC.vs.OGRX	chr02:8833607-8838455(-)	Os02g0256000	NULL	NULL	NULL	Hypothetical protein.	NULL
9581	G42169	334	119	1.53097e-08	6.02946e-06	1.0,1.0	0.348,0.612	0.52	SE	G42169_8303047-8303262	OGRC.vs.OGRX	chr06:8301702-8316932(+)	Os06g0258900	LOC_Os06g14740	NULL	NULL	Similar to predicted protein.	NAD binding domain of 6-phosphogluconate dehydrogenase containing protein, expressed
17313	G11582	318	119	1.70878e-06	0.000316693	0.499,0.529	0.0,0.0	0.514	SE	G11582_8836319-8836518	OGRC.vs.OGRX	chr02:8833607-8838455(-)	Os02g0256000	NULL	NULL	NULL	Hypothetical protein.	NULL
1564	G69746	205	119	4.79363e-08	1.53591e-05	0.788,0.913	0.492,0.33	0.44	SE	G69746_1620356-1620442	OGRC.vs.OGRX	chr11:1618494-1624219(-)	Os11g0134900	LOC_Os11g04020	TOM1	TRANSPORTER OF MUGINEIC ACID 1	Similar to Major facilitator superfamily antiporter.	major facilitator superfamily antiporter, putative, expressed
11116	G45439	3979	119	1.1747e-07	3.12768e-05	1.0,1.0	0.753,0.5	0.373	SE	G45439_24940577-24944437	OGRC.vs.OGRX	chr06:24938880-24953394(-)	Os06g0621500	LOC_Os06g41660	NULL	NULL	Conserved hypothetical protein.	CC-NBS-LRR protein, putative, expressed
17962	G69816	160	119	1.42191e-08	5.71912e-06	0.954,1.0	0.65,0.568	0.368	SE	G69816_1662884-1662925	OGRC.vs.OGRX	chr11:1657863-1668387(-)	Os11g0135900	LOC_Os11g04104	NULL	NULL	Similar to carbohydrate transporter/ sugar porter/ transporter.	major facilitator superfamily antiporter, putative, expressed
2537	G50921	168	119	1.17546e-09	7.40696e-07	0.652,0.723	0.384,0.301	0.345	SE	G50921_19503713-19503762	OGRC.vs.OGRX	chr07:19500833-19507009(+)	Os07g0511000	LOC_Os07g32670	NULL	NULL	Conserved hypothetical protein.	expressed protein
1935	G44143	1671	119	4.02981e-09	2.00473e-06	0.852,0.853	0.544,0.473	0.344	SE	G44143_18160216-18161768	OGRC.vs.OGRX	chr06:18158159-18165296(-)	Os06g0509100	LOC_Os06g31220	NULL	NULL	Similar to Mitogen-activated protein kinase 17.	mitogen-activated protein kinase 17, putative, expressed
1563	G69746	402	119	4.01649e-11	3.79638e-08	0.886,0.959	0.656,0.563	0.313	SE	G69746_1620159-1620442	OGRC.vs.OGRX	chr11:1618494-1624219(-)	Os11g0134900	LOC_Os11g04020	TOM1	TRANSPORTER OF MUGINEIC ACID 1	Similar to Major facilitator superfamily antiporter.	major facilitator superfamily antiporter, putative, expressed
8878	G41146	170	119	7.63603e-09	3.52077e-06	0.946,0.959	0.534,0.761	0.305	SE	G41146_4179546-4179597	OGRC.vs.OGRX	chr06:4167229-4183944(-)	Os06g0183800	LOC_Os06g08480	NULL	NULL	Similar to Chromatin-remodeling factor CHD3.	CHD3-type chromatin-remodeling factor PICKLE, putative, expressed
18901	G12335	476	119	1.25882e-09	7.67639e-07	0.96,0.916	0.648,0.63	0.299	SE	G12335_12416470-12416827	OGRC.vs.OGRX	chr02:12413764-12421795(-)	Os02g0313900	LOC_Os02g20980	NULL	NULL	Similar to Plasma membrane H+-ATPase.	expressed protein
3993	G38623	145	119	4.05344e-07	9.34466e-05	0.978,0.957	0.59,0.761	0.292	SE	G38623_24069870-24069896	OGRC.vs.OGRX	chr05:24067169-24070193(-)	Os05g0489800	LOC_Os05g41080	CENH3	CENTROMERIC HISTONE 3C	Centromeric histone 3 (Histone H3).	histone H3, putative, expressed
7153	G41434	265	119	1.39791e-09	8.25816e-07	0.94,0.981	0.59,0.755	0.288	SE	G41434_5465374-5465520	OGRC.vs.OGRX	chr06:5461001-5471943(-)	Os06g0207700	LOC_Os06g10580	CNGC11	CYCLIC NUCLEOTIDE GATED CHANNEL 11	Similar to predicted protein.	cyclic nucleotide-gated ion channel, putative, expressed
9579	G42169	333	119	1.40915e-06	0.000277485	1.0,1.0	0.641,0.82	0.27	SE	G42169_8302888-8303102	OGRC.vs.OGRX	chr06:8301702-8316932(+)	Os06g0258900	LOC_Os06g14740	NULL	NULL	Similar to predicted protein.	NAD binding domain of 6-phosphogluconate dehydrogenase containing protein, expressed
67	G66955	4630	119	1.738e-06	0.000318981	0.549,0.492	0.18,0.326	0.267	SE	G66955_12838090-12842601	OGRC.vs.OGRX	chr10:12834324-12843742(+)	Os10g0388500	LOC_Os10g24940	NULL	NULL	Conserved hypothetical protein.	expressed protein
10398	G68203	379	119	1.53869e-06	0.00029987	0.97,0.961	0.71,0.69	0.266	SE	G68203_18550723-18550983	OGRC.vs.OGRX	chr10:18548190-18552880(+)	Os10g0489100	LOC_Os10g34740	PRMT6A	PROTEIN ARGININE METHYLTRANSFERASE 6A	Methyltransferase type 12 domain containing protein.	methyltransferase, putative, expressed
1562	G69746	227	119	2.04335e-11	2.03303e-08	0.909,0.97	0.715,0.635	0.264	SE	G69746_1620159-1620267	OGRC.vs.OGRX	chr11:1618494-1624219(-)	Os11g0134900	LOC_Os11g04020	TOM1	TRANSPORTER OF MUGINEIC ACID 1	Similar to Major facilitator superfamily antiporter.	major facilitator superfamily antiporter, putative, expressed
3641	G68952	234	119	1.65837e-06	0.000310394	0.938,0.896	0.689,0.623	0.261	SE	G68952_21709611-21709726	OGRC.vs.OGRX	chr10:21706700-21711059(-)	Os10g0553300	LOC_Os10g40555//LOC_Os10g40550	TPP2	TREHALOSE-6-PHOSPHATE PHOSHPHATASE 2	Similar to Trehalose-6-phosphate phosphatase.	expressed protein//CPuORF23 - conserved peptide uORF-containing transcript, expressed
8436	G13213	195	119	4.58127e-08	1.49318e-05	1.0,1.0	0.777,0.703	0.26	SE	G13213_16115735-16115811	OGRC.vs.OGRX	chr02:16114697-16120448(-)	Os02g0473200	LOC_Os02g27360	NULL	NULL	Hypothetical conserved gene.	aspartic proteinase-like protein 2 precursor, putative, expressed
13144	G24115	175	119	4.38064e-10	3.45049e-07	0.658,0.734	0.451,0.433	0.254	SE	G24115_29140672-29140728	OGRC.vs.OGRX	chr03:29137663-29145552(-)	Os03g0719300	LOC_Os03g51000	NULL	NULL	Similar to Dihydroxyacetone kinase-like protein.	3,4-dihydroxy-2-butanone kinase, putative, expressed
3642	G68952	219	119	2.23025e-08	8.07241e-06	0.957,0.935	0.716,0.67	0.253	SE	G68952_21709626-21709726	OGRC.vs.OGRX	chr10:21706700-21711059(-)	Os10g0553300	LOC_Os10g40555//LOC_Os10g40550	TPP2	TREHALOSE-6-PHOSPHATE PHOSHPHATASE 2	Similar to Trehalose-6-phosphate phosphatase.	expressed protein//CPuORF23 - conserved peptide uORF-containing transcript, expressed
4418	G11106	177	119	2.19367e-06	0.000376993	0.942,0.925	0.69,0.687	0.245	SE	G11106_6450457-6450515	OGRC.vs.OGRX	chr02:6447078-6453860(+)	Os02g0215200	LOC_Os02g12380	NULL	NULL	Similar to Histone deacetylase.	histone deacetylase, putative, expressed
6032	G8289	249	119	3.61776e-06	0.000542778	0.776,0.791	0.466,0.623	0.239	SE	G8289_37582361-37582491	OGRC.vs.OGRX	chr01:37580452-37585228(+)	Os01g0867800	LOC_Os01g64770	NULL	NULL	Similar to RBP50.	polypyrimidine tract-binding protein, putative, expressed
4102	G33573	170	119	1.78232e-09	9.90968e-07	0.907,0.922	0.706,0.664	0.23	SE	G33573_418544-418595	OGRC.vs.OGRX	chr05:411095-419540(+)	Os05g0107300	LOC_Os05g01690	NULL	NULL	Conserved hypothetical protein.	expressed protein
11964	G12346	477	119	3.38455e-07	8.41689e-05	0.503,0.446	0.285,0.205	0.23	SE	G12346_12646431-12646789	OGRC.vs.OGRX	chr02:12645460-12648014(+)	Os02g0318100	LOC_Os02g21300	NULL	NULL	Similar to Alternative oxidase.	transposon protein, putative, unclassified, expressed
17987	G51609	205	119	7.23865e-14	1.3684e-10	0.989,1.0	0.674,0.859	0.228	SE	G51609_22964816-22964902	OGRC.vs.OGRX	chr07:22955723-22972671(-)	Os07g0570300	LOC_Os07g38270	NULL	NULL	Peptidase M16, core domain containing protein.	insulin-degrading enzyme, putative, expressed
12042	G41400	232	119	8.3633e-08	2.47031e-05	0.898,0.969	0.761,0.672	0.217	SE	G41400_5424373-5424486	OGRC.vs.OGRX	chr06:5420841-5427383(+)	Os06g0207000	LOC_Os06g10520	NULL	NULL	Fumble domain containing protein.	pantothenate kinase, putative, expressed
15733	G1040	226	119	9.22085e-08	2.5634e-05	0.951,0.933	0.667,0.784	0.216	SE	G1040_4054338-4054445	OGRC.vs.OGRX	chr01:4051856-4057694(-)	Os01g0178000	LOC_Os01g08270	NULL	NULL	Similar to Transaminase/ transferase, transferring nitrogenous groups.	aminotransferase, classes I and II, domain containing protein, expressed
8960	G42647	187	119	8.5461e-09	3.84656e-06	1.0,1.0	0.761,0.813	0.213	SE	G42647_11268824-11268892	OGRC.vs.OGRX	chr06:11264506-11282119(+)	Os06g0301300	LOC_Os06g19730	NULL	NULL	Similar to predicted protein.	HEAT repeat family protein, putative, expressed
14940	G17350	167	119	6.69316e-06	0.000923558	0.882,0.817	0.669,0.604	0.213	SE	G17350_34927237-34927285	OGRC.vs.OGRX	chr02:34926636-34929389(+)	Os02g0815400	LOC_Os02g57030	NULL	NULL	Similar to Tfm5 protein.	expressed protein
10745	G70317	383	119	8.22702e-08	2.46863e-05	1.0,0.954	0.779,0.752	0.211	SE	G70317_4009071-4009335	OGRC.vs.OGRX	chr11:4003882-4012434(-)	Os11g0180200	LOC_Os11g07850	NULL	NULL	Similar to Protein tyrosine phosphatase 1.	Protein-tyrosine phosphatase domain containing protein, expressed
8958	G42647	236	119	2.67673e-08	9.20744e-06	1.0,1.0	0.762,0.821	0.209	SE	G42647_11268457-11268574	OGRC.vs.OGRX	chr06:11264506-11282119(+)	Os06g0301300	LOC_Os06g19730	NULL	NULL	Similar to predicted protein.	HEAT repeat family protein, putative, expressed
8434	G13213	391	119	2.25248e-07	5.75416e-05	1.0,1.0	0.791,0.804	0.202	SE	G13213_16115539-16115811	OGRC.vs.OGRX	chr02:16114697-16120448(-)	Os02g0473200	LOC_Os02g27360	NULL	NULL	Hypothetical conserved gene.	aspartic proteinase-like protein 2 precursor, putative, expressed
14572	G40349	224	119	2.60581e-06	0.000430478	0.242,0.697	1.0,1.0	-0.53	SE	G40349_808779-808884	OGRC.vs.OGRX	chr06:804765-810498(-)	Os06g0113950	NULL	NULL	NULL	Similar to RuBisCO large subunit-binding protein subunit beta.	NULL
3874	G69315	179	119	2.65063e-06	0.000430478	0.538,0.0	1.0,1.0	-0.731	SE	G69315_36261-36321	OGRC.vs.OGRX	chr11:35928-44550(+)	Os11g0101200	LOC_Os11g01074	NULL	NULL	Similar to CCT motif family protein.	RNase P subunit p30, putative, expressed
5661	G1664	229	119	6.53715e-09	3.08946e-06	0.206,0.0	1.0,1.0	-0.897	SE	G1664_7205178-7205288	OGRC.vs.OGRX	chr01:7197022-7214610(+)	Os01g0229900	LOC_Os01g12950	NULL	NULL	Hypothetical conserved gene.	ubiquitin-conjugating enzyme, putative, expressed
1356	G79363	353	119	2.23954e-08	3.9786e-06	1.0,1.0	0.457,0.0	0.771	A3S	G79363_18117389-18117851	WTC.vs.OGRC	chr12:18111165-18120710(+)	Os12g0486900	LOC_Os12g30180	RLCK369	RECEPTOR-LIKE CYTOPLASMIC KINASE 369	Similar to Protein kinase domain containing protein, expressed.	protein kinase domain containing protein, expressed
3478	G17445	157	119	1.22433e-06	0.000103548	0.752,1.0	0.171,0.07	0.755	A3S	G17445_35336829-35336989	WTC.vs.OGRC	chr02:35334947-35340821(+)	Os02g0822900	LOC_Os02g57700	RLCK91	RECEPTOR-LIKE CYTOPLASMIC KINASE 91	Hypothetical conserved gene.	protein kinase, putative, expressed
2792	G2706	682	119	6.61026e-07	6.1836e-05	1.0,1.0	0.168,0.379	0.726	A3S	G2706_11963461-11964058	WTC.vs.OGRC	chr01:11958709-11965883(+)	Os01g0316600//Os01g0316550	LOC_Os01g21420	NULL//NULL	NULL//NULL	Similar to pre-mRNA-splicing factor SF2.//NULL	pre-mRNA-splicing factor SF2, putative, expressed
1411	G13440	2298	119	3.97813e-08	6.29768e-06	1.0,1.0	0.245,0.326	0.715	A3S	G13440_15955134-15957412	WTC.vs.OGRC	chr02:15930674-15975837(-)	Os02g0470400//Os02g0470600	LOC_Os02g27110//LOC_Os02g27130	NULL//NULL	NULL//NULL	Similar to predicted protein.//Similar to phosphoinositide binding.	expressed protein//expressed protein
8460	G24115	1120	119	1.12569e-07	1.54109e-05	1.0,1.0	0.25,0.347	0.702	A3S	G24115_29142498-29143571	WTC.vs.OGRC	chr03:29137663-29145552(-)	Os03g0719300	LOC_Os03g51000	NULL	NULL	Similar to Dihydroxyacetone kinase-like protein.	3,4-dihydroxy-2-butanone kinase, putative, expressed
12568	G76377	1167	119	3.55075e-06	0.000249118	1.0,1.0	0.359,0.263	0.689	A3S	G76377_3651418-3652850	WTC.vs.OGRC	chr12:3644208-3653650(-)	Os12g0171801//Os12g0171900	NULL	NULL//NULL	NULL//NULL	Hypothetical gene.//Hypothetical gene.	NULL
6032	G4385	265	119	4.17043e-06	0.000282219	1.0,1.0	0.31,0.375	0.657	A3S	G4385_20305653-20305948	WTC.vs.OGRC	chr01:20304819-20310385(-)	NULL	LOC_Os01g36590	NULL	NULL	NULL	nodulin, putative, expressed
6735	G13367	1043	119	1.53549e-07	1.93472e-05	1.0,1.0	0.444,0.255	0.65	A3S	G13367_16610340-16611327	WTC.vs.OGRC	chr02:16602668-16612238(-)	Os02g0481700	LOC_Os02g28040	NULL	NULL	Similar to lipase class 3 family protein.	lipase, putative, expressed
6986	G62400	127	119	8.73289e-06	0.00049465	0.824,0.868	0.238,0.158	0.648	A3S	G62400_15362747-15364204	WTC.vs.OGRC	chr09:15358373-15369630(+)	Os09g0423700//Os09g0423800	LOC_Os09g25590//LOC_Os09g25600	NULL//AP2/EREBP153	NULL//APETALA2/ETHYLENE-RESPONSIVE ELEMENT BINDING PROTEIN 153	Heat shock protein DnaJ, cysteine-rich region domain containing protein.//Similar to AP2-1 protein (Fragment).	tsi1-interacting protein TSIP1, putative, expressed//AP2 domain containing protein, expressed
561	G9947	328	119	1.31136e-06	0.000108676	1.0,0.766	0.301,0.217	0.624	A3S	G9947_1668248-1668572	WTC.vs.OGRC	chr02:1667421-1671847(-)	Os02g0132100	LOC_Os02g03930	NULL	NULL	Pentatricopeptide repeat domain containing protein.	expressed protein
8688	G38687	1198	119	3.90061e-06	0.000270589	1.0,1.0	0.357,0.404	0.619	A3S	G38687_24348441-24351451	WTC.vs.OGRC	chr05:24347040-24354943(+)	Os05g0495600	LOC_Os05g41580	ACA7	CA2+-ATPASE 7	Similar to autoinhibited calcium ATPase.	calcium-transporting ATPase, plasma membrane-type, putative, expressed
12341	G45271	122	119	4.2922e-06	0.000288044	1.0,1.0	0.661,0.281	0.529	A3S	G45271_24264898-24264962	WTC.vs.OGRC	chr06:24264404-24268015(+)	Os06g0609450	LOC_Os06g40704	NULL	NULL	Similar to ZAC.	stromal membrane-associated protein, putative, expressed
10278	G35108	1024	119	3.48122e-09	8.77267e-07	0.841,0.736	0.272,0.271	0.517	A3S	G35108_7064734-7069261	WTC.vs.OGRC	chr05:7061991-7069261(+)	Os05g0214100	LOC_Os05g12300	NULL	NULL	Conserved hypothetical protein.	expressed protein
7895	G20510	148	119	5.82834e-11	2.66549e-08	0.883,0.879	0.297,0.446	0.51	A3S	G20510_12643064-12644130	WTC.vs.OGRC	chr03:12643065-12648521(-)	Os03g0340001	LOC_Os03g22060	NULL	NULL	Uroporphyrinogen decarboxylase (URO-D) domain containing protein.	uroporphyrinogen decarboxylase, putative, expressed
7166	G59121	133	119	4.06346e-06	0.000278754	0.544,0.472	0.0,0.0	0.508	A3S	G59121_28011322-28011946	WTC.vs.OGRC	chr08:28009633-28011946(+)	Os08g0559700	LOC_Os08g44540	NULL	NULL	Protein of unknown function DUF3245 domain containing protein.	expressed protein
5705	G16557	982	119	2.16246e-05	0.000985314	1.0,1.0	0.522,0.492	0.493	A3S	G16557_31281934-31283059	WTC.vs.OGRC	chr02:31273211-31284049(-)	Os02g0745200	LOC_Os02g51119	NULL	NULL	Hypothetical gene.	expressed protein
10277	G35108	1716	119	4.12968e-09	1.01987e-06	0.84,0.789	0.346,0.3	0.492	A3S	G35108_7064042-7069261	WTC.vs.OGRC	chr05:7061991-7069261(+)	Os05g0214100	LOC_Os05g12300	NULL	NULL	Conserved hypothetical protein.	expressed protein
8377	G50645	756	119	1.82165e-06	0.000142365	1.0,1.0	0.395,0.63	0.488	A3S	G50645_17883643-17885621	WTC.vs.OGRC	chr07:17880956-17887821(-)	Os07g0486100	LOC_Os07g30250	NULL	NULL	Similar to cDNA clone:J023027L06, full insert sequence.	RFT1, putative, expressed
10081	G80053	551	119	2.08271e-07	2.47281e-05	1.0,1.0	0.625,0.4	0.488	A3S	G80053_21562220-21562748	WTC.vs.OGRC	chr12:21560044-21571430(+)	Os12g0539700//Os12g0539751	LOC_Os12g35460//LOC_Os12g35465	NULL//NULL	NULL//NULL	Similar to OSIGBa0135L04.2 protein.//Nucleic acid-binding, OB-fold-like domain containing protein.	retrotransposon protein, putative, unclassified, expressed//expressed protein
5750	G51087	996	119	8.87736e-07	8.00129e-05	1.0,1.0	0.577,0.455	0.484	A3S	G51087_20117845-20118861	WTC.vs.OGRC	chr07:20115089-20123419(-)	Os07g0520900	LOC_Os07g33670	NULL	NULL	Similar to predicted protein.	patatin-like phospholipase family protein, expressed
4087	G40544	7623	119	1.60508e-06	0.000128698	1.0,1.0	0.68,0.387	0.466	A3S	G40544_1880904-1888528	WTC.vs.OGRC	chr06:1880536-1891125(+)	Os06g0135000	LOC_Os06g04399	NULL	NULL	Similar to Hypersensitive-induced reaction protein 4.	hypersensitive-induced reaction protein 4, putative, expressed
9718	G19207	755	119	2.82307e-06	0.000203855	1.0,1.0	0.464,0.612	0.462	A3S	G19207_6702301-6703065	WTC.vs.OGRC	chr03:6698273-6706866(+)	Os03g0227300	LOC_Os03g12610	NULL	NULL	5-3 exonuclease domain containing protein.	DNA polymerase I, putative, expressed
10381	G74047	139	119	2.12382e-08	3.97348e-06	0.967,1.0	0.415,0.641	0.456	A3S	G74047_22277381-22277542	WTC.vs.OGRC	chr11:22272008-22282493(-)	Os11g0587600	LOC_Os11g37700	PDR3	PLEIOTROPIC DRUG RESISTANCE 3	Similar to PDR-like ABC transporter.	pleiotropic drug resistance protein, putative, expressed
10079	G80053	869	119	4.91362e-07	4.97323e-05	1.0,1.0	0.643,0.476	0.441	A3S	G80053_21561902-21562748	WTC.vs.OGRC	chr12:21560044-21571430(+)	Os12g0539700//Os12g0539751	LOC_Os12g35460//LOC_Os12g35465	NULL//NULL	NULL//NULL	Similar to OSIGBa0135L04.2 protein.//Nucleic acid-binding, OB-fold-like domain containing protein.	retrotransposon protein, putative, unclassified, expressed//expressed protein
231	G24908	667	119	1.45326e-06	0.000119633	1.0,1.0	0.704,0.416	0.44	A3S	G24908_33094203-33094938	WTC.vs.OGRC	chr03:33091415-33095300(+)	Os03g0795400	LOC_Os03g58120	NULL	NULL	Hypothetical conserved gene.	PPR repeat domain containing protein, putative, expressed
8250	G17468	480	119	2.40496e-09	6.90615e-07	0.861,0.953	0.432,0.525	0.428	A3S	G17468_35384292-35385801	WTC.vs.OGRC	chr02:35379378-35385801(+)	Os02g0823800	LOC_Os02g57780	NULL	NULL	Hypothetical conserved gene.	expressed protein
6750	G62435	122	119	4.18255e-06	0.000282219	1.0,1.0	0.722,0.438	0.42	A3S	G62435_15618100-15618592	WTC.vs.OGRC	chr09:15609865-15618592(+)	Os09g0429350	NULL	NULL	NULL	Hypothetical conserved gene.	NULL
8459	G24115	379	119	8.88178e-16	9.97021e-13	0.947,0.897	0.458,0.548	0.419	A3S	G24115_29140337-29140728	WTC.vs.OGRC	chr03:29137663-29145552(-)	Os03g0719300	LOC_Os03g51000	NULL	NULL	Similar to Dihydroxyacetone kinase-like protein.	3,4-dihydroxy-2-butanone kinase, putative, expressed
10962	G33301	731	119	4.74679e-07	4.88445e-05	1.0,1.0	0.483,0.698	0.409	A3S	G33301_34841257-34842033	WTC.vs.OGRC	chr04:34839433-34843336(+)	Os04g0682500	LOC_Os04g58600	NULL	NULL	Peptidase T2, asparaginase 2 domain containing protein.	L-asparaginase precursor protein, putative, expressed
10033	G23251	1573	119	6.69245e-06	0.000401157	1.0,1.0	0.723,0.465	0.406	A3S	G23251_25234464-25236078	WTC.vs.OGRC	chr03:25234036-25240824(+)	Os03g0650400	LOC_Os03g44760	NULL	NULL	Similar to ameiotic1.	SWI1, putative, expressed
1394	G31054	284	119	1.33007e-05	0.00068083	1.0,1.0	0.557,0.638	0.402	A3S	G31054_25283448-25283703	WTC.vs.OGRC	chr04:25279705-25285098(-)	Os04g0506300	LOC_Os04g42720	NULL	NULL	TMS membrane protein/tumour differentially expressed protein family protein.	TMS membrane protein/tumour differentially expressed protein, putative, expressed
10815	G41304	132	119	2.14575e-10	8.02902e-08	0.616,0.392	0.093,0.111	0.402	A3S	G41304_5055674-5056042	WTC.vs.OGRC	chr06:5054303-5058305(-)	Os06g0199500	LOC_Os06g09910	NULL	NULL	Similar to Phosphopantothenoylcysteine decarboxylase (EC 4.1.1.36) (Halotolerance protein Hal3a) (AtHal3a) (PPCDC) (AtCoaC).	phosphopantothenoylcysteine decarboxylase, putative, expressed
12279	G10905	426	119	2.50529e-10	8.83866e-08	0.808,0.7	0.354,0.36	0.397	A3S	G10905_5607752-5608119	WTC.vs.OGRC	chr02:5604236-5609533(+)	Os02g0200000	LOC_Os02g10650	NULL	NULL	Phosphatidylinositol transfer protein-like, N-terminal domain containing protein.	CRAL/TRIO domain containing protein, expressed
340	G40884	1378	119	1.94106e-05	0.000913544	1.0,1.0	0.856,0.362	0.391	A3S	G40884_3255424-3256749	WTC.vs.OGRC	chr06:3249858-3261364(-)	Os06g0164000	LOC_Os06g06870	NULL	NULL	Zinc finger, MIZ-type domain containing protein.	zinc finger protein, putative, expressed
1354	G152	1699	119	8.91488e-06	0.000497965	1.0,1.0	0.546,0.672	0.391	A3S	G152_500575-502262	WTC.vs.OGRC	chr01:498454-506264(+)	Os01g0109300	LOC_Os01g01920	NULL	NULL	Similar to predicted protein.	HD domain containing protein 2, putative, expressed
1873	G1912	448	119	5.03881e-06	0.000322021	1.0,1.0	0.431,0.788	0.39	A3S	G1912_8397772-8398374	WTC.vs.OGRC	chr01:8396498-8398622(-)	Os01g0253600	LOC_Os01g14980	NULL	NULL	Replication factor A protein 3 domain containing protein.	RPA3 - Putative single-stranded DNA binding complex subunit 3, expressed
5551	G16495	1272	119	1.06461e-06	9.12906e-05	0.937,1.0	0.725,0.442	0.385	A3S	G16495_30959289-30960503	WTC.vs.OGRC	chr02:30958609-30965278(-)	Os02g0740300	LOC_Os02g50680	NULL	NULL	ATPase, AAA-type, core domain containing protein.	AAA-type ATPase family protein, putative, expressed
1104	G50877	629	119	6.55077e-06	0.00039458	1.0,1.0	0.773,0.465	0.381	A3S	G50877_19541863-19542443	WTC.vs.OGRC	chr07:19538543-19545852(+)	Os07g0511500	LOC_Os07g32730	NULL	NULL	Similar to chromatin remodeling complex subunit.	DNA repair protein rhp16, putative, expressed
6711	G6944	391	119	2.48492e-06	0.000187633	0.844,0.721	0.429,0.382	0.377	A3S	G6944_31686839-31687243	WTC.vs.OGRC	chr01:31677380-31689927(-)	Os01g0755100	LOC_Os01g55094	NULL	NULL	Conserved hypothetical protein.	expressed protein
6252	G57624	778	119	5.308e-06	0.000331026	1.0,1.0	0.556,0.703	0.371	A3S	G57624_21326937-21327692	WTC.vs.OGRC	chr08:21324342-21330268(-)	Os08g0439000	LOC_Os08g34050	NULL	NULL	Similar to pyrophosphate--fructose 6-phosphate 1-phosphotransferase.	phosphofructokinase, putative, expressed
1167	G23839	1298	119	4.7002e-06	0.00030708	1.0,1.0	0.727,0.533	0.37	A3S	G23839_28118515-28122744	WTC.vs.OGRC	chr03:28116620-28124304(+)	Os03g0700800	LOC_Os03g49400	NULL	NULL	Similar to Ethylene insensitive 2.	ethylene-insensitive protein, putative, expressed
1321	G60736	529	119	1.89069e-05	0.000897932	1.0,1.0	0.553,0.712	0.367	A3S	G60736_7115139-7117488	WTC.vs.OGRC	chr09:7105780-7118394(-)	NULL	LOC_Os09g12420//LOC_Os09g12430	NULL	NULL	NULL	transposon protein, putative, unclassified, expressed//hypothetical protein
9481	G48561	384	119	4.69116e-06	0.00030708	0.927,1.0	0.634,0.567	0.363	A3S	G48561_8162043-8162468	WTC.vs.OGRC	chr07:8160534-8165041(-)	Os07g0246600	LOC_Os07g14310	NULL	NULL	Hypothetical conserved gene.	expressed protein
12479	G38169	536	119	1.2387e-05	0.000653861	1.0,1.0	0.6,0.695	0.353	A3S	G38169_21890625-21891127	WTC.vs.OGRC	chr05:21885481-21896908(-)	Os05g0446550//Os05g0446600	LOC_Os05g37410	NULL//NULL	NULL//NULL	Similar to DNA glycosylase/lyase 701.//Similar to DNA glycosylase/lyase 701.	hhH-GPD superfamily base excision DNA repair protein, expressed
6665	G17786	135	119	0	0	0.794,0.776	0.463,0.409	0.349	A3S	G17786_637856-637925	WTC.vs.OGRC	chr03:632664-639459(+)	Os03g0110800//Os03g0110900	LOC_Os03g02010//LOC_Os03g02020	DRM2//NULL	DOMAINS REARRANGED METHYLTRANSFERASE 2//NULL	DNA methyltransferase, Vegetative and reproductive development//Dimeric alpha-beta barrel domain containing protein.	DNA methyltransferase protein, putative, expressed//stress responsive A/B Barrel domain containing protein, expressed
6678	G36984	652	119	1.75921e-07	2.17227e-05	0.444,0.594	0.164,0.177	0.349	A3S	G36984_16270930-16272706	WTC.vs.OGRC	chr05:16267416-16273970(-)	Os05g0345500	LOC_Os05g27880	NULL	NULL	Similar to predicted protein.	BBF1 - 2 Bric-a-Brac, Tramtrack, Broad Complex BTB domains with a F5/8 type C discoidin domain, expressed
10579	G31758	799	119	6.50549e-08	9.56308e-06	0.733,0.789	0.479,0.362	0.341	A3S	G31758_28133779-28134569	WTC.vs.OGRC	chr04:28131106-28137009(+)	Os04g0562000	LOC_Os04g47410	NULL	NULL	Similar to H0211B05.5 protein.	DHHC zinc finger domain containing protein, expressed
2268	G6193	1718	119	1.3822e-05	0.000693797	1.0,1.0	0.49,0.844	0.333	A3S	G6193_28695969-28697661	WTC.vs.OGRC	chr01:28683871-28698627(-)	Os01g0694300//Os01g0694400	LOC_Os01g49940	NULL//NULL	NULL//NULL	Similar to T17H3.9.//Conserved hypothetical protein.	ESP4, putative, expressed
2455	G9697	1200	119	1.34687e-05	0.000681606	1.0,1.0	0.67,0.663	0.333	A3S	G9697_103398-104579	WTC.vs.OGRC	chr02:97780-107892(-)	Os02g0101800	LOC_Os02g01180	NULL	NULL	Kinesin, motor domain domain containing protein.	kinesin motor domain containing protein, putative, expressed
1673	G28283	2001	119	1.56252e-07	1.94889e-05	0.574,0.466	0.178,0.205	0.329	A3S	G28283_11321697-11323658	WTC.vs.OGRC	chr04:11316226-11328631(-)	Os04g0271000	LOC_Os04g20270	NULL	NULL	Similar to SIR2-like protein.	transcriptional regulator Sir2 family protein, putative, expressed
6095	G78518	247	119	5.26415e-06	0.000329958	1.0,1.0	0.747,0.625	0.314	A3S	G78518_12869791-12872500	WTC.vs.OGRC	chr12:12868201-12877179(+)	Os12g0417000	LOC_Os12g22810	NULL	NULL	Transposase, Ptta/En/Spm, plant domain containing protein.	transposon protein, putative, CACTA, En/Spm sub-class, expressed
702	G30228	158	119	2.19245e-05	0.000991662	0.582,0.461	0.131,0.286	0.313	A3S	G30228_21710363-21710669	WTC.vs.OGRC	chr04:21703055-21712109(-)	Os04g0436400	LOC_Os04g35620	NULL	NULL	Conserved hypothetical protein.	expressed protein
4595	G67380	1633	119	5.53946e-06	0.000342006	1.0,1.0	0.668,0.715	0.308	A3S	G67380_14866836-14870941	WTC.vs.OGRC	chr10:14866837-14872627(-)	Os10g0421500	LOC_Os10g28570	NULL	NULL	Similar to cDNA clone:J033095I19, full insert sequence.	expressed protein
2226	G71484	2593	119	2.18436e-05	0.000991637	1.0,1.0	0.828,0.558	0.307	A3S	G71484_9164425-9167013	WTC.vs.OGRC	chr11:9156004-9173338(-)	Os11g0266800	LOC_Os11g16540	NULL	NULL	Tetratricopeptide-like helical domain containing protein.	tetratricopeptide repeat domain containing protein, expressed
662	G67315	588	119	0	0	0.586,0.543	0.252,0.265	0.306	A3S	G67315_14102890-14103752	WTC.vs.OGRC	chr10:14095096-14107454(+)	Os10g0408700	LOC_Os10g26850//LOC_Os10g26859	NULL	NULL	Hypothetical conserved gene.	expressed protein//expressed protein
5892	G17095	161	119	6.8702e-06	0.000407371	0.912,0.947	0.586,0.689	0.292	A3S	G17095_33650802-33650884	WTC.vs.OGRC	chr02:33645379-33651254(-)	Os02g0792100	NULL	NULL	NULL	Conserved hypothetical protein.	NULL
2818	G38982	1423	119	1.20022e-05	0.000638807	0.821,0.879	0.508,0.61	0.291	A3S	G38982_25800305-25801747	WTC.vs.OGRC	chr05:25796297-25803525(+)	Os05g0519600	LOC_Os05g44330	NULL	NULL	Hypothetical conserved gene.	DJ-1 family protein, putative, expressed
5041	G58339	646	119	2.59674e-06	0.00019316	0.94,1.0	0.719,0.644	0.288	A3S	G58339_24648382-24649367	WTC.vs.OGRC	chr08:24645860-24649860(-)	Os08g0499300	LOC_Os08g38990	NULL	NULL	Similar to WRKY transcription factor 42 (Fragment).	WRKY30, expressed
11744	G10938	453	119	8.95272e-06	0.000497965	1.0,1.0	0.813,0.617	0.285	A3S	G10938_5837577-5838025	WTC.vs.OGRC	chr02:5835117-5839197(+)	Os02g0204400	LOC_Os02g10990	NULL	NULL	Similar to (6-4)DNA photolyase.	FAD binding domain of DNA photolyase domain containing protein, expressed
2003	G1625	1300	119	8.07877e-06	0.000462751	1.0,0.821	0.636,0.616	0.284	A3S	G1625_6891497-6892843	WTC.vs.OGRC	chr01:6889351-6896414(+)	Os01g0225100	LOC_Os01g12530	NULL	NULL	Conserved hypothetical protein.	smr domain containing protein, expressed
10083	G80053	255	119	1.72063e-06	0.000136195	1.0,1.0	0.797,0.635	0.284	A3S	G80053_21562516-21562748	WTC.vs.OGRC	chr12:21560044-21571430(+)	Os12g0539700//Os12g0539751	LOC_Os12g35460//LOC_Os12g35465	NULL//NULL	NULL//NULL	Similar to OSIGBa0135L04.2 protein.//Nucleic acid-binding, OB-fold-like domain containing protein.	retrotransposon protein, putative, unclassified, expressed//expressed protein
11991	G68320	777	119	7.56768e-06	0.000440782	0.935,1.0	0.727,0.645	0.282	A3S	G68320_19063538-19064669	WTC.vs.OGRC	chr10:19062856-19066214(+)	Os10g0499600	LOC_Os10g35644	NULL	NULL	Conserved hypothetical protein.	expressed protein
879	G59568	2930	119	1.40707e-05	0.000700585	1.0,1.0	0.822,0.616	0.281	A3S	G59568_1464833-1467818	WTC.vs.OGRC	chr09:1464327-1470443(-)	Os09g0119100	LOC_Os09g03090	NULL	NULL	UBA-like domain containing protein.	expressed protein
12465	G40723	142	119	2.37869e-06	0.000181309	0.908,0.913	0.555,0.707	0.28	A3S	G40723_2642289-2644296	WTC.vs.OGRC	chr06:2642290-2645274(-)	Os06g0151300	LOC_Os06g05804	NULL	NULL	Sybindin-like protein family protein.	trafficking protein particle complex subunit 4, putative, expressed
2520	G78927	149	119	6.33192e-07	6.01435e-05	0.542,0.64	0.298,0.327	0.278	A3S	G78927_15127531-15127899	WTC.vs.OGRC	chr12:15127532-15129908(-)	Os12g0446700	LOC_Os12g26044	NULL	NULL	Protein of unknown function DUF1649 family protein.	expressed protein
6063	G53314	286	119	1.2391e-05	0.000653861	1.0,1.0	0.783,0.662	0.277	A3S	G53314_564732-565427	WTC.vs.OGRC	chr08:560399-571346(-)	Os08g0110700	LOC_Os08g01920	NULL	NULL	DDHD domain containing protein.	SGR2, putative, expressed
9550	G42768	252	119	9.66019e-08	1.3555e-05	0.953,0.948	0.693,0.654	0.277	A3S	G42768_12320152-12320419	WTC.vs.OGRC	chr06:12318391-12322832(+)	Os06g0318200	LOC_Os06g21330	NULL	NULL	Ankyrin domain containing protein.	ABB1 - Ankyrin repeat region with 2 Bric-a-Brac, Tramtrack, Broad Complex BTB domains, expressed
6020	G68816	540	119	8.12728e-07	7.37909e-05	0.97,0.921	0.718,0.628	0.272	A3S	G68816_21202401-21203011	WTC.vs.OGRC	chr10:21199763-21204782(+)	Os10g0542800	LOC_Os10g39670	RLCK304	RECEPTOR-LIKE CYTOPLASMIC KINASE 304	Similar to ATP binding protein.	protein kinase family protein, putative, expressed
8163	G52199	658	119	9.48852e-06	0.000521275	0.784,0.738	0.496,0.489	0.269	A3S	G52199_25411302-25411911	WTC.vs.OGRC	chr07:25408332-25413871(+)	Os07g0616500	LOC_Os07g42440	GLO4	GLYCOLATE OXIDASE 4	Similar to (S)-2-hydroxy-acid oxidase, peroxisomal (EC 1.1.3.15) (Glycolate oxidase) (GOX) (Short chain alpha-hydroxy acid oxidase).	hydroxyacid oxidase 1, putative, expressed
7158	G21931	124	119	2.75923e-06	0.000202739	0.828,0.702	0.511,0.485	0.267	A3S	G21931_18133126-18133235	WTC.vs.OGRC	chr03:18118357-18143939(+)	Os03g0431600//Os03g0431800	LOC_Os03g31730	NULL//NULL	NULL//NULL	Hypothetical conserved gene.//Conserved hypothetical protein.	expressed protein
12055	G55127	431	119	2.09071e-05	0.000963289	0.946,1.0	0.649,0.762	0.267	A3S	G55127_8883163-8883591	WTC.vs.OGRC	chr08:8879910-8888141(-)	Os08g0245400	LOC_Os08g14770	NULL	NULL	Pyridoxal phosphate-dependent transferase, major region, subdomain 1 domain containing protein.	aminotransferase, putative, expressed
4026	G64036	217	119	1.18035e-10	4.70159e-08	0.513,0.485	0.237,0.235	0.263	A3S	G64036_22273623-22273828	WTC.vs.OGRC	chr09:22269102-22274975(+)	Os09g0560450	LOC_Os09g38755	NULL	NULL	Similar to Regulator of chromosome condensation/beta-lactamase-inhibitor protein II.	E3 ubiquitin-protein ligase HERC2, putative, expressed
3037	G47590	198	119	5.05928e-06	0.000322021	0.935,0.933	0.643,0.701	0.262	A3S	G47590_3564398-3564600	WTC.vs.OGRC	chr07:3560788-3569183(-)	Os07g0166100//Os07g0166300	LOC_Os07g07194	NULL//NULL	NULL//NULL	Membrane attack complex component/perforin/complement C9 family protein.//Hypothetical protein.	MAC/Perforin domain containing protein, putative, expressed
1410	G13440	129	119	1.35299e-05	0.000681909	1.0,1.0	0.708,0.776	0.258	A3S	G13440_15948565-15948697	WTC.vs.OGRC	chr02:15930674-15975837(-)	Os02g0470400//Os02g0470600	LOC_Os02g27110//LOC_Os02g27130	NULL//NULL	NULL//NULL	Similar to predicted protein.//Similar to phosphoinositide binding.	expressed protein//expressed protein
3895	G10386	583	119	0	0	0.453,0.445	0.165,0.218	0.258	A3S	G10386_2853484-2854341	WTC.vs.OGRC	chr02:2847455-2862114(-)	Os02g0151800	LOC_Os02g05790	NULL	NULL	Similar to Ca2+/calmodulin-dependent protein kinase phosphatase.	expressed protein
6285	G8452	414	119	1.13573e-07	1.54109e-05	1.0,0.942	0.702,0.742	0.249	A3S	G8452_38413165-38414293	WTC.vs.OGRC	chr01:38413166-38424621(-)	Os01g0884500	LOC_Os01g66140	NULL	NULL	Plus-3 domain containing protein.	plus-3 domain containing protein, putative, expressed
7172	G46831	850	119	2.08194e-05	0.000963289	1.0,1.0	0.767,0.737	0.248	A3S	G46831_31217550-31218887	WTC.vs.OGRC	chr06:31217551-31226545(-)	Os06g0732000	LOC_Os06g51530	NULL	NULL	Similar to 60S ribosomal protein L35.	ribosomal protein L29, putative, expressed
10310	G59414	155	119	5.35894e-12	3.67623e-09	0.844,0.855	0.573,0.633	0.246	A3S	G59414_28180528-28180705	WTC.vs.OGRC	chr08:28173231-28181754(-)	Os08g0562700	LOC_Os08g44860	NULL	NULL	Similar to predicted protein.	aminopeptidase, putative, expressed
352	G69266	1025	119	3.10282e-07	3.51501e-05	0.921,0.919	0.63,0.743	0.234	A3S	G69266_23049128-23050189	WTC.vs.OGRC	chr10:23044488-23051172(+)	Os10g0577900	LOC_Os10g42720	NULL	NULL	Similar to Glycerol-3-phosphate acyltransferase (Fragment).	acyltransferase, putative, expressed
5941	G73601	340	119	1.19075e-05	0.0006382	0.936,0.88	0.71,0.648	0.229	A3S	G73601_20373247-20373549	WTC.vs.OGRC	chr11:20372724-20376190(-)	Os11g0549655	LOC_Os11g34770	NULL	NULL	Similar to maf-like protein CV_0124.	maf, putative, expressed
12141	G34372	2461	119	1.30443e-07	1.71352e-05	0.897,0.972	0.693,0.718	0.229	A3S	G34372_3720771-3723229	WTC.vs.OGRC	chr05:3718278-3725420(-)	Os05g0163400	LOC_Os05g07070	NULL	NULL	Zinc finger, RING/FYVE/PHD-type domain containing protein.	zinc finger, C3HC4 type domain containing protein, expressed
7079	G9501	155	119	2.65092e-09	7.34938e-07	0.607,0.623	0.406,0.386	0.219	A3S	G9501_42870986-42871093	WTC.vs.OGRC	chr01:42870524-42872764(-)	Os01g0971700	LOC_Os01g74010	NULL	NULL	Streptomyces cyclase/dehydrase family protein.	cyclase/dehydrase family protein, expressed
3640	G39263	140	119	5.82581e-09	1.35381e-06	0.669,0.725	0.447,0.511	0.218	A3S	G39263_26870220-26871153	WTC.vs.OGRC	chr05:26868263-26871988(+)	Os05g0541200	LOC_Os05g46360	LOGL7	LONELY GUY LIKE PHOSPHORIBOHYDROLASE 7	Similar to Lysine decarboxylase-like protein.	possible lysine decarboxylase domain containing protein, expressed
8519	G7122	710	119	4.72582e-06	0.000307128	0.972,0.94	0.699,0.786	0.214	A3S	G7122_32645088-32645801	WTC.vs.OGRC	chr01:32623785-32648084(+)	Os01g0772700	LOC_Os01g56590	NULL	NULL	Armadillo-type fold domain containing protein.	guanine nucleotide exchange family protein, putative, expressed
1797	G11093	1721	119	1.31737e-05	0.000680622	1.0,1.0	0.805,0.772	0.212	A3S	G11093_6533711-6536501	WTC.vs.OGRC	chr02:6533712-6538150(-)	Os02g0216700	NULL	NULL	NULL	Hypothetical gene.	NULL
6666	G17786	135	119	2.35973e-10	8.56997e-08	0.342,0.303	0.107,0.118	0.21	A3S	G17786_637856-637925	WTC.vs.OGRC	chr03:632664-639459(+)	Os03g0110800//Os03g0110900	LOC_Os03g02010//LOC_Os03g02020	DRM2//NULL	DOMAINS REARRANGED METHYLTRANSFERASE 2//NULL	DNA methyltransferase, Vegetative and reproductive development//Dimeric alpha-beta barrel domain containing protein.	DNA methyltransferase protein, putative, expressed//stress responsive A/B Barrel domain containing protein, expressed
10088	G80053	3521	119	5.93178e-07	5.72232e-05	0.551,0.526	0.333,0.324	0.21	A3S	G80053_21564606-21568152	WTC.vs.OGRC	chr12:21560044-21571430(+)	Os12g0539700//Os12g0539751	LOC_Os12g35460//LOC_Os12g35465	NULL//NULL	NULL//NULL	Similar to OSIGBa0135L04.2 protein.//Nucleic acid-binding, OB-fold-like domain containing protein.	retrotransposon protein, putative, unclassified, expressed//expressed protein
4409	G67774	1204	119	1.00791e-05	0.000550692	1.0,0.907	0.787,0.705	0.208	A3S	G67774_16153378-16154562	WTC.vs.OGRC	chr10:16151078-16160090(-)	Os10g0446600	LOC_Os10g30951	NULL	NULL	Conserved hypothetical protein.	expressed protein
10676	G27414	212	119	1.30655e-05	0.000677871	0.4,0.4	0.661,0.549	-0.205	A3S	G27414_7137679-7138130	WTC.vs.OGRC	chr04:7136639-7140516(-)	Os04g0206200	LOC_Os04g12920	NULL	NULL	Similar to Helicase-like protein.	expressed protein
3707	G63841	260	119	6.29276e-09	1.41278e-06	0.065,0.022	0.314,0.188	-0.208	A3S	G63841_21687059-21687674	WTC.vs.OGRC	chr09:21681127-21687674(+)	Os09g0548300	LOC_Os09g37610	NULL	NULL	Similar to predicted protein.	MATE efflux protein, putative, expressed
7108	G10182	239	119	5.92045e-09	1.35381e-06	0.183,0.163	0.428,0.334	-0.208	A3S	G10182_2488035-2488317	WTC.vs.OGRC	chr02:2486465-2488967(+)	Os02g0145000	LOC_Os02g05199	NULL	NULL	Similar to calmodulin binding protein.	expressed protein
10341	G20322	341	119	2.57319e-08	4.29376e-06	0.072,0.08	0.288,0.281	-0.208	A3S	G20322_11816804-11818258	WTC.vs.OGRC	chr03:11816373-11818258(+)	Os03g0324900	LOC_Os03g20870	NULL	NULL	Zinc finger, RING/FYVE/PHD-type domain containing protein.	zinc finger, C3HC4 type domain containing protein, expressed
7803	G57489	135	119	1.88173e-05	0.000897129	0.75,0.825	1.0,1.0	-0.213	A3S	G57489_20803945-20804048	WTC.vs.OGRC	chr08:20801991-20805467(-)	Os08g0430300	LOC_Os08g33350	NULL	NULL	Conserved hypothetical protein.	expressed protein
9695	G79498	423	119	9.563e-08	1.3555e-05	0.108,0.106	0.32,0.328	-0.217	A3S	G79498_19057048-19057464	WTC.vs.OGRC	chr12:19055747-19060976(+)	Os12g0500700	LOC_Os12g31640	NULL	NULL	Similar to Vacuolar sorting protein-like%3B embryogenesis protein H beta 58-like protein.	vacuolar protein sorting-associated protein 26, putative, expressed
6694	G38069	360	119	0	0	0.126,0.141	0.367,0.337	-0.218	A3S	G38069_21615626-21616517	WTC.vs.OGRC	chr05:21613630-21616517(+)	Os05g0441500	LOC_Os05g36994	NULL	NULL	Conserved hypothetical protein.	expressed protein
10526	G6803	402	119	1.01682e-07	1.41075e-05	0.823,0.703	0.982,0.981	-0.219	A3S	G6803_31290766-31291149	WTC.vs.OGRC	chr01:31288170-31294711(+)	Os01g0747700	LOC_Os01g54390	NULL	NULL	RNA-binding S4 domain containing protein.	S4 domain containing protein, putative, expressed
3976	G44882	664	119	7.26219e-12	4.71966e-09	0.701,0.628	0.925,0.853	-0.225	A3S	G44882_22268414-22269059	WTC.vs.OGRC	chr06:22266800-22271149(+)	Os06g0574100	LOC_Os06g37610	NULL	NULL	Similar to predicted protein.	Cyclopropane-fatty-acyl-phospholipid synthase, putative, expressed
8287	G40919	308	119	7.05637e-07	6.53111e-05	0.0,0.022	0.367,0.106	-0.225	A3S	G40919_3326448-3326714	WTC.vs.OGRC	chr06:3322803-3327646(+)	Os06g0166100	LOC_Os06g07010	NULL	NULL	FAR1 domain containing protein.	transposon protein, putative, unclassified, expressed
5820	G32881	188	119	1.98394e-05	0.000927941	0.545,0.559	0.795,0.765	-0.228	A3S	G32881_32583891-32585195	WTC.vs.OGRC	chr04:32582126-32585724(-)	Os04g0640600	LOC_Os04g54800	NULL	NULL	Similar to OSIGBa0138H21-OSIGBa0138E01.13 protein.	shikimate kinase, putative, expressed
7396	G78307	148	119	2.22462e-08	3.9786e-06	0.633,0.728	0.933,0.884	-0.228	A3S	G78307_11717331-11717525	WTC.vs.OGRC	chr12:11715886-11725272(+)	Os12g0297400	LOC_Os12g20144	NULL	NULL	Hypothetical protein.	expressed protein
8334	G9913	215	119	1.87329e-08	3.67166e-06	0.064,0.068	0.35,0.239	-0.228	A3S	G9913_1347154-1347556	WTC.vs.OGRC	chr02:1347027-1351335(-)	Os02g0125800	LOC_Os02g03340	NULL	NULL	Transcription factor Tfb4 family protein.	RNA polymerase II transcription factor B subunit 4, putative, expressed
214	G71730	205	119	1.27258e-05	0.000668671	0.213,0.309	0.47,0.51	-0.229	A3S	G71730_10655396-10655575	WTC.vs.OGRC	chr11:10647468-10656219(-)	Os11g0292050//Os11g0292750	LOC_Os11g18770	NULL//NULL	NULL//NULL	Similar to PHD-finger family protein, expressed.//NULL	PHD-finger family protein, expressed
8888	G63969	146	119	7.08753e-07	6.53111e-05	0.235,0.271	0.469,0.495	-0.229	A3S	G63969_22173728-22174007	WTC.vs.OGRC	chr09:22173729-22178361(-)	Os09g0558000	LOC_Os09g38550	NULL	NULL	Similar to Protein phosphatase type-2C.	protein phosphatase 2C, putative, expressed
6788	G63674	518	119	1.74861e-05	0.000843431	0.079,0.071	0.383,0.228	-0.23	A3S	G63674_21066312-21066792	WTC.vs.OGRC	chr09:21061116-21068861(-)	Os09g0536000	LOC_Os09g36530	NULL	NULL	Exodeoxyribonuclease III xth family protein.	endonuclease/exonuclease/phosphatase family protein, putative, expressed
3969	G4744	251	119	7.43929e-06	0.000435357	0.629,0.895	1.0,1.0	-0.238	A3S	G4744_21956854-21957643	WTC.vs.OGRC	chr01:21955893-21963713(+)	Os01g0571700	LOC_Os01g39060	NULL	NULL	Conserved hypothetical protein.	expressed protein
4121	G23984	135	119	3.18027e-08	5.236e-06	0.072,0.041	0.33,0.259	-0.238	A3S	G23984_28473671-28474675	WTC.vs.OGRC	chr03:28473672-28483671(-)	Os03g0707300	LOC_Os03g49960	NULL	NULL	Conserved hypothetical protein.	expressed protein
5554	G39275	721	119	6.63651e-09	1.46335e-06	0.708,0.784	0.969,1.0	-0.238	A3S	G39275_26798542-26799215	WTC.vs.OGRC	chr05:26794369-26801505(-)	Os05g0539400	LOC_Os05g46200	BGAL9	BETA-GALACTOSIDASE 9	Glycoside hydrolase, family 35 protein.	beta-galactosidase 8 precursor, putative, expressed
7210	G69952	238	119	1.42711e-11	8.01e-09	0.724,0.756	0.981,0.98	-0.24	A3S	G69952_2415502-2415998	WTC.vs.OGRC	chr11:2413596-2417533(-)	Os11g0151500	LOC_Os11g05390	ENA1	EFFLUX TRANSPORTER OF NICOTIANAMINE 1	Major facilitator superfamily protein.	transporter, major facilitator family, putative, expressed
1185	G23908	134	119	2.85537e-09	7.50174e-07	0.497,0.504	0.718,0.776	-0.247	A3S	G23908_28166014-28166327	WTC.vs.OGRC	chr03:28164811-28167450(-)	Os03g0701600	LOC_Os03g49490	NULL	NULL	Conserved hypothetical protein.	expressed protein
7716	G40751	158	119	5.75316e-07	5.5937e-05	0.283,0.207	0.484,0.508	-0.251	A3S	G40751_2638390-2638478	WTC.vs.OGRC	chr06:2635898-2641379(-)	Os06g0151200	LOC_Os06g05800	NULL	NULL	Nucleotide-binding, alpha-beta plait domain containing protein.	RNA recognition motif containing protein, putative, expressed
4859	G16090	299	119	0	0	0.024,0.023	0.296,0.26	-0.255	A3S	G16090_29305459-29305756	WTC.vs.OGRC	chr02:29294574-29307215(+)	Os02g0708600//Os02g0708500	LOC_Os02g47900//LOC_Os02g47890	NULL//NULL	NULL//NULL	SET domain containing protein.//Conserved hypothetical protein.	SET domain protein SDG117, putative, expressed//expressed protein
11352	G38605	201	119	6.80253e-11	2.89647e-08	0.056,0.072	0.317,0.32	-0.255	A3S	G38605_23993019-23993158	WTC.vs.OGRC	chr05:23988334-23994437(-)	Os05g0487600	LOC_Os05g40900	NULL	NULL	Similar to Vacuolar ATPase B subunit.	expressed protein
6738	G16984	1256	119	1.32887e-05	0.00068083	0.692,0.519	0.866,0.876	-0.266	A3S	G16984_32858149-32859844	WTC.vs.OGRC	chr02:32858150-32870408(-)	Os02g0777100	LOC_Os02g53700	NULL	NULL	Similar to predicted protein.	DENN domain containing protein, expressed
8288	G40919	311	119	2.56516e-08	4.29376e-06	0.015,0.087	0.359,0.277	-0.267	A3S	G40919_3326448-3326714	WTC.vs.OGRC	chr06:3322803-3327646(+)	Os06g0166100	LOC_Os06g07010	NULL	NULL	FAR1 domain containing protein.	transposon protein, putative, unclassified, expressed
1024	G77555	5682	119	8.90505e-06	0.000497965	0.577,0.645	0.905,0.854	-0.268	A3S	G77555_8671981-8677985	WTC.vs.OGRC	chr12:8669833-8679483(-)	Os12g0254400//Os12g0254601	LOC_Os12g15222	NULL//NULL	NULL//NULL	Hypothetical protein.//Hypothetical gene.	expressed protein
2786	G65908	161	119	1.19391e-05	0.0006382	0.704,0.642	0.965,0.917	-0.268	A3S	G65908_8073358-8073417	WTC.vs.OGRC	chr10:8070371-8075287(+)	Os10g0212100	LOC_Os10g15164	NULL	NULL	Conserved hypothetical protein.	expressed protein
3185	G17545	178	119	1.71906e-05	0.000839012	0.049,0.0	0.342,0.243	-0.268	A3S	G17545_35676787-35677668	WTC.vs.OGRC	chr02:35676788-35678078(-)	Os02g0829850	LOC_Os02g58310	NULL	NULL	Conserved hypothetical protein.	expressed protein
10342	G20322	324	119	1.0897e-11	6.40741e-09	0.071,0.084	0.367,0.341	-0.276	A3S	G20322_11816821-11818258	WTC.vs.OGRC	chr03:11816373-11818258(+)	Os03g0324900	LOC_Os03g20870	NULL	NULL	Zinc finger, RING/FYVE/PHD-type domain containing protein.	zinc finger, C3HC4 type domain containing protein, expressed
9545	G43708	142	119	5.70614e-07	5.59202e-05	0.0,0.0	0.314,0.241	-0.277	A3S	G43708_16270191-16270271	WTC.vs.OGRC	chr06:16264254-16270836(-)	Os06g0480000	LOC_Os06g28590	NULL	NULL	Zinc finger, RING/FYVE/PHD-type domain containing protein.	bg55, putative, expressed
11635	G577	174	119	1.13745e-08	2.34087e-06	0.12,0.149	0.428,0.396	-0.278	A3S	G577_2247896-2248030	WTC.vs.OGRC	chr01:2245666-2250807(+)	Os01g0141600	LOC_Os01g04860	NULL	NULL	Protein of unknown function DUF647 family protein.	DUF647 domain containing protein, putative, expressed
7715	G40751	161	119	4.81463e-06	0.000309641	0.48,0.39	0.764,0.692	-0.293	A3S	G40751_2638390-2638478	WTC.vs.OGRC	chr06:2635898-2641379(-)	Os06g0151200	LOC_Os06g05800	NULL	NULL	Nucleotide-binding, alpha-beta plait domain containing protein.	RNA recognition motif containing protein, putative, expressed
7631	G27469	165	119	1.97121e-08	3.80321e-06	0.059,0.08	0.369,0.358	-0.294	A3S	G27469_7939771-7941082	WTC.vs.OGRC	chr04:7938977-7943876(-)	NULL	NULL	NULL	NULL	NULL	NULL
7395	G78307	380	119	9.16833e-09	1.95191e-06	0.487,0.605	0.903,0.816	-0.313	A3S	G78307_11717099-11717525	WTC.vs.OGRC	chr12:11715886-11725272(+)	Os12g0297400	LOC_Os12g20144	NULL	NULL	Hypothetical protein.	expressed protein
630	G24661	827	119	5.35347e-10	1.78661e-07	0.331,0.34	0.71,0.594	-0.316	A3S	G24661_31998153-31999634	WTC.vs.OGRC	chr03:31998154-32000618(-)	Os03g0772300	NULL	NULL	NULL	Conserved hypothetical protein.	NULL
808	G20011	494	119	1.74788e-05	0.000843431	0.356,0.476	0.69,0.794	-0.326	A3S	G20011_10234545-10236216	WTC.vs.OGRC	chr03:10233254-10246039(-)	Os03g0293900//Os03g0293850	LOC_Os03g18270//LOC_Os03g18264	NULL//NULL	NULL//NULL	Similar to Rubisco large subunit-binding protein subunit alpha (Fragment).//Similar to Ribosomal protein S15 containing protein.	expressed protein//expressed protein
4473	G33087	135	119	1.28431e-05	0.000671977	0.0,0.0	0.435,0.227	-0.331	A3S	G33087_33632643-33633864	WTC.vs.OGRC	chr04:33624332-33634991(-)	Os04g0659100//Os04g0659150	LOC_Os04g56400//LOC_Os04g56405	NULL//NULL	NULL//NULL	Glutamine synthetase shoot isozyme, chloroplast precursor (EC 6.3.1.2) (Glutamate--ammonia ligase) (Clone lambda-GS31).//Similar to OSIGBa0132E09-OSIGBa0108L24.12 protein.	glutamine synthetase, catalytic domain containing protein, expressed//expressed protein
4492	G62082	179	119	1.34178e-09	4.24828e-07	0.325,0.482	0.768,0.7	-0.331	A3S	G62082_13568366-13570250	WTC.vs.OGRC	chr09:13568367-13575190(-)	Os09g0392400	LOC_Os09g22500	NULL	NULL	Similar to Pleiotropic drug resistance protein 13.	expressed protein
8326	G24731	617	119	1.03735e-05	0.000564283	0.027,0.0	0.435,0.258	-0.333	A3S	G24731_32333515-32334184	WTC.vs.OGRC	chr03:32328979-32335434(-)	Os03g0779400	LOC_Os03g56740	NULL	NULL	NULL	expressed protein
629	G24661	832	119	2.94732e-11	1.56495e-08	0.302,0.328	0.707,0.591	-0.334	A3S	G24661_31998886-31999639	WTC.vs.OGRC	chr03:31998154-32000618(-)	Os03g0772300	NULL	NULL	NULL	Conserved hypothetical protein.	NULL
9283	G7078	232	119	3.21204e-07	3.54549e-05	0.429,0.506	0.813,0.791	-0.335	A3S	G7078_32178124-32178278	WTC.vs.OGRC	chr01:32177351-32182389(-)	Os01g0764500	LOC_Os01g55880	NULL	NULL	Similar to uvrB/uvrC motif-containing protein.	hemimethylated DNA binding domain containing protein, expressed
11556	G63770	156	119	5.91159e-08	8.90199e-06	0.13,0.241	0.549,0.502	-0.34	A3S	G63770_21349305-21350511	WTC.vs.OGRC	chr09:21347235-21351276(-)	Os09g0542100	LOC_Os09g37012	NULL	NULL	Peptidase A1 domain containing protein.	eukaryotic aspartyl protease domain containing protein, expressed
10464	G61065	141	119	4.36698e-06	0.000291478	0.192,0.092	0.406,0.562	-0.342	A3S	G61065_8713018-8713598	WTC.vs.OGRC	chr09:8710149-8716892(-)	Os09g0315800	LOC_Os09g14680	NULL	NULL	Phosphotransferase system, HPr serine phosphorylation site domain containing protein.	expressed protein
400	G9526	200	119	3.33067e-16	4.11271e-13	0.245,0.271	0.61,0.611	-0.353	A3S	G9526_43049161-43049778	WTC.vs.OGRC	chr01:43049162-43058968(-)	Os01g0974300	LOC_Os01g74310	NULL	NULL	Conserved hypothetical protein.	expressed protein
1711	G29163	276	119	2.22045e-15	2.10908e-12	0.192,0.187	0.525,0.564	-0.355	A3S	G29163_16101329-16101552	WTC.vs.OGRC	chr04:16099448-16102412(+)	Os04g0340800	LOC_Os04g27250	NULL	NULL	Conserved hypothetical protein.	expressed protein
11452	G27061	1698	119	6.35196e-08	9.44988e-06	0.287,0.448	0.807,0.666	-0.369	A3S	G27061_5660146-5661785	WTC.vs.OGRC	chr04:5655847-5666499(-)	Os04g0183100//Os04g0183200	LOC_Os04g10420	NULL//NULL	NULL//NULL	Similar to OSIGBa0140C02.4 protein.//NULL	CW7, putative, expressed
9546	G43708	139	119	9.28236e-07	8.24594e-05	0.0,0.0	0.355,0.44	-0.397	A3S	G43708_16270191-16270271	WTC.vs.OGRC	chr06:16264254-16270836(-)	Os06g0480000	LOC_Os06g28590	NULL	NULL	Zinc finger, RING/FYVE/PHD-type domain containing protein.	bg55, putative, expressed
33	G65757	141	119	1.48642e-06	0.000121552	0.458,0.312	0.811,0.776	-0.409	A3S	G65757_7577239-7577362	WTC.vs.OGRC	chr10:7574036-7579887(+)	Os10g0206800	LOC_Os10g13940	NULL	NULL	Similar to predicted protein.	MATE efflux protein, putative, expressed
2803	G54758	263	119	4.30479e-09	1.04227e-06	0.483,0.413	0.922,0.847	-0.437	A3S	G54758_6867320-6870824	WTC.vs.OGRC	chr08:6866434-6871585(-)	Os08g0216600	LOC_Os08g11720	NULL	NULL	Similar to cDNA clone:J013022L16, full insert sequence.	expressed protein
6765	G69523	171	119	7.67457e-06	0.00044283	0.41,0.41	0.777,0.944	-0.451	A3S	G69523_737423-737771	WTC.vs.OGRC	chr11:737419-742792(-)	Os11g0116500//Os11g0116550	LOC_Os11g02460//LOC_Os11g02464	NULL//NULL	NULL//NULL	Similar to Chloroplastic outer envelope membrane protein (OEP75) precursor (Outer membrane protein).//Similar to predicted protein.	outer membrane protein, OMP85 family, putative, expressed//vacuolar-sorting receptor precursor, putative, expressed
4957	G12470	260	119	2.74659e-06	0.000202739	0.399,0.314	0.831,0.791	-0.454	A3S	G12470_13003231-13003465	WTC.vs.OGRC	chr02:13000762-13005816(-)	Os02g0324200	LOC_Os02g21870	NULL	NULL	Conserved hypothetical protein.	expressed protein
11362	G19104	4028	119	1.81691e-07	2.22131e-05	0.267,0.489	0.875,0.809	-0.464	A3S	G19104_6136130-6140448	WTC.vs.OGRC	chr03:6131672-6142785(-)	Os03g0216700	LOC_Os03g11734	NULL	NULL	Citrate transporter, Efficient translocation of Fe	MATE efflux protein, putative, expressed
11363	G19104	4653	119	1.34613e-07	1.73146e-05	0.252,0.45	0.856,0.782	-0.468	A3S	G19104_6136130-6141073	WTC.vs.OGRC	chr03:6131672-6142785(-)	Os03g0216700	LOC_Os03g11734	NULL	NULL	Citrate transporter, Efficient translocation of Fe	MATE efflux protein, putative, expressed
1635	G71085	150	119	7.38548e-06	0.000434266	0.0,0.0	0.312,0.704	-0.508	A3S	G71085_7792979-7793099	WTC.vs.OGRC	chr11:7791823-7795063(+)	Os11g0245100	LOC_Os11g14040	GSTZ4	ZETA GLUTATHIONE S-TRANSFERASE 4	Similar to Glutathione S-transferase 2.	glutathione S-transferase, N-terminal domain containing protein, expressed
666	G15111	1263	119	1.47019e-05	0.000729071	0.531,0.136	1.0,0.732	-0.532	A3S	G15111_24783984-24785226	WTC.vs.OGRC	chr02:24782716-24786565(-)	Os02g0622500	LOC_Os02g40900	NULL	NULL	Conserved hypothetical protein.	RNA recognition motif containing protein, putative, expressed
9478	G48561	122	119	1.49763e-06	0.000121663	0.14,0.0	0.675,0.546	-0.54	A3S	G48561_8162043-8162203	WTC.vs.OGRC	chr07:8160534-8165041(-)	Os07g0246600	LOC_Os07g14310	NULL	NULL	Hypothetical conserved gene.	expressed protein
10186	G61351	140	119	1.72966e-05	0.000840858	0.0,0.298	0.793,0.68	-0.588	A3S	G61351_10264780-10265114	WTC.vs.OGRC	chr09:10260138-10267368(-)	Os09g0337500	LOC_Os09g16780	NULL	NULL	Conserved hypothetical protein.	expressed protein
2565	G37729	186	119	2.45137e-13	1.89185e-10	0.322,0.299	0.893,0.952	-0.612	A3S	G37729_19784043-19784500	WTC.vs.OGRC	chr05:19780136-19786038(-)	Os05g0406100	LOC_Os05g33630	NULL	NULL	Hypothetical conserved gene.	inosine-uridine preferring nucleoside hydrolase family protein, putative, expressed
5539	G23737	124	119	2.80719e-06	0.000203855	0.096,0.0	0.59,0.793	-0.643	A3S	G23737_27716999-27717133	WTC.vs.OGRC	chr03:27715210-27720176(-)	NULL	LOC_Os03g48610	NULL	NULL	NULL	galactosyltransferase family protein, putative, expressed
7658	G33444	125	119	1.14794e-05	0.000618987	0.0,0.322	0.656,1.0	-0.667	A3S	G33444_35491498-35491615	WTC.vs.OGRC	chr04:35491071-35492774(+)	NULL	NULL	NULL	NULL	NULL	NULL
496	G8556	124	119	1.15549e-07	1.55087e-05	0.0,0.0	0.657,0.729	-0.693	A3S	G8556_38953741-38954283	WTC.vs.OGRC	chr01:38952138-38960377(+)	Os01g0896300	LOC_Os01g67100	NULL	NULL	Hypothetical conserved gene.	expressed protein
3849	G65579	133	119	7.23938e-08	1.05167e-05	0.0,0.0	1.0,0.472	-0.736	A3S	G65579_6597052-6598636	WTC.vs.OGRC	chr10:6597053-6599560(-)	Os10g0195250	LOC_Os10g11889	NULL	NULL	Conserved hypothetical protein.	expressed protein
11867	G25177	2207	119	2.26355e-08	3.9786e-06	0.097,0.195	1.0,1.0	-0.854	A3S	G25177_34040729-34042881	WTC.vs.OGRC	chr03:34039023-34045065(+)	NULL	LOC_Os03g59774	NULL	NULL	NULL	expressed protein
1002	G75929	3362	119	1.43217e-10	5.08266e-08	1.0,1.0	0.189,0.134	0.839	A5S	G75929_1613086-1616757	WTC.vs.OGRC	chr12:1606073-1616757(-)	Os12g0133100	LOC_Os12g03899	NULL	NULL	Similar to cDNA clone:J023128K07, full insert sequence.	major facilitator superfamily antiporter, putative, expressed
3299	G3706	184	119	1.93277e-08	3.49199e-06	1.0,1.0	0.0,0.463	0.768	A5S	G3706_17070246-17070747	WTC.vs.OGRC	chr01:17066935-17070832(-)	Os01g0496900	LOC_Os01g31220	NULL	NULL	Conserved hypothetical protein.	expressed protein
2807	G50975	797	119	7.90213e-10	2.45386e-07	1.0,1.0	0.451,0.148	0.701	A5S	G50975_20077881-20078696	WTC.vs.OGRC	chr07:20077848-20081630(+)	Os07g0520100	LOC_Os07g33610	NULL	NULL	Similar to taxane 10-beta-hydroxylase.	cytochrome P450, putative, expressed
7110	G79457	697	119	5.35757e-06	0.000364645	1.0,1.0	0.461,0.146	0.697	A5S	G79457_18893891-18894617	WTC.vs.OGRC	chr12:18893080-18896096(-)	NULL	LOC_Os12g31410	NULL	NULL	NULL	expressed protein
164	G18588	291	119	6.27614e-08	9.03855e-06	1.0,1.0	0.17,0.45	0.69	A5S	G18588_3990104-3990874	WTC.vs.OGRC	chr03:3990105-3999088(+)	Os03g0174600	LOC_Os03g07850	NULL	NULL	Similar to tRNA methyltransferase.	tRNA methyltransferase, putative, expressed
4007	G10759	1098	119	4.21402e-08	6.54293e-06	1.0,1.0	0.233,0.565	0.601	A5S	G10759_4954527-4959662	WTC.vs.OGRC	chr02:4953370-4959662(-)	NULL	LOC_Os02g09640	NULL	NULL	NULL	expressed protein
5116	G78518	449	119	7.57149e-06	0.000479222	1.0,1.0	0.522,0.278	0.6	A5S	G78518_12869394-12869829	WTC.vs.OGRC	chr12:12868201-12877179(+)	Os12g0417000	LOC_Os12g22810	NULL	NULL	Transposase, Ptta/En/Spm, plant domain containing protein.	transposon protein, putative, CACTA, En/Spm sub-class, expressed
4857	G24236	137	119	1.33903e-05	0.000756021	0.839,1.0	0.521,0.126	0.596	A5S	G24236_30095413-30096415	WTC.vs.OGRC	chr03:30094292-30099093(-)	Os03g0734900	LOC_Os03g52450	GATA19	GATA TRANSCRIPTION FACTOR 19	Similar to CCT motif family protein, expressed.	GATA transcription factor 25, putative, expressed
3083	G55648	1423	119	3.79824e-07	4.14759e-05	1.0,1.0	0.308,0.527	0.583	A5S	G55648_11449358-11450931	WTC.vs.OGRC	chr08:11442241-11453895(-)	Os08g0288200	LOC_Os08g19140	NULL	NULL	Adenylate kinase family protein.	adenylate kinase family protein, putative, expressed
2326	G2706	559	119	1.98628e-06	0.000167268	1.0,1.0	0.351,0.489	0.58	A5S	G2706_11962848-11963616	WTC.vs.OGRC	chr01:11958709-11965883(+)	Os01g0316600//Os01g0316550	LOC_Os01g21420	NULL//NULL	NULL//NULL	Similar to pre-mRNA-splicing factor SF2.//NULL	pre-mRNA-splicing factor SF2, putative, expressed
6894	G50645	1554	119	6.98213e-07	6.93814e-05	1.0,1.0	0.327,0.56	0.556	A5S	G50645_17885469-17887471	WTC.vs.OGRC	chr07:17880956-17887821(-)	Os07g0486100	LOC_Os07g30250	NULL	NULL	Similar to cDNA clone:J023027L06, full insert sequence.	RFT1, putative, expressed
4604	G31649	137	119	4.98915e-07	5.27416e-05	1.0,1.0	0.354,0.537	0.554	A5S	G31649_27609966-27610087	WTC.vs.OGRC	chr04:27608423-27612504(-)	Os04g0551300	LOC_Os04g46570	NULL	NULL	Similar to OSIGBa0122F23.8 protein.	growth regulator related protein, putative, expressed
1107	G60736	989	119	9.25377e-06	0.000564139	1.0,1.0	0.463,0.483	0.527	A5S	G60736_7117378-7118394	WTC.vs.OGRC	chr09:7105780-7118394(-)	NULL	LOC_Os09g12420//LOC_Os09g12430	NULL	NULL	NULL	transposon protein, putative, unclassified, expressed//hypothetical protein
1102	G60736	1202	119	2.70155e-06	0.00021138	1.0,1.0	0.431,0.527	0.521	A5S	G60736_7117165-7118394	WTC.vs.OGRC	chr09:7105780-7118394(-)	NULL	LOC_Os09g12420//LOC_Os09g12430	NULL	NULL	NULL	transposon protein, putative, unclassified, expressed//hypothetical protein
5876	G21931	995	119	2.24355e-06	0.000187346	1.0,1.0	0.507,0.451	0.521	A5S	G21931_18118678-18119740	WTC.vs.OGRC	chr03:18118357-18143939(+)	Os03g0431600//Os03g0431800	LOC_Os03g31730	NULL//NULL	NULL//NULL	Hypothetical conserved gene.//Conserved hypothetical protein.	expressed protein
5085	G53314	1260	119	2.57823e-07	3.20248e-05	1.0,1.0	0.557,0.403	0.52	A5S	G53314_565361-566652	WTC.vs.OGRC	chr08:560399-571346(-)	Os08g0110700	LOC_Os08g01920	NULL	NULL	DDHD domain containing protein.	SGR2, putative, expressed
1105	G60736	1200	119	4.45135e-06	0.000315775	1.0,1.0	0.452,0.538	0.505	A5S	G60736_7117167-7118394	WTC.vs.OGRC	chr09:7105780-7118394(-)	NULL	LOC_Os09g12420//LOC_Os09g12430	NULL	NULL	NULL	transposon protein, putative, unclassified, expressed//hypothetical protein
2020	G49396	2685	119	1.05458e-06	9.79379e-05	1.0,1.0	0.62,0.467	0.457	A5S	G49396_11563087-11565742	WTC.vs.OGRC	chr07:11550551-11570302(-)	Os07g0295800	LOC_Os07g19530	NULL	NULL	Similar to peptidase.	peptidase, putative, expressed
940	G23040	639	119	2.41568e-06	0.000198385	1.0,1.0	0.73,0.395	0.438	A5S	G23040_23855502-23856117	WTC.vs.OGRC	chr03:23855144-23861941(+)	Os03g0626600	LOC_Os03g42820	NULL	NULL	Zinc finger, LIM-type domain containing protein.	LIM domain-containing protein, putative, expressed
8383	G35108	1055	119	1.40673e-10	5.08266e-08	0.919,0.878	0.487,0.45	0.43	A5S	G35108_7063523-7064866	WTC.vs.OGRC	chr05:7061991-7069261(+)	Os05g0214100	LOC_Os05g12300	NULL	NULL	Conserved hypothetical protein.	expressed protein
7631	G37875	779	119	6.51947e-06	0.000423424	1.0,1.0	0.805,0.337	0.429	A5S	G37875_20733086-20733839	WTC.vs.OGRC	chr05:20728020-20736070(-)	Os05g0422600	LOC_Os05g34900	NULL	NULL	Hypothetical conserved gene.	wound-responsive family protein, putative, expressed
4875	G3285	495	119	5.06897e-06	0.000349794	1.0,1.0	0.439,0.706	0.427	A5S	G3285_15187668-15188190	WTC.vs.OGRC	chr01:15185076-15188301(-)	Os01g0369900	LOC_Os01g27230	OPR10	12-OXOPHYTODIENOATE REDUCTASE 10	Similar to 12-oxo-phytodienoic acid reductase6.	12-oxophytodienoate reductase, putative, expressed
9492	G69816	1852	119	1.81233e-05	0.000954677	1.0,1.0	0.57,0.582	0.424	A5S	G69816_1662884-1665216	WTC.vs.OGRC	chr11:1657863-1668387(-)	Os11g0135900	LOC_Os11g04104	NULL	NULL	Similar to carbohydrate transporter/ sugar porter/ transporter.	major facilitator superfamily antiporter, putative, expressed
11	G15264	955	119	1.00947e-05	0.000603726	1.0,1.0	0.656,0.502	0.421	A5S	G15264_25388647-25389868	WTC.vs.OGRC	chr02:25379367-25392811(-)	Os02g0633100	LOC_Os02g42200	NULL	NULL	B-block binding subunit of TFIIIC domain containing protein.	transcription factor-related, putative, expressed
2317	G65908	1031	119	1.47947e-06	0.000130179	1.0,1.0	0.497,0.669	0.417	A5S	G65908_8070379-8071678	WTC.vs.OGRC	chr10:8070371-8075287(+)	Os10g0212100	LOC_Os10g15164	NULL	NULL	Conserved hypothetical protein.	expressed protein
4769	G52764	1216	119	1.29459e-05	0.000743606	1.0,1.0	0.571,0.599	0.415	A5S	G52764_27906471-27908032	WTC.vs.OGRC	chr07:27901194-27913924(-)	Os07g0661500//Os07g0661550	LOC_Os07g46690	NULL//NULL	NULL//NULL	Hypothetical conserved gene.//Similar to PHD finger family protein.	PHD-finger family protein, expressed
5798	G11193	1631	119	1.51691e-09	3.92722e-07	1.0,1.0	0.54,0.639	0.41	A5S	G11193_6790685-6792778	WTC.vs.OGRC	chr02:6790686-6795165(+)	Os02g0221600	LOC_Os02g12870	NULL	NULL	Similar to predicted protein.	expressed protein
6536	G71865	589	119	7.91829e-06	0.000494868	0.858,1.0	0.476,0.565	0.409	A5S	G71865_11396582-11398118	WTC.vs.OGRC	chr11:11396583-11403478(+)	Os11g0303200	NULL	NULL	NULL	Hypothetical protein.	NULL
2116	G61179	661	119	8.45953e-08	1.20089e-05	1.0,1.0	0.621,0.565	0.407	A5S	G61179_9422099-9422698	WTC.vs.OGRC	chr09:9402027-9425293(-)	Os09g0322600//Os09g0322650	LOC_Os09g15389	NULL//NULL	NULL//NULL	Hypothetical protein.//NULL	expressed protein
2316	G65908	958	119	2.58884e-06	0.000205802	1.0,1.0	0.528,0.665	0.403	A5S	G65908_8070379-8071605	WTC.vs.OGRC	chr10:8070371-8075287(+)	Os10g0212100	LOC_Os10g15164	NULL	NULL	Conserved hypothetical protein.	expressed protein
6792	G17468	237	119	1.86407e-08	3.43024e-06	0.865,0.955	0.493,0.533	0.397	A5S	G17468_35384009-35384323	WTC.vs.OGRC	chr02:35379378-35385801(+)	Os02g0823800	LOC_Os02g57780	NULL	NULL	Hypothetical conserved gene.	expressed protein
634	G59456	1557	119	3.67757e-06	0.000274767	0.842,1.0	0.472,0.579	0.396	A5S	G59456_885460-887019	WTC.vs.OGRC	chr09:878145-890186(+)	Os09g0109800	LOC_Os09g02214	NULL	NULL	Similar to Na+/H+ antiporter, probable CP0838.	Citrate transporter protein, putative, expressed
5507	G66255	691	119	1.40204e-05	0.000787121	1.0,1.0	0.649,0.567	0.392	A5S	G66255_9773457-9774158	WTC.vs.OGRC	chr10:9770755-9776974(+)	Os10g0337500	LOC_Os10g19180	NULL	NULL	Zinc finger, DHHC-type domain containing protein.	zinc finger family protein, putative, expressed
731	G53180	1156	119	6.0585e-07	6.1432e-05	1.0,0.813	0.485,0.555	0.386	A5S	G53180_61278-62377	WTC.vs.OGRC	chr08:58581-63384(+)	Os08g0100800	LOC_Os08g01080	NULL	NULL	Homeodomain-like containing protein.	expressed protein
10076	G38169	543	119	9.73309e-06	0.000586168	1.0,1.0	0.644,0.605	0.375	A5S	G38169_21891047-21891869	WTC.vs.OGRC	chr05:21885481-21896908(-)	Os05g0446550//Os05g0446600	LOC_Os05g37410	NULL//NULL	NULL//NULL	Similar to DNA glycosylase/lyase 701.//Similar to DNA glycosylase/lyase 701.	hhH-GPD superfamily base excision DNA repair protein, expressed
4206	G39474	734	119	1.93014e-05	0.000998946	1.0,1.0	0.656,0.602	0.371	A5S	G39474_27762673-27763412	WTC.vs.OGRC	chr05:27759447-27763777(-)	Os05g0557900	LOC_Os05g48416	NULL	NULL	Esterase/lipase/thioesterase domain containing protein.	lipase-related, putative, expressed
1378	G28283	649	119	4.78178e-08	7.19948e-06	0.661,0.573	0.219,0.28	0.367	A5S	G28283_11323578-11324217	WTC.vs.OGRC	chr04:11316226-11328631(-)	Os04g0271000	LOC_Os04g20270	NULL	NULL	Similar to SIR2-like protein.	transcriptional regulator Sir2 family protein, putative, expressed
4980	G73601	723	119	9.373e-06	0.000567924	0.866,0.755	0.486,0.418	0.359	A5S	G73601_20373507-20374203	WTC.vs.OGRC	chr11:20372724-20376190(-)	Os11g0549655	LOC_Os11g34770	NULL	NULL	Similar to maf-like protein CV_0124.	maf, putative, expressed
6538	G71865	1112	119	5.67223e-06	0.000380845	1.0,0.811	0.584,0.508	0.359	A5S	G71865_11396582-11398641	WTC.vs.OGRC	chr11:11396583-11403478(+)	Os11g0303200	NULL	NULL	NULL	Hypothetical protein.	NULL
1964	G66755	129	119	1.0829e-05	0.000640522	1.0,1.0	0.624,0.683	0.347	A5S	G66755_11883874-11883945	WTC.vs.OGRC	chr10:11878644-11885484(-)	Os10g0374700	LOC_Os10g22869	NULL	NULL	Hypothetical protein.	expressed protein
6537	G71865	589	119	4.01646e-06	0.000291325	1.0,0.809	0.621,0.498	0.345	A5S	G71865_11396582-11398118	WTC.vs.OGRC	chr11:11396583-11403478(+)	Os11g0303200	NULL	NULL	NULL	Hypothetical protein.	NULL
5819	G39894	135	119	1.07983e-06	9.93544e-05	1.0,1.0	0.638,0.698	0.332	A5S	G39894_29303145-29303234	WTC.vs.OGRC	chr05:29293530-29304267(-)	Os05g0588200	LOC_Os05g51060	NULL	NULL	RuvA domain 2-like containing protein.	DNA ligase, putative, expressed
941	G23040	1210	119	1.81578e-05	0.000954677	1.0,1.0	0.831,0.511	0.329	A5S	G23040_23855502-23856688	WTC.vs.OGRC	chr03:23855144-23861941(+)	Os03g0626600	LOC_Os03g42820	NULL	NULL	Zinc finger, LIM-type domain containing protein.	LIM domain-containing protein, putative, expressed
1947	G40973	935	119	2.85993e-06	0.000222024	1.0,1.0	0.716,0.63	0.327	A5S	G40973_3416204-3417065	WTC.vs.OGRC	chr06:3408660-3418661(+)	Os06g0167500	LOC_Os06g07130	NULL	NULL	Hypothetical conserved gene.	SHR5-receptor-like kinase, putative, expressed
8068	G3306	1376	119	2.99302e-07	3.58333e-05	1.0,1.0	0.624,0.722	0.327	A5S	G3306_15021576-15023003	WTC.vs.OGRC	chr01:15019459-15023967(-)	Os01g0367400	LOC_Os01g26970	NULL	NULL	Similar to cDNA clone:001-121-G01, full insert sequence.	expressed protein
978	G23839	417	119	1.16133e-05	0.00067486	1.0,1.0	0.779,0.581	0.32	A5S	G23839_28118316-28118728	WTC.vs.OGRC	chr03:28116620-28124304(+)	Os03g0700800	LOC_Os03g49400	NULL	NULL	Similar to Ethylene insensitive 2.	ethylene-insensitive protein, putative, expressed
7555	G43792	1044	119	8.48208e-06	0.000523518	1.0,1.0	0.594,0.779	0.314	A5S	G43792_16739495-16740494	WTC.vs.OGRC	chr06:16732924-16745662(-)	Os06g0487900	LOC_Os06g29310	NULL	NULL	Hypothetical conserved gene.	ulp1 protease family protein, putative, expressed
1637	G1625	1415	119	5.88397e-06	0.000389793	1.0,0.825	0.627,0.601	0.298	A5S	G1625_6889350-6891523	WTC.vs.OGRC	chr01:6889351-6896414(+)	Os01g0225100	LOC_Os01g12530	NULL	NULL	Conserved hypothetical protein.	smr domain containing protein, expressed
5513	G36984	1299	119	8.2036e-07	7.91448e-05	0.394,0.515	0.13,0.206	0.287	A5S	G36984_16272660-16273970	WTC.vs.OGRC	chr05:16267416-16273970(-)	Os05g0345500	LOC_Os05g27880	NULL	NULL	Similar to predicted protein.	BBF1 - 2 Bric-a-Brac, Tramtrack, Broad Complex BTB domains with a F5/8 type C discoidin domain, expressed
6733	G52199	532	119	1.42821e-05	0.000797311	0.776,0.718	0.453,0.5	0.27	A5S	G52199_25410891-25411365	WTC.vs.OGRC	chr07:25408332-25413871(+)	Os07g0616500	LOC_Os07g42440	GLO4	GLYCOLATE OXIDASE 4	Similar to (S)-2-hydroxy-acid oxidase, peroxisomal (EC 1.1.3.15) (Glycolate oxidase) (GOX) (Short chain alpha-hydroxy acid oxidase).	hydroxyacid oxidase 1, putative, expressed
2607	G6044	933	119	1.56855e-06	0.000136725	1.0,1.0	0.711,0.761	0.264	A5S	G6044_28313656-28314599	WTC.vs.OGRC	chr01:28312040-28317274(+)	Os01g0686400	LOC_Os01g49250	NULL	NULL	Similar to AR401.	methyltransferase, putative, expressed
440	G1176	134	119	1.07851e-09	3.15209e-07	0.594,0.507	0.271,0.313	0.258	A5S	G1176_4729661-4729798	WTC.vs.OGRC	chr01:4726659-4732052(+)	Os01g0188100	LOC_Os01g09300	NULL	NULL	Isopenicillin N synthase family protein.	oxidoreductase, putative, expressed
4804	G51087	387	119	3.80722e-06	0.000281999	1.0,1.0	0.774,0.74	0.243	A5S	G51087_20118724-20119236	WTC.vs.OGRC	chr07:20115089-20123419(-)	Os07g0520900	LOC_Os07g33670	NULL	NULL	Similar to predicted protein.	patatin-like phospholipase family protein, expressed
6233	G21857	1475	119	8.44426e-06	0.000523518	1.0,1.0	0.734,0.787	0.24	A5S	G21857_18206215-18207625	WTC.vs.OGRC	chr03:18204613-18214915(+)	Os03g0432900	LOC_Os03g31839	NULL	NULL	Conserved hypothetical protein.	transposon protein, putative, unclassified, expressed
3159	G39882	361	119	9.14166e-08	1.27945e-05	0.781,0.824	0.54,0.598	0.234	A5S	G39882_29254177-29254529	WTC.vs.OGRC	chr05:29251590-29255944(+)	Os05g0587200	LOC_Os05g50980	NULL	NULL	Conserved hypothetical protein.	SET domain containing protein, expressed
5815	G10577	444	119	1.57226e-08	2.94783e-06	0.934,0.844	0.652,0.665	0.23	A5S	G10577_3998063-3998496	WTC.vs.OGRC	chr02:3995944-4006898(+)	Os02g0173100	LOC_Os02g07680	NULL	NULL	Similar to cDNA clone:J013071M18, full insert sequence.	cytochrome P450, putative, expressed
8624	G31758	262	119	2.61733e-10	8.66946e-08	0.897,0.926	0.715,0.649	0.23	A5S	G31758_28133535-28133813	WTC.vs.OGRC	chr04:28131106-28137009(+)	Os04g0562000	LOC_Os04g47410	NULL	NULL	Similar to H0211B05.5 protein.	DHHC zinc finger domain containing protein, expressed
10130	G24195	1760	119	1.50389e-05	0.000830231	0.91,1.0	0.709,0.752	0.225	A5S	G24195_30002955-30005092	WTC.vs.OGRC	chr03:30002956-30014162(+)	Os03g0732100	LOC_Os03g52239	NULL	NULL	Similar to Homeodomain protein JUBEL1.	homeobox domain containing protein, expressed
8925	G33301	338	119	2.95909e-06	0.000226188	1.0,1.0	0.711,0.844	0.223	A5S	G33301_34840394-34841387	WTC.vs.OGRC	chr04:34839433-34843336(+)	Os04g0682500	LOC_Os04g58600	NULL	NULL	Peptidase T2, asparaginase 2 domain containing protein.	L-asparaginase precursor protein, putative, expressed
5042	G68816	604	119	1.2299e-05	0.000710553	0.968,0.924	0.763,0.694	0.218	A5S	G68816_21201896-21202487	WTC.vs.OGRC	chr10:21199763-21204782(+)	Os10g0542800	LOC_Os10g39670	RLCK304	RECEPTOR-LIKE CYTOPLASMIC KINASE 304	Similar to ATP binding protein.	protein kinase family protein, putative, expressed
8248	G80053	3602	119	6.25855e-07	6.28194e-05	0.546,0.519	0.327,0.32	0.209	A5S	G80053_21563068-21567943	WTC.vs.OGRC	chr12:21560044-21571430(+)	Os12g0539700//Os12g0539751	LOC_Os12g35460//LOC_Os12g35465	NULL//NULL	NULL//NULL	Similar to OSIGBa0135L04.2 protein.//Nucleic acid-binding, OB-fold-like domain containing protein.	retrotransposon protein, putative, unclassified, expressed//expressed protein
4509	G16578	484	119	1.58364e-11	8.7426e-09	0.097,0.172	0.387,0.296	-0.207	A5S	G16578_31290665-31291149	WTC.vs.OGRC	chr02:31290666-31299079(+)	Os02g0745600	LOC_Os02g51140	NULL	NULL	Kelch related domain containing protein.	N-rich protein, putative, expressed
4774	G13540	1035	119	2.92755e-08	4.84852e-06	0.04,0.0	0.246,0.208	-0.207	A5S	G13540_17527196-17528646	WTC.vs.OGRC	chr02:17527197-17539445(+)	Os02g0498300	LOC_Os02g29510	NULL	NULL	Similar to non-imprinted in Prader-Willi/Angelman syndrome region protein 1.	DUF803 domain containing, putative, expressed
366	G33651	177	119	0	0	0.695,0.767	0.936,0.941	-0.208	A5S	G33651_801086-801631	WTC.vs.OGRC	chr05:801087-803464(+)	Os05g0114700	LOC_Os05g02420	NULL	NULL	Myb-type HTH DNA-binding domain domain containing protein.	expressed protein
1570	G68621	219	119	1.122e-05	0.000655843	0.173,0.147	0.292,0.448	-0.21	A5S	G68621_20284116-20284262	WTC.vs.OGRC	chr10:20281431-20285018(+)	Os10g0522900	LOC_Os10g37880	NULL	NULL	Similar to Oxidoreductase, 2OG-Fe oxygenase family protein, expressed.	oxidoreductase, putative, expressed
7679	G19105	3610	119	0	0	0.089,0.084	0.343,0.256	-0.213	A5S	G19105_6329036-6332669	WTC.vs.OGRC	chr03:6327286-6335133(+)	Os03g0220700	LOC_Os03g12064	NULL	NULL	Conserved hypothetical protein.	expressed protein
8641	G68199	975	119	7.77156e-16	7.7226e-13	0.055,0.024	0.316,0.19	-0.213	A5S	G68199_18642322-18644181	WTC.vs.OGRC	chr10:18642323-18644861(+)	Os10g0491100	NULL	NULL	NULL	Hypothetical conserved gene.	NULL
5220	G39446	175	119	1.95657e-11	9.25829e-09	0.152,0.124	0.369,0.356	-0.224	A5S	G39446_27474542-27475036	WTC.vs.OGRC	chr05:27474045-27479064(-)	Os05g0552500	LOC_Os05g47930	NULL	NULL	Similar to thiol oxidoreductase.	OsQSOXL1 quiescin-sulfhydryl oxidase-like OsQSOXL1, expressed
5504	G17786	133	119	2.15088e-08	3.7497e-06	0.23,0.212	0.485,0.441	-0.242	A5S	G17786_637619-637773	WTC.vs.OGRC	chr03:632664-639459(+)	Os03g0110800//Os03g0110900	LOC_Os03g02010//LOC_Os03g02020	DRM2//NULL	DOMAINS REARRANGED METHYLTRANSFERASE 2//NULL	DNA methyltransferase, Vegetative and reproductive development//Dimeric alpha-beta barrel domain containing protein.	DNA methyltransferase protein, putative, expressed//stress responsive A/B Barrel domain containing protein, expressed
8066	G3306	347	119	1.25575e-10	4.79938e-08	0.636,0.606	0.88,0.851	-0.244	A5S	G3306_15021035-15021362	WTC.vs.OGRC	chr01:15019459-15023967(-)	Os01g0367400	LOC_Os01g26970	NULL	NULL	Similar to cDNA clone:001-121-G01, full insert sequence.	expressed protein
3175	G42697	720	119	1.83611e-06	0.000155944	0.166,0.202	0.412,0.461	-0.253	A5S	G42697_11959951-11960653	WTC.vs.OGRC	chr06:11959276-11961068(+)	Os06g0312900	NULL	NULL	NULL	Conserved hypothetical protein.	NULL
471	G2933	1541	119	7.74279e-06	0.000486963	0.423,0.455	0.73,0.692	-0.272	A5S	G2933_13321955-13323947	WTC.vs.OGRC	chr01:13319295-13323947(-)	Os01g0338600	LOC_Os01g23680	NULL	NULL	Similar to cysteine sulfinate desulfinase/cysteine desulfurase and related enzymes.	rossmann fold nucleotide-binding protein involved in DNA uptake, putative, expressed
8932	G3990	560	119	1.54133e-09	3.92722e-07	0.686,0.606	0.92,0.942	-0.285	A5S	G3990_17456764-17457310	WTC.vs.OGRC	chr01:17453469-17465049(-)	Os01g0503400	LOC_Os01g31870	NULL	NULL	Similar to cDNA clone:J013164K10, full insert sequence.	natural resistance-associated macrophage protein, putative, expressed
8118	G70326	630	119	2.55645e-06	0.000204866	0.264,0.257	0.645,0.469	-0.296	A5S	G70326_3428753-3429397	WTC.vs.OGRC	chr11:3425822-3434284(+)	Os11g0170400	LOC_Os11g06934	NULL	NULL	Conserved hypothetical protein.	expressed protein
3897	G3160	408	119	3.91521e-06	0.000286069	0.332,0.383	0.662,0.669	-0.308	A5S	G3160_14471703-14475450	WTC.vs.OGRC	chr01:14471242-14476738(+)	Os01g0357800	LOC_Os01g25530	NULL	NULL	Pentatricopeptide repeat domain containing protein.	pentatricopeptide repeat protein PPR986-12, putative, expressed
8609	G57973	366	119	6.2292e-06	0.000407234	0.075,0.085	0.494,0.298	-0.316	A5S	G57973_22093023-22093425	WTC.vs.OGRC	chr08:22082265-22101157(-)	Os08g0451700	LOC_Os08g35050	NULL	NULL	Conserved hypothetical protein.	ARID/BRIGHT DNA-binding domain containing protein, expressed
8137	G37595	310	119	3.83113e-06	0.000281999	0.253,0.312	0.638,0.573	-0.323	A5S	G37595_19365467-19365866	WTC.vs.OGRC	chr05:19363632-19366883(-)	Os05g0398000	LOC_Os05g33040	CYCU3%3B1	CYCLIN-U3-1	Similar to Cyclin-P3-1.	cyclin, putative, expressed
1253	G49845	272	119	1.01461e-05	0.000603726	0.344,0.522	0.754,0.761	-0.325	A5S	G49845_13527897-13528272	WTC.vs.OGRC	chr07:13523232-13530876(-)	Os07g0421200	LOC_Os07g23930	NULL	NULL	Synaptojanin, N-terminal domain containing protein.	expressed protein
506	G24661	516	119	3.44169e-15	3.1091e-12	0.389,0.447	0.776,0.717	-0.328	A5S	G24661_31999457-32000309	WTC.vs.OGRC	chr03:31998154-32000618(-)	Os03g0772300	NULL	NULL	NULL	Conserved hypothetical protein.	NULL
850	G77555	6676	119	1.75345e-06	0.000150207	0.506,0.537	0.885,0.818	-0.33	A5S	G77555_8672587-8679479	WTC.vs.OGRC	chr12:8669833-8679483(-)	Os12g0254400//Os12g0254601	LOC_Os12g15222	NULL//NULL	NULL//NULL	Hypothetical protein.//Hypothetical gene.	expressed protein
9892	G25681	472	119	2.70249e-07	3.31538e-05	0.419,0.573	0.82,0.837	-0.333	A5S	G25681_36006858-36007540	WTC.vs.OGRC	chr03:36001919-36007540(-)	Os03g0854800	LOC_Os03g63770	NULL	NULL	Similar to Poly polymerase catalytic domain containing protein, expressed.	RCD1, putative, expressed
3741	G66723	622	119	6.21725e-15	5.1484e-12	0.342,0.383	0.733,0.677	-0.343	A5S	G66723_11694402-11695039	WTC.vs.OGRC	chr10:11691140-11695039(-)	Os10g0370700	LOC_Os10g22560	NULL	NULL	Similar to Nitrate transporter (Fragment).	peptide transporter PTR2, putative, expressed
9470	G55583	3291	119	1.48035e-06	0.000130179	0.018,0.035	0.475,0.294	-0.358	A5S	G55583_10904070-10907338	WTC.vs.OGRC	chr08:10899779-10909658(+)	Os08g0280100//Os08g0280150	LOC_Os08g17784	NULL//NULL	NULL//NULL	Similar to Phytase.//Hypothetical conserved gene.	purple acid phosphatase, putative, expressed
9266	G27061	1394	119	1.43557e-07	1.98129e-05	0.276,0.442	0.815,0.654	-0.375	A5S	G27061_5660600-5661933	WTC.vs.OGRC	chr04:5655847-5666499(-)	Os04g0183100//Os04g0183200	LOC_Os04g10420	NULL//NULL	NULL//NULL	Similar to OSIGBa0140C02.4 protein.//NULL	CW7, putative, expressed
6374	G53811	288	119	2.90726e-07	3.52311e-05	0.31,0.383	0.706,0.762	-0.387	A5S	G53811_3082450-3084446	WTC.vs.OGRC	chr08:3079277-3084581(-)	Os08g0153600	LOC_Os08g05750	NULL	NULL	Pentatricopeptide repeat domain containing protein.	pentatricopeptide, putative, expressed
535	G15111	417	119	3.30356e-06	0.000250591	0.588,0.343	1.0,0.881	-0.475	A5S	G15111_24785013-24785489	WTC.vs.OGRC	chr02:24782716-24786565(-)	Os02g0622500	LOC_Os02g40900	NULL	NULL	Conserved hypothetical protein.	RNA recognition motif containing protein, putative, expressed
217	G51466	623	119	1.31196e-05	0.000749248	0.08,0.037	0.421,0.678	-0.491	A5S	G51466_22312660-22313211	WTC.vs.OGRC	chr07:22308982-22313591(-)	Os07g0558300	LOC_Os07g37230	NULL	NULL	Inositol monophosphatase family protein.	inositol-1-monophosphatase, putative, expressed
1952	G77458	125	119	4.52959e-06	0.000315775	0.0,0.0	0.559,0.488	-0.524	A5S	G77458_8824283-8824363	WTC.vs.OGRC	chr12:8823195-8827215(-)	Os12g0256900	LOC_Os12g15460	NULL	NULL	Pentatricopeptide repeat domain containing protein.	pentatricopeptide, putative, expressed
5435	G19790	421	119	2.12985e-08	3.7497e-06	0.375,0.124	1.0,1.0	-0.75	A5S	G19790_9247330-9248185	WTC.vs.OGRC	chr03:9247331-9252610(+)	Os03g0274300	LOC_Os03g16700	NULL	NULL	Similar to Initiator-binding protein.	initiator-binding protein, putative, expressed
8691	G53257	135	119	3.62702e-06	0.000273043	0.469,0.0	1.0,1.0	-0.766	A5S	G53257_186943-187219	WTC.vs.OGRC	chr08:186944-191880(+)	Os08g0103300	LOC_Os08g01290	NULL	NULL	Similar to Tubby-like F-box protein 12.	OsFBT12 - F-box and tubby domain containing protein, expressed
7278	G61063	143	119	4.43383e-07	4.73752e-05	0.0,0.0	0.769,0.769	-0.769	A5S	G61063_8973391-8973465	WTC.vs.OGRC	chr09:8969316-8973897(-)	Os09g0318600	LOC_Os09g14960	NULL	NULL	Homeodomain-like containing protein.	transposon protein, putative, Pong sub-class, expressed
8178	G75749	123	119	1.71762e-07	2.27574e-05	0.0,0.326	1.0,1.0	-0.837	A5S	G75749_975763-975812	WTC.vs.OGRC	chr12:974836-977096(-)	Os12g0120500	LOC_Os12g02760	NULL	NULL	Protein of unknown function DUF567 family protein.	DUF567 domain containing protein, putative, expressed
3523	G73541	123	119	1.82064e-09	4.30754e-07	0.0,0.0	1.0,0.707	-0.853	A5S	G73541_20175984-20176037	WTC.vs.OGRC	chr11:20174455-20176488(-)	Os11g0546600	LOC_Os11g34440	NULL	NULL	Similar to phospholipase A2.	phospholipase A2, putative, expressed
3315	G4744	531	119	1.91452e-10	6.56022e-08	0.0,0.0	1.0,1.0	-1	A5S	G4744_21955892-21956910	WTC.vs.OGRC	chr01:21955893-21963713(+)	Os01g0571700	LOC_Os01g39060	NULL	NULL	Conserved hypothetical protein.	expressed protein
26024	G62082	193	119	2.94121e-09	1.18753e-07	1.0,1.0	0.0,0.0	1	RI	G62082_13573798-13574580	WTC.vs.OGRC	chr09:13568367-13575190(-)	Os09g0392400	LOC_Os09g22500	NULL	NULL	Similar to Pleiotropic drug resistance protein 13.	expressed protein
67260	G4177	1527	119	5.17083e-06	8.76502e-05	1.0,1.0	0.032,0.034	0.967	RI	G4177_19351221-19352797	WTC.vs.OGRC	chr01:19350949-19359618(+)	Os01g0533900	LOC_Os01g34970	NULL	NULL	Similar to MDR-like ABC transporter.	MDR-like ABC transporter, putative, expressed
34073	G69238	650	119	5.32197e-12	3.77031e-10	1.0,1.0	0.084,0.0	0.958	RI	G69238_22930431-22931495	WTC.vs.OGRC	chr10:22922966-22932900(-)	Os10g0575800	LOC_Os10g42510	NULL	NULL	Conserved hypothetical protein.	expressed protein
10327	G46702	559	119	3.22509e-12	2.36274e-10	1.0,1.0	0.124,0.0	0.938	RI	G46702_30814846-30815544	WTC.vs.OGRC	chr06:30797112-30815837(-)	Os06g0724700	LOC_Os06g50910	NULL	NULL	Phosphatidylinositol 3- and 4-kinase, catalytic domain containing protein.	Phosphatidylinositol kinase and FAT containing domain protein, putative, expressed
64280	G72279	694	119	1.05015e-07	2.94313e-06	1.0,1.0	0.0,0.146	0.927	RI	G72279_13684756-13685685	WTC.vs.OGRC	chr11:13683562-13686717(+)	NULL	NULL	NULL	NULL	NULL	NULL
34957	G79597	1635	119	5.63728e-09	2.1379e-07	1.0,1.0	0.068,0.088	0.922	RI	G79597_19695544-19698500	WTC.vs.OGRC	chr12:19694851-19698500(+)	Os12g0511200	LOC_Os12g32640	NULL	NULL	Hly-III related domain containing protein.	haemolysin-III, putative, expressed
7670	G79363	211	119	1.08599e-09	4.84598e-08	1.0,1.0	0.184,0.0	0.908	RI	G79363_18111164-18114369	WTC.vs.OGRC	chr12:18111165-18120710(+)	Os12g0486900	LOC_Os12g30180	RLCK369	RECEPTOR-LIKE CYTOPLASMIC KINASE 369	Similar to Protein kinase domain containing protein, expressed.	protein kinase domain containing protein, expressed
6831	G75929	5397	119	1.21722e-09	5.36535e-08	1.0,1.0	0.113,0.08	0.903	RI	G75929_1611010-1616757	WTC.vs.OGRC	chr12:1606073-1616757(-)	Os12g0133100	LOC_Os12g03899	NULL	NULL	Similar to cDNA clone:J023128K07, full insert sequence.	major facilitator superfamily antiporter, putative, expressed
53009	G73452	208	119	6.1412e-09	2.30737e-07	1.0,1.0	0.276,0.0	0.862	RI	G73452_19574970-19575363	WTC.vs.OGRC	chr11:19572400-19576539(-)	Os11g0536800	LOC_Os11g33090	NULL	NULL	Similar to predicted protein.	amidase, putative, expressed
38291	G66255	1542	119	1.5211e-07	4.09917e-06	1.0,1.0	0.134,0.167	0.849	RI	G66255_9773457-9775195	WTC.vs.OGRC	chr10:9770755-9776974(+)	Os10g0337500	LOC_Os10g19180	NULL	NULL	Zinc finger, DHHC-type domain containing protein.	zinc finger family protein, putative, expressed
66436	G55583	276	119	7.82387e-08	2.26665e-06	1.0,1.0	0.177,0.126	0.849	RI	G55583_10902974-10903808	WTC.vs.OGRC	chr08:10899779-10909658(+)	Os08g0280100//Os08g0280150	LOC_Os08g17784	NULL//NULL	NULL//NULL	Similar to Phytase.//Hypothetical conserved gene.	purple acid phosphatase, putative, expressed
71063	G18889	840	119	9.90896e-11	5.54055e-09	1.0,1.0	0.221,0.086	0.847	RI	G18889_5375528-5378593	WTC.vs.OGRC	chr03:5372910-5379447(+)	Os03g0202500	LOC_Os03g10540	NULL	NULL	Cyclin-like F-box domain containing protein.	OsFBX78 - F-box domain containing protein, expressed
58299	G22676	265	119	3.4148e-05	0.000441259	1.0,1.0	0.0,0.31	0.845	RI	G22676_22282550-22282853	WTC.vs.OGRC	chr03:22281686-22284642(+)	Os03g0598100	LOC_Os03g40100	ACR5	ACT DOMAIN REPEAT PROTEIN 5	Similar to ACR4.	ACT domain containing protein, expressed
30744	G79377	2373	119	5.63896e-08	1.69216e-06	1.0,1.0	0.167,0.167	0.833	RI	G79377_17956515-17959852	WTC.vs.OGRC	chr12:17955322-17964343(+)	Os12g0485400	LOC_Os12g30020	CYCT1%3B6	CYCLIN-T1-6	Similar to Cyclin T1 (Fragment).	cyclin-T1-4, putative, expressed
64182	G141	1244	119	1.30091e-09	5.69409e-08	1.0,1.0	0.251,0.113	0.818	RI	G141_352178-353726	WTC.vs.OGRC	chr01:335723-371570(+)	Os01g0106700	LOC_Os01g01689	NULL	NULL	Hypothetical conserved gene.	phosphatidylinositol 3- and 4-kinase family protein, expressed
26812	G53084	959	119	8.30274e-07	1.81071e-05	1.0,1.0	0.293,0.09	0.808	RI	G53084_29276246-29277252	WTC.vs.OGRC	chr07:29271520-29277745(-)	Os07g0688800	LOC_Os07g48920	NULL	NULL	Aldehyde dehydrogenase domain containing protein.	aldehyde dehydrogenase, putative, expressed
3824	G15111	1029	119	1.45705e-07	3.94666e-06	1.0,1.0	0.258,0.162	0.79	RI	G15111_24783984-24786482	WTC.vs.OGRC	chr02:24782716-24786565(-)	Os02g0622500	LOC_Os02g40900	NULL	NULL	Conserved hypothetical protein.	RNA recognition motif containing protein, putative, expressed
33093	G51087	1127	119	1.6099e-07	4.31477e-06	1.0,1.0	0.274,0.174	0.776	RI	G51087_20117845-20119236	WTC.vs.OGRC	chr07:20115089-20123419(-)	Os07g0520900	LOC_Os07g33670	NULL	NULL	Similar to predicted protein.	patatin-like phospholipase family protein, expressed
51014	G50716	1104	119	1.25889e-07	3.46315e-06	1.0,1.0	0.229,0.223	0.774	RI	G50716_18637661-18639048	WTC.vs.OGRC	chr07:18625486-18639333(-)	Os07g0497100	LOC_Os07g31450	NULL	NULL	Chromodomain, helicase/ATPase, and DNA-binding domain (CHD) protein, Chromatin-remodeling factor, Mi-2-like protein, Crown root development, Chloroplast development in adaxial mesophyll, Maintenance of H3K4me3	CHR4/MI-2-LIKE, putative, expressed
53616	G18275	977	119	7.67382e-05	0.000878602	1.0,1.0	0.268,0.196	0.768	RI	G18275_2834332-2835420	WTC.vs.OGRC	chr03:2833165-2841691(+)	Os03g0151300//Os03g0151400	LOC_Os03g05680//LOC_Os03g05690	NULL//NULL	NULL//NULL	Similar to JmjC domain containing protein, expressed.//Similar to Zinc finger, C2H2 type family protein, expressed.	histone demethylase JARID1C, putative, expressed//ZOS3-03 - C2H2 zinc finger protein, expressed
16041	G2706	967	119	2.16686e-07	5.62965e-06	1.0,1.0	0.159,0.316	0.762	RI	G2706_11963029-11964058	WTC.vs.OGRC	chr01:11958709-11965883(+)	Os01g0316600//Os01g0316550	LOC_Os01g21420	NULL//NULL	NULL//NULL	Similar to pre-mRNA-splicing factor SF2.//NULL	pre-mRNA-splicing factor SF2, putative, expressed
58959	G27211	3268	119	3.92447e-09	1.54548e-07	1.0,1.0	0.33,0.145	0.762	RI	G27211_5612080-5618159	WTC.vs.OGRC	chr04:5608740-5631677(+)	Os04g0182600//Os04g0182650	LOC_Os04g10380	NULL//NULL	NULL//NULL	Similar to predicted protein.//Similar to predicted protein.	glycine-rich protein, putative, expressed
22197	G70707	2217	119	1.87171e-05	0.000264217	1.0,1.0	0.25,0.235	0.758	RI	G70707_5875365-5877559	WTC.vs.OGRC	chr11:5873322-5882004(-)	Os11g0213000	LOC_Os11g10710	RLCK318	RECEPTOR-LIKE CYTOPLASMIC KINASE 318	Similar to Protein kinase domain containing protein, expressed.	protein kinase domain containing protein, expressed
13331	G59694	808	119	1.49079e-05	0.000217368	1.0,1.0	0.306,0.181	0.756	RI	G59694_1637402-1639717	WTC.vs.OGRC	chr09:1636020-1657017(+)	Os09g0121050	NULL	NULL	NULL	Similar to SMC6 protein.	NULL
20244	G79913	344	119	2.15815e-10	1.12502e-08	1.0,1.0	0.09,0.409	0.75	RI	G79913_21217868-21218352	WTC.vs.OGRC	chr12:21216086-21218986(-)	Os12g0533600	LOC_Os12g34854	NULL	NULL	Hypothetical conserved gene.	RNA polymerase Rpb7, N-terminal domain containing protein, expressed
32833	G4130	2249	119	5.97987e-11	3.46193e-09	1.0,1.0	0.388,0.114	0.749	RI	G4130_18979550-18981790	WTC.vs.OGRC	chr01:18977424-18990075(+)	Os01g0528000	LOC_Os01g34420//LOC_Os01g34430	NULL	NULL	Transcription factor IIIC, subunit 5 domain containing protein.	expressed protein//expressed protein
5740	G76944	1396	119	7.56394e-09	2.78258e-07	1.0,1.0	0.299,0.204	0.748	RI	G76944_5731966-5733725	WTC.vs.OGRC	chr12:5731739-5740544(+)	Os12g0209700	LOC_Os12g10700	NULL	NULL	Hypothetical conserved gene.	expressed protein
18687	G1377	2865	119	1.46273e-07	3.95893e-06	1.0,1.0	0.403,0.101	0.748	RI	G1377_5594241-5599234	WTC.vs.OGRC	chr01:5590273-5599479(-)	Os01g0201900	LOC_Os01g10530	NIP1%3B5	NOD26 LIKE INTRINSIC PROTEIN 1%3B5	Conserved hypothetical protein.	expressed protein
1383	G29325	361	119	4.45124e-08	1.36813e-06	1.0,1.0	0.18,0.331	0.744	RI	G29325_17201757-17202246	WTC.vs.OGRC	chr04:17201144-17205939(+)	Os04g0359700	LOC_Os04g29030	NULL	NULL	Hypothetical conserved gene.	dehydrogenase, putative, expressed
20137	G17445	296	119	9.99356e-06	0.000155197	0.783,1.0	0.204,0.108	0.735	RI	G17445_35334946-35336989	WTC.vs.OGRC	chr02:35334947-35340821(+)	Os02g0822900	LOC_Os02g57700	RLCK91	RECEPTOR-LIKE CYTOPLASMIC KINASE 91	Hypothetical conserved gene.	protein kinase, putative, expressed
62358	G17521	472	119	2.14119e-06	4.10663e-05	1.0,1.0	0.335,0.201	0.732	RI	G17521_35581462-35582429	WTC.vs.OGRC	chr02:35578532-35582824(-)	Os02g0828100	LOC_Os02g58160	NULL	NULL	BRO1 domain containing protein.	expressed protein
47659	G50645	2039	119	5.32106e-06	8.97087e-05	1.0,1.0	0.175,0.373	0.726	RI	G50645_17883914-17886999	WTC.vs.OGRC	chr07:17880956-17887821(-)	Os07g0486100	LOC_Os07g30250	NULL	NULL	Similar to cDNA clone:J023027L06, full insert sequence.	RFT1, putative, expressed
29976	G77647	194	119	4.48816e-07	1.0606e-05	1.0,1.0	0.551,0.0	0.724	RI	G77647_9536890-9537275	WTC.vs.OGRC	chr12:9528938-9541061(+)	Os12g0267100//Os12g0267200	LOC_Os12g16640//LOC_Os12g16650	NULL//NULL	NULL//NULL	Similar to cyclopropane fatty acid synthase.//Cyclopropane-fatty-acyl-phospholipid synthase domain containing protein.	expressed protein//Cyclopropane-fatty-acyl-phospholipid synthase, putative, expressed
35131	G78518	539	119	5.32936e-06	8.97838e-05	1.0,1.0	0.332,0.231	0.718	RI	G78518_12869394-12872148	WTC.vs.OGRC	chr12:12868201-12877179(+)	Os12g0417000	LOC_Os12g22810	NULL	NULL	Transposase, Ptta/En/Spm, plant domain containing protein.	transposon protein, putative, CACTA, En/Spm sub-class, expressed
50905	G25910	1162	119	3.21941e-09	1.28925e-07	1.0,1.0	0.418,0.149	0.717	RI	G25910_620096-621608	WTC.vs.OGRC	chr04:617482-622877(-)	Os04g0110600	LOC_Os04g02000	NULL	NULL	Zinc finger, RanBP2-type domain containing protein.	zinc finger family protein, putative, expressed
44183	G41515	1151	119	3.05286e-05	0.000401588	1.0,1.0	0.237,0.341	0.711	RI	G41515_6106796-6109043	WTC.vs.OGRC	chr06:6102123-6109043(-)	Os06g0218900	LOC_Os06g11520	NULL	NULL	Similar to predicted protein.	LMBR1 integral membrane protein, putative, expressed
9285	G65470	210	119	4.1307e-08	1.27806e-06	1.0,1.0	0.221,0.362	0.709	RI	G65470_6145836-6147693	WTC.vs.OGRC	chr10:6144589-6150509(+)	Os10g0188900	LOC_Os10g11110	NULL	NULL	Conserved hypothetical protein.	expressed protein
34877	G53314	1361	119	1.02343e-07	2.8741e-06	1.0,1.0	0.331,0.259	0.705	RI	G53314_564732-566652	WTC.vs.OGRC	chr08:560399-571346(-)	Os08g0110700	LOC_Os08g01920	NULL	NULL	DDHD domain containing protein.	SGR2, putative, expressed
43842	G15345	233	119	8.40114e-08	2.41152e-06	1.0,1.0	0.185,0.405	0.705	RI	G15345_25570687-25571572	WTC.vs.OGRC	chr02:25569174-25574908(-)	Os02g0637800	LOC_Os02g42530	NULL	NULL	Protein of unknown function DUF639 family protein.	expressed protein
70870	G76377	1393	119	2.70048e-06	5.01145e-05	1.0,1.0	0.339,0.255	0.703	RI	G76377_3651418-3653211	WTC.vs.OGRC	chr12:3644208-3653650(-)	Os12g0171801//Os12g0171900	NULL	NULL//NULL	NULL//NULL	Hypothetical gene.//Hypothetical gene.	NULL
20484	G77920	1528	119	7.94926e-10	3.6794e-08	1.0,1.0	0.438,0.168	0.697	RI	G77920_10437798-10444026	WTC.vs.OGRC	chr12:10436088-10444026(-)	Os12g0278800	LOC_Os12g18120	NULL	NULL	Similar to Zinc finger CCCH type domain containing protein ZFN-like 1. Splice isoform 3.	zinc finger C-x8-C-x5-C-x3-H type family protein, expressed
57130	G80053	225	119	7.62482e-06	0.000122969	1.0,1.0	0.346,0.261	0.697	RI	G80053_21560094-21560580	WTC.vs.OGRC	chr12:21560044-21571430(+)	Os12g0539700//Os12g0539751	LOC_Os12g35460//LOC_Os12g35465	NULL//NULL	NULL//NULL	Similar to OSIGBa0135L04.2 protein.//Nucleic acid-binding, OB-fold-like domain containing protein.	retrotransposon protein, putative, unclassified, expressed//expressed protein
50128	G30247	814	119	5.7642e-07	1.31511e-05	1.0,1.0	0.305,0.305	0.695	RI	G30247_22006215-22007640	WTC.vs.OGRC	chr04:22006216-22012023(+)	Os04g0442000	LOC_Os04g36054	ARF9	AUXIN RESPONSE FACTOR 9	Similar to Auxin response factor 2 (ARF1-binding protein) (ARF1-BP).	auxin response factor 9, putative, expressed
22095	G9779	452	119	4.13097e-05	0.000518495	1.0,1.0	0.283,0.345	0.686	RI	G9779_918796-920392	WTC.vs.OGRC	chr02:918797-923970(+)	Os02g0117500	LOC_Os02g02540	NULL	NULL	Similar to Glutamate receptor 3.3 precursor (Ligand-gated ion channel 3.3).	glutamate receptor, putative, expressed
62200	G33301	820	119	5.01004e-07	1.16588e-05	1.0,1.0	0.232,0.4	0.684	RI	G33301_34841086-34842033	WTC.vs.OGRC	chr04:34839433-34843336(+)	Os04g0682500	LOC_Os04g58600	NULL	NULL	Peptidase T2, asparaginase 2 domain containing protein.	L-asparaginase precursor protein, putative, expressed
23703	G40544	7719	119	4.12385e-09	1.61566e-07	1.0,1.0	0.459,0.18	0.68	RI	G40544_1880535-1888528	WTC.vs.OGRC	chr06:1880536-1891125(+)	Os06g0135000	LOC_Os06g04399	NULL	NULL	Similar to Hypersensitive-induced reaction protein 4.	hypersensitive-induced reaction protein 4, putative, expressed
50938	G10117	1461	119	1.20948e-09	5.33469e-08	1.0,1.0	0.409,0.232	0.679	RI	G10117_2115314-2116930	WTC.vs.OGRC	chr02:2110543-2120419(-)	Os02g0139500	LOC_Os02g04690	NULL	NULL	Similar to Cycloartenol synthase.	cycloartenol synthase, putative, expressed
58813	G76326	198	119	1.41854e-06	2.88489e-05	1.0,1.0	0.286,0.375	0.669	RI	G76326_3364194-3364662	WTC.vs.OGRC	chr12:3360632-3369607(+)	Os12g0166500	LOC_Os12g06910	NULL	NULL	Similar to Nrap protein, expressed.	nucleolar protein family 6, putative, expressed
48025	G24115	2540	119	3.3972e-07	8.34355e-06	1.0,1.0	0.297,0.367	0.668	RI	G24115_29142311-29145055	WTC.vs.OGRC	chr03:29137663-29145552(-)	Os03g0719300	LOC_Os03g51000	NULL	NULL	Similar to Dihydroxyacetone kinase-like protein.	3,4-dihydroxy-2-butanone kinase, putative, expressed
26503	G7061	1564	119	1.49718e-08	5.15453e-07	1.0,1.0	0.244,0.432	0.662	RI	G7061_32349109-32352635	WTC.vs.OGRC	chr01:32346889-32360765(+)	Os01g0767700	LOC_Os01g56190	NULL	NULL	Similar to predicted protein.	HVT1, putative, expressed
9697	G39042	902	119	9.32058e-07	2.00094e-05	1.0,1.0	0.345,0.334	0.66	RI	G39042_25718020-25719377	WTC.vs.OGRC	chr05:25713722-25722185(+)	Os05g0518600	LOC_Os05g44210	TPS1	TREHALOSE-6-PHOSPHATE SYNTHASE 1	Similar to SL-TPS/P.	trehalose-6-phosphate synthase, putative, expressed
17775	G23607	544	119	6.93316e-07	1.54638e-05	1.0,1.0	0.376,0.304	0.66	RI	G23607_26628265-26629884	WTC.vs.OGRC	chr03:26623597-26632189(-)	Os03g0673800	LOC_Os03g47070	NULL	NULL	Similar to predicted protein.	RXW8, putative, expressed
5721	G56762	576	119	1.25196e-08	4.38721e-07	1.0,1.0	0.129,0.553	0.659	RI	G56762_17124879-17125745	WTC.vs.OGRC	chr08:17121810-17127796(-)	Os08g0368000	LOC_Os08g28080	NULL	NULL	Similar to Coatomer delta subunit (Delta-coat protein) (Delta-COP).	coatomer subunit delta, putative, expressed
32896	G52764	1375	119	3.76933e-07	9.13023e-06	1.0,1.0	0.31,0.394	0.648	RI	G52764_27903848-27908032	WTC.vs.OGRC	chr07:27901194-27913924(-)	Os07g0661500//Os07g0661550	LOC_Os07g46690	NULL//NULL	NULL//NULL	Hypothetical conserved gene.//Similar to PHD finger family protein.	PHD-finger family protein, expressed
57218	G38974	886	119	1.14299e-06	2.3887e-05	1.0,1.0	0.385,0.32	0.647	RI	G38974_25628802-25631456	WTC.vs.OGRC	chr05:25628803-25635033(+)	Os05g0516900	LOC_Os05g44080	NULL	NULL	Protein of unknown function DUF300 family protein.	transmembrane protein, putative, expressed
20202	G32537	852	119	6.52119e-08	1.9233e-06	1.0,1.0	0.295,0.434	0.635	RI	G32537_31323204-31324068	WTC.vs.OGRC	chr04:31317589-31328080(-)	Os04g0616700	LOC_Os04g52640	NULL	NULL	Similar to H0525G02.12 protein.	SHR5-receptor-like kinase, putative, expressed
57141	G80053	1787	119	1.71567e-07	4.56618e-06	1.0,1.0	0.458,0.273	0.634	RI	G80053_21560887-21562748	WTC.vs.OGRC	chr12:21560044-21571430(+)	Os12g0539700//Os12g0539751	LOC_Os12g35460//LOC_Os12g35465	NULL//NULL	NULL//NULL	Similar to OSIGBa0135L04.2 protein.//Nucleic acid-binding, OB-fold-like domain containing protein.	retrotransposon protein, putative, unclassified, expressed//expressed protein
35478	G46124	450	119	5.4759e-08	1.64898e-06	1.0,1.0	0.297,0.442	0.631	RI	G46124_28194609-28196204	WTC.vs.OGRC	chr06:28190957-28196205(-)	Os06g0678200	LOC_Os06g46450	NULL	NULL	Similar to Geranyl diphosphate synthase.	polyprenyl synthetase, putative, expressed
49326	G75893	673	119	6.27907e-06	0.000103874	1.0,1.0	0.515,0.228	0.629	RI	G75893_1654027-1655465	WTC.vs.OGRC	chr12:1652554-1655465(-)	Os12g0133700	LOC_Os12g03990	NULL	NULL	Similar to Dual specificity protein phosphatase 19 (EC 3.1.3.48) (EC 3.1.3.16) (Stress-activated protein kinase pathway-regulating phosphatase 1) (Protein phosphatase SKRP1). Splice isoform 2.	dual specificity protein phosphatase, putative, expressed
41813	G25699	218	119	2.33144e-07	6.0118e-06	1.0,1.0	0.154,0.593	0.627	RI	G25699_36366134-36367632	WTC.vs.OGRC	chr03:36365567-36368003(-)	Os03g0861400	LOC_Os03g64340	NULL	NULL	Hypothetical conserved gene.	heavy metal-associated domain containing protein, expressed
66128	G9930	3361	119	9.34899e-08	2.66026e-06	1.0,1.0	0.553,0.226	0.611	RI	G9930_1540022-1543800	WTC.vs.OGRC	chr02:1539410-1547529(+)	Os02g0129600	LOC_Os02g03690	NULL	NULL	Glycoside hydrolase, subgroup, catalytic core domain containing protein.	beta-amylase, putative, expressed
18124	G33176	2042	119	9.34384e-09	3.36002e-07	1.0,1.0	0.29,0.498	0.606	RI	G33176_34393143-34395930	WTC.vs.OGRC	chr04:34393144-34397102(+)	Os04g0673700	LOC_Os04g57739	NULL	NULL	Hypothetical protein.	expressed protein
32056	G40443	842	119	4.58816e-06	7.91401e-05	1.0,1.0	0.414,0.38	0.603	RI	G40443_1549215-1550642	WTC.vs.OGRC	chr06:1547059-1550642(-)	Os06g0129300	LOC_Os06g03850	NULL	NULL	Armadillo-like helical domain containing protein.	impaired sucrose induction 1, putative, expressed
31383	G31119	1108	119	8.05582e-08	2.32796e-06	1.0,1.0	0.259,0.542	0.599	RI	G31119_25465618-25466850	WTC.vs.OGRC	chr04:25460149-25468722(+)	Os04g0509100	LOC_Os04g43030	NULL	NULL	Similar to triacylglycerol lipase.	lipase class 3 family protein, putative, expressed
50122	G71951	855	119	5.44573e-08	1.64062e-06	1.0,1.0	0.218,0.594	0.594	RI	G71951_11914597-11915539	WTC.vs.OGRC	chr11:11908726-11925471(+)	Os11g0310800	LOC_Os11g20554	NULL	NULL	DEAD-like helicase, N-terminal domain containing protein.	ATP-dependent RNA helicase, putative, expressed
49908	G12018	978	119	8.18794e-05	0.000926964	1.0,1.0	0.422,0.401	0.589	RI	G12018_10810673-10812323	WTC.vs.OGRC	chr02:10802445-10822625(+)	Os02g0286933	LOC_Os02g18540	NULL	NULL	Conserved hypothetical protein.	uncharacterized Cys-rich domain containing protein, putative, expressed
26475	G31572	489	119	1.09067e-07	3.04302e-06	1.0,1.0	0.58,0.245	0.588	RI	G31572_27281126-27282495	WTC.vs.OGRC	chr04:27274891-27282769(-)	Os04g0544900	LOC_Os04g46050	NULL	NULL	Alg9-like mannosyltransferase family protein.	Alg9-like mannosyltransferase protein, putative, expressed
1896	G40884	2321	119	6.47603e-07	1.45576e-05	1.0,1.0	0.655,0.17	0.587	RI	G40884_3255424-3257775	WTC.vs.OGRC	chr06:3249858-3261364(-)	Os06g0164000	LOC_Os06g06870	NULL	NULL	Zinc finger, MIZ-type domain containing protein.	zinc finger protein, putative, expressed
35117	G63204	217	119	1.63541e-05	0.000235704	0.814,1.0	0.291,0.354	0.585	RI	G63204_19180569-19181044	WTC.vs.OGRC	chr09:19180036-19183143(+)	Os09g0495200	LOC_Os09g32130	NULL	NULL	Conserved hypothetical protein.	expressed protein
31206	G62932	773	119	1.63641e-05	0.000235799	1.0,1.0	0.291,0.552	0.579	RI	G62932_17877504-17878385	WTC.vs.OGRC	chr09:17874446-17880227(+)	Os09g0469900	LOC_Os09g29420	NULL	NULL	Similar to Queuine tRNA-ribosyltransferase.	queuine tRNA-ribosyltransferase, putative, expressed
61978	G10041	627	119	3.63178e-05	0.00046458	1.0,1.0	0.41,0.432	0.579	RI	G10041_2072128-2072830	WTC.vs.OGRC	chr02:2072129-2075799(+)	Os02g0138900	LOC_Os02g04630	NULL	NULL	Similar to ATCAX5%3B calcium:cation antiporter/ cation:cation antiporter.	sodium/calcium exchanger protein, putative, expressed
65287	G32599	629	119	5.97453e-06	9.9386e-05	1.0,1.0	0.387,0.46	0.577	RI	G32599_31860649-31861369	WTC.vs.OGRC	chr04:31858607-31867385(+)	Os04g0626450//Os04g0626500	LOC_Os04g53496	NULL//NULL	NULL//NULL	NB-ARC domain containing protein.//Similar to Disease resistance protein RGA2 (RGA2-blb) (Blight resistance protein RPI).	NBS-LRR disease resistance protein, putative, expressed
9542	G38604	663	119	8.35151e-08	2.39828e-06	1.0,1.0	0.618,0.23	0.576	RI	G38604_24014637-24016775	WTC.vs.OGRC	chr05:24014638-24026206(-)	Os05g0488600//Os05g0488800	LOC_Os05g40960//LOC_Os05g40980	NULL//NULL	NULL//NULL	Similar to Phosphate starvation regulator protein (Regulatory protein of P- starvation acclimation response Psr1).//Zinc finger, RING/FYVE/PHD-type domain containing protein.	Myb transcription factor, putative, expressed//zinc finger, C3HC4 type domain containing protein, expressed
11351	G1625	2570	119	5.82862e-05	0.000696464	1.0,0.597	0.26,0.188	0.575	RI	G1625_6889350-6892843	WTC.vs.OGRC	chr01:6889351-6896414(+)	Os01g0225100	LOC_Os01g12530	NULL	NULL	Conserved hypothetical protein.	smr domain containing protein, expressed
13645	G70882	1163	119	2.9723e-05	0.00039272	1.0,1.0	0.493,0.36	0.574	RI	G70882_6609549-6611143	WTC.vs.OGRC	chr11:6606427-6616113(-)	Os11g0226400	LOC_Os11g11920	NULL	NULL	Similar to Nitrate-induced NOI protein, expressed.	resistance protein, putative, expressed
66100	G68453	641	119	4.04841e-05	0.000509716	1.0,1.0	0.358,0.505	0.569	RI	G68453_19621598-19623898	WTC.vs.OGRC	chr10:19621599-19626243(+)	Os10g0510400	LOC_Os10g36690	NULL	NULL	Protein of unknown function DUF248, methyltransferase putative family protein.	dehydration response related protein, putative, expressed
5362	G41680	222	119	5.27579e-05	0.000639187	1.0,1.0	0.517,0.349	0.567	RI	G41680_6920321-6921147	WTC.vs.OGRC	chr06:6920322-6924997(-)	Os06g0233200	LOC_Os06g12680	NULL	NULL	Similar to RING-H2 finger protein ATL1R (RING-H2 finger protein ATL8).	RING-H2 finger protein, putative, expressed
8777	G57865	549	119	2.6741e-05	0.000359682	1.0,1.0	0.603,0.265	0.566	RI	G57865_22642731-22644077	WTC.vs.OGRC	chr08:22640680-22646119(-)	Os08g0461000	LOC_Os08g35900	NULL	NULL	Cyclin-like F-box domain containing protein.	OsFBL49 - F-box domain and LRR containing protein, expressed
25313	G68534	988	119	3.18679e-06	5.77665e-05	1.0,1.0	0.448,0.42	0.566	RI	G68534_19967289-19969897	WTC.vs.OGRC	chr10:19962742-19971414(+)	Os10g0516800	LOC_Os10g37280	NULL	NULL	Diacylglycerol kinase, catalytic region domain containing protein.	diacylglycerol kinase, putative, expressed
45173	G39797	1480	119	3.70215e-06	6.58066e-05	1.0,1.0	0.451,0.42	0.565	RI	G39797_28555553-28557309	WTC.vs.OGRC	chr05:28551310-28557309(-)	Os05g0573300	LOC_Os05g49770	NULL	NULL	Similar to CTP synthase 1 (EC 6.3.4.2) (UTP--ammonia ligase 1) (CTP synthetase 1).	CTP synthase, putative, expressed
60392	G46748	217	119	3.3144e-07	8.16059e-06	1.0,1.0	0.354,0.523	0.561	RI	G46748_30977412-30977805	WTC.vs.OGRC	chr06:30976066-30981070(+)	Os06g0727800	LOC_Os06g51200	NULL	NULL	Similar to predicted protein.	lysine ketoglutarate reductase trans-splicing related 1, putative, expressed
68916	G32540	241	119	2.80252e-07	7.0674e-06	1.0,1.0	0.552,0.331	0.558	RI	G32540_31534751-31535235	WTC.vs.OGRC	chr04:31531892-31541913(+)	Os04g0620400//Os04g0620500	LOC_Os04g52940	NULL//NULL	NULL//NULL	SIT4 phosphatase-associated protein family protein.//Similar to H0714H04.7 protein.	SIT4 phosphatase-associated protein domain containing protein, expressed
6627	G23839	1383	119	2.13185e-07	5.55128e-06	1.0,1.0	0.584,0.318	0.549	RI	G23839_28118316-28122744	WTC.vs.OGRC	chr03:28116620-28124304(+)	Os03g0700800	LOC_Os03g49400	NULL	NULL	Similar to Ethylene insensitive 2.	ethylene-insensitive protein, putative, expressed
14606	G32723	429	119	8.2775e-07	1.8082e-05	1.0,1.0	0.546,0.357	0.548	RI	G32723_32345042-32345493	WTC.vs.OGRC	chr04:32342580-32348501(+)	Os04g0635900	LOC_Os04g54340	NULL	NULL	DNA repair exonuclease family protein.	double-strand break repair protein MRE11, putative, expressed
29381	G34210	215	119	7.00414e-06	0.000114137	1.0,1.0	0.217,0.689	0.547	RI	G34210_3222503-3222885	WTC.vs.OGRC	chr05:3219999-3228123(-)	Os05g0155000	LOC_Os05g06300	NULL	NULL	Similar to Protein MFP-b.	3-hydroxyacyl-CoA dehydrogenase, putative, expressed
22545	G33189	1223	119	1.60646e-06	3.2138e-05	1.0,1.0	0.396,0.517	0.543	RI	G33189_34201021-34203926	WTC.vs.OGRC	chr04:34200486-34205686(-)	Os04g0670400	LOC_Os04g57480	NULL	NULL	Similar to H0624F09.2 protein.	OTU-like cysteine protease family protein, putative, expressed
39032	G21430	207	119	6.9667e-06	0.000113635	1.0,1.0	0.489,0.434	0.538	RI	G21430_17078842-17079135	WTC.vs.OGRC	chr03:17077242-17084574(+)	Os03g0412900	LOC_Os03g29960	NULL	NULL	DEK, C-terminal domain containing protein.	DEK C terminal domain containing protein, expressed
9861	G55466	1839	119	3.35841e-05	0.000434872	1.0,1.0	0.674,0.257	0.534	RI	G55466_10258708-10261437	WTC.vs.OGRC	chr08:10257714-10269498(+)	Os08g0268550//Os08g0268900	LOC_Os08g16780	NULL//NULL	NULL//NULL	Conserved hypothetical protein.//Hypothetical conserved gene.	sin-like protein conserved region containing protein, expressed
47012	G37436	1559	119	2.02684e-06	3.92788e-05	1.0,1.0	0.565,0.379	0.528	RI	G37436_18770466-18772095	WTC.vs.OGRC	chr05:18769003-18772114(-)	Os05g0387900	LOC_Os05g32190	NULL	NULL	Similar to Protein N-terminal glutamine amidohydrolase.	tungus CG8253-PA, putative, expressed
70375	G38169	880	119	2.65915e-06	4.94677e-05	1.0,1.0	0.486,0.458	0.528	RI	G38169_21890625-21891869	WTC.vs.OGRC	chr05:21885481-21896908(-)	Os05g0446550//Os05g0446600	LOC_Os05g37410	NULL//NULL	NULL//NULL	Similar to DNA glycosylase/lyase 701.//Similar to DNA glycosylase/lyase 701.	hhH-GPD superfamily base excision DNA repair protein, expressed
35307	G28280	765	119	3.39955e-07	8.34633e-06	1.0,1.0	0.544,0.406	0.525	RI	G28280_9899308-9900259	WTC.vs.OGRC	chr04:9888182-9916257(-)	Os04g0252200	LOC_Os04g18010	NULL	NULL	Similar to CPSF160%3B nucleic acid binding.	cleavage and polyadenylation specificity factor subunit 1, putative, expressed
68500	G44728	792	119	5.76913e-06	9.64361e-05	1.0,1.0	0.466,0.484	0.525	RI	G44728_21613549-21615041	WTC.vs.OGRC	chr06:21606308-21617120(-)	Os06g0562700	LOC_Os06g36710	NULL	NULL	Conserved hypothetical protein.	transposon protein, putative, CACTA, En/Spm sub-class, expressed
26968	G6866	1687	119	1.0156e-06	2.16339e-05	1.0,1.0	0.368,0.585	0.524	RI	G6866_31512410-31514116	WTC.vs.OGRC	chr01:31511534-31519595(+)	Os01g0751300	LOC_Os01g54784	NULL	NULL	Domain of unknown function DUF1084 domain containing protein.	expressed protein
43238	G21857	2088	119	6.38956e-07	1.43935e-05	1.0,1.0	0.431,0.52	0.524	RI	G21857_18206215-18208359	WTC.vs.OGRC	chr03:18204613-18214915(+)	Os03g0432900	LOC_Os03g31839	NULL	NULL	Conserved hypothetical protein.	transposon protein, putative, unclassified, expressed
25924	G33087	434	119	7.64519e-07	1.69147e-05	1.0,1.0	0.268,0.687	0.522	RI	G33087_33632643-33634413	WTC.vs.OGRC	chr04:33624332-33634991(-)	Os04g0659100//Os04g0659150	LOC_Os04g56400//LOC_Os04g56405	NULL//NULL	NULL//NULL	Glutamine synthetase shoot isozyme, chloroplast precursor (EC 6.3.1.2) (Glutamate--ammonia ligase) (Clone lambda-GS31).//Similar to OSIGBa0132E09-OSIGBa0108L24.12 protein.	glutamine synthetase, catalytic domain containing protein, expressed//expressed protein
12434	G10019	387	119	2.58847e-06	4.83625e-05	1.0,1.0	0.381,0.58	0.52	RI	G10019_1851945-1852364	WTC.vs.OGRC	chr02:1850177-1858243(-)	Os02g0135200	LOC_Os02g04230	NULL	NULL	Similar to Mitogen-activated protein kinase 13.	CGMC_MAPKCMGC_2.7 - CGMC includes CDA, MAPK, GSK3, and CLKC kinases, expressed
22562	G13401	273	119	2.13572e-07	5.55716e-06	1.0,1.0	0.599,0.368	0.516	RI	G13401_16617803-16618181	WTC.vs.OGRC	chr02:16617348-16633960(+)	Os02g0481900	LOC_Os02g28074	NULL	NULL	Putative 5-3 exonuclease domain containing protein.	XRN 5-3 exonuclease N-terminus family protein, expressed
40563	G11193	2015	119	1.97336e-08	6.56694e-07	1.0,1.0	0.445,0.522	0.516	RI	G11193_6790685-6793284	WTC.vs.OGRC	chr02:6790686-6795165(+)	Os02g0221600	LOC_Os02g12870	NULL	NULL	Similar to predicted protein.	expressed protein
9158	G40727	197	119	0	0	0.809,0.801	0.3,0.289	0.511	RI	G40727_2561735-2562244	WTC.vs.OGRC	chr06:2558015-2562244(+)	Os06g0149400	LOC_Os06g05660	NULL	NULL	Similar to Chitinase A.	NAP domain containing protein, putative, expressed
11090	G28718	296	119	2.96856e-06	5.44136e-05	1.0,1.0	0.484,0.501	0.508	RI	G28718_13615923-13616417	WTC.vs.OGRC	chr04:13610848-13616451(-)	Os04g0303950	LOC_Os04g23830	NULL	NULL	Similar to OSIGBa0092O07.3 protein.	exonuclease, putative, expressed
7392	G60736	1289	119	3.55868e-06	6.35356e-05	1.0,1.0	0.444,0.541	0.507	RI	G60736_7116550-7118394	WTC.vs.OGRC	chr09:7105780-7118394(-)	NULL	LOC_Os09g12420//LOC_Os09g12430	NULL	NULL	NULL	transposon protein, putative, unclassified, expressed//hypothetical protein
21945	G9998	1838	119	1.11392e-06	2.33876e-05	1.0,1.0	0.731,0.257	0.506	RI	G9998_1714366-1716264	WTC.vs.OGRC	chr02:1708176-1718112(-)	Os02g0132600	LOC_Os02g03970	NULL	NULL	Hypothetical conserved gene.	PPR repeat domain containing protein, putative, expressed
17843	G6044	1404	119	4.73667e-07	1.11206e-05	1.0,1.0	0.485,0.51	0.502	RI	G6044_28313115-28315167	WTC.vs.OGRC	chr01:28312040-28317274(+)	Os01g0686400	LOC_Os01g49250	NULL	NULL	Similar to AR401.	methyltransferase, putative, expressed
12904	G6193	2553	119	5.5189e-07	1.26544e-05	1.0,1.0	0.296,0.704	0.5	RI	G6193_28695969-28698571	WTC.vs.OGRC	chr01:28683871-28698627(-)	Os01g0694300//Os01g0694400	LOC_Os01g49940	NULL//NULL	NULL//NULL	Similar to T17H3.9.//Conserved hypothetical protein.	ESP4, putative, expressed
3003	G73333	653	119	2.82828e-06	5.21063e-05	1.0,1.0	0.488,0.539	0.486	RI	G73333_18636435-18637164	WTC.vs.OGRC	chr11:18636436-18650886(+)	Os11g0518900	LOC_Os11g31770	NULL	NULL	Hypothetical conserved gene.	expressed protein
49235	G59360	839	119	5.2218e-06	8.83399e-05	1.0,1.0	0.519,0.51	0.486	RI	G59360_439150-440041	WTC.vs.OGRC	chr09:437172-443146(+)	Os09g0103500	LOC_Os09g01620	NULL	NULL	Pseudouridine synthase domain containing protein.	RNA pseudouridine synthase, putative, expressed
61986	G40126	450	119	9.31074e-06	0.000146145	1.0,1.0	0.514,0.514	0.486	RI	G40126_197607-198399	WTC.vs.OGRC	chr06:195001-208674(+)	Os06g0102800//Os06g0102900	LOC_Os06g01320	NULL//NULL	NULL//NULL	SNF2-related domain containing protein.//Conserved hypothetical protein.	chromo domain containing protein, expressed
39269	G30375	631	119	1.29796e-06	2.67164e-05	1.0,1.0	0.661,0.372	0.484	RI	G30375_22476502-22477160	WTC.vs.OGRC	chr04:22472181-22481145(+)	Os04g0451100	LOC_Os04g37810	NULL	NULL	Similar to H0815C01.3 protein.	expressed protein
49324	G75893	220	119	9.73961e-06	0.000151871	1.0,1.0	0.684,0.351	0.482	RI	G75893_1654027-1654269	WTC.vs.OGRC	chr12:1652554-1655465(-)	Os12g0133700	LOC_Os12g03990	NULL	NULL	Similar to Dual specificity protein phosphatase 19 (EC 3.1.3.48) (EC 3.1.3.16) (Stress-activated protein kinase pathway-regulating phosphatase 1) (Protein phosphatase SKRP1). Splice isoform 2.	dual specificity protein phosphatase, putative, expressed
53903	G48561	1318	119	1.74135e-05	0.00024842	0.85,1.0	0.496,0.39	0.482	RI	G48561_8161231-8163617	WTC.vs.OGRC	chr07:8160534-8165041(-)	Os07g0246600	LOC_Os07g14310	NULL	NULL	Hypothetical conserved gene.	expressed protein
58203	G35108	1828	119	1.41304e-08	4.88691e-07	0.829,0.791	0.354,0.304	0.481	RI	G35108_7063821-7069261	WTC.vs.OGRC	chr05:7061991-7069261(+)	Os05g0214100	LOC_Os05g12300	NULL	NULL	Conserved hypothetical protein.	expressed protein
56823	G23251	1887	119	1.20392e-06	2.50173e-05	1.0,1.0	0.621,0.42	0.48	RI	G23251_25234035-25236078	WTC.vs.OGRC	chr03:25234036-25240824(+)	Os03g0650400	LOC_Os03g44760	NULL	NULL	Similar to ameiotic1.	SWI1, putative, expressed
63860	G49736	529	119	7.34274e-06	0.000118918	1.0,1.0	0.612,0.429	0.48	RI	G49736_13587575-13589551	WTC.vs.OGRC	chr07:13587576-13604688(+)	Os07g0421866//Os07g0422000	LOC_Os07g23990	NULL//NULL	NULL//NULL	Similar to tetratricopeptide repeat (TPR)-containing protein.//Similar to predicted protein.	tetratricopeptide repeat domain containing protein, putative, expressed
44222	G56972	367	119	3.18508e-05	0.000415955	1.0,1.0	0.493,0.565	0.471	RI	G56972_17732990-17734809	WTC.vs.OGRC	chr08:17729700-17734809(-)	Os08g0377400	LOC_Os08g28980	NULL	NULL	Exonuclease domain containing protein.	exonuclease, putative, expressed
25206	G45905	353	119	5.3467e-06	9.00318e-05	1.0,1.0	0.503,0.582	0.458	RI	G45905_27137799-27138322	WTC.vs.OGRC	chr06:27135555-27144857(-)	Os06g0659300	LOC_Os06g44890	NULL	NULL	Similar to Actin filament bundling protein P-115-ABP.	villin protein, putative, expressed
55005	G79492	249	119	2.15131e-05	0.000297757	0.467,0.589	0.101,0.04	0.458	RI	G79492_17931000-17931246	WTC.vs.OGRC	chr12:17924110-17931694(-)	Os12g0485000	LOC_Os12g29990	NULL	NULL	Peptidase M22, glycoprotease domain containing protein.	O-sialoglycoprotein endopeptidase, putative, expressed
16160	G54758	3253	119	1.01821e-05	0.000157662	0.712,0.668	0.267,0.2	0.456	RI	G54758_6866433-6870680	WTC.vs.OGRC	chr08:6866434-6871585(-)	Os08g0216600	LOC_Os08g11720	NULL	NULL	Similar to cDNA clone:J013022L16, full insert sequence.	expressed protein
29176	G72212	255	119	2.5019e-06	4.69492e-05	1.0,1.0	0.631,0.461	0.454	RI	G72212_12817281-12817776	WTC.vs.OGRC	chr11:12811938-12818301(-)	Os11g0416900	LOC_Os11g22350	ABCG28	ABC TRANSPORTER G FAMILY MEMBER 28	ABC transporter-like domain containing protein.	white-brown complex homolog protein, putative, expressed
42466	G54999	931	119	1.39114e-05	0.000205193	0.605,0.535	0.057,0.183	0.45	RI	G54999_8303869-8305230	WTC.vs.OGRC	chr08:8303754-8312397(+)	Os08g0236700//Os08g0236866//Os08g0236900	LOC_Os08g13880//LOC_Os08g13890//LOC_Os08g13905//LOC_Os08g13910	NULL//NULL//NULL	NULL//NULL//NULL	Similar to Exonuclease.//Hypothetical conserved gene.//Conserved hypothetical protein.	expressed protein//exonuclease, putative, expressed//expressed protein//expressed protein
23268	G56130	220	119	1.51151e-07	4.08131e-06	1.0,1.0	0.502,0.602	0.448	RI	G56130_13948175-13949511	WTC.vs.OGRC	chr08:13943831-13950966(+)	Os08g0320300	LOC_Os08g23140	NULL	NULL	Conserved hypothetical protein.	expressed protein
29310	G74231	197	119	4.26701e-05	0.000533427	1.0,1.0	0.502,0.602	0.448	RI	G74231_22699996-22701200	WTC.vs.OGRC	chr11:22698600-22705569(+)	Os11g0596200//Os11g0596250	LOC_Os11g38330	NULL//NULL	NULL//NULL	Conserved hypothetical protein.//Conserved hypothetical protein.	ZOS11-06 - C2H2 zinc finger protein, expressed
41349	G25132	825	119	1.14749e-05	0.000174486	1.0,1.0	0.435,0.669	0.448	RI	G25132_33893198-33894049	WTC.vs.OGRC	chr03:33891971-33894614(-)	Os03g0809800	LOC_Os03g59540	NULL	NULL	Conserved hypothetical protein.	zinc finger, C3HC4 type domain containing protein, expressed
53906	G48561	1053	119	4.35807e-06	7.58759e-05	1.0,1.0	0.504,0.601	0.448	RI	G48561_8162043-8163617	WTC.vs.OGRC	chr07:8160534-8165041(-)	Os07g0246600	LOC_Os07g14310	NULL	NULL	Hypothetical conserved gene.	expressed protein
44286	G39835	531	119	1.83506e-05	0.000259793	0.895,0.729	0.388,0.343	0.447	RI	G39835_28962920-28963604	WTC.vs.OGRC	chr05:28960225-28965956(-)	Os05g0582100	LOC_Os05g50510	NULL	NULL	Similar to predicted protein.	CAS1 domain-containing protein 1 precursor, putative, expressed
44327	G37423	263	119	7.20843e-05	0.00083461	1.0,1.0	0.576,0.531	0.447	RI	G37423_18509428-18512432	WTC.vs.OGRC	chr05:18508427-18512695(-)	Os05g0383100	LOC_Os05g31780	NULL	NULL	Clathrin adaptor, mu subunit domain containing protein.	adaptor complexes medium subunit family domain containing protein, expressed
33579	G59985	315	119	2.81058e-05	0.000374848	0.531,0.43	0.0,0.07	0.446	RI	G59985_3077551-3077995	WTC.vs.OGRC	chr09:3073775-3092870(+)	Os09g0240500	LOC_Os09g06499	NULL	NULL	Similar to Sulfate transporter 4.1.	sulfate transporter 4.1, chloroplast precursor, putative, expressed
46833	G19127	215	119	3.91713e-06	6.91449e-05	1.0,1.0	0.492,0.624	0.442	RI	G19127_6364168-6364767	WTC.vs.OGRC	chr03:6358095-6365681(-)	Os03g0221300	LOC_Os03g12120	NAC57	NAC DOMAIN-CONTAINING PROTEIN 57	Similar to No apical meristem protein, expressed.	no apical meristem protein, putative, expressed
36730	G18622	871	119	4.30736e-06	7.505e-05	1.0,1.0	0.514,0.608	0.439	RI	G18622_4081583-4082928	WTC.vs.OGRC	chr03:4081584-4085042(+)	Os03g0177000	LOC_Os03g07990	NULL	NULL	Acyl-CoA N-acyltransferase domain containing protein.	acetyltransferase, GNAT family, putative, expressed
56272	G8615	1121	119	7.82602e-06	0.000125741	1.0,1.0	0.624,0.498	0.439	RI	G8615_39029175-39031003	WTC.vs.OGRC	chr01:39025095-39035050(-)	Os01g0897800	LOC_Os01g67250	NULL	NULL	Similar to Rad21/Rec8-like protein.	Rad21 / Rec8 like protein, putative, expressed
12937	G2106	1253	119	1.27738e-05	0.000190827	1.0,1.0	0.479,0.649	0.436	RI	G2106_9269394-9270808	WTC.vs.OGRC	chr01:9268652-9272919(-)	Os01g0269000	LOC_Os01g16350	NULL	NULL	Similar to Hydroxymethylglutaryl-CoA lyase.	hydroxymethylglutaryl-CoA lyase, putative, expressed
12674	G71484	3852	119	1.90863e-06	3.72505e-05	1.0,1.0	0.733,0.399	0.434	RI	G71484_9159365-9168419	WTC.vs.OGRC	chr11:9156004-9173338(-)	Os11g0266800	LOC_Os11g16540	NULL	NULL	Tetratricopeptide-like helical domain containing protein.	tetratricopeptide repeat domain containing protein, expressed
35835	G47824	1507	119	2.0479e-05	0.000285066	1.0,1.0	0.58,0.558	0.431	RI	G47824_4544911-4547476	WTC.vs.OGRC	chr07:4544912-4552953(+)	Os07g0185700	LOC_Os07g08810	NULL	NULL	Conserved hypothetical protein.	expressed protein
44152	G20008	221	119	6.20337e-05	0.000733406	1.0,1.0	0.264,0.883	0.426	RI	G20008_10256476-10257715	WTC.vs.OGRC	chr03:10255348-10257715(+)	Os03g0294100	LOC_Os03g18300	NULL	NULL	Similar to pherophorin like protein.	chloroplast unusual positioning protein, putative, expressed
45261	G33217	1228	119	1.48609e-05	0.000216868	1.0,1.0	0.516,0.636	0.424	RI	G33217_34427799-34429361	WTC.vs.OGRC	chr04:34427794-34433783(+)	Os04g0674450	LOC_Os04g57819	NULL	NULL	Similar to DHHC zinc finger domain containing protein.	DHHC zinc finger domain containing protein, expressed
7658	G152	1793	119	8.66667e-06	0.000137227	1.0,1.0	0.522,0.633	0.422	RI	G152_500443-502262	WTC.vs.OGRC	chr01:498454-506264(+)	Os01g0109300	LOC_Os01g01920	NULL	NULL	Similar to predicted protein.	HD domain containing protein 2, putative, expressed
66534	G10938	593	119	4.03316e-06	7.09198e-05	1.0,1.0	0.73,0.429	0.42	RI	G10938_5837350-5838025	WTC.vs.OGRC	chr02:5835117-5839197(+)	Os02g0204400	LOC_Os02g10990	NULL	NULL	Similar to (6-4)DNA photolyase.	FAD binding domain of DNA photolyase domain containing protein, expressed
48018	G24115	760	119	7.69921e-06	0.000123965	0.752,0.566	0.222,0.262	0.417	RI	G24115_29140337-29141193	WTC.vs.OGRC	chr03:29137663-29145552(-)	Os03g0719300	LOC_Os03g51000	NULL	NULL	Similar to Dihydroxyacetone kinase-like protein.	3,4-dihydroxy-2-butanone kinase, putative, expressed
31104	G73609	173	119	1.4007e-05	0.000206334	1.0,1.0	0.376,0.791	0.416	RI	G73609_20397657-20397949	WTC.vs.OGRC	chr11:20396868-20401822(+)	Os11g0549680	LOC_Os11g34820	NULL	NULL	Similar to Zinc knuckle family protein, expressed.	THUMP domain-containing protein, putative, expressed
53409	G49520	846	119	4.1349e-06	7.24862e-05	1.0,1.0	0.505,0.663	0.416	RI	G49520_13031889-13032935	WTC.vs.OGRC	chr07:13026430-13037447(+)	Os07g0413700	LOC_Os07g23110	NULL	NULL	Similar to Poly.	poly synthetase 1, putative, expressed
65767	G4033	204	119	3.29242e-05	0.000427617	0.913,0.791	0.388,0.485	0.416	RI	G4033_18398237-18400479	WTC.vs.OGRC	chr01:18394242-18401699(-)	Os01g0518500	LOC_Os01g33420	NULL	NULL	Glycoside hydrolase, family 27 protein.	glycosyl hydrolase family protein 27, putative, expressed
373	G18675	989	119	5.93266e-06	9.88091e-05	1.0,1.0	0.391,0.799	0.405	RI	G18675_4496728-4498303	WTC.vs.OGRC	chr03:4496729-4500873(+)	Os03g0186100	LOC_Os03g08730	NULL	NULL	Similar to Uroporphyrinogen III synthase.	uroporphyrinogen III synthase, putative, expressed
12077	G21570	2291	119	1.46058e-05	0.00021387	1.0,1.0	0.769,0.421	0.405	RI	G21570_17704873-17708834	WTC.vs.OGRC	chr03:17702217-17710049(-)	Os03g0424200	LOC_Os03g31070	RLCK112	RECEPTOR-LIKE CYTOPLASMIC KINASE 112	Serine/threonine protein kinase-related domain containing protein.	protein kinase, putative, expressed
21071	G33528	500	119	1.5111e-05	0.000219956	1.0,1.0	0.785,0.405	0.405	RI	G33528_295427-295974	WTC.vs.OGRC	chr05:291228-297336(+)	Os05g0105300	LOC_Os05g01500	NULL	NULL	CAP-Gly domain containing protein.	tubulin-specific chaperone E, putative, expressed
9051	G9433	727	119	5.43826e-05	0.00065575	1.0,1.0	0.783,0.415	0.401	RI	G9433_42669412-42670582	WTC.vs.OGRC	chr01:42662572-42671921(-)	Os01g0967400	LOC_Os01g73644	NULL	NULL	Similar to Maternal Effect Lethal family member.	expressed protein
37891	G30684	342	119	7.0882e-05	0.000822377	1.0,1.0	0.742,0.465	0.396	RI	G30684_23827118-23827715	WTC.vs.OGRC	chr04:23826525-23829637(+)	Os04g0476000	LOC_Os04g40030	NULL	NULL	Tetratricopeptide-like helical domain containing protein.	OsFBO17 - F-box and other domain containing protein, expressed
69184	G20349	644	119	2.49251e-05	0.000338437	1.0,1.0	0.847,0.369	0.392	RI	G20349_11725005-11725988	WTC.vs.OGRC	chr03:11724995-11731903(+)	Os03g0323500	LOC_Os03g20720	NULL	NULL	Arf GTPase activating protein family protein.	GTPase-activating protein, putative, expressed
2011	G28349	251	119	8.12577e-06	0.000129558	1.0,1.0	0.516,0.703	0.391	RI	G28349_11782758-11784170	WTC.vs.OGRC	chr04:11764581-11798266(+)	Os04g0278200	LOC_Os04g20960	NULL	NULL	Tetratricopeptide-like helical domain containing protein.	expressed protein
52675	G51428	1199	119	1.35685e-06	2.7767e-05	1.0,1.0	0.617,0.608	0.387	RI	G51428_22045993-22047302	WTC.vs.OGRC	chr07:22045994-22048317(+)	Os07g0553700	LOC_Os07g36800	NULL	NULL	Similar to Light induced protein like.	UPF0041 domain containing protein, putative, expressed
53555	G36614	203	119	4.47115e-06	7.74132e-05	1.0,1.0	0.771,0.456	0.386	RI	G36614_14880435-14882036	WTC.vs.OGRC	chr05:14879437-14882036(+)	Os05g0320300	LOC_Os05g25600	NULL	NULL	Similar to Homeobox protein.	transposon protein, putative, unclassified, expressed
3010	G73333	2829	119	2.4858e-05	0.000337725	1.0,1.0	0.635,0.596	0.385	RI	G73333_18644503-18647384	WTC.vs.OGRC	chr11:18636436-18650886(+)	Os11g0518900	LOC_Os11g31770	NULL	NULL	Hypothetical conserved gene.	expressed protein
19680	G7606	294	119	1.36377e-05	0.000201846	1.0,1.0	0.548,0.69	0.381	RI	G7606_34780324-34780863	WTC.vs.OGRC	chr01:34776125-34780863(-)	Os01g0817100	LOC_Os01g60120	NULL	NULL	TRAM, LAG1 and CLN8 homology domain containing protein.	transmembrane protein 56, putative, expressed
43987	G39869	2347	119	1.29819e-05	0.000193515	1.0,1.0	0.579,0.675	0.373	RI	G39869_29200197-29203314	WTC.vs.OGRC	chr05:29200198-29205717(+)	Os05g0586200	LOC_Os05g50890	JAR1	JASMONYL-L-ISOLEUCINE SYNTHASE 1	Gretchen hagen 3 (GH3) family protein, Phytochrome, Jasmonate signaling	OsGH3.5 - Probable indole-3-acetic acid-amido synthetase, expressed
8884	G50921	518	119	2.81281e-06	5.18908e-05	0.908,0.769	0.435,0.501	0.371	RI	G50921_19503373-19503982	WTC.vs.OGRC	chr07:19500833-19507009(+)	Os07g0511000	LOC_Os07g32670	NULL	NULL	Conserved hypothetical protein.	expressed protein
14635	G61179	800	119	3.70875e-07	8.99935e-06	1.0,1.0	0.649,0.616	0.367	RI	G61179_9421813-9422698	WTC.vs.OGRC	chr09:9402027-9425293(-)	Os09g0322600//Os09g0322650	LOC_Os09g15389	NULL//NULL	NULL//NULL	Hypothetical protein.//NULL	expressed protein
16119	G22270	199	119	3.76393e-05	0.000478722	0.604,0.545	0.216,0.204	0.365	RI	G22270_20680175-20681012	WTC.vs.OGRC	chr03:20677904-20688391(-)	Os03g0570200	LOC_Os03g37320	NULL	NULL	Conserved hypothetical protein.	expressed protein
45183	G20510	865	119	5.05029e-05	0.000616323	1.0,1.0	0.894,0.376	0.365	RI	G20510_12645459-12646556	WTC.vs.OGRC	chr03:12643065-12648521(-)	Os03g0340001	LOC_Os03g22060	NULL	NULL	Uroporphyrinogen decarboxylase (URO-D) domain containing protein.	uroporphyrinogen decarboxylase, putative, expressed
67000	G65265	1648	119	2.80479e-05	0.000374257	1.0,1.0	0.489,0.78	0.365	RI	G65265_4785440-4787177	WTC.vs.OGRC	chr10:4783243-4790223(+)	Os10g0169800	LOC_Os10g08840	NULL	NULL	Alpha/beta hydrolase fold-1 domain containing protein.	hydrolase, alpha/beta fold family domain containing protein, expressed
56043	G15300	776	119	9.92141e-06	0.000154181	1.0,1.0	0.465,0.811	0.362	RI	G15300_25633793-25634605	WTC.vs.OGRC	chr02:25626748-25636072(+)	Os02g0639000	LOC_Os02g42600	LMS	LESION MIMIC AND SENESCENCE	Double-stranded RNA binding domain containing protein.	double-stranded RNA binding motif containing protein, expressed
61337	G18585	1545	119	1.73251e-05	0.000247364	1.0,1.0	0.817,0.476	0.354	RI	G18585_4070324-4071889	WTC.vs.OGRC	chr03:4068993-4072656(-)	Os03g0176700	LOC_Os03g07960	NULL	NULL	Conserved hypothetical protein.	expressed protein
11466	G24875	691	119	3.12249e-05	0.000408713	1.0,1.0	0.66,0.633	0.353	RI	G24875_32682225-32682976	WTC.vs.OGRC	chr03:32679393-32691070(+)	Os03g0786900	LOC_Os03g57300	NULL	NULL	Tetratricopeptide-like helical domain containing protein.	expressed protein
31863	G7896	224	119	7.52699e-05	0.000865106	1.0,1.0	0.515,0.788	0.349	RI	G7896_36088985-36089708	WTC.vs.OGRC	chr01:36088749-36091822(-)	Os01g0840900	LOC_Os01g62360	NULL	NULL	Conserved hypothetical protein.	expressed protein
6373	G23040	1558	119	1.30794e-05	0.000194757	1.0,1.0	0.816,0.491	0.347	RI	G23040_23855502-23857178	WTC.vs.OGRC	chr03:23855144-23861941(+)	Os03g0626600	LOC_Os03g42820	NULL	NULL	Zinc finger, LIM-type domain containing protein.	LIM domain-containing protein, putative, expressed
70274	G40723	829	119	7.90299e-05	0.00090034	0.559,0.612	0.223,0.255	0.347	RI	G40723_2644181-2645274	WTC.vs.OGRC	chr06:2642290-2645274(-)	Os06g0151300	LOC_Os06g05804	NULL	NULL	Sybindin-like protein family protein.	trafficking protein particle complex subunit 4, putative, expressed
45349	G71865	2507	119	7.12763e-05	0.000826254	1.0,0.686	0.538,0.456	0.346	RI	G71865_11396582-11400230	WTC.vs.OGRC	chr11:11396583-11403478(+)	Os11g0303200	NULL	NULL	NULL	Hypothetical protein.	NULL
60717	G9138	902	119	3.24967e-05	0.000422783	1.0,1.0	0.798,0.513	0.345	RI	G9138_41495706-41497018	WTC.vs.OGRC	chr01:41495650-41504824(+)	Os01g0944100	LOC_Os01g71624	NULL	NULL	Conserved hypothetical protein.	expressed protein
64291	G38605	1404	119	1.91778e-08	6.41304e-07	1.0,1.0	0.603,0.712	0.343	RI	G38605_23988333-23993392	WTC.vs.OGRC	chr05:23988334-23994437(-)	Os05g0487600	LOC_Os05g40900	NULL	NULL	Similar to Vacuolar ATPase B subunit.	expressed protein
21108	G2204	1547	119	4.81096e-05	0.000591406	1.0,1.0	0.797,0.532	0.335	RI	G2204_9750079-9752134	WTC.vs.OGRC	chr01:9750080-9753770(+)	Os01g0277700	LOC_Os01g17020	NULL	NULL	Similar to Glycosyl hydrolases family 17 protein.	glycosyl hydrolases family 17 protein, putative, expressed
34008	G60138	200	119	3.09868e-05	0.000406371	1.0,1.0	0.732,0.598	0.335	RI	G60138_4340875-4342238	WTC.vs.OGRC	chr09:4338025-4345806(-)	NULL	LOC_Os09g08370	NULL	NULL	NULL	retrotransposon protein, putative, Ty3-gypsy subclass, expressed
57954	G8359	894	119	1.26256e-05	0.000189	1.0,1.0	0.59,0.743	0.334	RI	G8359_38056620-38057842	WTC.vs.OGRC	chr01:38055633-38057842(-)	NULL	LOC_Os01g65560	NULL	NULL	NULL	snRK1-interacting protein 1, putative, expressed
5295	G31405	581	119	1.94947e-05	0.000273846	1.0,1.0	0.489,0.847	0.332	RI	G31405_26568174-26568855	WTC.vs.OGRC	chr04:26565521-26572924(+)	Os04g0531300	LOC_Os04g44890	NULL	NULL	tRNA-dihydrouridine synthase domain containing protein.	tRNA-dihydrouridine synthase, putative, expressed
5573	G24087	191	119	3.55161e-05	0.000455852	1.0,1.0	0.555,0.789	0.328	RI	G24087_29300263-29300799	WTC.vs.OGRC	chr03:29296088-29302092(+)	Os03g0722100	LOC_Os03g51220	NULL	NULL	SANT, eukarya domain containing protein.	SWI/SNF-related matrix-associated actin-dependent regulator of chromatin subfamily C member, putative, expressed
66904	G10892	212	119	2.2494e-05	0.000309401	1.0,1.0	0.818,0.529	0.327	RI	G10892_5515279-5515589	WTC.vs.OGRC	chr02:5511088-5519921(-)	Os02g0198400	LOC_Os02g10490	NULL	NULL	Similar to predicted protein.	expressed protein
25058	G5892	223	119	2.17359e-05	0.000300538	1.0,1.0	0.816,0.536	0.324	RI	G5892_27336215-27337571	WTC.vs.OGRC	chr01:27336216-27340656(+)	Os01g0668000	LOC_Os01g47770	NULL	NULL	CS domain containing protein.	CS domain containing protein, putative, expressed
15738	G39767	222	119	1.12375e-06	2.35618e-05	0.429,0.211	0.0,0.0	0.32	RI	G39767_28800502-28801237	WTC.vs.OGRC	chr05:28795387-28801238(+)	Os05g0578500	LOC_Os05g50250	NULL	NULL	NAD(P)-binding domain containing protein.	cinnamoyl-CoA reductase-related, putative, expressed
50432	G79993	338	119	4.16156e-05	0.000521953	1.0,1.0	0.638,0.725	0.319	RI	G79993_21456300-21457784	WTC.vs.OGRC	chr12:21456301-21459958(+)	Os12g0538500	LOC_Os12g35320	NULL	NULL	Similar to PGPD14 protein.	RING finger and CHY zinc finger domain-containing protein 1, putative, expressed
45493	G46484	442	119	4.52461e-05	0.000560936	1.0,1.0	0.531,0.836	0.317	RI	G46484_29627881-29628357	WTC.vs.OGRC	chr06:29625412-29634819(+)	Os06g0702500	LOC_Os06g48940	NULL	NULL	Similar to predicted protein.	GHMP kinases ATP-binding protein, putative, expressed
1971	G69266	1791	119	1.67391e-05	0.000240396	0.813,0.799	0.421,0.559	0.316	RI	G69266_23048248-23050189	WTC.vs.OGRC	chr10:23044488-23051172(+)	Os10g0577900	LOC_Os10g42720	NULL	NULL	Similar to Glycerol-3-phosphate acyltransferase (Fragment).	acyltransferase, putative, expressed
44882	G6861	1263	119	2.17617e-05	0.000300833	1.0,1.0	0.576,0.794	0.315	RI	G6861_31573981-31575585	WTC.vs.OGRC	chr01:31568738-31575611(-)	Os01g0752600	LOC_Os01g54900	NULL	NULL	Glycosyl transferase, family 19 protein.	lipid-A-disaccharide synthase family protein, expressed
7942	G14295	208	119	1.73573e-05	0.000247669	1.0,1.0	0.769,0.608	0.311	RI	G14295_21130238-21130495	WTC.vs.OGRC	chr02:21128620-21131370(-)	Os02g0557800	LOC_Os02g35180	OSRR2	A-TYPE RESPONSE REGULATOR 2	A-type response regulator, Cytokinin signaling	OsRR2 type-A response regulator, expressed
13456	G75412	316	119	6.15336e-05	0.000728861	1.0,1.0	0.629,0.751	0.31	RI	G75412_28466787-28467096	WTC.vs.OGRC	chr11:28461530-28469813(-)	Os11g0695900	LOC_Os11g47320	NULL	NULL	Armadillo-like helical domain containing protein.	protein transporter, putative, expressed
7035	G41576	452	119	6.10438e-05	0.000724252	1.0,1.0	0.78,0.612	0.304	RI	G41576_6043156-6043871	WTC.vs.OGRC	chr06:6036267-6050429(-)	Os06g0218150//Os06g0218200	LOC_Os06g11440	NULL//NULL	NULL//NULL	Conserved hypothetical protein.//Similar to H0807C06-H0308C08.1 protein.	transposon protein, putative, Mutator sub-class, expressed
42612	G5961	1311	119	8.37066e-05	0.000944848	1.0,1.0	0.592,0.8	0.304	RI	G5961_27942856-27944282	WTC.vs.OGRC	chr01:27938768-27947091(+)	Os01g0679000	LOC_Os01g48720	NULL	NULL	Hypothetical conserved gene.	RNA polymerase III subunit RPC82 family protein, putative, expressed
45496	G46484	485	119	3.20183e-05	0.000417824	1.0,1.0	0.823,0.571	0.303	RI	G46484_29627881-29628357	WTC.vs.OGRC	chr06:29625412-29634819(+)	Os06g0702500	LOC_Os06g48940	NULL	NULL	Similar to predicted protein.	GHMP kinases ATP-binding protein, putative, expressed
5127	G21427	653	119	8.17897e-05	0.000926101	0.883,1.0	0.6,0.679	0.302	RI	G21427_16702918-16704617	WTC.vs.OGRC	chr03:16695922-16704617(-)	Os03g0407000	LOC_Os03g29350	NULL	NULL	von Willebrand factor, type A domain containing protein.	von Willebrand factor type A domain containing protein, expressed
70763	G24195	3124	119	3.8143e-05	0.000484322	0.86,1.0	0.605,0.655	0.3	RI	G24195_30002955-30006842	WTC.vs.OGRC	chr03:30002956-30014162(+)	Os03g0732100	LOC_Os03g52239	NULL	NULL	Similar to Homeodomain protein JUBEL1.	homeobox domain containing protein, expressed
53659	G50372	2236	119	4.40819e-05	0.000548581	1.0,1.0	0.724,0.679	0.298	RI	G50372_16951772-16954114	WTC.vs.OGRC	chr07:16950091-16955248(+)	Os07g0472200	LOC_Os07g28910	NULL	NULL	Similar to Zinc-finger protein Lsd1.	LSD1 zinc finger domain containing protein, expressed
67160	G53332	212	119	7.0801e-09	2.62143e-07	0.502,0.557	0.242,0.221	0.298	RI	G53332_752672-753264	WTC.vs.OGRC	chr08:751274-753264(+)	Os08g0114100	LOC_Os08g02210	NULL	NULL	Conserved hypothetical protein.	expressed protein
30345	G15235	408	119	5.89925e-05	0.000703315	1.0,1.0	0.817,0.593	0.295	RI	G15235_25333817-25334277	WTC.vs.OGRC	chr02:25328977-25342945(+)	Os02g0632500	LOC_Os02g42134	NULL	NULL	Arf GTPase activating protein family protein.	ARF GTPase-activating domain-containing protein, putative, expressed
33144	G23806	243	119	6.41292e-05	0.000754218	1.0,1.0	0.849,0.56	0.295	RI	G23806_27709063-27709549	WTC.vs.OGRC	chr03:27705346-27711024(-)	Os03g0692400	LOC_Os03g48600	NULL	NULL	Protein of unknown function DUF966 family protein.	domain of unknown function DUF966 domain containing protein, expressed
3141	G78217	1228	119	5.62103e-08	1.68751e-06	0.964,1.0	0.679,0.696	0.294	RI	G78217_11351561-11352904	WTC.vs.OGRC	chr12:11349818-11362539(+)	Os12g0292900	LOC_Os12g19530	NULL	NULL	Similar to ATP binding protein.	ATP-binding region, ATPase-like domain-containing protein, putative, expressed
58450	G69907	1086	119	5.81113e-05	0.000694763	1.0,1.0	0.531,0.899	0.285	RI	G69907_2257204-2260567	WTC.vs.OGRC	chr11:2256965-2261397(-)	Os11g0148800	LOC_Os11g05140	NULL	NULL	Zinc finger, FYVE/PHD-type domain containing protein.	expressed protein
37205	G73306	247	119	5.03013e-05	0.000614298	1.0,1.0	0.7,0.743	0.278	RI	G73306_19072031-19072590	WTC.vs.OGRC	chr11:19069209-19075962(+)	Os11g0525700	LOC_Os11g32270	NULL	NULL	Development and cell death domain domain containing protein.	N-rich protein, putative, expressed
71117	G48007	379	119	5.40385e-05	0.000652287	1.0,1.0	0.743,0.702	0.278	RI	G48007_5443723-5444455	WTC.vs.OGRC	chr07:5440352-5446199(+)	Os07g0200700	LOC_Os07g10130	NULL	NULL	Similar to Squalene synthase (EC 2.5.1.21).	squalene synthetase, putative, expressed
65390	G63597	914	119	8.26286e-05	0.000934061	1.0,1.0	0.799,0.646	0.277	RI	G63597_20745855-20747188	WTC.vs.OGRC	chr09:20744359-20748509(-)	Os09g0529700	LOC_Os09g36020	NULL	NULL	Similar to EAP30 family protein.	EAP30/Vps36 family domain containing protein, expressed
16164	G54758	706	119	6.13157e-05	0.000726976	1.0,1.0	0.725,0.73	0.272	RI	G54758_6867320-6871585	WTC.vs.OGRC	chr08:6866434-6871585(-)	Os08g0216600	LOC_Os08g11720	NULL	NULL	Similar to cDNA clone:J013022L16, full insert sequence.	expressed protein
29984	G1460	240	119	5.29491e-05	0.000641052	1.0,1.0	0.609,0.851	0.27	RI	G1460_6288189-6289016	WTC.vs.OGRC	chr01:6288190-6292303(+)	Os01g0215000	LOC_Os01g11660	GELP4	GDSL ESTERASE/LIPASE PROTEIN 4	Lipase, GDSL domain containing protein.	GDSL-like lipase/acylhydrolase, putative, expressed
61566	G17126	684	119	5.14061e-11	3.00389e-09	0.914,0.875	0.608,0.642	0.27	RI	G17126_33810367-33811782	WTC.vs.OGRC	chr02:33807005-33811782(-)	Os02g0795300	LOC_Os02g55200	NULL	NULL	Similar to protein binding / zinc ion binding.	expressed protein
11512	G11313	225	119	2.45456e-05	0.000333944	0.853,0.878	0.6,0.595	0.268	RI	G11313_7144557-7147132	WTC.vs.OGRC	chr02:7144545-7151643(+)	Os02g0227400	LOC_Os02g13400	NULL	NULL	Poly(A) polymerase, RNA-binding region domain containing protein.	expressed protein
6158	G62530	559	119	4.45061e-05	0.000553359	1.0,1.0	0.604,0.865	0.266	RI	G62530_16227389-16228027	WTC.vs.OGRC	chr09:16224817-16229508(+)	Os09g0438400	LOC_Os09g26700	NULL	NULL	Similar to Choline/ethanolamine kinase.	choline/ethanolamine kinase, putative, expressed
15224	G21567	989	119	7.2777e-05	0.000841379	1.0,1.0	0.821,0.647	0.266	RI	G21567_17620319-17621656	WTC.vs.OGRC	chr03:17616231-17622343(-)	Os03g0423200	LOC_Os03g30934	NULL	NULL	Oligosaccharide biosynthesis protein Alg14 like domain containing protein.	UDP-N-acetylglucosamine transferase subunit ALG14, putative, expressed
56855	G37138	1243	119	6.64491e-05	0.000777245	1.0,1.0	0.584,0.893	0.262	RI	G37138_17293527-17295028	WTC.vs.OGRC	chr05:17289209-17296587(+)	Os05g0362100	LOC_Os05g29880	NULL	NULL	Similar to Protein MFP-b.	3-hydroxyacyl-CoA dehydrogenase, putative, expressed
65152	G20096	368	119	8.37904e-05	0.000945483	1.0,1.0	0.717,0.777	0.253	RI	G20096_10684371-10684891	WTC.vs.OGRC	chr03:10684315-10688955(+)	Os03g0302900	LOC_Os03g19080	NULL	NULL	Conserved hypothetical protein.	expressed protein
12612	G52189	462	119	7.35832e-06	0.00011909	1.0,1.0	0.729,0.766	0.252	RI	G52189_25541374-25541907	WTC.vs.OGRC	chr07:25540492-25542689(+)	Os07g0618800	NULL	CML13	CALMODULIN-LIKE PROTEIN 13	Similar to caltractin.	NULL
19353	G63712	259	119	1.84491e-05	0.000260972	1.0,1.0	0.832,0.677	0.246	RI	G63712_21201741-21205001	WTC.vs.OGRC	chr09:21199691-21205175(-)	Os09g0538600	LOC_Os09g36750	NULL	NULL	Similar to Peroxisome type ascorbate peroxidase.	L-ascorbate peroxidase 4, putative, expressed
6507	G75790	444	119	2.64375e-05	0.000356227	1.0,1.0	0.873,0.644	0.242	RI	G75790_1292690-1295099	WTC.vs.OGRC	chr12:1292669-1300969(-)	Os12g0126800	LOC_Os12g03340	NULL	NULL	Protein of unknown function DUF618 domain containing protein.	protein of unknown function, DUF618 domain containing protein, expressed
47880	G25532	292	119	2.14962e-07	5.58909e-06	0.851,0.868	0.642,0.596	0.24	RI	G25532_35447180-35447885	WTC.vs.OGRC	chr03:35446438-35452471(-)	Os03g0843500	LOC_Os03g62640	NULL	NULL	Similar to Sarcoplasmic reticulum protein (With alternative splicing).	RNA-binding protein Luc7-like, putative, expressed
59059	G17070	809	119	8.83762e-08	2.52416e-06	1.0,1.0	0.685,0.834	0.24	RI	G17070_33514091-33515848	WTC.vs.OGRC	chr02:33511971-33517881(-)	Os02g0788800	LOC_Os02g54730	NULL	NULL	Similar to amino acid transporter family protein.	transmembrane amino acid transporter protein, putative, expressed
68927	G32540	788	119	7.3143e-05	0.000844759	1.0,1.0	0.729,0.793	0.239	RI	G32540_31539606-31540502	WTC.vs.OGRC	chr04:31531892-31541913(+)	Os04g0620400//Os04g0620500	LOC_Os04g52940	NULL//NULL	NULL//NULL	SIT4 phosphatase-associated protein family protein.//Similar to H0714H04.7 protein.	SIT4 phosphatase-associated protein domain containing protein, expressed
48394	G34133	1246	119	4.32071e-05	0.000538866	1.0,1.0	0.727,0.798	0.238	RI	G34133_2748125-2749931	WTC.vs.OGRC	chr05:2748126-2763102(-)	Os05g0148000//Os05g0148101//Os05g0148251	LOC_Os05g05530//LOC_Os05g05550	NULL//NULL//NULL	NULL//NULL//NULL	Conserved hypothetical protein.//NULL//NULL	expressed protein//expressed protein
68538	G34372	2812	119	4.00277e-07	9.63456e-06	0.887,0.97	0.68,0.706	0.235	RI	G34372_3720771-3723773	WTC.vs.OGRC	chr05:3718278-3725420(-)	Os05g0163400	LOC_Os05g07070	NULL	NULL	Zinc finger, RING/FYVE/PHD-type domain containing protein.	zinc finger, C3HC4 type domain containing protein, expressed
25108	G24539	425	119	5.71441e-05	0.000684818	1.0,1.0	0.83,0.704	0.233	RI	G24539_31456617-31457807	WTC.vs.OGRC	chr03:31454981-31458898(-)	Os03g0760600	LOC_Os03g55270	NULL	NULL	TIP41-like protein family protein.	TIP41, putative, expressed
37577	G16180	502	119	3.21429e-05	0.000419212	1.0,1.0	0.647,0.888	0.232	RI	G16180_29784261-29784944	WTC.vs.OGRC	chr02:29783348-29786105(+)	Os02g0717500	LOC_Os02g48630	NULL	NULL	Similar to X7 (Fragment).	expressed protein
3461	G60031	4400	119	6.35775e-05	0.000748927	1.0,1.0	0.624,0.916	0.23	RI	G60031_3622272-3626673	WTC.vs.OGRC	chr09:3620063-3633461(+)	Os09g0248000	LOC_Os09g07320	NULL	NULL	Similar to Ethanol tolerance protein GEKO1.	ethanol tolerance protein GEKO1, putative, expressed
33202	G60283	222	119	4.0667e-05	0.000511644	1.0,1.0	0.769,0.797	0.217	RI	G60283_4537319-4537592	WTC.vs.OGRC	chr09:4534955-4543655(-)	Os09g0261300	LOC_Os09g08660	NULL	NULL	Similar to 4-nitrophenylphosphatase.	4-nitrophenylphosphatase, putative, expressed
57149	G80053	3667	119	5.98358e-07	1.35884e-05	0.542,0.517	0.325,0.316	0.209	RI	G80053_21563068-21568152	WTC.vs.OGRC	chr12:21560044-21571430(+)	Os12g0539700//Os12g0539751	LOC_Os12g35460//LOC_Os12g35465	NULL//NULL	NULL//NULL	Similar to OSIGBa0135L04.2 protein.//Nucleic acid-binding, OB-fold-like domain containing protein.	retrotransposon protein, putative, unclassified, expressed//expressed protein
10213	G11093	1810	119	1.79527e-05	0.000255264	1.0,1.0	0.817,0.776	0.204	RI	G11093_6533711-6537036	WTC.vs.OGRC	chr02:6533712-6538150(-)	Os02g0216700	NULL	NULL	NULL	Hypothetical gene.	NULL
20486	G16241	209	119	6.20374e-08	1.84233e-06	0.176,0.207	0.426,0.358	-0.201	RI	G16241_30053463-30054102	WTC.vs.OGRC	chr02:30053464-30058543(-)	Os02g0723300	LOC_Os02g49150	NULL	NULL	Hypothetical conserved gene.	RNA polymerase Rpb4, putative, expressed
24205	G54094	212	119	1.1599e-06	2.42049e-05	0.0,0.034	0.29,0.147	-0.201	RI	G54094_4177108-4178549	WTC.vs.OGRC	chr08:4175577-4178549(-)	Os08g0171100//Os08g0171216	LOC_Os08g07440	AP2/EREBP68//NULL	APETALA2/ETHYLENE-RESPONSIVE ELEMENT BINDING PROTEIN 68//NULL	Similar to WRINKLED1 (Activator of sporamin LUC 1).//Similar to Transcription factor AP2D9.	AP2 domain containing protein, expressed
28512	G69424	218	119	5.99038e-06	9.95774e-05	0.096,0.154	0.299,0.353	-0.201	RI	G69424_443953-444433	WTC.vs.OGRC	chr11:438688-445289(+)	Os11g0109500	LOC_Os11g01830	NULL	NULL	Staphylococcal nuclease (SNase-like), OB-fold domain containing protein.	staphylococcal nuclease homologue, putative, expressed
40647	G72351	1481	119	1.10781e-06	2.32664e-05	0.312,0.278	0.505,0.487	-0.201	RI	G72351_13634569-13636151	WTC.vs.OGRC	chr11:13631480-13637381(-)	Os11g0427500	LOC_Os11g24050	NULL	NULL	Similar to H0418A01.5 protein.	expressed protein
42769	G17773	496	119	3.7472e-06	6.64355e-05	0.419,0.444	0.657,0.608	-0.201	RI	G17773_472194-472735	WTC.vs.OGRC	chr03:471453-476739(-)	Os03g0107800	LOC_Os03g01750	NULL	NULL	Hypothetical conserved gene.	dual specificity protein phosphatase, putative, expressed
44397	G38769	535	119	1.85819e-08	6.25333e-07	0.076,0.0	0.265,0.214	-0.201	RI	G38769_24665483-24668968	WTC.vs.OGRC	chr05:24663651-24668968(+)	Os05g0501200	LOC_Os05g42180	NULL	NULL	Hypothetical conserved gene.	ethylene-responsive protein related, putative, expressed
61321	G48729	209	119	4.83848e-08	1.47383e-06	0.0,0.0	0.206,0.195	-0.201	RI	G48729_8937082-8937612	WTC.vs.OGRC	chr07:8930096-8943858(-)	Os07g0258100	LOC_Os07g15440	NULL	NULL	Conserved hypothetical protein.	alanyl-tRNA synthetase family protein, expressed
1117	G66932	974	119	1.9762e-14	2.19036e-12	0.106,0.135	0.346,0.3	-0.202	RI	G66932_12334572-12335943	WTC.vs.OGRC	chr10:12327438-12337599(+)	Os10g0382300	LOC_Os10g24070	NULL	NULL	Similar to Signal peptide containing large protein with proline stretches.	expressed protein
3348	G50568	810	119	2.12053e-14	2.33153e-12	0.092,0.105	0.267,0.334	-0.202	RI	G50568_17201017-17202201	WTC.vs.OGRC	chr07:17197784-17209544(-)	Os07g0475900	LOC_Os07g29330	NULL	NULL	Similar to kinase family protein.	serine/threonine-protein kinase CTR1, putative, expressed
18880	G38090	465	119	2.33879e-06	4.43731e-05	0.047,0.068	0.244,0.274	-0.202	RI	G38090_21696533-21697292	WTC.vs.OGRC	chr05:21692487-21697824(-)	Os05g0443300	LOC_Os05g37120	NULL	NULL	Similar to predicted protein.	sec23/Sec24 zinc finger family protein, expressed
37509	G668	660	119	2.56659e-06	4.79838e-05	0.039,0.057	0.293,0.206	-0.202	RI	G668_2700320-2702259	WTC.vs.OGRC	chr01:2698928-2704553(-)	Os01g0149900	LOC_Os01g05660	NULL	NULL	Conserved hypothetical protein.	expressed protein
44556	G57489	350	119	6.50555e-09	2.42833e-07	0.083,0.078	0.304,0.261	-0.202	RI	G57489_20803238-20803646	WTC.vs.OGRC	chr08:20801991-20805467(-)	Os08g0430300	LOC_Os08g33350	NULL	NULL	Conserved hypothetical protein.	expressed protein
46276	G63935	190	119	0	0	0.045,0.047	0.258,0.238	-0.202	RI	G63935_22168445-22170297	WTC.vs.OGRC	chr09:22168446-22172434(+)	Os09g0557800	LOC_Os09g38530	NULL	NULL	Similar to transmembrane 9 superfamily protein member 4.	transmembrane 9 superfamily member, putative, expressed
56160	G70326	203	119	1.03667e-05	0.000159836	0.091,0.07	0.327,0.238	-0.202	RI	G70326_3425821-3426600	WTC.vs.OGRC	chr11:3425822-3434284(+)	Os11g0170400	LOC_Os11g06934	NULL	NULL	Conserved hypothetical protein.	expressed protein
63576	G46390	216	119	4.85467e-10	2.3477e-08	0.09,0.073	0.282,0.286	-0.202	RI	G46390_29350558-29350868	WTC.vs.OGRC	chr06:29347846-29352146(+)	Os06g0698785	LOC_Os06g48510	NULL	NULL	Similar to Choline monooxygenase.	choline monooxygenase, chloroplast precursor, putative, expressed
69194	G20349	223	119	1.22234e-07	3.36935e-06	0.394,0.464	0.644,0.619	-0.202	RI	G20349_11728213-11728506	WTC.vs.OGRC	chr03:11724995-11731903(+)	Os03g0323500	LOC_Os03g20720	NULL	NULL	Arf GTPase activating protein family protein.	GTPase-activating protein, putative, expressed
4094	G67955	2288	119	0	0	0.048,0.097	0.285,0.265	-0.203	RI	G67955_17500371-17503204	WTC.vs.OGRC	chr10:17498143-17503204(-)	Os10g0471700	LOC_Os10g33310	NULL	NULL	Similar to Cyclin-dependent kinase inhibitor 7.	cyclin-dependent kinase inhibitor, putative, expressed
15445	G31498	1432	119	2.01705e-07	5.29044e-06	0.074,0.166	0.319,0.327	-0.203	RI	G31498_27111169-27113548	WTC.vs.OGRC	chr04:27111170-27118824(+)	Os04g0541500	LOC_Os04g45800	NULL	NULL	Diacylglycerol kinase, catalytic region domain containing protein.	diacylglycerol kinase, putative, expressed
18145	G52881	204	119	4.02918e-05	0.000507573	0.035,0.0	0.206,0.234	-0.203	RI	G52881_28371997-28372175	WTC.vs.OGRC	chr07:28370875-28373360(+)	Os07g0671100	LOC_Os07g47460	NULL	NULL	Hypothetical conserved gene.	expressed protein
21930	G75568	200	119	8.13996e-10	3.74596e-08	0.029,0.033	0.249,0.22	-0.203	RI	G75568_353343-353974	WTC.vs.OGRC	chr12:350671-355106(+)	Os12g0106600	LOC_Os12g01580	NULL	NULL	Similar to MATE efflux family protein, expressed.	MATE efflux protein, putative, expressed
23103	G19825	454	119	1.98042e-06	3.85095e-05	0.044,0.0	0.243,0.208	-0.203	RI	G19825_9605529-9607057	WTC.vs.OGRC	chr03:9605083-9609949(+)	Os03g0281000	LOC_Os03g17240	NULL	NULL	Similar to Ankyrin-like protein.	ankyrin repeat-containing protein, putative, expressed
25202	G45426	250	119	3.34562e-05	0.000433297	0.085,0.169	0.338,0.322	-0.203	RI	G45426_24815697-24816395	WTC.vs.OGRC	chr06:24813701-24817835(-)	Os06g0618150	LOC_Os06g41390	NULL	NULL	Similar to Protein N-terminal asparagine amidohydrolase.	N-terminal asparagine amidohydrolase, putative, expressed
32778	G29854	209	119	2.3509e-07	6.05287e-06	0.086,0.129	0.263,0.358	-0.203	RI	G29854_20096267-20096597	WTC.vs.OGRC	chr04:20093890-20102941(+)	Os04g0405000	LOC_Os04g33210	CLPD2	CLASS I CLP ATPASE D2	Similar to ATP-dependent Clp protease ATP-binding subunit.	ERD1 protein, chloroplast precursor, putative, expressed
44032	G50603	207	119	1.07692e-14	1.28036e-12	0.02,0.0	0.212,0.214	-0.203	RI	G50603_17910303-17910714	WTC.vs.OGRC	chr07:17907341-17912298(+)	Os07g0486500	LOC_Os07g30300	NULL	NULL	RhoGAP domain containing protein.	small G protein family protein, putative, expressed
56395	G5242	247	119	8.5221e-09	3.09366e-07	0.097,0.081	0.32,0.264	-0.203	RI	G5242_24358694-24359052	WTC.vs.OGRC	chr01:24354151-24360484(-)	Os01g0613900	LOC_Os01g42800	NULL	NULL	LPPG:FO 2-phospho-L-lactate transferase CofD/UPF0052 domain containing protein.	MEE18, putative, expressed
5692	G77555	1146	119	1.60982e-12	1.23328e-10	0.095,0.063	0.349,0.217	-0.204	RI	G77555_8669832-8671537	WTC.vs.OGRC	chr12:8669833-8679483(-)	Os12g0254400//Os12g0254601	LOC_Os12g15222	NULL//NULL	NULL//NULL	Hypothetical protein.//Hypothetical gene.	expressed protein
8930	G10924	254	119	1.93634e-12	1.46869e-10	0.737,0.699	0.936,0.908	-0.204	RI	G10924_5505015-5505654	WTC.vs.OGRC	chr02:5505016-5508425(+)	Os02g0198300	LOC_Os02g10480	NULL	NULL	Arf GTPase activating protein family protein.	stromal membrane-associated protein, putative, expressed
14150	G12164	190	119	7.71105e-06	0.000124126	0.304,0.313	0.508,0.517	-0.204	RI	G12164_11356509-11356845	WTC.vs.OGRC	chr02:11353281-11357740(-)	Os02g0296800	LOC_Os02g19440	NULL	NULL	Cobalamin (vitamin B12) biosynthesis CbiX domain containing protein.	sirohydrochlorin ferrochelatase, putative, expressed
17886	G36255	246	119	5.3982e-05	0.000651916	0.0,0.0	0.305,0.103	-0.204	RI	G36255_13092182-13092914	WTC.vs.OGRC	chr05:13088568-13092914(-)	Os05g0295700	LOC_Os05g22960	NULL	NULL	Mitochondrial matrix Mmp37 domain containing protein.	expressed protein
41020	G21931	908	119	4.73563e-07	1.11206e-05	0.076,0.144	0.271,0.356	-0.204	RI	G21931_18118678-18119740	WTC.vs.OGRC	chr03:18118357-18143939(+)	Os03g0431600//Os03g0431800	LOC_Os03g31730	NULL//NULL	NULL//NULL	Hypothetical conserved gene.//Conserved hypothetical protein.	expressed protein
45769	G29879	203	119	6.56229e-09	2.44817e-07	0.708,0.728	0.942,0.902	-0.204	RI	G29879_20226039-20226415	WTC.vs.OGRC	chr04:20224555-20226415(-)	Os04g0408700	LOC_Os04g33440	NULL	NULL	Similar to DNA-binding protein S1FA1.	DNA-binding protein S1FA, putative, expressed
51258	G54107	297	119	4.57228e-06	7.89282e-05	0.171,0.192	0.43,0.34	-0.204	RI	G54107_4407677-4408161	WTC.vs.OGRC	chr08:4406354-4417417(-)	Os08g0175600//Os08g0175700	LOC_Os08g07850	NULL//NULL	NULL//NULL	Similar to PolI-like DNA polymerase.//Hypothetical protein.	PolI-like DNA polymerase, putative, expressed
54881	G76179	484	119	6.49e-08	1.91575e-06	0.194,0.282	0.448,0.436	-0.204	RI	G76179_2709424-2710140	WTC.vs.OGRC	chr12:2708475-2714087(-)	Os12g0155200	LOC_Os12g05900	NULL	NULL	Similar to Rac GTPase activating protein.	rhoGAP domain containing protein, expressed
59984	G23008	284	119	1.61727e-06	3.22793e-05	0.186,0.104	0.369,0.329	-0.204	RI	G23008_23911210-23911794	WTC.vs.OGRC	chr03:23907626-23913211(+)	Os03g0627300	LOC_Os03g42880	ISC37	IRON-SULFUR CLUSTER PROTEIN 37	Similar to nucleotide-binding protein-like.	nucleotide-binding protein-like, putative, expressed
63487	G56477	189	119	3.8982e-07	9.4068e-06	0.059,0.0	0.207,0.261	-0.204	RI	G56477_15699762-15701150	WTC.vs.OGRC	chr08:15695534-15703960(+)	Os08g0346400//Os08g0346450	LOC_Os08g25799	NULL//NULL	NULL//NULL	Similar to myb family transcription factor-related protein.//NULL	Myb transcription factor, putative, expressed
65852	G34199	205	119	3.24142e-07	8.0096e-06	0.12,0.088	0.323,0.293	-0.204	RI	G34199_2879884-2880327	WTC.vs.OGRC	chr05:2874325-2884885(+)	Os05g0150300	LOC_Os05g05780	NULL	NULL	Similar to Possible global transcription activator SNF2L1 (SWI/SNF related matrix associated actin dependent regulator of chromatin subfamily A member 1).	chromatin-remodeling complex ATPase chain, putative, expressed
2753	G53891	491	119	2.60902e-14	2.81459e-12	0.057,0.095	0.323,0.239	-0.205	RI	G53891_3444622-3445172	WTC.vs.OGRC	chr08:3443460-3447745(+)	Os08g0159100	LOC_Os08g06250	NULL	NULL	Tetraspanin domain containing protein.	tetraspanin family protein, putative, expressed
5413	G71314	381	119	0	0	0.022,0.02	0.214,0.238	-0.205	RI	G71314_9005670-9007043	WTC.vs.OGRC	chr11:9005671-9010716(-)	Os11g0264700	LOC_Os11g16330	NULL	NULL	Cyclin-like F-box domain containing protein.	expressed protein
17457	G64219	628	119	4.17104e-05	0.000522951	0.22,0.174	0.4,0.403	-0.205	RI	G64219_284700-286170	WTC.vs.OGRC	chr10:284701-286941(-)	Os10g0103700	LOC_Os10g01470	NULL	NULL	Similar to HD-ZIP protein (Fragment).	homeobox associated leucine zipper, putative, expressed
20638	G37906	308	119	1.27134e-05	0.000190131	0.0,0.0	0.205,0.205	-0.205	RI	G37906_20873751-20875418	WTC.vs.OGRC	chr05:20873752-20877204(-)	Os05g0426033	NULL	NULL	NULL	Hypothetical conserved gene.	NULL
24190	G38611	308	119	5.60286e-06	9.39768e-05	0.025,0.0	0.136,0.3	-0.205	RI	G38611_24062825-24064098	WTC.vs.OGRC	chr05:24062649-24067689(+)	Os05g0489700	LOC_Os05g41070	BZIP42	b-ZIP TRANSCRIPTION FACTOR 42	Similar to BZIP protein BZO2H3 (Fragment).	bZIP transcription factor, putative, expressed
29959	G80677	454	119	7.78297e-05	0.000888878	0.586,0.564	0.812,0.747	-0.205	RI	G80677_25046589-25048597	WTC.vs.OGRC	chr12:25044995-25048597(+)	Os12g0596600	LOC_Os12g40480	NULL	NULL	Conserved hypothetical protein.	H-BTB9 - Bric-a-Brac, Tramtrack, Broad Complex BTB domain with H family conserved sequence, expressed
30212	G16051	236	119	1.26565e-08	4.43293e-07	0.0,0.092	0.204,0.298	-0.205	RI	G16051_29138410-29138821	WTC.vs.OGRC	chr02:29133281-29141632(-)	Os02g0705600	LOC_Os02g47670	NULL	NULL	Armadillo-like helical domain containing protein.	bg55, putative, expressed
43954	G9624	205	119	8.27968e-10	3.80329e-08	0.326,0.382	0.576,0.541	-0.205	RI	G9624_263684-263959	WTC.vs.OGRC	chr02:261338-268915(+)	Os02g0104700//Os02g0104800	LOC_Os02g01440//LOC_Os02g01450	NULL//NULL	NULL//NULL	Similar to Nitric oxide associated 1.//Uncharacterised conserved protein UCP022280 domain containing protein.	nitric oxide synthase 1, putative, expressed//expressed protein
44457	G2050	222	119	2.87992e-13	2.54377e-11	0.029,0.058	0.305,0.193	-0.205	RI	G2050_9006806-9007203	WTC.vs.OGRC	chr01:9004101-9008221(-)	Os01g0264700	LOC_Os01g16000	NULL	NULL	Cellular retinaldehyde binding/alpha-tocopherol transport family protein.	CRAL/TRIO domain containing protein, expressed
48468	G12529	235	119	3.10967e-11	1.88942e-09	0.1,0.194	0.348,0.356	-0.205	RI	G12529_13226472-13226744	WTC.vs.OGRC	chr02:13223111-13227352(-)	Os02g0327700	LOC_Os02g22190	NULL	NULL	Hypothetical conserved gene.	glycosyltransferase, putative, expressed
50193	G19074	238	119	8.87471e-07	1.9166e-05	0.024,0.083	0.203,0.314	-0.205	RI	G19074_5959473-5959691	WTC.vs.OGRC	chr03:5954839-5960605(-)	Os03g0213700	LOC_Os03g11500	NULL	NULL	Protein of unknown function DUF647 domain containing protein.	DUF647 domain containing protein, putative, expressed
59055	G17070	262	119	0	0	0.034,0.024	0.258,0.211	-0.205	RI	G17070_33513479-33513788	WTC.vs.OGRC	chr02:33511971-33517881(-)	Os02g0788800	LOC_Os02g54730	NULL	NULL	Similar to amino acid transporter family protein.	transmembrane amino acid transporter protein, putative, expressed
60805	G12167	402	119	1.19564e-10	6.56182e-09	0.014,0.012	0.3,0.136	-0.205	RI	G12167_11485191-11485878	WTC.vs.OGRC	chr02:11484090-11488304(-)	Os02g0299300	LOC_Os02g19650	NULL	NULL	Similar to cDNA clone:J023112L03, full insert sequence.	hydrolase, alpha/beta fold family domain containing protein, expressed
65014	G41243	195	119	2.39102e-05	0.000326398	0.575,0.717	0.873,0.829	-0.205	RI	G41243_4686956-4687963	WTC.vs.OGRC	chr06:4686957-4690304(+)	Os06g0192900	LOC_Os06g09320	NULL	NULL	Similar to tac7077.	expressed protein
8789	G7064	422	119	1.77616e-05	0.000252808	0.253,0.356	0.542,0.479	-0.206	RI	G7064_32381209-32382224	WTC.vs.OGRC	chr01:32381210-32385694(-)	Os01g0768200	LOC_Os01g56230	NULL	NULL	TRAM, LAG1 and CLN8 homology domain containing protein.	transmembrane protein 56, putative, expressed
17817	G68865	231	119	4.26581e-12	3.06314e-10	0.038,0.093	0.318,0.225	-0.206	RI	G68865_21343973-21344784	WTC.vs.OGRC	chr10:21340634-21348436(+)	Os10g0546200	LOC_Os10g39900	NULL	NULL	Glycosyl transferase, family 1 domain containing protein.	glycosyltransferase family protein 1, putative, expressed
22314	G30620	476	119	1.59884e-07	4.2868e-06	0.036,0.019	0.211,0.256	-0.206	RI	G30620_23470070-23471562	WTC.vs.OGRC	chr04:23467028-23471825(-)	Os04g0469800	LOC_Os04g39430	NULL	NULL	Similar to OSIGBa0124N08.3 protein.	cytochrome P450, putative, expressed
26413	G64353	208	119	3.40195e-12	2.48436e-10	0.041,0.039	0.236,0.257	-0.206	RI	G64353_22910446-22912455	WTC.vs.OGRC	chr09:22910447-22916787(-)	Os09g0572900	LOC_Os09g39960	NULL	NULL	Similar to Dynamin-related protein 1E (Dynamin-like protein E) (Dynamin-like protein 4) (Dynamin-like protein DLP2).	dynamin family protein, putative, expressed
38411	G38069	511	119	0	0	0.183,0.165	0.394,0.366	-0.206	RI	G38069_21615306-21616517	WTC.vs.OGRC	chr05:21613630-21616517(+)	Os05g0441500	LOC_Os05g36994	NULL	NULL	Conserved hypothetical protein.	expressed protein
46968	G17468	206	119	2.05261e-06	3.96886e-05	0.115,0.116	0.348,0.296	-0.206	RI	G17468_35384009-35384323	WTC.vs.OGRC	chr02:35379378-35385801(+)	Os02g0823800	LOC_Os02g57780	NULL	NULL	Hypothetical conserved gene.	expressed protein
52713	G13104	219	119	1.86923e-10	9.85815e-09	0.235,0.179	0.431,0.396	-0.206	RI	G13104_15725680-15726149	WTC.vs.OGRC	chr02:15725681-15726657(-)	Os02g0467200	LOC_Os02g26790	NULL	NULL	Hypothetical protein.	expressed protein
59469	G37660	218	119	7.21438e-08	2.10427e-06	0.168,0.184	0.398,0.365	-0.206	RI	G37660_19490867-19491200	WTC.vs.OGRC	chr05:19490677-19498340(+)	Os05g0400800	LOC_Os05g33260	NULL	NULL	Similar to cDNA clone:J013037E09, full insert sequence.	1-5-phosphoribosyl-5-5-phosphoribosylaminomethylideneaminoimidazole-4-carboxamide isomerase, chloroplast precursor, putative, expressed
3911	G53282	236	119	8.88178e-16	1.25845e-13	0.012,0.016	0.231,0.211	-0.207	RI	G53282_478021-479002	WTC.vs.OGRC	chr08:475402-482982(+)	Os08g0109500//Os08g0109550	LOC_Os08g01794	NULL//NULL	NULL//NULL	Bromodomain containing protein.//NULL	bromodomain domain containing protein, expressed
17248	G63647	416	119	0	0	0.04,0.077	0.28,0.251	-0.207	RI	G63647_20948344-20948986	WTC.vs.OGRC	chr09:20945915-20952936(-)	Os09g0533400	LOC_Os09g36300	NULL	NULL	Similar to Lon protease homolog.	OsLonP4 - Putative Lon protease homologue, expressed
18860	G18411	223	119	7.1248e-10	3.33521e-08	0.016,0.09	0.27,0.249	-0.207	RI	G18411_3314781-3315325	WTC.vs.OGRC	chr03:3314655-3317647(+)	Os03g0161500	LOC_Os03g06580	NULL	NULL	EGF domain containing protein.	MTN26L2 - MtN26 family protein precursor, expressed
23392	G5185	422	119	0	0	0.029,0.037	0.26,0.221	-0.207	RI	G5185_23940755-23941286	WTC.vs.OGRC	chr01:23938369-23949895(-)	Os01g0607400//Os01g0607600	LOC_Os01g42260//LOC_Os01g42270	NULL//NULL	NULL//NULL	Similar to STYLOSA protein.//WD40 repeat domain containing protein.	transcriptional corepressor LEUNIG, putative, expressed//transcriptional corepressor LEUNIG, putative, expressed
26056	G80459	203	119	2.21311e-11	1.37881e-09	0.09,0.13	0.364,0.269	-0.207	RI	G80459_23933888-23934623	WTC.vs.OGRC	chr12:23931315-23935728(+)	Os12g0578400	LOC_Os12g38920	NULL	NULL	Glycoside hydrolase family 79, N-terminal protein.	heparanase-like protein precursor, putative, expressed
37210	G53879	580	119	3.64707e-10	1.80174e-08	0.026,0.064	0.276,0.228	-0.207	RI	G53879_3382538-3384900	WTC.vs.OGRC	chr08:3382471-3387016(-)	Os08g0157800	LOC_Os08g06130	NULL	NULL	Conserved hypothetical protein.	expressed protein
41924	G13628	235	119	6.77443e-05	0.000790109	0.048,0.0	0.319,0.144	-0.207	RI	G13628_17905523-17906003	WTC.vs.OGRC	chr02:17905117-17909700(+)	Os02g0504100	LOC_Os02g30140	NULL	NULL	Conserved hypothetical protein.	expressed protein
51180	G78321	420	119	2.67251e-07	6.77934e-06	0.059,0.039	0.229,0.283	-0.207	RI	G78321_12380264-12383274	WTC.vs.OGRC	chr12:12377254-12383372(-)	Os12g0408800	NULL	NULL	NULL	Hypothetical conserved gene.	NULL
55171	G69703	527	119	0	0	0.034,0.074	0.282,0.241	-0.207	RI	G69703_1472912-1474185	WTC.vs.OGRC	chr11:1472831-1477590(-)	Os11g0132400//Os11g0132501	LOC_Os11g03760	NULL//NULL	NULL//NULL	Uncharacterised protein family UPF0414 domain containing protein.//Hypothetical gene.	expressed protein
67072	G6087	218	119	4.75593e-10	2.30319e-08	0.052,0.024	0.25,0.241	-0.207	RI	G6087_28469867-28470146	WTC.vs.OGRC	chr01:28467690-28471172(-)	Os01g0689600	LOC_Os01g49490	NULL	NULL	Hypothetical conserved gene.	expressed protein
2044	G34080	193	119	2.03767e-05	0.000284088	0.079,0.042	0.291,0.245	-0.208	RI	G34080_2501721-2503240	WTC.vs.OGRC	chr05:2499577-2503388(-)	Os05g0143300	LOC_Os05g05140	NULL	NULL	Conserved hypothetical protein.	expressed protein
3838	G39344	1063	119	0	0	0.017,0.028	0.273,0.188	-0.208	RI	G39344_27096120-27097272	WTC.vs.OGRC	chr05:27093554-27099415(+)	Os05g0545600	LOC_Os05g46780	NULL	NULL	Forkhead-associated (FHA) domain domain containing protein.	transposon protein, putative, CACTA, En/Spm sub-class, expressed
12772	G63399	629	119	5.56373e-07	1.27479e-05	0.251,0.297	0.502,0.462	-0.208	RI	G63399_19864695-19865859	WTC.vs.OGRC	chr09:19861086-19866301(+)	Os09g0511000	LOC_Os09g33630	NULL	NULL	Similar to cDNA clone:001-035-B08, full insert sequence.	protein kinase domain containing protein, expressed
15647	G32376	212	119	9.50218e-12	6.42697e-10	0.041,0.021	0.201,0.277	-0.208	RI	G32376_30978629-30978890	WTC.vs.OGRC	chr04:30973417-30979849(+)	Os04g0610900	LOC_Os04g52140	NULL	NULL	Similar to EDR1.	protein kinase domain containing protein, expressed
25967	G24038	266	119	6.9635e-08	2.03801e-06	0.026,0.031	0.305,0.168	-0.208	RI	G24038_28961818-28962432	WTC.vs.OGRC	chr03:28959045-28964466(+)	Os03g0715332//Os03g0715400	LOC_Os03g50730	NULL//NULL	NULL//NULL	Hypothetical conserved gene.//Membrane protein,Tapt1/CMV receptor domain containing protein.	transmembrane anterior posterior transformation 1, putative, expressed
28118	G47371	221	119	1.42668e-10	7.75022e-09	0.048,0.04	0.222,0.282	-0.208	RI	G47371_2207420-2208234	WTC.vs.OGRC	chr07:2206880-2210741(+)	Os07g0143200	LOC_Os07g05010	PIL14	NULL	Similar to Helix-loop-helix DNA-binding domain containing protein, expressed.	helix-loop-helix DNA-binding domain containing protein, expressed
49938	G69507	1435	119	4.72607e-09	1.82148e-07	0.198,0.244	0.452,0.406	-0.208	RI	G69507_699931-703442	WTC.vs.OGRC	chr11:697505-704075(+)	Os11g0115400	LOC_Os11g02379//LOC_Os11g02389	LTP1	LIPID TRANSFER PROTEIN 1	Lipid transfer protein LPT IV.	LTPL6 - Protease inhibitor/seed storage/LTP family protein precursor, expressed//protease inhibitor/seed storage/LTP family, putative, expressed
50477	G3603	213	119	6.97886e-13	5.74348e-11	0.538,0.55	0.744,0.76	-0.208	RI	G3603_16232983-16234469	WTC.vs.OGRC	chr01:16232120-16234469(+)	Os01g0386700	LOC_Os01g28989	NULL	NULL	Similar to BSK1 (BR-SIGNALING KINASE 1)%3B ATP binding / binding / kinase/ protein kinase/ protein tyrosine kinase.	expressed protein
56974	G17550	229	119	2.74495e-07	6.94003e-06	0.206,0.152	0.398,0.375	-0.208	RI	G17550_35454199-35456752	WTC.vs.OGRC	chr02:35451657-35459912(-)	Os02g0825600	NULL	NULL	NULL	Peptidase A22B, signal peptide peptidase domain containing protein.	NULL
58815	G76326	214	119	3.03048e-05	0.000399179	0.109,0.108	0.386,0.247	-0.208	RI	G76326_3365155-3365486	WTC.vs.OGRC	chr12:3360632-3369607(+)	Os12g0166500	LOC_Os12g06910	NULL	NULL	Similar to Nrap protein, expressed.	nucleolar protein family 6, putative, expressed
59555	G9476	290	119	1.53502e-06	3.08616e-05	0.0,0.0	0.246,0.17	-0.208	RI	G9476_42717796-42718113	WTC.vs.OGRC	chr01:42715707-42727037(+)	Os01g0968600	LOC_Os01g73750	NULL	NULL	Leucine-rich repeat, cysteine-containing subtype domain containing protein.	Leucine Rich Repeat family protein, expressed
61845	G79995	750	119	6.52183e-07	1.46414e-05	0.056,0.05	0.322,0.2	-0.208	RI	G79995_21595072-21595903	WTC.vs.OGRC	chr12:21593993-21597384(+)	Os12g0540200	NULL	NULL	NULL	Hypothetical gene.	NULL
811	G8701	930	119	0	0	0.064,0.073	0.303,0.251	-0.209	RI	G8701_39544234-39547962	WTC.vs.OGRC	chr01:39544224-39548624(+)	Os01g0908200	LOC_Os01g68020	NULL	NULL	Member of the Bric-a-Brac/Tramtrack/Broad (BTB) family, BT1/BT2 ortholog, Negative regulation of nitrate uptake and nitrogen use efficiency	BTBZ2 - Bric-a-Brac, Tramtrack, and Broad Complex BTB domain with TAZ zinc finger and Calmodulin-binding domains, expressed
4960	G9766	191	119	7.48105e-06	0.000120877	0.023,0.04	0.321,0.16	-0.209	RI	G9766_567980-568298	WTC.vs.OGRC	chr02:566043-572447(-)	Os02g0110600	LOC_Os02g02040	NULL	NULL	Similar to protein kinase.	protein kinase, putative, expressed
5464	G7238	235	119	1.51284e-05	0.00022007	0.0,0.0	0.24,0.178	-0.209	RI	G7238_33255147-33256703	WTC.vs.OGRC	chr01:33248470-33256883(-)	Os01g0784700	LOC_Os01g57560	NULL	NULL	Serine/threonine protein kinase-related domain containing protein.	serine/threonine-protein kinase receptor precursor, putative, expressed
7438	G53499	492	119	1.12355e-13	1.07235e-11	0.033,0.056	0.271,0.236	-0.209	RI	G53499_1244340-1245157	WTC.vs.OGRC	chr08:1239771-1250563(+)	Os08g0122800	LOC_Os08g02904	NULL	NULL	Kringle, conserved site domain containing protein.	expressed protein
10611	G35907	207	119	6.96432e-12	4.80986e-10	0.023,0.017	0.307,0.152	-0.209	RI	G35907_11200606-11202182	WTC.vs.OGRC	chr05:11200391-11206325(+)	Os05g0274300	LOC_Os05g19280	NULL	NULL	Similar to ATP binding protein.	expressed protein
26570	G4158	243	119	1.44271e-10	7.8126e-09	0.112,0.193	0.367,0.356	-0.209	RI	G4158_19092386-19092937	WTC.vs.OGRC	chr01:19089909-19094304(+)	Os01g0530400	LOC_Os01g34620	NULL	NULL	Thioredoxin fold domain containing protein.	OsGrx_S15.1 - glutaredoxin subgroup II, expressed
26708	G14264	255	119	5.97524e-05	0.000710895	0.085,0.076	0.291,0.289	-0.209	RI	G14264_21111758-21112217	WTC.vs.OGRC	chr02:21110683-21116631(+)	Os02g0557500	LOC_Os02g35150	C3H16	ZINC FINGER CCCH DOMAIN-CONTAINING PROTEIN 16	Zinc finger, CCCH-type domain containing protein.	splicing factor U2AF, putative, expressed
27014	G44740	196	119	4.41314e-13	3.75795e-11	0.039,0.054	0.294,0.216	-0.209	RI	G44740_21812517-21812930	WTC.vs.OGRC	chr06:21809428-21815337(+)	Os06g0565900	LOC_Os06g36990	NULL	NULL	Similar to Potential phospholipid-transporting ATPase 4 (EC 3.6.3.1) (Aminophospholipid flippase 4).	phospholipid-transporting ATPase 4, putative, expressed
43014	G56491	258	119	1.68754e-14	1.91363e-12	0.078,0.083	0.331,0.247	-0.209	RI	G56491_15770288-15770604	WTC.vs.OGRC	chr08:15768230-15773219(-)	Os08g0347500	LOC_Os08g25890//LOC_Os08g25900	NULL	NULL	Similar to PsbP family protein, expressed.	tetratricopeptide repeat, putative, expressed//PsbP, putative, expressed
44478	G78378	220	119	9.28895e-06	0.000145837	0.21,0.251	0.416,0.463	-0.209	RI	G78378_12426219-12429458	WTC.vs.OGRC	chr12:12426122-12432788(+)	Os12g0409600	LOC_Os12g22090	NULL	NULL	Conserved hypothetical protein.	expressed protein
52118	G68110	198	119	1.55431e-15	2.11926e-13	0.021,0.029	0.24,0.229	-0.209	RI	G68110_18036050-18036290	WTC.vs.OGRC	chr10:18032576-18040810(+)	Os10g0479800	LOC_Os10g33930	NULL	NULL	Protein of unknown function DUF1336 domain containing protein.	DUF1336 domain containing protein, expressed
54154	G57873	198	119	7.55834e-05	0.000867838	0.046,0.052	0.362,0.153	-0.209	RI	G57873_22630110-22630526	WTC.vs.OGRC	chr08:22628828-22633862(-)	Os08g0460800	LOC_Os08g35870	NULL	NULL	Hypothetical conserved gene.	OsFBL48 - F-box domain and LRR containing protein, expressed
55445	G68803	758	119	7.48923e-05	0.00086192	0.0,0.0	0.282,0.136	-0.209	RI	G68803_20943941-20946935	WTC.vs.OGRC	chr10:20936565-20947963(-)	Os10g0537450//Os10g0537600	LOC_Os10g39230	NULL//NULL	NULL//NULL	Hypothetical protein.//Conserved hypothetical protein.	tRNA-splicing endonuclease positive effector-related, putative, expressed
62458	G62032	542	119	4.29257e-12	3.07913e-10	0.013,0.055	0.263,0.224	-0.209	RI	G62032_13689214-13689931	WTC.vs.OGRC	chr09:13688194-13693485(-)	Os09g0394600	LOC_Os09g23140	NULL	NULL	Endonuclease/exonuclease/phosphatase domain containing protein.	endonuclease/exonuclease/phosphatase family domain containing protein, expressed
8553	G56355	251	119	7.07867e-11	4.03684e-09	0.176,0.171	0.419,0.348	-0.21	RI	G56355_15200536-15201186	WTC.vs.OGRC	chr08:15199249-15201818(-)	Os08g0338000	LOC_Os08g25050	NULL	NULL	Antihaemostatic protein domain containing protein.	PIF-like orf1, putative, expressed
43517	G27469	597	119	6.26166e-14	6.32787e-12	0.017,0.016	0.291,0.162	-0.21	RI	G27469_7940941-7941557	WTC.vs.OGRC	chr04:7938977-7943876(-)	NULL	NULL	NULL	NULL	NULL	NULL
50154	G6967	783	119	1.55431e-15	2.11926e-13	0.009,0.046	0.214,0.262	-0.21	RI	G6967_32018577-32019684	WTC.vs.OGRC	chr01:32016329-32022401(-)	Os01g0761100	LOC_Os01g55580	NULL	NULL	Tesmin/TSO1-like, CXC domain containing protein.	tesmin/TSO1-like CXC domain containing protein, expressed
50957	G38706	186	119	5.14304e-07	1.19078e-05	0.024,0.0	0.272,0.172	-0.21	RI	G38706_24420305-24420646	WTC.vs.OGRC	chr05:24416563-24426676(+)	Os05g0497150	LOC_Os05g41750	NULL	NULL	Hypothetical conserved gene.	RecF/RecN/SMC N terminal domain containing protein, expressed
51537	G45687	518	119	7.44416e-08	2.16669e-06	0.124,0.158	0.36,0.342	-0.21	RI	G45687_25925324-25925890	WTC.vs.OGRC	chr06:25918412-25928017(+)	Os06g0638000	LOC_Os06g43120	NULL	NULL	Zinc finger, CCCH-type domain containing protein.	zinc finger C-x8-C-x5-C-x3-H type family protein, expressed
69645	G1621	229	119	1.08638e-07	3.03228e-06	0.039,0.067	0.342,0.183	-0.21	RI	G1621_7025815-7026708	WTC.vs.OGRC	chr01:7024297-7030610(+)	Os01g0227100	LOC_Os01g12710	NULL	NULL	Similar to oxidoreductase.	oxidoreductase, short chain dehydrogenase/reductase family domain containing protein, expressed
6130	G1476	215	119	3.1259e-06	5.68637e-05	0.321,0.378	0.543,0.577	-0.211	RI	G1476_6320146-6320665	WTC.vs.OGRC	chr01:6319130-6322474(+)	Os01g0215700	LOC_Os01g11710	NULL	NULL	Esterase, SGNH hydrolase-type domain containing protein.	GDSL-like lipase/acylhydrolase, putative, expressed
11451	G56603	203	119	3.65353e-05	0.000466927	0.077,0.0	0.233,0.266	-0.211	RI	G56603_15757748-15758514	WTC.vs.OGRC	chr08:15754635-15758677(-)	Os08g0347200	LOC_Os08g25864	NULL	NULL	Conserved hypothetical protein.	expressed protein
11498	G6507	201	119	5.21805e-15	6.47255e-13	0.031,0.05	0.304,0.2	-0.211	RI	G6507_29654046-29654328	WTC.vs.OGRC	chr01:29651996-29675768(-)	NULL	LOC_Os01g51632//LOC_Os01g51630	NULL	NULL	NULL	myosin XI, putative, expressed//XIE, putative, expressed
24135	G8185	348	119	1.40874e-07	3.83699e-06	0.044,0.073	0.291,0.247	-0.211	RI	G8185_37354807-37356195	WTC.vs.OGRC	chr01:37352674-37356195(-)	Os01g0863166	LOC_Os01g64350	NULL	NULL	Conserved hypothetical protein.	expressed protein
45614	G16979	288	119	1.33672e-07	3.6626e-06	0.175,0.125	0.381,0.341	-0.211	RI	G16979_33173143-33173480	WTC.vs.OGRC	chr02:33169843-33175612(-)	Os02g0782300	LOC_Os02g54130	NULL	NULL	Conserved hypothetical protein.	heat shock protein DnaJ, putative, expressed
48627	G35000	207	119	7.95652e-08	2.3012e-06	0.0,0.117	0.281,0.258	-0.211	RI	G35000_6276506-6276943	WTC.vs.OGRC	chr05:6270894-6282566(-)	Os05g0200500	LOC_Os05g11140	NULL	NULL	Similar to Casein kinase-like protein.	CK1_CaseinKinase_1a.5 - CK1 includes the casein kinase 1 kinases, expressed
50070	G874	234	119	1.57658e-08	5.39011e-07	0.022,0.078	0.314,0.207	-0.211	RI	G874_3397262-3397807	WTC.vs.OGRC	chr01:3397263-3400543(+)	Os01g0166100	LOC_Os01g07200	NULL	NULL	Similar to Ca(2+)-dependent nuclease.	staphylococcal nuclease homologue, putative, expressed
55216	G70671	191	119	1.35707e-08	4.72186e-07	0.051,0.119	0.288,0.305	-0.211	RI	G70671_5444972-5445474	WTC.vs.OGRC	chr11:5441804-5450171(+)	NULL	LOC_Os11g10090	NULL	NULL	NULL	transposon protein, putative, CACTA, En/Spm sub-class, expressed
26317	G69968	695	119	8.44877e-07	1.83964e-05	0.199,0.192	0.469,0.346	-0.212	RI	G69968_2462463-2463456	WTC.vs.OGRC	chr11:2462254-2468751(-)	Os11g0152700	LOC_Os11g05480	NULL	NULL	Similar to Transcription factor HBP-1b(C38) (Fragment).	transcription factor, putative, expressed
34808	G73883	207	119	0	0	0.034,0.056	0.271,0.243	-0.212	RI	G73883_21205694-21207327	WTC.vs.OGRC	chr11:21201715-21207327(+)	Os11g0568700	LOC_Os11g36070	NULL	NULL	START-like domain domain containing protein.	expressed protein
42626	G67769	217	119	3.82301e-09	1.50639e-07	0.066,0.079	0.312,0.256	-0.212	RI	G67769_16512334-16512859	WTC.vs.OGRC	chr10:16509081-16512859(-)	Os10g0452800	LOC_Os10g31520	NULL	NULL	Similar to Rev interacting protein mis3-like.	ribosomal RNA assembly protein mis3, putative, expressed
48080	G43812	201	119	1.61251e-08	5.49925e-07	0.045,0.0	0.276,0.193	-0.212	RI	G43812_16966042-16966437	WTC.vs.OGRC	chr06:16961932-16966760(-)	Os06g0491300	NULL	NULL	NULL	Hypothetical conserved gene.	NULL
51043	G20570	930	119	1.31448e-05	0.000195551	0.041,0.0	0.294,0.171	-0.212	RI	G20570_12955084-12956028	WTC.vs.OGRC	chr03:12954592-12959631(+)	Os03g0346800	LOC_Os03g22550	NULL	NULL	Similar to metal tolerance protein.	cation efflux family protein, putative, expressed
57885	G102	204	119	6.61249e-13	5.46158e-11	0.047,0.09	0.319,0.242	-0.212	RI	G102_383046-384020	WTC.vs.OGRC	chr01:383047-386701(-)	Os01g0107000	LOC_Os01g01720	NULL	NULL	Peroxisome membrane anchor protein Pex14p, N-terminal domain containing protein.	pex14, putative, expressed
59759	G57973	473	119	7.65074e-09	2.807e-07	0.061,0.033	0.305,0.213	-0.212	RI	G57973_22085403-22086078	WTC.vs.OGRC	chr08:22082265-22101157(-)	Os08g0451700	LOC_Os08g35050	NULL	NULL	Conserved hypothetical protein.	ARID/BRIGHT DNA-binding domain containing protein, expressed
60786	G24274	244	119	1.02578e-11	6.87713e-10	0.059,0.015	0.247,0.252	-0.212	RI	G24274_30171415-30172062	WTC.vs.OGRC	chr03:30156983-30173931(-)	Os03g0736000	LOC_Os03g52594	NULL	NULL	Similar to NOT2/NOT3/NOT5 family protein, expressed.	CCR4-NOT transcription factor, putative, expressed
63622	G42108	1159	119	6.65415e-05	0.000778194	0.042,0.093	0.248,0.31	-0.212	RI	G42108_8043711-8044965	WTC.vs.OGRC	chr06:8043566-8067361(+)	Os06g0255200//Os06g0255300	LOC_Os06g14406	NULL//NULL	NULL//NULL	Hypothetical conserved gene.//Hypothetical conserved gene.	SYD, putative, expressed
10542	G18286	292	119	3.34854e-10	1.67108e-08	0.057,0.0	0.264,0.22	-0.213	RI	G18286_2872740-2873081	WTC.vs.OGRC	chr03:2870116-2876102(+)	Os03g0152100	LOC_Os03g05760	NULL	NULL	Similar to E2F-DP transcription factor.	transcription factor Dp, putative, expressed
11291	G33880	308	119	4.41513e-07	1.04586e-05	0.012,0.072	0.231,0.279	-0.213	RI	G33880_1753933-1754813	WTC.vs.OGRC	chr05:1752339-1755732(+)	Os05g0130100	LOC_Os05g03920	NULL	NULL	Hypothetical conserved gene.	TKL_IRAK_DUF26-lf.3 - DUF26 kinases have homology to DUF26 containing loci, expressed
20878	G31078	200	119	0	0	0.078,0.1	0.307,0.297	-0.213	RI	G31078_25126714-25127487	WTC.vs.OGRC	chr04:25126715-25134362(-)	Os04g0503500	LOC_Os04g42470	NULL	NULL	Leucine-rich repeat, cysteine-containing subtype containing protein.	regulatory subunit, putative, expressed
26886	G16470	279	119	2.87093e-06	5.28355e-05	0.045,0.0	0.199,0.271	-0.213	RI	G16470_30757522-30758261	WTC.vs.OGRC	chr02:30756675-30763025(+)	Os02g0736600	LOC_Os02g50370	NULL	NULL	DEAD-like helicase, N-terminal domain containing protein.	helicase domain-containing protein, putative, expressed
29180	G79305	198	119	4.01235e-13	3.46387e-11	0.476,0.505	0.733,0.675	-0.213	RI	G79305_16195259-16197009	WTC.vs.OGRC	chr12:16195260-16199488(-)	Os12g0460800	LOC_Os12g27520	NULL	NULL	Similar to Lammer-type protein kinase.	serine/threonine-protein kinase AFC2, putative, expressed
29489	G23954	201	119	3.33239e-05	0.00043191	0.0,0.0	0.198,0.228	-0.213	RI	G23954_28745392-28745771	WTC.vs.OGRC	chr03:28744339-28746317(-)	Os03g0711650	LOC_Os03g50364	NULL	NULL	Similar to AT hook motif family protein, expressed.	expressed protein
47328	G63345	616	119	2.56256e-05	0.000347126	0.182,0.133	0.439,0.303	-0.213	RI	G63345_19631851-19632444	WTC.vs.OGRC	chr09:19630562-19634695(+)	Os09g0506900	LOC_Os09g32940	NULL	NULL	Similar to cDNA clone:J013073G03, full insert sequence.	expressed protein
60251	G67994	195	119	1.01885e-09	4.58807e-08	0.037,0.0	0.195,0.268	-0.213	RI	G67994_17774666-17776920	WTC.vs.OGRC	chr10:17773192-17776920(-)	Os10g0476900	LOC_Os10g33700	NULL	NULL	Pentatricopeptide repeat domain containing protein.	PPR repeat containing protein, expressed
63568	G46390	797	119	6.11177e-08	1.81816e-06	0.064,0.152	0.328,0.314	-0.213	RI	G46390_29347845-29348896	WTC.vs.OGRC	chr06:29347846-29352146(+)	Os06g0698785	LOC_Os06g48510	NULL	NULL	Similar to Choline monooxygenase.	choline monooxygenase, chloroplast precursor, putative, expressed
711	G36882	309	119	1.79749e-08	6.06389e-07	0.018,0.0	0.248,0.198	-0.214	RI	G36882_16186141-16186813	WTC.vs.OGRC	chr05:16184117-16186813(-)	Os05g0344400	LOC_Os05g27790	NULL	NULL	Uncharacterised protein family UPF0497, trans-membrane plant domain containing protein.	membrane associated DUF588 domain containing protein, putative, expressed
3365	G72968	217	119	0	0	0.041,0.0	0.244,0.225	-0.214	RI	G72968_17057655-17058578	WTC.vs.OGRC	chr11:17054026-17061449(+)	Os11g0484400	LOC_Os11g29390	NULL	NULL	Similar to bifunctional dihydrofolate reductase-thymidylate synthase.	bifunctional dihydrofolate reductase-thymidylate synthase, putative, expressed
3871	G3252	292	119	0	0	0.031,0.011	0.281,0.188	-0.214	RI	G3252_15009438-15011569	WTC.vs.OGRC	chr01:15007012-15013275(-)	Os01g0367300	LOC_Os01g26940	NULL	NULL	Conserved hypothetical protein.	transposon protein, putative, CACTA, En/Spm sub-class, expressed
18711	G24107	240	119	2.01018e-05	0.000281074	0.052,0.037	0.245,0.271	-0.214	RI	G24107_29333895-29334250	WTC.vs.OGRC	chr03:29328658-29336560(-)	Os03g0722800	LOC_Os03g51270	NULL	NULL	Similar to F-box domain containing protein.	OsFBX108 - F-box domain containing protein, expressed
19577	G17831	189	119	4.78126e-06	8.17932e-05	0.055,0.103	0.263,0.323	-0.214	RI	G17831_855996-856714	WTC.vs.OGRC	chr03:852259-857160(-)	Os03g0115100	LOC_Os03g02410	NULL	NULL	Similar to GHMP kinase-related.	GHMP kinases ATP-binding protein, putative, expressed
20139	G17445	765	119	6.63864e-09	2.47263e-07	0.014,0.0	0.28,0.161	-0.214	RI	G17445_35337157-35338272	WTC.vs.OGRC	chr02:35334947-35340821(+)	Os02g0822900	LOC_Os02g57700	RLCK91	RECEPTOR-LIKE CYTOPLASMIC KINASE 91	Hypothetical conserved gene.	protein kinase, putative, expressed
27907	G10141	300	119	1.98951e-06	3.86644e-05	0.019,0.0	0.315,0.132	-0.214	RI	G10141_2238432-2239754	WTC.vs.OGRC	chr02:2230198-2239754(-)	Os02g0141300	LOC_Os02g04840	CAP1	COLLAPSED ABNORMAL POLLEN1	Arabinokinase-Like Protein, Pollen development	GHMP kinases ATP-binding protein, putative, expressed
32482	G17580	337	119	1.77127e-07	4.70142e-06	0.027,0.105	0.319,0.241	-0.214	RI	G17580_35722551-35723595	WTC.vs.OGRC	chr02:35717792-35730564(+)	Os02g0830801//Os02g0830900	LOC_Os02g58410	NULL//NULL	NULL//NULL	Similar to binding.//Similar to binding.	expressed protein
35063	G63934	196	119	1.27462e-10	6.95162e-09	0.08,0.042	0.282,0.269	-0.214	RI	G63934_22152693-22155295	WTC.vs.OGRC	chr09:22152674-22155609(-)	Os09g0557400	LOC_Os09g38500	NULL	NULL	Mitochondrial glycoprotein family protein.	mitochondrial glycoprotein, putative, expressed
66673	G52851	418	119	3.19388e-10	1.60556e-08	0.061,0.07	0.301,0.258	-0.214	RI	G52851_28244198-28244769	WTC.vs.OGRC	chr07:28240427-28245450(+)	Os07g0668700	LOC_Os07g47250	NULL	NULL	Lipase, class 3 family protein.	lipase precursor, putative, expressed
68036	G7098	202	119	1.26399e-10	6.90465e-09	0.063,0.082	0.309,0.264	-0.214	RI	G7098_32556144-32556507	WTC.vs.OGRC	chr01:32552611-32569756(-)	Os01g0771400	LOC_Os01g56490	NULL	NULL	Similar to CM0545.290.nc protein.	ubiquitin carboxyl-terminal hydrolase, putative, expressed
68772	G25880	209	119	3.99513e-06	7.03538e-05	0.021,0.0	0.186,0.264	-0.214	RI	G25880_605754-606701	WTC.vs.OGRC	chr04:602294-609309(+)	Os04g0110300	LOC_Os04g01970	NULL	NULL	Myb, DNA-binding domain containing protein.	SWI/SNF-related matrix-associated actin-dependent regulator of chromatin subfamily C member, putative, expressed
69586	G1265	197	119	3.14478e-05	0.000411396	0.191,0.168	0.383,0.403	-0.214	RI	G1265_5114507-5114750	WTC.vs.OGRC	chr01:5109321-5117189(-)	Os01g0195200	LOC_Os01g09860	NULL	NULL	Similar to Serine/threonine-protein kinase PBS1 (EC 2.7.1.37) (AvrPphB susceptible protein 1).	retrotransposon protein, putative, unclassified, expressed
4344	G57134	197	119	2.41411e-06	4.56258e-05	0.038,0.091	0.263,0.295	-0.215	RI	G57134_18995990-18996712	WTC.vs.OGRC	chr08:18993203-18998958(+)	Os08g0398300	LOC_Os08g30770	ABCA4	ABC TRANSPORTER A FAMILY MEMBER 4	ABC transporter-like domain containing protein.	ABC transporter, ATP-binding protein, putative, expressed
24502	G53125	214	119	2.11667e-06	4.06754e-05	0.256,0.262	0.47,0.479	-0.215	RI	G53125_29306851-29307471	WTC.vs.OGRC	chr07:29303615-29309383(+)	Os07g0689400	LOC_Os07g48970	NULL	NULL	Similar to predicted protein.	OsPOP17 - Putative Prolyl Oligopeptidase homologue, expressed
43271	G43090	216	119	3.87318e-06	6.8457e-05	0.035,0.08	0.29,0.255	-0.215	RI	G43090_13905138-13906681	WTC.vs.OGRC	chr06:13905082-13909018(-)	Os06g0346600	LOC_Os06g23800	NULL	NULL	Hypothetical conserved gene.	flavin-containing monooxygenase family protein, putative, expressed
43787	G66397	219	119	1.27414e-10	6.95162e-09	0.039,0.066	0.297,0.238	-0.215	RI	G66397_10301643-10302336	WTC.vs.OGRC	chr10:10301575-10304395(-)	Os10g0345100	LOC_Os10g20470	NULL	NULL	Multi antimicrobial extrusion protein MatE family protein.	MATE efflux family protein, putative, expressed
49739	G42864	213	119	5.90639e-14	6.00416e-12	0.021,0.017	0.268,0.199	-0.215	RI	G42864_12403411-12404530	WTC.vs.OGRC	chr06:12403412-12410355(+)	Os06g0319600	LOC_Os06g21470	NULL	NULL	Poly(A) polymerase, central domain domain containing protein.	expressed protein
59120	G25456	486	119	1.35797e-09	5.89504e-08	0.065,0.087	0.275,0.307	-0.215	RI	G25456_35214902-35215564	WTC.vs.OGRC	chr03:35212863-35219896(+)	Os03g0837900	LOC_Os03g62170	NULL	NULL	Streptomyces cyclase/dehydrase family protein.	cyclase/dehydrase family protein, expressed
62256	G3990	434	119	4.39892e-08	1.35374e-06	0.263,0.27	0.491,0.473	-0.215	RI	G3990_17456764-17457310	WTC.vs.OGRC	chr01:17453469-17465049(-)	Os01g0503400	LOC_Os01g31870	NULL	NULL	Similar to cDNA clone:J013164K10, full insert sequence.	natural resistance-associated macrophage protein, putative, expressed
2177	G16837	205	119	1.78944e-10	9.48833e-09	0.018,0.077	0.255,0.271	-0.216	RI	G16837_32460966-32461188	WTC.vs.OGRC	chr02:32458608-32462832(+)	Os02g0769800	LOC_Os02g53040	NULL	NULL	Similar to Mitogen-activated protein kinase kinase kinase 1 (EC 2.7.1.-) (Arabidospsis NPK1-related protein kinase 1). Splice isoform 1S.	STE_MEKK_ste11_MAP3K.11 - STE kinases include homologs to sterile 7, sterile 11 and sterile 20 from yeast, expressed
5140	G15641	656	119	1.31645e-09	5.74017e-08	0.065,0.069	0.349,0.218	-0.216	RI	G15641_27369108-27370168	WTC.vs.OGRC	chr02:27369109-27371822(+)	Os02g0672700	LOC_Os02g45120	NULL	NULL	DNA-directed RNA polymerase, M/15 kDa subunit domain containing protein.	expressed protein
29911	G15919	219	119	1.49069e-08	5.13734e-07	0.102,0.163	0.356,0.342	-0.216	RI	G15919_28550408-28550647	WTC.vs.OGRC	chr02:28548315-28551884(-)	Os02g0694800	LOC_Os02g46750	NULL	NULL	Similar to ATP binding / protein kinase.	expressed protein
38989	G34383	797	119	4.75731e-13	4.02607e-11	0.126,0.124	0.362,0.319	-0.216	RI	G34383_3840996-3842666	WTC.vs.OGRC	chr05:3839682-3843169(+)	Os05g0165400	LOC_Os05g07260	NULL	NULL	GPI-GlcNAc transferase complex, PIG-H component, conserved domain domain containing protein.	phosphatidylinositolglycan-related, putative, expressed
41927	G13628	196	119	1.65579e-05	0.000238292	0.08,0.071	0.282,0.302	-0.216	RI	G13628_17907955-17908410	WTC.vs.OGRC	chr02:17905117-17909700(+)	Os02g0504100	LOC_Os02g30140	NULL	NULL	Conserved hypothetical protein.	expressed protein
54716	G80217	270	119	0	0	0.014,0.0	0.194,0.252	-0.216	RI	G80217_22712634-22713349	WTC.vs.OGRC	chr12:22710810-22713349(-)	Os12g0557400	LOC_Os12g37060	NULL	NULL	Conserved hypothetical protein.	expressed protein
59591	G10644	514	119	1.74083e-07	4.62778e-06	0.052,0.142	0.367,0.259	-0.216	RI	G10644_4497114-4498576	WTC.vs.OGRC	chr02:4497077-4513641(+)	Os02g0180700	LOC_Os02g08420	NULL	NULL	Similar to Cinnamoyl-CoA reductase (EC 1.2.1.44).	cinnamoyl CoA reductase, putative, expressed
60435	G27414	505	119	1.05154e-06	2.23372e-05	0.441,0.427	0.706,0.594	-0.216	RI	G27414_7137367-7138683	WTC.vs.OGRC	chr04:7136639-7140516(-)	Os04g0206200	LOC_Os04g12920	NULL	NULL	Similar to Helicase-like protein.	expressed protein
62462	G62032	202	119	1.00134e-07	2.8236e-06	0.0,0.0	0.198,0.234	-0.216	RI	G62032_13690644-13693485	WTC.vs.OGRC	chr09:13688194-13693485(-)	Os09g0394600	LOC_Os09g23140	NULL	NULL	Endonuclease/exonuclease/phosphatase domain containing protein.	endonuclease/exonuclease/phosphatase family domain containing protein, expressed
2433	G91	670	119	3.36417e-06	6.05347e-05	0.161,0.092	0.373,0.314	-0.217	RI	G91_392083-393698	WTC.vs.OGRC	chr01:391542-396956(-)	Os01g0107400	LOC_Os01g01740	NULL	NULL	Conserved hypothetical protein.	protein kinase domain containing protein, expressed
15053	G43964	192	119	1.35142e-10	7.35301e-09	0.055,0.07	0.297,0.261	-0.217	RI	G43964_17556118-17558342	WTC.vs.OGRC	chr06:17555674-17565539(+)	Os06g0499000	LOC_Os06g30390	NULL	NULL	Conserved hypothetical protein.	oxidoreductase/ transition metal ion binding protein, putative, expressed
18500	G51861	212	119	6.63754e-06	0.000108931	0.03,0.0	0.245,0.219	-0.217	RI	G51861_24088493-24089726	WTC.vs.OGRC	chr07:24087320-24089726(-)	Os07g0591100	LOC_Os07g40150	NULL	NULL	Protein of unknown function DUF620 family protein.	expressed protein
19791	G25367	616	119	1.00992e-07	2.84195e-06	0.184,0.068	0.35,0.335	-0.217	RI	G25367_34918613-34921935	WTC.vs.OGRC	chr03:34918614-34922707(+)	Os03g0831300	LOC_Os03g61580	NULL	NULL	Protein of unknown function DUF789 family protein.	expressed protein
22703	G15869	227	119	3.1183e-06	5.67798e-05	0.255,0.217	0.414,0.491	-0.217	RI	G15869_28416593-28418883	WTC.vs.OGRC	chr02:28415143-28419455(+)	Os02g0691800	NULL	NULL	NULL	Similar to asparagine synthase family protein.	NULL
25469	G15062	250	119	0	0	0.021,0.015	0.248,0.222	-0.217	RI	G15062_24569488-24570372	WTC.vs.OGRC	chr02:24569294-24573379(+)	Os02g0618200	LOC_Os02g40510	TOC1	TIMING OF CAB EXPRESSION 1	Signal transduction response regulator, receiver region domain containing protein.	response regulator receiver domain containing protein, expressed
26221	G37485	518	119	2.27879e-07	5.88778e-06	0.119,0.107	0.38,0.279	-0.217	RI	G37485_18929743-18930347	WTC.vs.OGRC	chr05:18928206-18933309(+)	Os05g0390500	LOC_Os05g32430	NULL	NULL	BRCT domain containing protein.	NLI interacting factor-like phosphatase, putative, expressed
28811	G8336	297	119	3.45639e-05	0.000445963	0.628,0.74	0.897,0.905	-0.217	RI	G8336_38033145-38033618	WTC.vs.OGRC	chr01:38031463-38036300(+)	Os01g0876500	LOC_Os01g65530	NULL	NULL	Conserved hypothetical protein.	RNA recognition motif containing protein, putative, expressed
2887	G69272	273	119	4.44089e-16	6.59122e-14	0.055,0.103	0.275,0.319	-0.218	RI	G69272_23114697-23116362	WTC.vs.OGRC	chr10:23114698-23117754(+)	Os10g0579600	LOC_Os10g42870	NULL	NULL	TGF-beta receptor, type I/II extracellular region family protein.	peptide transporter PTR2, putative, expressed
17802	G16942	249	119	3.475e-14	3.67382e-12	0.007,0.023	0.199,0.267	-0.218	RI	G16942_33078223-33080953	WTC.vs.OGRC	chr02:33078224-33083556(+)	Os02g0780700	LOC_Os02g54010	NULL	NULL	Lipase, class 3 family protein.	lipase class 3 family protein, putative, expressed
40409	G8391	830	119	2.14805e-05	0.000297544	0.615,0.596	0.872,0.775	-0.218	RI	G8391_38081253-38083561	WTC.vs.OGRC	chr01:38081254-38088758(-)	Os01g0877600	NULL	NULL	NULL	Non-protein coding transcript.	NULL
60713	G58043	343	119	1.61635e-05	0.00023325	0.072,0.052	0.391,0.168	-0.218	RI	G58043_23577181-23578149	WTC.vs.OGRC	chr08:23576720-23579096(-)	Os08g0478100	LOC_Os08g37310	NULL	NULL	Uncharacterised protein family UPF0029, N-terminal domain containing protein.	uncharacterized protein, YigZ family, putative, expressed
69353	G58215	202	119	6.22362e-07	1.40685e-05	0.057,0.065	0.28,0.277	-0.218	RI	G58215_24267482-24268077	WTC.vs.OGRC	chr08:24263164-24270506(+)	Os08g0491000//Os08g0491100	LOC_Os08g38310	NULL//NULL	NULL//NULL	Hypothetical conserved gene.//Conserved hypothetical protein.	expressed protein
48487	G1536	1208	119	3.44169e-15	4.41249e-13	0.117,0.125	0.348,0.332	-0.219	RI	G1536_6653076-6659531	WTC.vs.OGRC	chr01:6653077-6662582(+)	Os01g0221600	LOC_Os01g12210	NULL	NULL	Malate transporter, aliminium toerance domain containing protein.	aluminum-activated malate transporter, putative, expressed
67965	G16518	214	119	1.47423e-05	0.000215462	0.131,0.156	0.362,0.364	-0.219	RI	G16518_31005218-31005441	WTC.vs.OGRC	chr02:31003959-31009136(+)	Os02g0741300	LOC_Os02g50780	NULL	NULL	Glycoside hydrolase, family 47 protein.	glycosyl hydrolase family 47 domain contain protein, expressed
25271	G26834	865	119	2.21641e-06	4.22965e-05	0.127,0.061	0.279,0.349	-0.22	RI	G26834_4752267-4755590	WTC.vs.OGRC	chr04:4749050-4758448(+)	Os04g0169300	LOC_Os04g08749	NULL	NULL	Conserved hypothetical protein.	expressed protein
47200	G58614	408	119	0	0	0.074,0.132	0.365,0.281	-0.22	RI	G58614_25973992-25974500	WTC.vs.OGRC	chr08:25971715-25974968(-)	Os08g0522400	LOC_Os08g41090	NULL	NULL	Similar to APX6%3B L-ascorbate peroxidase/ heme binding / peroxidase.	peroxidase precursor, putative, expressed
6790	G31645	378	119	2.04944e-09	8.58229e-08	0.054,0.051	0.318,0.228	-0.221	RI	G31645_27700866-27701517	WTC.vs.OGRC	chr04:27700855-27703401(-)	Os04g0553300//Os04g0553401	LOC_Os04g46730	NULL//NULL	NULL//NULL	Similar to OSIGBa0143N19.8 protein.//Conserved hypothetical protein.	thioesterase family protein, putative, expressed
11007	G6034	201	119	0	0	0.026,0.1	0.315,0.254	-0.221	RI	G6034_28098846-28099452	WTC.vs.OGRC	chr01:28091208-28102930(-)	Os01g0682001	LOC_Os01g48960	NULL	NULL	Similar to NADH dependent Glutamate Synthase.	glutamate synthase, chloroplast precursor, putative, expressed
13434	G57095	194	119	1.02562e-05	0.000158488	0.0,0.0	0.308,0.133	-0.221	RI	G57095_18595371-18596323	WTC.vs.OGRC	chr08:18591286-18596323(+)	Os08g0392500	LOC_Os08g30250//LOC_Os08g30260	NULL	NULL	Hypothetical conserved gene.	transposon protein, putative, CACTA, En/Spm sub-class, expressed//retrotransposon protein, putative, unclassified, expressed
21525	G45266	415	119	6.24741e-05	0.000737719	0.083,0.16	0.348,0.337	-0.221	RI	G45266_24144147-24145181	WTC.vs.OGRC	chr06:24142411-24147482(-)	Os06g0607200	LOC_Os06g40510	NULL	NULL	Similar to Cellular retinaldehyde binding/alpha-tocopherol transport%3B Cellular retinaldehyde-binding/triple function, N-terminal.	CRAL/TRIO domain containing protein, expressed
32087	G41459	208	119	3.66371e-05	0.00046788	0.26,0.168	0.431,0.44	-0.221	RI	G41459_5681497-5682126	WTC.vs.OGRC	chr06:5677080-5688501(+)	Os06g0211200	LOC_Os06g10880	NULL	NULL	Similar to Abscisic acid responsive elements-binding factor (ABA-responsive element binding protein 1) (AREB1).	bZIP transcription factor, putative, expressed
32716	G59809	589	119	1.02299e-08	3.6557e-07	0.111,0.164	0.348,0.369	-0.221	RI	G59809_2640762-2641662	WTC.vs.OGRC	chr09:2640763-2643481(-)	Os09g0134900	LOC_Os09g04924	NULL	NULL	Hypothetical gene.	expressed protein
38442	G63100	214	119	1.08402e-08	3.84579e-07	0.016,0.0	0.234,0.223	-0.221	RI	G63100_18707882-18708485	WTC.vs.OGRC	chr09:18707883-18710315(+)	Os09g0484800	LOC_Os09g31120	NULL	NULL	Similar to Pirin-like protein.	pirin, putative, expressed
52019	G22008	467	119	1.11022e-16	1.79514e-14	0.081,0.135	0.342,0.316	-0.221	RI	G22008_19528034-19530791	WTC.vs.OGRC	chr03:19528035-19531714(+)	Os03g0454300	LOC_Os03g34310	NULL	NULL	Non-protein coding transcript.	expressed protein
68781	G38483	1796	119	3.41186e-08	1.07946e-06	0.164,0.287	0.464,0.428	-0.221	RI	G38483_23276465-23278395	WTC.vs.OGRC	chr05:23272711-23281178(-)	Os05g0473900	LOC_Os05g39650	NULL	NULL	Phytanoyl-CoA dioxygenase family protein.	phytanoyl-CoA dioxygenase, putative, expressed
14765	G31361	245	119	2.74626e-07	6.9408e-06	0.089,0.139	0.385,0.286	-0.222	RI	G31361_26544608-26545606	WTC.vs.OGRC	chr04:26543226-26546926(-)	Os04g0530700	LOC_Os04g44840	NULL	NULL	Similar to Beta-D-xylosidase.	glycosyl hydrolase family 3 protein, putative, expressed
33601	G29661	820	119	2.86295e-05	0.000380466	0.384,0.469	0.638,0.659	-0.222	RI	G29661_18541214-18542068	WTC.vs.OGRC	chr04:18537348-18544214(+)	Os04g0379500	LOC_Os04g31020	NULL	NULL	Non-protein coding transcript.	expressed protein
52093	G17483	214	119	5.28895e-11	3.08532e-09	0.203,0.142	0.388,0.401	-0.222	RI	G17483_35178241-35179839	WTC.vs.OGRC	chr02:35178242-35184158(-)	Os02g0819500	LOC_Os02g57410	NULL	NULL	Similar to Cysteine-type peptidase.	OTU-like cysteine protease family protein, putative, expressed
2417	G23626	1762	119	1.58884e-09	6.82825e-08	0.07,0.033	0.325,0.224	-0.223	RI	G23626_26896357-26898757	WTC.vs.OGRC	chr03:26892010-26898757(-)	Os03g0679100	LOC_Os03g47560	NULL	NULL	Vacuolar protein sorting-associated protein 26 family protein.	retrotransposon protein, putative, unclassified, expressed
21701	G61287	1559	119	5.018e-07	1.16734e-05	0.152,0.186	0.378,0.406	-0.223	RI	G61287_10226967-10229008	WTC.vs.OGRC	chr09:10226056-10229008(+)	NULL	LOC_Os09g16714	NULL	NULL	NULL	expressed protein
38947	G63674	670	119	1.49961e-05	0.000218469	0.088,0.056	0.373,0.218	-0.223	RI	G63674_21066312-21067060	WTC.vs.OGRC	chr09:21061116-21068861(-)	Os09g0536000	LOC_Os09g36530	NULL	NULL	Exodeoxyribonuclease III xth family protein.	endonuclease/exonuclease/phosphatase family protein, putative, expressed
60410	G6425	209	119	1.27034e-07	3.49048e-06	0.088,0.013	0.217,0.329	-0.223	RI	G6425_29832845-29835011	WTC.vs.OGRC	chr01:29830122-29836249(+)	Os01g0716800	LOC_Os01g51890	NULL	NULL	Hypothetical conserved gene.	endonuclease/exonuclease/phosphatase family domain containing protein, expressed
6644	G43302	4459	119	0	0	0.045,0.044	0.331,0.205	-0.224	RI	G43302_14809928-14814733	WTC.vs.OGRC	chr06:14809929-14815856(-)	Os06g0359400	LOC_Os06g25294	NULL	NULL	Ribosomal protein L18a domain containing protein.	60S ribosomal protein L18a-1, putative, expressed
10714	G57467	182	119	1.37768e-05	0.000203405	0.184,0.295	0.405,0.521	-0.224	RI	G57467_20554962-20556227	WTC.vs.OGRC	chr08:20553106-20557893(+)	Os08g0427300	LOC_Os08g33076	NULL	NULL	Similar to Myrosinase (Fragment).	myrosinase precursor, putative, expressed
19354	G63712	1794	119	3.49093e-10	1.73333e-08	0.052,0.072	0.255,0.317	-0.224	RI	G63712_21201611-21205001	WTC.vs.OGRC	chr09:21199691-21205175(-)	Os09g0538600	LOC_Os09g36750	NULL	NULL	Similar to Peroxisome type ascorbate peroxidase.	L-ascorbate peroxidase 4, putative, expressed
49297	G38687	201	119	9.02891e-06	0.000142209	0.0,0.0	0.17,0.278	-0.224	RI	G38687_24347482-24351451	WTC.vs.OGRC	chr05:24347040-24354943(+)	Os05g0495600	LOC_Os05g41580	ACA7	CA2+-ATPASE 7	Similar to autoinhibited calcium ATPase.	calcium-transporting ATPase, plasma membrane-type, putative, expressed
49763	G40529	217	119	4.77396e-15	5.97562e-13	0.007,0.052	0.275,0.231	-0.224	RI	G40529_1874146-1874597	WTC.vs.OGRC	chr06:1872634-1875911(-)	Os06g0134800	LOC_Os06g04380	NULL	NULL	Folate-binding, YgfZ domain containing protein.	aminomethyltransferase, putative, expressed
52790	G17631	192	119	0	0	0.055,0.105	0.319,0.289	-0.224	RI	G17631_14081-14402	WTC.vs.OGRC	chr03:13193-16892(+)	Os03g0100030	LOC_Os03g01014	NULL	NULL	CAAX amino terminal protease domain containing protein.	expressed protein
53482	G77971	1095	119	4.51068e-09	1.74926e-07	0.54,0.624	0.807,0.805	-0.224	RI	G77971_10770954-10772573	WTC.vs.OGRC	chr12:10770955-10775430(+)	Os12g0284000	LOC_Os12g18650	NULL	NULL	Hypothetical conserved gene.	Regulator of chromosome condensation domain containing protein, expressed
58282	G67162	787	119	1.43229e-09	6.19659e-08	0.111,0.143	0.405,0.296	-0.224	RI	G67162_13543407-13544478	WTC.vs.OGRC	chr10:13543408-13552223(+)	Os10g0400900	LOC_Os10g26140//LOC_Os10g26145	NULL	NULL	Similar to Colon cancer-associated protein Mic1-like containing protein, expressed.	CPuORF15 - conserved peptide uORF-containing transcript, expressed//expressed protein
6636	G9430	336	119	4.65139e-06	7.99697e-05	0.154,0.262	0.443,0.423	-0.225	RI	G9430_42689747-42690577	WTC.vs.OGRC	chr01:42689748-42696063(+)	Os01g0967900	LOC_Os01g73680	NULL	NULL	Similar to Aspartyl aminopeptidase.	aspartyl aminopeptidase, putative, expressed
30956	G73346	815	119	8.8653e-07	1.91517e-05	0.16,0.144	0.4,0.353	-0.225	RI	G73346_19120780-19122622	WTC.vs.OGRC	chr11:19117300-19126870(-)	NULL	LOC_Os11g32369	NULL	NULL	NULL	expressed protein
39247	G26172	237	119	3.38598e-06	6.08476e-05	0.0,0.0	0.218,0.232	-0.225	RI	G26172_1843517-1843842	WTC.vs.OGRC	chr04:1843006-1848459(+)	Os04g0129300	LOC_Os04g04000	NULL	NULL	YT521-B-like protein family protein.	ECT protein, putative, expressed
40754	G10182	202	119	3.83337e-10	1.88565e-08	0.71,0.671	0.928,0.902	-0.225	RI	G10182_2486464-2487952	WTC.vs.OGRC	chr02:2486465-2488967(+)	Os02g0145000	LOC_Os02g05199	NULL	NULL	Similar to calmodulin binding protein.	expressed protein
40763	G78861	213	119	6.9568e-06	0.000113528	0.032,0.0	0.218,0.264	-0.225	RI	G78861_14909227-14909545	WTC.vs.OGRC	chr12:14907829-14916625(-)	Os12g0443800	LOC_Os12g25720	NULL	NULL	Similar to ATP binding / ATPase/ nucleoside-triphosphatase/ nucleotide binding.	expressed protein
45451	G14637	417	119	8.07249e-05	0.000916764	0.151,0.121	0.289,0.434	-0.225	RI	G14637_22836334-22837123	WTC.vs.OGRC	chr02:22835797-22838845(+)	Os02g0591000	LOC_Os02g37834	NULL	NULL	Conserved hypothetical protein.	expressed protein
47785	G65277	890	119	5.97957e-08	1.78269e-06	0.477,0.465	0.696,0.695	-0.225	RI	G65277_4968302-4970459	WTC.vs.OGRC	chr10:4966210-4970459(+)	Os10g0172600	LOC_Os10g09200	NULL	NULL	Similar to zinc finger (C3HC4-type RING finger) family protein.	expressed protein
59693	G16158	391	119	8.06246e-10	3.72342e-08	0.059,0.016	0.321,0.204	-0.225	RI	G16158_29594604-29596300	WTC.vs.OGRC	chr02:29594605-29598901(+)	Os02g0714000	LOC_Os02g48340	NULL	NULL	Hypothetical gene.	RNA recognition motif containing protein, putative, expressed
61291	G75784	246	119	1.48409e-05	0.000216713	0.118,0.135	0.428,0.275	-0.225	RI	G75784_1157506-1157847	WTC.vs.OGRC	chr12:1156635-1158772(+)	Os12g0124000	LOC_Os12g03070	NULL	NULL	Similar to FHA domain containing protein, expressed.	FHA domain containing protein, putative, expressed
69754	G9001	270	119	9.04076e-11	5.07161e-09	0.092,0.056	0.316,0.282	-0.225	RI	G9001_40787962-40790756	WTC.vs.OGRC	chr01:40786140-40790756(-)	Os01g0929200	LOC_Os01g70410	RLCK53	RECEPTOR-LIKE CYTOPLASMIC KINASE 53	Serine/threonine protein kinase domain containing protein.	protein kinase, putative, expressed
23774	G48094	373	119	0	0	0.018,0.023	0.274,0.218	-0.226	RI	G48094_5693076-5693504	WTC.vs.OGRC	chr07:5690682-5699991(-)	Os07g0205700	LOC_Os07g10540	NULL	NULL	Similar to Xaa-Pro dipeptidase (EC 3.4.-.-).	peptidase, M24 family protein, putative, expressed
26562	G16331	209	119	9.97243e-09	3.5767e-07	0.074,0.044	0.298,0.275	-0.227	RI	G16331_30394717-30395424	WTC.vs.OGRC	chr02:30392547-30396775(-)	Os02g0730000	LOC_Os02g49720	NULL	NULL	Mitochondrial aldehyde dehydrogenase ALDH2a.	aldehyde dehydrogenase, putative, expressed
43909	G53307	216	119	1.05224e-05	0.000161728	0.097,0.064	0.302,0.314	-0.227	RI	G53307_583576-584003	WTC.vs.OGRC	chr08:579899-586670(-)	Os08g0111200	LOC_Os08g01940	NULL	NULL	Similar to predicted protein.	non-lysosomal glucosylceramidase, putative, expressed
46549	G32873	204	119	1.75304e-13	1.59771e-11	0.055,0.107	0.345,0.272	-0.227	RI	G32873_33012134-33012981	WTC.vs.OGRC	chr04:33006306-33013002(+)	Os04g0648700	LOC_Os04g55500	NULL	NULL	DNA repair nuclease, XPF-type/Helicase domain containing protein.	expressed protein
50941	G58020	222	119	6.0566e-05	0.000719204	0.43,0.543	0.764,0.664	-0.227	RI	G58020_23464738-23465047	WTC.vs.OGRC	chr08:23463933-23468396(+)	Os08g0476300	LOC_Os08g37130	NULL	NULL	Glucose/ribitol dehydrogenase family protein.	oxidoreductase, short chain dehydrogenase/reductase family domain containing protein, expressed
55283	G80948	1173	119	4.10494e-06	7.19979e-05	0.163,0.152	0.432,0.337	-0.227	RI	G80948_26340708-26341902	WTC.vs.OGRC	chr12:26339257-26346047(-)	Os12g0618400	LOC_Os12g42380	NULL	NULL	Hypothetical conserved gene.	expressed protein
67086	G69329	204	119	0	0	0.008,0.041	0.282,0.22	-0.227	RI	G69329_23151684-23151934	WTC.vs.OGRC	chr10:23148730-23153260(-)	Os10g0580300	LOC_Os10g42950	CDKE%3B1	CYCLIN-DEPENDENT KINASE E%3B1	Serine/threonine protein kinase domain containing protein.	cyclin-dependent kinase E-1, putative, expressed
11359	G1625	186	119	0	0	0.093,0.117	0.359,0.307	-0.228	RI	G1625_6895102-6895344	WTC.vs.OGRC	chr01:6889351-6896414(+)	Os01g0225100	LOC_Os01g12530	NULL	NULL	Conserved hypothetical protein.	smr domain containing protein, expressed
16519	G25436	228	119	2.02364e-05	0.000282533	0.0,0.0	0.207,0.249	-0.228	RI	G25436_35209118-35209647	WTC.vs.OGRC	chr03:35208499-35211353(-)	Os03g0837800	LOC_Os03g62160	NULL	NULL	Endoplasmic reticulum ERp29-type, C-terminal domain containing protein.	expressed protein
23936	G10789	217	119	2.10484e-06	4.0482e-05	0.0,0.0	0.221,0.236	-0.228	RI	G10789_5019767-5021001	WTC.vs.OGRC	chr02:5019765-5028565(+)	Os02g0190500	LOC_Os02g09740	NULL	NULL	Serine/threonine protein kinase-related domain containing protein.	STRUBBELIG-RECEPTOR FAMILY 7 precursor, putative, expressed
30920	G16578	674	119	1.29674e-13	1.2091e-11	0.106,0.153	0.407,0.308	-0.228	RI	G16578_31290665-31291941	WTC.vs.OGRC	chr02:31290666-31299079(+)	Os02g0745600	LOC_Os02g51140	NULL	NULL	Kelch related domain containing protein.	N-rich protein, putative, expressed
37182	G31209	192	119	9.33343e-06	0.000146401	0.075,0.089	0.247,0.372	-0.228	RI	G31209_25858652-25860033	WTC.vs.OGRC	chr04:25855652-25860033(-)	Os04g0517300	LOC_Os04g43690	NULL	NULL	Protein of unknown function DUF647 family protein.	DUF647 domain containing protein, putative, expressed
38173	G19766	760	119	2.80456e-06	5.17558e-05	0.293,0.218	0.518,0.45	-0.228	RI	G19766_9296852-9298543	WTC.vs.OGRC	chr03:9296798-9300002(-)	Os03g0275300	LOC_Os03g16780	NULL	NULL	Hypothetical conserved gene.	ankyrin repeat family protein, putative, expressed
47179	G16941	326	119	1.35482e-11	8.90925e-10	0.126,0.139	0.389,0.332	-0.228	RI	G16941_33070879-33071828	WTC.vs.OGRC	chr02:33067716-33071828(+)	Os02g0780550	LOC_Os02g53994	NULL	NULL	Similar to smr domain containing protein.	DUF1771 domain containing protein, putative, expressed
56243	G36014	251	119	9.80557e-08	2.7741e-06	0.158,0.057	0.323,0.349	-0.228	RI	G36014_11438872-11439204	WTC.vs.OGRC	chr05:11436297-11440534(-)	Os05g0277300	LOC_Os05g19630	NULL	NULL	Non-protein coding transcript.	peptide chain release factor protein, putative, expressed
62684	G36496	198	119	7.40548e-07	1.64372e-05	0.023,0.0	0.274,0.205	-0.228	RI	G36496_13836180-13836406	WTC.vs.OGRC	chr05:13834115-13840148(+)	Os05g0305900	LOC_Os05g24010	NULL	NULL	Protein kinase, core domain containing protein.	receptor protein kinase-like, putative, expressed
65559	G9353	392	119	4.51119e-05	0.000559777	0.085,0.148	0.405,0.285	-0.228	RI	G9353_42448636-42449578	WTC.vs.OGRC	chr01:42447904-42450923(-)	Os01g0963300	LOC_Os01g73230	NULL	NULL	Similar to Syntaxin 61 (AtSYP61) (Osmotic stess-sensitive mutant 1).	syntaxin 6, putative, expressed
2182	G16837	250	119	1.16233e-06	2.42484e-05	0.129,0.178	0.345,0.419	-0.229	RI	G16837_32461956-32462829	WTC.vs.OGRC	chr02:32458608-32462832(+)	Os02g0769800	LOC_Os02g53040	NULL	NULL	Similar to Mitogen-activated protein kinase kinase kinase 1 (EC 2.7.1.-) (Arabidospsis NPK1-related protein kinase 1). Splice isoform 1S.	STE_MEKK_ste11_MAP3K.11 - STE kinases include homologs to sterile 7, sterile 11 and sterile 20 from yeast, expressed
26892	G60	223	119	2.32194e-06	4.4096e-05	0.472,0.454	0.688,0.695	-0.229	RI	G60_19530-20323	WTC.vs.OGRC	chr01:16292-20323(+)	Os01g0100500	LOC_Os01g01040	NULL	NULL	Immunoglobulin-like domain containing protein.	expressed protein
28367	G1851	201	119	2.41362e-12	1.80677e-10	0.673,0.766	0.921,0.976	-0.229	RI	G1851_8130246-8131090	WTC.vs.OGRC	chr01:8130247-8131090(+)	Os01g0247600	LOC_Os01g14514	NULL	NULL	Conserved hypothetical protein.	expressed protein
46271	G69854	1487	119	0	0	0.058,0.103	0.311,0.308	-0.229	RI	G69854_1821358-1823292	WTC.vs.OGRC	chr11:1821359-1828453(+)	Os11g0139500	LOC_Os11g04390	NULL	NULL	Hypothetical conserved gene.	RNA recognition motif containing protein, expressed
53126	G19105	4946	119	0	0	0.11,0.109	0.385,0.293	-0.229	RI	G19105_6328875-6334281	WTC.vs.OGRC	chr03:6327286-6335133(+)	Os03g0220700	LOC_Os03g12064	NULL	NULL	Conserved hypothetical protein.	expressed protein
59226	G31390	229	119	1.075e-06	2.26882e-05	0.18,0.279	0.513,0.403	-0.229	RI	G31390_26580247-26580745	WTC.vs.OGRC	chr04:26580248-26582945(+)	Os04g0531700	LOC_Os04g44920	NULL	NULL	Short-chain dehydrogenase/reductase SDR domain containing protein.	oxidoreductase, short chain dehydrogenase/reductase family domain containing protein, expressed
63468	G5732	191	119	5.20573e-05	0.000631924	0.118,0.033	0.357,0.252	-0.229	RI	G5732_26524722-26525654	WTC.vs.OGRC	chr01:26522289-26527315(-)	Os01g0654200	LOC_Os01g46590	NULL	NULL	Peptidase M50 domain containing protein.	expressed protein
69926	G1218	196	119	0	0	0.105,0.105	0.353,0.314	-0.229	RI	G1218_4336350-4336762	WTC.vs.OGRC	chr01:4329105-4338486(-)	Os01g0182600	LOC_Os01g08700	NULL	NULL	GIGANTEA protein.	GIGANTEA, putative, expressed
7146	G65816	230	119	5.94765e-10	2.82849e-08	0.0,0.0	0.311,0.15	-0.23	RI	G65816_7336841-7338214	WTC.vs.OGRC	chr10:7334803-7338862(-)	Os10g0203000	LOC_Os10g13550	NULL	NULL	Similar to predicted protein.	endonuclease/exonuclease/phosphatase family domain containing protein, expressed
16023	G65908	195	119	2.01527e-05	0.000281593	0.647,0.87	0.977,1.0	-0.23	RI	G65908_8074256-8075114	WTC.vs.OGRC	chr10:8070371-8075287(+)	Os10g0212100	LOC_Os10g15164	NULL	NULL	Conserved hypothetical protein.	expressed protein
19397	G8650	243	119	6.31922e-05	0.000745111	0.203,0.305	0.473,0.495	-0.23	RI	G8650_39216578-39217172	WTC.vs.OGRC	chr01:39216579-39219456(-)	Os01g0900900	LOC_Os01g67490	NULL	NULL	Ovarian tumour, otubain domain containing protein.	OTU-like cysteine protease family protein, putative, expressed
26374	G28599	194	119	5.79259e-06	9.67812e-05	0.0,0.0	0.29,0.17	-0.23	RI	G28599_12878954-12880643	WTC.vs.OGRC	chr04:12875197-12882961(+)	Os04g0293700	LOC_Os04g22720	NULL	NULL	Transposase, Ptta/En/Spm, plant domain containing protein.	expressed protein
32263	G11684	786	119	1.11022e-16	1.79514e-14	0.119,0.146	0.405,0.321	-0.23	RI	G11684_8976764-8978423	WTC.vs.OGRC	chr02:8976765-8981140(-)	Os02g0258900	LOC_Os02g15870	NULL	NULL	Similar to CNX2 (COFACTOR OF NITRATE REDUCTASE AND XANTHINE DEHYDROGENASE 2)%3B catalytic.	molybdenum cofactor biosynthesis protein 1, putative, expressed
33481	G32881	316	119	6.276e-06	0.000103874	0.512,0.606	0.803,0.775	-0.23	RI	G32881_32583891-32585724	WTC.vs.OGRC	chr04:32582126-32585724(-)	Os04g0640600	LOC_Os04g54800	NULL	NULL	Similar to OSIGBa0138H21-OSIGBa0138E01.13 protein.	shikimate kinase, putative, expressed
33826	G20422	253	119	3.97492e-05	0.000502045	0.0,0.0	0.248,0.212	-0.23	RI	G20422_11993797-11994336	WTC.vs.OGRC	chr03:11993611-12008085(+)	Os03g0327900//Os03g0328000	LOC_Os03g21080	NULL//NULL	NULL//NULL	Conserved hypothetical protein.//Dedicator of cytokinesis family protein.	guanine nucleotide exchange factor, putative, expressed
46853	G19004	961	119	7.53173e-05	0.000865362	0.116,0.05	0.34,0.286	-0.23	RI	G19004_5853905-5855014	WTC.vs.OGRC	chr03:5853906-5857465(+)	Os03g0212200	LOC_Os03g11360	NULL	NULL	Leucine-rich repeat domain containing protein.	leucine rich repeat containing protein, expressed
49496	G37541	195	119	1.455e-11	9.48637e-10	0.032,0.0	0.293,0.199	-0.23	RI	G37541_19064457-19065115	WTC.vs.OGRC	chr05:19054741-19067981(-)	Os05g0392000	LOC_Os05g32570	NULL	NULL	Conserved hypothetical protein.	RING E3 ligase protein, putative, expressed
54657	G18011	334	119	5.00271e-06	8.51787e-05	0.119,0.151	0.353,0.377	-0.23	RI	G18011_1717971-1719782	WTC.vs.OGRC	chr03:1716437-1719782(+)	Os03g0130400	LOC_Os03g03820	NULL	NULL	Non-protein coding transcript.	adenylate kinase, putative, expressed
2733	G7653	649	119	5.50696e-08	1.65689e-06	0.038,0.035	0.306,0.228	-0.231	RI	G7653_34877821-34878571	WTC.vs.OGRC	chr01:34868404-34880637(-)	Os01g0818600//Os01g0818700	LOC_Os01g60280	NULL//NULL	NULL//NULL	Similar to cDNA clone:J013021N20, full insert sequence.//Leucine-rich repeat, N-terminal domain containing protein.	ATP binding protein, putative, expressed
53642	G58756	276	119	1.23948e-06	2.56862e-05	0.087,0.112	0.317,0.343	-0.231	RI	G58756_26572730-26573070	WTC.vs.OGRC	chr08:26572162-26574946(+)	Os08g0533300	LOC_Os08g42080	NULL	NULL	Similar to ACR5.	ACR5, putative, expressed
66477	G41092	196	119	0	0	0.012,0.051	0.276,0.248	-0.231	RI	G41092_4011933-4012322	WTC.vs.OGRC	chr06:4008139-4013550(+)	Os06g0181100//Os06g0181200	LOC_Os06g08280	NULL//NULL	NULL//NULL	Octicosapeptide/Phox/Bem1p domain containing protein.//Serine/threonine protein kinase domain containing protein.	protein kinase domain containing protein, expressed
70527	G73621	324	119	3.0663e-05	0.000402846	0.728,0.754	0.971,0.972	-0.231	RI	G73621_20501814-20502531	WTC.vs.OGRC	chr11:20501517-20503124(-)	Os11g0551350	LOC_Os11g34980	NULL	NULL	Hypothetical conserved gene.	expressed protein
6447	G64425	195	119	2.63861e-06	4.92057e-05	0.234,0.308	0.54,0.465	-0.232	RI	G64425_22928103-22928715	WTC.vs.OGRC	chr09:22925332-22928738(-)	Os09g0573100	LOC_Os09g39980	NULL	NULL	Ubiquitin domain containing protein.	ubiquitin family protein, putative, expressed
21647	G6084	191	119	4.55714e-05	0.000564358	0.514,0.441	0.701,0.719	-0.232	RI	G6084_28366357-28367428	WTC.vs.OGRC	chr01:28364038-28368313(+)	Os01g0687500	LOC_Os01g49330	NULL	NULL	Methionine tRNA Formyltransferase-like domain containing protein.	formyl transferase, putative, expressed
32234	G5610	261	119	3.39506e-13	2.95697e-11	0.027,0.027	0.27,0.248	-0.232	RI	G5610_26106835-26109141	WTC.vs.OGRC	chr01:26106836-26111222(+)	Os01g0647700	LOC_Os01g45960	NULL	NULL	Epoxide hydrolase family protein.	hydrolase, alpha/beta fold family domain containing protein, expressed
33660	G9291	2957	119	2.2207e-05	0.000306004	0.286,0.193	0.465,0.478	-0.232	RI	G9291_41971338-41975795	WTC.vs.OGRC	chr01:41971339-41978408(-)	Os01g0952800	LOC_Os01g72370	NULL	NULL	Conserved hypothetical protein.	helix-loop-helix DNA-binding domain containing protein, expressed
55601	G45906	199	119	1.3763e-08	4.78148e-07	0.045,0.13	0.311,0.327	-0.232	RI	G45906_27228177-27228395	WTC.vs.OGRC	chr06:27226308-27233106(+)	Os06g0660800	LOC_Os06g45020	NULL	NULL	Protein kinase domain containing protein.	STRUBBELIG-RECEPTOR FAMILY 3 precursor, putative, expressed
55637	G10872	470	119	2.62902e-06	4.90534e-05	0.12,0.202	0.411,0.376	-0.232	RI	G10872_5478758-5480041	WTC.vs.OGRC	chr02:5478698-5480899(-)	Os02g0197800	LOC_Os02g10430	NULL	NULL	Protein of unknown function DUF971 family protein.	1-5-phosphoribosyl-5-5-phosphoribosylaminomethylideneaminoimidazole-4-carboxamide isomerase, chloroplast precursor, putative, expressed
59337	G61065	457	119	5.08239e-10	2.44921e-08	0.035,0.077	0.197,0.379	-0.232	RI	G61065_8713018-8713576	WTC.vs.OGRC	chr09:8710149-8716892(-)	Os09g0315800	LOC_Os09g14680	NULL	NULL	Phosphotransferase system, HPr serine phosphorylation site domain containing protein.	expressed protein
65981	G12402	263	119	6.33782e-07	1.43031e-05	0.09,0.091	0.338,0.306	-0.232	RI	G12402_12389061-12389387	WTC.vs.OGRC	chr02:12382696-12395396(+)	Os02g0313500	LOC_Os02g20940//LOC_Os02g20950	NULL	NULL	Conserved hypothetical protein.	CHCH domain containing protein, expressed//expressed protein
11773	G69282	253	119	4.22822e-10	2.06216e-08	0.381,0.329	0.584,0.592	-0.233	RI	G69282_23075395-23077729	WTC.vs.OGRC	chr10:23075396-23079075(-)	Os10g0578800	LOC_Os10g42780	NULL	NULL	LrgB-like protein family protein.	lrgB-like family protein, expressed
14324	G67529	966	119	1.12536e-10	6.2117e-09	0.243,0.203	0.452,0.459	-0.233	RI	G67529_15402990-15404261	WTC.vs.OGRC	chr10:15402600-15406086(-)	Os10g0431900	LOC_Os10g29620	NULL	NULL	Serine/threonine protein kinase-related domain containing protein.	tyrosine protein kinase domain containing protein, putative, expressed
18658	G25488	726	119	4.36455e-05	0.000543839	0.116,0.035	0.277,0.339	-0.233	RI	G25488_35405778-35406877	WTC.vs.OGRC	chr03:35405637-35407413(-)	NULL	NULL	NULL	NULL	NULL	NULL
42146	G57579	211	119	3.93474e-12	2.85223e-10	0.151,0.144	0.419,0.341	-0.233	RI	G57579_21193648-21194423	WTC.vs.OGRC	chr08:21190207-21194423(+)	Os08g0436100	LOC_Os08g33850	NULL	NULL	Nucleoside phosphatase GDA1/CD39 family protein.	nucleoside-triphosphatase, putative, expressed
45961	G31177	209	119	3.61447e-05	0.000462882	0.619,0.638	0.86,0.864	-0.233	RI	G31177_25468584-25469086	WTC.vs.OGRC	chr04:25468585-25471556(-)	Os04g0509200	LOC_Os04g43040	NULL	NULL	Similar to OSIGBa0157K09-H0214G12.1 protein.	expressed protein
49304	G38687	215	119	5.20037e-05	0.000631609	0.525,0.725	0.87,0.846	-0.233	RI	G38687_24352732-24354579	WTC.vs.OGRC	chr05:24347040-24354943(+)	Os05g0495600	LOC_Os05g41580	ACA7	CA2+-ATPASE 7	Similar to autoinhibited calcium ATPase.	calcium-transporting ATPase, plasma membrane-type, putative, expressed
67249	G17814	250	119	4.44089e-15	5.59952e-13	0.173,0.147	0.406,0.38	-0.233	RI	G17814_574190-575606	WTC.vs.OGRC	chr03:574191-580704(-)	Os03g0109900	LOC_Os03g01940	NULL	NULL	Peptidase cysteine/serine, trypsin-like domain containing protein.	expressed protein
14065	G9697	201	119	1.26047e-05	0.000188833	0.124,0.235	0.481,0.346	-0.234	RI	G9697_101063-101301	WTC.vs.OGRC	chr02:97780-107892(-)	Os02g0101800	LOC_Os02g01180	NULL	NULL	Kinesin, motor domain domain containing protein.	kinesin motor domain containing protein, putative, expressed
20092	G6879	1049	119	4.61129e-05	0.000570446	0.111,0.185	0.414,0.351	-0.234	RI	G6879_31618671-31620280	WTC.vs.OGRC	chr01:31616645-31623209(-)	Os01g0753500	LOC_Os01g54990	ARF3	AUXIN RESPONSE FACTOR 3	Transcriptional factor B3 family protein.	auxin response factor, putative, expressed
52461	G80156	263	119	2.8917e-05	0.000383693	0.068,0.114	0.4,0.249	-0.234	RI	G80156_22467204-22467507	WTC.vs.OGRC	chr12:22466100-22469275(+)	Os12g0552800	LOC_Os12g36680	NULL	NULL	Conserved hypothetical protein.	expressed protein
63469	G5732	401	119	2.26319e-09	9.36894e-08	0.041,0.0	0.209,0.299	-0.234	RI	G5732_26525579-26526003	WTC.vs.OGRC	chr01:26522289-26527315(-)	Os01g0654200	LOC_Os01g46590	NULL	NULL	Peptidase M50 domain containing protein.	expressed protein
5263	G41796	203	119	0	0	0.124,0.148	0.396,0.347	-0.235	RI	G41796_7151142-7152642	WTC.vs.OGRC	chr06:7147208-7155342(-)	Os06g0237502//Os06g0237600	LOC_Os06g13050	NULL//NULL	NULL//NULL	Similar to EMB2004.//Haem peroxidase family protein.	peroxidase family protein, expressed
6427	G33437	1168	119	8.26998e-08	2.37984e-06	0.181,0.134	0.38,0.404	-0.235	RI	G33437_35093252-35094628	WTC.vs.OGRC	chr04:35089348-35098713(-)	Os04g0686600//Os04g0686650	LOC_Os04g58990//LOC_Os04g59000	NULL//NULL	NULL//NULL	Similar to H0723C07.12 protein.//Similar to H0723C07.13 protein.	CAMK_CAMK_like_ULKh_APGy.3 - CAMK includes calcium/calmodulin depedent protein kinases, expressed//protein kinase family protein, putative, expressed
10242	G40691	204	119	8.03669e-05	0.000913453	0.158,0.101	0.342,0.387	-0.235	RI	G40691_2507037-2507470	WTC.vs.OGRC	chr06:2504488-2509040(-)	Os06g0148000	LOC_Os06g05530	NULL	NULL	Conserved hypothetical protein.	RNA recognition motif containing protein, putative, expressed
24983	G47889	201	119	1.32061e-05	0.000196219	0.0,0.0	0.293,0.177	-0.235	RI	G47889_5023883-5025608	WTC.vs.OGRC	chr07:5023593-5027991(+)	Os07g0193000	LOC_Os07g09520	NULL	NULL	HIPL1 protein precursor.	expressed protein
29797	G48176	474	119	1.06563e-06	2.25389e-05	0.098,0.18	0.397,0.351	-0.235	RI	G48176_6232592-6233811	WTC.vs.OGRC	chr07:6232593-6234546(+)	Os07g0213400	LOC_Os07g11290	NULL	NULL	Conserved hypothetical protein.	expressed protein
56171	G70326	505	119	3.12604e-06	5.68637e-05	0.224,0.31	0.549,0.455	-0.235	RI	G70326_3427508-3429397	WTC.vs.OGRC	chr11:3425822-3434284(+)	Os11g0170400	LOC_Os11g06934	NULL	NULL	Conserved hypothetical protein.	expressed protein
59968	G67659	207	119	1.70416e-06	3.37877e-05	0.257,0.409	0.58,0.556	-0.235	RI	G67659_16085974-16086703	WTC.vs.OGRC	chr10:16083187-16086703(-)	Os10g0445400	LOC_Os10g30850	NULL	NULL	Zinc finger, RING/FYVE/PHD-type domain containing protein.	zinc finger, RING-type, putative, expressed
61226	G23676	2201	119	1.5276e-05	0.000221841	0.375,0.335	0.629,0.551	-0.235	RI	G23676_27431823-27434707	WTC.vs.OGRC	chr03:27431824-27436602(-)	Os03g0687200	LOC_Os03g48190	NULL	NULL	Conserved hypothetical protein.	expressed protein
66879	G6847	208	119	1.12757e-08	3.98588e-07	0.077,0.0	0.348,0.199	-0.235	RI	G6847_31334524-31334795	WTC.vs.OGRC	chr01:31332864-31337161(-)	Os01g0748600	LOC_Os01g54480	NULL	NULL	Serine/threonine protein kinase-related domain containing protein.	serine/threonine protein kinase, putative, expressed
22419	G40818	357	119	1.52465e-08	5.23599e-07	0.012,0.175	0.335,0.324	-0.236	RI	G40818_2970018-2970509	WTC.vs.OGRC	chr06:2966015-2973516(+)	Os06g0158200	LOC_Os06g06370	NULL	NULL	Sulfotransferase domain containing protein.	expressed protein
38379	G15991	211	119	1.03317e-12	8.22696e-11	0.028,0.059	0.261,0.297	-0.236	RI	G15991_28760746-28761029	WTC.vs.OGRC	chr02:28759713-28767926(+)	Os02g0699400	LOC_Os02g47120	NULL	NULL	RelA/SpoT protein domain containing protein.	region found in RelA/SpoT proteins containing protein, expressed
38688	G14471	1360	119	2.20452e-09	9.13707e-08	0.082,0.164	0.34,0.378	-0.236	RI	G14471_22039266-22041732	WTC.vs.OGRC	chr02:22038604-22042021(-)	Os02g0574500	LOC_Os02g36490	NULL	NULL	General substrate transporter domain containing protein.	expressed protein
39669	G4847	261	119	8.23631e-08	2.37213e-06	0.042,0.088	0.276,0.326	-0.236	RI	G4847_22453172-22453647	WTC.vs.OGRC	chr01:22450498-22456233(+)	Os01g0580100	LOC_Os01g39810	NULL	NULL	Alg9-like mannosyltransferase family protein.	Alg9-like mannosyltransferase protein, putative, expressed
44154	G80564	211	119	0	0	0.037,0.024	0.247,0.286	-0.236	RI	G80564_24456851-24459824	WTC.vs.OGRC	chr12:24454936-24459824(+)	Os12g0586000	LOC_Os12g39620	NULL	NULL	Similar to Disease resistance protein ADR1 (Activated disease resistance protein 1).	disease resistance protein, putative, expressed
49196	G9975	202	119	4.76797e-06	8.16066e-05	0.0,0.164	0.371,0.266	-0.236	RI	G9975_1743144-1743694	WTC.vs.OGRC	chr02:1743145-1748216(+)	Os02g0133100	LOC_Os02g04020	NULL	NULL	Similar to Phosphatidylinositol transfer-like protein III.	expressed protein
62420	G8885	902	119	7.99805e-13	6.50435e-11	0.107,0.117	0.379,0.317	-0.236	RI	G8885_40129450-40130608	WTC.vs.OGRC	chr01:40127415-40132674(+)	Os01g0919600	LOC_Os01g69050	NULL	NULL	Similar to predicted protein.	lysine ketoglutarate reductase trans-splicing related 1, putative, expressed
31719	G66192	237	119	5.12681e-06	8.699e-05	0.029,0.0	0.289,0.215	-0.237	RI	G66192_9125740-9126242	WTC.vs.OGRC	chr10:9120533-9126526(-)	Os10g0327300	LOC_Os10g17990	NULL	NULL	Similar to Phosphatidate cytidylyltransferase (EC 2.7.7.41).	phosphatidate cytidylyltransferase, putative, expressed
35542	G12298	193	119	2.50569e-06	4.70074e-05	0.339,0.247	0.522,0.537	-0.237	RI	G12298_12056685-12057004	WTC.vs.OGRC	chr02:12052478-12057601(+)	Os02g0307200	LOC_Os02g20430	NULL	NULL	Similar to transducin family protein / WD-40 repeat family protein.	WD domain, G-beta repeat domain containing protein, expressed
44028	G50603	205	119	7.09137e-10	3.32409e-08	0.068,0.0	0.281,0.26	-0.237	RI	G50603_17908940-17909873	WTC.vs.OGRC	chr07:17907341-17912298(+)	Os07g0486500	LOC_Os07g30300	NULL	NULL	RhoGAP domain containing protein.	small G protein family protein, putative, expressed
68184	G46035	710	119	1.47628e-06	2.98818e-05	0.066,0.016	0.266,0.291	-0.237	RI	G46035_27929735-27931092	WTC.vs.OGRC	chr06:27929735-27932433(-)	Os06g0672801	LOC_Os06g46065	NULL	NULL	Conserved hypothetical protein.	expressed protein
1377	G15719	464	119	0	0	0.019,0.0	0.273,0.223	-0.238	RI	G15719_27745674-27746370	WTC.vs.OGRC	chr02:27743950-27747335(+)	Os02g0679500	LOC_Os02g45600	NULL	NULL	Similar to Rac GTPase activating protein 1.	rhoGAP domain containing protein, expressed
9456	G20458	477	119	4.30412e-05	0.000537229	0.255,0.236	0.543,0.424	-0.238	RI	G20458_12291810-12293173	WTC.vs.OGRC	chr03:12291811-12296862(-)	Os03g0333000	LOC_Os03g21520	NULL	NULL	Conserved hypothetical protein.	expressed protein
12767	G63399	363	119	1.07692e-14	1.28036e-12	0.016,0.0	0.252,0.24	-0.238	RI	G63399_19863243-19863952	WTC.vs.OGRC	chr09:19861086-19866301(+)	Os09g0511000	LOC_Os09g33630	NULL	NULL	Similar to cDNA clone:001-035-B08, full insert sequence.	protein kinase domain containing protein, expressed
27656	G14517	268	119	1.76015e-06	3.46976e-05	0.118,0.113	0.377,0.33	-0.238	RI	G14517_22258914-22259743	WTC.vs.OGRC	chr02:22258677-22260688(+)	Os02g0579000	LOC_Os02g36880	NAC1	NAC DOMAIN-CONTAINING PROTEIN 1	No apical meristem (NAM) protein domain containing protein.	No apical meristem protein, putative, expressed
37064	G56889	203	119	1.29764e-05	0.000193474	0.074,0.035	0.337,0.247	-0.238	RI	G56889_17520144-17521739	WTC.vs.OGRC	chr08:17518366-17523114(-)	Os08g0374200	LOC_Os08g28690	NULL	NULL	Similar to Ubiquitin carrier protein.	expressed protein
37737	G10724	290	119	8.68628e-07	1.88241e-05	0.074,0.12	0.305,0.365	-0.238	RI	G10724_4845115-4845415	WTC.vs.OGRC	chr02:4842903-4847183(-)	Os02g0187300	LOC_Os02g09440	NULL	NULL	Similar to predicted protein.	expressed protein
40642	G30694	198	119	9.78106e-14	9.427e-12	0.115,0.103	0.367,0.326	-0.238	RI	G30694_23764009-23764422	WTC.vs.OGRC	chr04:23762322-23773613(-)	Os04g0474900	LOC_Os04g39900	BGLU13	BETA-GLUCOSIDASE 13	Similar to Cyanogenic beta-glucosidase precursor (EC 3.2.1.21) (Linamarase) (Fragment).	Os4bglu13 - beta-glucosidase homologue, similar to Os4Bglu12 exoglucanase/b-glucosidase, expressed
52858	G2403	459	119	1.11022e-15	1.56339e-13	0.086,0.092	0.328,0.326	-0.238	RI	G2403_10815992-10817312	WTC.vs.OGRC	chr01:10812999-10818530(-)	Os01g0295900	LOC_Os01g19140	NULL	NULL	Similar to cDNA clone:J023064I01, full insert sequence.	O-sialoglycoprotein endopeptidase, putative, expressed
54766	G16205	226	119	8.71708e-07	1.8873e-05	0.0,0.0	0.251,0.226	-0.238	RI	G16205_29833810-29835058	WTC.vs.OGRC	chr02:29833245-29838404(+)	Os02g0719100	LOC_Os02g48740	NULL	NULL	Similar to Fimbrin/plastin-like (Fragment).	fimbrin-like protein 2, putative, expressed
57986	G76175	684	119	3.93767e-11	2.35298e-09	0.059,0.05	0.307,0.278	-0.238	RI	G76175_2610604-2611422	WTC.vs.OGRC	chr12:2605178-2612656(-)	Os12g0152900	LOC_Os12g05680	BZIP83	b-ZIP TRANSCRIPTION FACTOR 83	bZIP transcription factor, bZIP-1 domain containing protein.	transcription factor, putative, expressed
68376	G18911	233	119	3.34988e-09	1.33682e-07	0.0,0.0	0.285,0.192	-0.238	RI	G18911_5487725-5488061	WTC.vs.OGRC	chr03:5483193-5489241(-)	Os03g0205000	LOC_Os03g10750	NULL	NULL	Ubiquitin system component Cue domain containing protein.	CUE domain containing protein, expressed
1395	G8734	197	119	3.02975e-07	7.56821e-06	0.0,0.0	0.172,0.306	-0.239	RI	G8734_39599243-39599910	WTC.vs.OGRC	chr01:39595568-39606227(-)	Os01g0909200	LOC_Os01g68120	DCL3A	DICER-LIKE 3A	DEAD-like helicase, N-terminal domain containing protein.	DCL3, putative, expressed
8261	G54967	299	119	1.57001e-05	0.000227279	0.153,0.102	0.409,0.325	-0.239	RI	G54967_8335515-8338470	WTC.vs.OGRC	chr08:8335291-8339610(-)	Os08g0237100	NULL	NULL	NULL	Conserved hypothetical protein.	NULL
29894	G48930	353	119	3.96955e-07	9.56129e-06	0.076,0.025	0.301,0.277	-0.239	RI	G48930_9977668-9979385	WTC.vs.OGRC	chr07:9976202-9980344(-)	Os07g0270950	LOC_Os07g16960	NULL	NULL	Similar to SETH2%3B transferase, transferring glycosyl groups.	glycosyl transferase, group 1 domain containing protein, expressed
36710	G4823	225	119	1.2572e-05	0.000188467	0.046,0.0	0.354,0.169	-0.239	RI	G4823_22496477-22499955	WTC.vs.OGRC	chr01:22494356-22500889(-)	Os01g0580800	LOC_Os01g39890	NULL	NULL	Similar to submergence induced protein SI397.	transposon protein, putative, unclassified, expressed
45165	G39797	197	119	3.33067e-16	5.06372e-14	0.032,0.065	0.26,0.314	-0.239	RI	G39797_28552838-28553183	WTC.vs.OGRC	chr05:28551310-28557309(-)	Os05g0573300	LOC_Os05g49770	NULL	NULL	Similar to CTP synthase 1 (EC 6.3.4.2) (UTP--ammonia ligase 1) (CTP synthetase 1).	CTP synthase, putative, expressed
56756	G45707	1281	119	2.84849e-08	9.15554e-07	0.338,0.359	0.613,0.563	-0.239	RI	G45707_26234931-26237237	WTC.vs.OGRC	chr06:26234932-26238270(-)	Os06g0643700	LOC_Os06g43620	NULL	NULL	Hly-III related domain containing protein.	haemolysin-III, putative, expressed
60800	G51978	223	119	0	0	0.051,0.096	0.325,0.3	-0.239	RI	G51978_24583140-24583381	WTC.vs.OGRC	chr07:24580087-24584174(-)	Os07g0602050//Os07g0602100	LOC_Os07g41080	NULL//NULL	NULL//NULL	NAD(P)-binding domain domain containing protein.//Conserved hypothetical protein.	hydrolase, alpha/beta fold family domain containing protein, expressed
6462	G76576	579	119	7.54499e-10	3.51515e-08	0.729,0.686	0.961,0.933	-0.24	RI	G76576_4636524-4637840	WTC.vs.OGRC	chr12:4635104-4638950(-)	Os12g0191200//Os12g0191150	NULL	NULL//NULL	NULL//NULL	Hypothetical conserved gene.//Similar to soluble inorganic pyrophosphatase.	NULL
23339	G16333	226	119	5.58909e-05	0.000671924	0.073,0.0	0.27,0.283	-0.24	RI	G16333_30317608-30318207	WTC.vs.OGRC	chr02:30315399-30319957(-)	Os02g0728500	LOC_Os02g49600	NULL	NULL	Similar to BRASSINOSTEROID INSENSITIVE 1-associated receptor kinase 1.	BRASSINOSTEROID INSENSITIVE 1-associated receptor kinase 1 precursor, putative, expressed
25935	G66723	216	119	1.05205e-07	2.94724e-06	0.299,0.363	0.617,0.524	-0.24	RI	G66723_11693899-11694237	WTC.vs.OGRC	chr10:11691140-11695039(-)	Os10g0370700	LOC_Os10g22560	NULL	NULL	Similar to Nitrate transporter (Fragment).	peptide transporter PTR2, putative, expressed
36442	G70107	510	119	3.03798e-06	5.54641e-05	0.157,0.1	0.415,0.322	-0.24	RI	G70107_3060367-3060984	WTC.vs.OGRC	chr11:3057690-3062680(-)	Os11g0162700	NULL	NULL	NULL	Hypothetical conserved gene.	NULL
37641	G29045	389	119	0	0	0.649,0.664	0.903,0.891	-0.24	RI	G29045_14715157-14715535	WTC.vs.OGRC	chr04:14711401-14716880(+)	Os04g0320100//Os04g0320150	LOC_Os04g25400	NULL//NULL	NULL//NULL	Coenzyme F420 hydrogenase/dehydrogenase beta subunit, N-terminal domain containing protein.//NULL	uncharacterized protein all1601, putative, expressed
42767	G17773	269	119	0	0	0.696,0.624	0.895,0.904	-0.24	RI	G17773_471452-472112	WTC.vs.OGRC	chr03:471453-476739(-)	Os03g0107800	LOC_Os03g01750	NULL	NULL	Hypothetical conserved gene.	dual specificity protein phosphatase, putative, expressed
44090	G40751	270	119	8.59255e-09	3.11266e-07	0.224,0.203	0.454,0.454	-0.24	RI	G40751_2638390-2638666	WTC.vs.OGRC	chr06:2635898-2641379(-)	Os06g0151200	LOC_Os06g05800	NULL	NULL	Nucleotide-binding, alpha-beta plait domain containing protein.	RNA recognition motif containing protein, putative, expressed
63506	G70020	200	119	1.26894e-06	2.62256e-05	0.204,0.238	0.398,0.524	-0.24	RI	G70020_2730123-2735084	WTC.vs.OGRC	chr11:2730124-2736649(+)	Os11g0157100	LOC_Os11g05850	NULL	NULL	Similar to cDNA clone:J013091M21, full insert sequence.	cyclin-T1-3, putative, expressed
70565	G5335	214	119	3.04554e-08	9.73346e-07	0.041,0.11	0.287,0.345	-0.24	RI	G5335_25042797-25044050	WTC.vs.OGRC	chr01:25040214-25044050(+)	Os01g0627400	LOC_Os01g43700	NULL	NULL	Similar to Cytochrome P450 monooxygenase CYP72A5 (Fragment).	cytochrome P450 72A1, putative, expressed
8453	G49845	509	119	8.70526e-05	0.00097735	0.404,0.483	0.686,0.682	-0.241	RI	G49845_13527588-13528272	WTC.vs.OGRC	chr07:13523232-13530876(-)	Os07g0421200	LOC_Os07g23930	NULL	NULL	Synaptojanin, N-terminal domain containing protein.	expressed protein
12323	G75979	218	119	0	0	0.051,0.081	0.308,0.307	-0.241	RI	G75979_1915772-1916286	WTC.vs.OGRC	chr12:1915773-1917702(+)	Os12g0139400	LOC_Os12g04500	RR10	A-TYPE RESPONSE REGULATOR 10	A-type response regulator, Cytokinin signaling	response regulator receiver domain containing protein, expressed
25113	G3797	262	119	6.8714e-05	0.00080006	0.563,0.595	0.859,0.781	-0.241	RI	G3797_17504337-17504844	WTC.vs.OGRC	chr01:17504338-17512384(-)	Os01g0504500	LOC_Os01g31980	NULL	NULL	Multi antimicrobial extrusion protein MatE family protein.	MATE efflux family protein, putative, expressed
32068	G9133	346	119	1.69119e-07	4.50627e-06	0.0,0.089	0.27,0.301	-0.241	RI	G9133_41072359-41072681	WTC.vs.OGRC	chr01:41066583-41073380(-)	Os01g0935600	LOC_Os01g70950	NULL	NULL	Similar to predicted protein.	spermatogenesis-associated protein 20 precursor, putative, expressed
47914	G79546	936	119	0	0	0.127,0.087	0.391,0.305	-0.241	RI	G79546_19426945-19427990	WTC.vs.OGRC	chr12:19424812-19428465(+)	Os12g0506400	LOC_Os12g32180	NULL	NULL	Cornichon family protein.	cornichon protein, putative, expressed
69316	G37406	187	119	0	0	0.05,0.062	0.28,0.315	-0.241	RI	G37406_18494330-18495131	WTC.vs.OGRC	chr05:18494331-18496597(-)	Os05g0382600	LOC_Os05g31750	NULL	NULL	Annexin family protein.	annexin, putative, expressed
8352	G7163	202	119	2.81289e-09	1.14243e-07	0.068,0.024	0.305,0.271	-0.242	RI	G7163_32679723-32680720	WTC.vs.OGRC	chr01:32675440-32681493(-)	Os01g0773200	LOC_Os01g56640	NULL	NULL	Conserved hypothetical protein.	transcription factor jumonji, putative, expressed
12824	G53028	605	119	1.44784e-10	7.828e-09	0.034,0.096	0.3,0.315	-0.242	RI	G53028_28837180-28837975	WTC.vs.OGRC	chr07:28828793-28845053(-)	Os07g0680400//Os07g0680500	LOC_Os07g48260//LOC_Os07g48270	WRKY47//NULL	WRKY GENE 47//NULL	WRKY transcription factor, Drought tolerance//Similar to ATP binding / DNA binding / helicase/ nucleic acid binding / protein binding / zinc ion binding.	WRKY47, expressed//helicase conserved C-terminal domain containing protein, expressed
14957	G8406	212	119	5.27593e-06	8.90803e-05	0.241,0.128	0.464,0.389	-0.242	RI	G8406_38071062-38071696	WTC.vs.OGRC	chr01:38064439-38071696(+)	Os01g0877300	LOC_Os01g65580	NULL	NULL	Mitotic checkpoint family protein.	mitotic checkpoint family protein, putative, expressed
39261	G30375	190	119	2.01964e-06	3.91723e-05	0.0,0.135	0.223,0.397	-0.242	RI	G30375_22474769-22475068	WTC.vs.OGRC	chr04:22472181-22481145(+)	Os04g0451100	LOC_Os04g37810	NULL	NULL	Similar to H0815C01.3 protein.	expressed protein
49272	G69377	212	119	8.97155e-08	2.56028e-06	0.055,0.03	0.307,0.261	-0.242	RI	G69377_203188-203904	WTC.vs.OGRC	chr11:199733-203904(-)	Os11g0104400	LOC_Os11g01340	FAD3	OMEGA-3 FATTY ACID DESATURASE 3	Similar to W-3 fatty acid desaturase.	omega-3 fatty acid desaturase, chloroplast precursor, putative, expressed
65464	G74092	257	119	5.54642e-05	0.000667037	0.0,0.0	0.168,0.316	-0.242	RI	G74092_22516037-22516769	WTC.vs.OGRC	chr11:22513105-22518226(-)	Os11g0592300	LOC_Os11g37980	NULL	NULL	Glycosyl transferase, family 8 protein.	GAUT2/LGT2, putative, expressed
70789	G38420	251	119	3.41633e-07	8.37853e-06	0.032,0.167	0.35,0.333	-0.242	RI	G38420_23192848-23193362	WTC.vs.OGRC	chr05:23190445-23195358(-)	Os05g0472200	LOC_Os05g39520	NULL	NULL	Similar to dehydration-responsive family protein.	methyltransferase, putative, expressed
3716	G55848	1390	119	2.10942e-15	2.82568e-13	0.036,0.079	0.331,0.27	-0.243	RI	G55848_11405434-11407052	WTC.vs.OGRC	chr08:11404699-11409808(+)	Os08g0288000	LOC_Os08g19114	NULL	NULL	Conserved hypothetical protein.	expressed protein
18310	G60059	197	119	3.26898e-05	0.000424813	0.307,0.366	0.628,0.531	-0.243	RI	G60059_3720164-3721430	WTC.vs.OGRC	chr09:3718784-3732745(-)	Os09g0248900	LOC_Os09g07440//LOC_Os09g07450	NULL	NULL	Myb/SANT-like domain domain containing protein.	retrotransposon protein, putative, unclassified, expressed//flavonol synthase, putative, expressed
28161	G51163	272	119	4.28084e-07	1.01861e-05	0.054,0.099	0.399,0.241	-0.243	RI	G51163_20771099-20771949	WTC.vs.OGRC	chr07:20767838-20772351(-)	Os07g0530700	LOC_Os07g34650	NULL	NULL	Conserved hypothetical protein.	expressed protein
35911	G65453	228	119	2.8278e-08	9.09754e-07	0.302,0.265	0.475,0.578	-0.243	RI	G65453_5841399-5842313	WTC.vs.OGRC	chr10:5841025-5844402(+)	Os10g0185100//Os10g0185200	LOC_Os10g10580	NULL//NULL	NULL//NULL	Conserved hypothetical protein.//Similar to ADL6 (DYNAMIN-LIKE PROTEIN 6).	expressed protein
38055	G16231	869	119	0	0	0.02,0.0	0.289,0.218	-0.243	RI	G16231_29861261-29862785	WTC.vs.OGRC	chr02:29859237-29867453(+)	Os02g0719800	LOC_Os02g48790	NULL	NULL	Similar to AML1.	AML1, putative, expressed
50503	G63969	202	119	3.61574e-06	6.4454e-05	0.551,0.514	0.826,0.725	-0.243	RI	G63969_22173728-22174266	WTC.vs.OGRC	chr09:22173729-22178361(-)	Os09g0558000	LOC_Os09g38550	NULL	NULL	Similar to Protein phosphatase type-2C.	protein phosphatase 2C, putative, expressed
63293	G68641	207	119	0	0	0.044,0.071	0.317,0.284	-0.243	RI	G68641_20413358-20416491	WTC.vs.OGRC	chr10:20411944-20416491(-)	Os10g0525000	LOC_Os10g38110	NULL	NULL	Similar to Cytochrome P450 family protein, expressed.	cytochrome P450, putative, expressed
40498	G24366	1394	119	0	0	0.069,0.05	0.272,0.334	-0.244	RI	G24366_30627361-30629178	WTC.vs.OGRC	chr03:30626684-30632829(+)	Os03g0745400	NULL	NULL	NULL	Hypothetical conserved gene.	NULL
56172	G70326	1505	119	7.88883e-06	0.000126514	0.186,0.211	0.529,0.357	-0.244	RI	G70326_3428753-3430402	WTC.vs.OGRC	chr11:3425822-3434284(+)	Os11g0170400	LOC_Os11g06934	NULL	NULL	Conserved hypothetical protein.	expressed protein
3694	G28340	1947	119	3.04849e-11	1.85718e-09	0.041,0.035	0.235,0.331	-0.245	RI	G28340_12035629-12037892	WTC.vs.OGRC	chr04:12032256-12037970(-)	Os04g0282000	NULL	NULL	NULL	Hypothetical conserved gene.	NULL
[truncated: 8,893 more rows]
