# Supplementary material for: Overlapping roles of spliceosomal components SF3B1 and PHF5A in rice splicing regulation
Source: Commun Biol. 2021 May 5;4:529. doi: 10.1038/s42003-021-02051-y (PMC8100303; doi:10.1038/s42003-021-02051-y)
Supplement: Supplementary file 8 — Supplementary Data 5 [file 42003_2021_2051_MOESM8_ESM.xlsx]

## Sheet: SALT_DEGs
	x
1	Os01g0588100
2	Os11g0694100
3	Os07g0677300
4	Os09g0564200
5	Os03g0196000
6	Os12g0282000
7	Os04g0550866
8	Os04g0627300
9	Os09g0394600
10	Os04g0135400
11	Os08g0108700
12	Os01g0678800
13	Os01g0591300
14	Os01g0810800
15	Os02g0745100
16	Os10g0195250
17	Os07g0466000
18	Os01g0249800
19	Os08g0157700
20	Os07g0674400
21	Os11g0111800
22	Os04g0438200
23	Os02g0662000
24	Os06g0534200
25	Os11g0557800
26	Os09g0484200
27	Os01g0495701
28	Os10g0552200
29	Os04g0666800
30	Os07g0129200
31	Os02g0757100
32	Os04g0480900
33	Os09g0330000
34	Os12g0203200
35	Os02g0306401
36	Os01g0916000
37	Os10g0552800
38	Os04g0453200
39	Os06g0193300
40	Os03g0431600
41	Os01g0868600
42	Os12g0111400
43	Os02g0519700
44	Os09g0513200
45	Os05g0503500
46	Os04g0477500
47	Os05g0489750
48	Os08g0300300
49	Os12g0260500
50	Os04g0659200
51	Os02g0813600
52	Os03g0379300
53	Os01g0952800
54	Os04g0358000
55	Os08g0246100
56	Os06g0108600
57	Os02g0247100
58	Os01g0347600
59	Os04g0685000
60	Os08g0556300
61	Os02g0157600
62	Os09g0514500
63	Os05g0561400
64	Os11g0262600
65	Os10g0490100
66	Os04g0649500
67	Os04g0450701
68	Os11g0600600
69	Os10g0390701
70	Os01g0726100
71	Os06g0107800
72	Os06g0114200
73	Os09g0322400
74	Os12g0137700
75	Os02g0198700
76	Os07g0539100
77	Os09g0518750
78	Os03g0238600
79	Os02g0184900
80	Os02g0782900
81	Os06g0575400
82	Os01g0294500
83	Os11g0179700
84	Os02g0667100
85	Os02g0684100
86	Os01g0291500
87	Os06g0228200
88	Os02g0285300
89	Os12g0159000
90	Os05g0135200
91	Os02g0650300
92	Os07g0676900
93	Os07g0287400
94	Os01g0220700
95	Os03g0145050
96	Os06g0296700
97	Os08g0245200
98	Os08g0260600
99	Os04g0381700
100	Os09g0381600
101	Os02g0180400
102	Os08g0374000
103	Os02g0667300
104	Os03g0368900
105	Os07g0588400
106	Os01g0126100
107	Os08g0356500
108	Os04g0140400
109	Os10g0546100
110	Os10g0191300
111	Os09g0353400
112	Os06g0220600
113	Os02g0280200
114	Os07g0631700
115	Os03g0286500
116	Os06g0546500
117	Os08g0237800
118	Os10g0563900
119	Os01g0784500
120	Os05g0459700
121	Os01g0644600
122	Os11g0691300
123	Os05g0433800
124	Os03g0609500
125	Os09g0353700
126	Os10g0551800
127	Os04g0495900
128	Os04g0521100
129	Os08g0455600
130	Os01g0164300
131	Os02g0696500
132	Os01g0916100
133	Os01g0826800
134	Os06g0587100
135	Os01g0201600
136	Os03g0320100
137	Os03g0405500
138	Os11g0225000
139	Os03g0608000
140	Os03g0365800
141	Os05g0213900
142	Os05g0489900
143	Os07g0516700
144	Os06g0336200
145	Os04g0465300
146	Os01g0644900
147	Os01g0874700
148	Os05g0166300
149	Os11g0700500
150	Os03g0233900
151	Os05g0324600
152	Os10g0404900
153	Os04g0413500
154	Os05g0433500
155	Os02g0572600
156	Os12g0569200
157	Os06g0338700
158	Os08g0239300
159	Os05g0539800
160	Os01g0915900
161	Os02g0574000
162	Os03g0780800
163	Os10g0160100
164	Os01g0264400
165	Os04g0565900
166	Os11g0667700
167	Os02g0512000
168	Os03g0367150
169	Os02g0114100
170	Os07g0445800
171	Os01g0885200
172	Os07g0448800
173	Os07g0670300
174	Os12g0259800
175	Os05g0423500
176	Os08g0376600
177	Os02g0168400
178	Os07g0556300
179	Os04g0423800
180	Os08g0535200
181	Os02g0162150
182	Os10g0333700
183	Os03g0619875
184	Os11g0649400
185	Os12g0163700
186	Os07g0197100
187	Os07g0116050
188	Os03g0685300
189	Os11g0482200
190	Os11g0134900
191	Os11g0652900
192	Os01g0756200
193	Os03g0368000
194	Os06g0713000
195	Os01g0198500
196	Os04g0400700
197	Os09g0358000
198	Os03g0275300
199	Os07g0538700
200	Os02g0718100
201	Os04g0463000
202	Os03g0306100
203	Os10g0547500
204	Os05g0176300
205	Os01g0279000
206	Os08g0521000
207	Os07g0689800
208	Os11g0676500
209	Os03g0210500
210	Os01g0686300
211	Os10g0538200
212	Os03g0115000
213	Os09g0546700
214	Os12g0431100
215	Os11g0151500
216	Os03g0708000
217	Os04g0432300
218	Os05g0503650
219	Os01g0598200
220	Os05g0165200
221	Os09g0363900
222	Os05g0339300
223	Os02g0763000
224	Os03g0836800
225	Os08g0395700
226	Os01g0522400
227	Os03g0717000
228	Os02g0658100
229	Os04g0233400
230	Os07g0421300
231	Os05g0496500
232	Os07g0663500
233	Os09g0409100
234	Os03g0135700
235	Os06g0479400
236	Os11g0557700
237	Os11g0686900
238	Os10g0415100
239	Os03g0667300
240	Os10g0532600
241	Os03g0809000
242	Os04g0438101
243	Os02g0187800
244	Os08g0523600
245	Os03g0307300
246	Os05g0382600
247	Os03g0186900
248	Os10g0537800
249	Os02g0445100
250	Os06g0704500
251	Os07g0442900
252	Os07g0101800
253	Os01g0284500
254	Os10g0552300
255	Os11g0149900
256	Os03g0134800
257	Os06g0711900
258	Os07g0674500
259	Os06g0192400
260	Os07g0593000
261	Os08g0444500
262	Os07g0174900
263	Os03g0116400
264	Os03g0253600
265	Os05g0387700
266	Os10g0195000
267	Os07g0639000
268	Os06g0678800
269	Os07g0560700
270	Os03g0820500
271	Os03g0296200
272	Os08g0153900
273	Os06g0705400
274	Os01g0705200
275	Os11g0498600
276	Os05g0542500
277	Os06g0662550
278	Os06g0681200
279	Os05g0115100
280	Os11g0451700
281	Os07g0687900
282	Os11g0454000
283	Os01g0280500
284	Os09g0379600
285	Os01g0583100
286	Os04g0564700
287	Os01g0327000
288	Os02g0274900
289	Os08g0374600
290	Os04g0483000
291	Os10g0361900
292	Os01g0274800
293	Os03g0141200
294	Os08g0374701
295	Os01g0846300
296	Os11g0112400
297	Os09g0491756
298	Os03g0808000
299	Os09g0455300
300	Os01g0138500
301	Os04g0398000
302	Os11g0670900
303	Os01g0170051
304	Os06g0651200
305	Os02g0658200
306	Os01g0944100
307	Os03g0723400
308	Os04g0511200
309	Os02g0649300
310	Os09g0555500
311	Os05g0246300
312	Os04g0541700
313	Os09g0378700
314	Os01g0289100
315	Os01g0740700
316	Os03g0316200
317	Os01g0550300
318	Os12g0478400
319	Os03g0643300
320	Os02g0755900
321	Os12g0548501
322	Os11g0454200
323	Os08g0242400
324	Os05g0252100
325	Os01g0740650
326	Os01g0851100
327	Os03g0186500
328	Os09g0325700
329	Os12g0270300
330	Os08g0112300
331	Os05g0537400
332	Os11g0454300
333	Os11g0147150
334	Os01g0316600
335	Os06g0724800
336	Os09g0415050
337	Os12g0564100
338	Os05g0494600
339	Os05g0468800
340	Os11g0257700
341	Os01g0855200
342	Os02g0313700
343	Os02g0669100
344	Os12g0567500
345	Os08g0485400
346	Os12g0257600
347	Os03g0429800
348	Os07g0693500
349	Os10g0578800
350	Os03g0110600
351	Os11g0170300
352	Os07g0480800
353	Os11g0303800
354	Os04g0605500
355	Os08g0387050
356	Os02g0580900
357	Os02g0644000
358	Os03g0268600
359	Os04g0612000
360	Os08g0529300
361	Os06g0246500
362	Os05g0114100
363	Os01g0302100
364	Os11g0181200
365	Os08g0478700
366	Os05g0595100
367	Os04g0623300
368	Os01g0510200
369	Os09g0362500
370	Os03g0218400
371	Os01g0150400
372	Os12g0111800
373	Os08g0557900
374	Os09g0396900
375	Os09g0333500
376	Os01g0919400
377	Os01g0795700
378	Os03g0792800
379	Os09g0135501
380	Os01g0973000
381	Os03g0645900
382	Os10g0389000
383	Os01g0975000
384	Os03g0654400
385	Os03g0185500
386	Os09g0475400
387	Os01g0695200
388	Os04g0399800
389	Os05g0257100
390	Os03g0425300
391	Os02g0509600
392	Os06g0345200
393	Os01g0799100
394	Os04g0476600
395	Os09g0109600
396	Os03g0599600
397	Os04g0173800
398	Os02g0466400
399	Os06g0129900
400	Os01g0848200
401	Os11g0601700
402	Os06g0160700
403	Os03g0655400
404	Os11g0648000
405	Os04g0538300
406	Os04g0129900
407	Os08g0488700
408	Os01g0968300
409	Os02g0766700
410	Os01g0672201
411	Os10g0503500
412	Os02g0658000
413	Os12g0153200
414	Os01g0609300
415	Os02g0267700
416	Os07g0128800
417	Os07g0425000
418	Os05g0206000
419	Os08g0137900
420	Os02g0616600
421	Os01g0135700
422	Os11g0666200
423	Os11g0213800
424	Os03g0712800
425	Os10g0393800
426	Os03g0243700
427	Os02g0558500
428	Os05g0122800
429	Os06g0586150
430	Os10g0533500
431	Os04g0607500
432	Os12g0168100
433	Os04g0485800
434	Os01g0935600
435	Os03g0719400
436	Os04g0112200
437	Os11g0664800
438	Os09g0315100
439	Os08g0376500
440	Os07g0107800
441	Os04g0224900
442	Os02g0685200
443	Os08g0408500
444	Os07g0192000
445	Os03g0142600
446	Os08g0557600
447	Os03g0701700
448	Os10g0329400
449	Os08g0104300
450	Os09g0305300
451	Os03g0201100
452	Os03g0203700
453	Os04g0650700
454	Os01g0243200

## Sheet: SALT_DAS
	GeneID	Locus_infor	RAPDBid	MSUid	RAPDB_symbol	RAPDB_genename	RAPDB_function_description	MSU_function_description
1	G71899	chr11:11407343-11411503(+)	Os11g0303400	LOC_Os11g19800	NULL	NULL	Similar to Small GTP-binding protein OsRac2.	Ras family domain containing protein, expressed
2	G18339	chr03:3091857-3095733(+)	Os03g0157500	LOC_Os03g06160	NULL	NULL	Similar to FH protein interacting protein FIP2.	BTBP1 - Bric-a-Brac, Tramtrack, Broad Complex BTB domain with pentapeptide repeats, expressed
3	G36525	chr05:14294239-14308828(-)	Os05g0312000	LOC_Os05g24684	NULL	NULL	Hypothetical conserved gene.	structural constituent of ribosome, putative, expressed
4	G7414	chr01:33926526-33930020(+)	Os01g0801100	LOC_Os01g58690	NULL	NULL	Similar to Apurinic endonuclease-redox protein (DNA-(apurinic or apyrimidinic site) lyase) (EC 4.2.99.18).	endonuclease/exonuclease/phosphatase family domain containing protein, expressed
5	G70671	chr11:5441804-5450171(+)	NULL	LOC_Os11g10090	NULL	NULL	NULL	transposon protein, putative, CACTA, En/Spm sub-class, expressed
6	G32565	chr04:31824087-31828926(+)	Os04g0625900	LOC_Os04g53450	NULL	NULL	Similar to OSIGBa0148A10.9 protein.	expressed protein
7	G70632	chr11:5349186-5357475(+)	Os11g0206000	LOC_Os11g09979	NULL	NULL	Conserved hypothetical protein.	expressed protein
8	G50277	chr07:16426963-16431503(+)	Os07g0465100	NULL	NULL	NULL	Conserved hypothetical protein.	NULL
9	G69790	chr11:1838347-1847869(-)	Os11g0139900	LOC_Os11g04420	NULL	NULL	Mitochondrial glycoprotein domain containing protein.	AIG2-like family domain containing protein, expressed
10	G69533	chr11:812187-813621(+)	Os11g0117900	LOC_Os11g02570	NULL	NULL	Similar to Hydrolase, alpha/beta fold family protein, expressed.	esterase, putative, expressed
11	G69266	chr10:23044488-23051172(+)	Os10g0577900	LOC_Os10g42720	NULL	NULL	Similar to Glycerol-3-phosphate acyltransferase (Fragment).	acyltransferase, putative, expressed
12	G24382	chr03:30760004-30763963(+)	Os03g0747800	LOC_Os03g53650	RCS3	CYSTEINE SYNTHASE 3	Cysteine synthase (EC 2.5.1.47) (O-acetylserine sulfhydrylase) (O- acetylserine (Thiol)-lyase) (CSase) (OAS-TL).	cysteine synthase, putative, expressed
13	G68726	chr10:20847905-20851319(-)	Os10g0536000	LOC_Os10g39120	NULL	NULL	Similar to SUMO E2 conjugating enzyme SCE1.	ubiquitin-conjugating enzyme, putative, expressed
14	G68557	chr10:20160992-20162529(-)	Os10g0521100	LOC_Os10g37670	NULL	NULL	Similar to Actin-depolymerizing factor 6 (ADF-6) (AtADF6).	actin-depolymerizing factor, putative, expressed
15	G68534	chr10:19962742-19971414(+)	Os10g0516800	LOC_Os10g37280	NULL	NULL	Diacylglycerol kinase, catalytic region domain containing protein.	diacylglycerol kinase, putative, expressed
16	G68033	chr10:17778502-17793342(+)	Os10g0477000	LOC_Os10g33710	NULL	NULL	Armadillo-like helical domain containing protein.	expressed protein
17	G67376	chr10:14960578-14962880(-)	Os10g0422600	LOC_Os10g28680	NULL	NULL	Protein of unknown function DUF581 family protein.	DUF581 domain containing protein, expressed
18	G68933	chr10:21349802-21359881(+)	Os10g0546300	LOC_Os10g39910	NULL	NULL	Protein of unknown function DUF2451, C-terminal domain containing protein.	expressed protein
19	G42963	chr06:13101544-13114879(-)	Os06g0331300	LOC_Os06g22550	NULL	NULL	Conserved hypothetical protein.	transducin family protein, putative, expressed
20	G50543	chr07:17771994-17776684(+)	Os07g0484600	LOC_Os07g30120	NULL	NULL	Conserved hypothetical protein.	expressed protein
21	G48877	chr07:9344631-9349463(+)	Os07g0264000	LOC_Os07g16030	NULL	NULL	Conserved hypothetical protein.	expressed protein
22	G64126	chr09:22716054-22720209(-)	Os09g0569300	LOC_Os09g39580	NULL	NULL	Similar to calmodulin-binding heat-shock protein.	calmodulin-binding heat-shock protein, putative, expressed
23	G13902	chr02:19355748-19366639(-)	Os02g0528200	LOC_Os02g32660	SBE3	STARCH BRANCHING ENZYME 3	Starch branching enzyme 3, Starch synthesis	1,4-alpha-glucan-branching enzyme, chloroplast precursor, putative, expressed
24	G9319	chr01:42350927-42355398(-)	Os01g0960500	LOC_Os01g73000	NULL	NULL	Zinc finger, RING/FYVE/PHD-type domain containing protein.	copine, putative, expressed
25	G71303	chr11:8163352-8170154(-)	Os11g0251400	LOC_Os11g14544	NULL	NULL	Ankyrin repeat domain containing protein.	expressed protein
26	G67115	chr10:13035258-13040650(-)	Os10g0391500	NULL	NULL	NULL	Conserved hypothetical protein.	NULL
27	G63415	chr09:20028119-20037969(+)	Os09g0514500	LOC_Os09g33940	NULL	NULL	Conserved hypothetical protein.	expressed protein
28	G71406	chr11:9178412-9184295(-)	Os11g0267100	LOC_Os11g16560	NULL	NULL	Uncharacterised protein family UPF0454 domain containing protein.	expressed protein
29	G62898	chr09:17835905-17838028(+)	Os09g0468900	LOC_Os09g29380	NULL	NULL	Conserved hypothetical protein.	expressed protein
30	G62694	chr09:16963231-16966811(+)	Os09g0452300	LOC_Os09g27900	NULL	NULL	Similar to cDNA, clone: J065054A13, full insert sequence.	plastidic glucose transporter 1, putative, expressed
31	G62566	chr09:16300744-16304879(-)	Os09g0439700	LOC_Os09g26830	NULL	NULL	Hypothetical conserved gene.	lung seven transmembrane domain containing protein, putative, expressed
32	G62554	chr09:16282795-16287189(+)	Os09g0439400	LOC_Os09g26800	NULL	NULL	Pectin lyase fold/virulence factor domain containing protein.	polygalacturonase, putative, expressed
33	G62971	chr09:17918678-17924315(+)	Os09g0470900	LOC_Os09g29470	NULL	NULL	Similar to predicted protein.	AGAP005770-PA, putative, expressed
34	G62533	chr09:16085486-16097081(+)	Os09g0436800	LOC_Os09g26570	NULL	NULL	CAAX amino terminal protease domain containing protein.	CAAX amino terminal protease family protein, putative, expressed
35	G62505	chr09:16029329-16035355(-)	Os09g0436000	LOC_Os09g26530	NULL	NULL	Peptidase cysteine/serine, trypsin-like domain containing protein.	expressed protein
36	G49520	chr07:13026430-13037447(+)	Os07g0413700	LOC_Os07g23110	NULL	NULL	Similar to Poly.	poly synthetase 1, putative, expressed
37	G40891	chr06:3147621-3158415(-)	Os06g0162550	NULL	NULL	NULL	Carotenoid oxygenase domain containing protein.	NULL
38	G61351	chr09:10260138-10267368(-)	Os09g0337500	LOC_Os09g16780	NULL	NULL	Conserved hypothetical protein.	expressed protein
39	G60290	chr09:4554651-4569049(+)	Os09g0261400	LOC_Os09g08670	NULL	NULL	Protein of unknown function DUF1296 family protein.	protein of unknown function DUF1296 domain containing protein, expressed
40	G24306	chr03:30502405-30507493(+)	Os03g0743200	LOC_Os03g53170	NULL	NULL	Hypothetical conserved gene.	pentatricopeptide, putative, expressed
41	G59192	chr08:28311329-28315145(+)	Os08g0564900	NULL	NULL	NULL	Conserved hypothetical protein.	NULL
42	G63961	chr09:22123822-22135250(+)	Os09g0556700	LOC_Os09g38440	NULL	NULL	SET domain domain containing protein.	ATXR, putative, expressed
43	G11327	chr02:7542594-7547071(+)	Os02g0233100	LOC_Os02g13890	NULL	NULL	Zinc finger, RING/FYVE/PHD-type domain containing protein.	FYVE zinc finger domain containing protein, expressed
44	G45426	chr06:24813701-24817835(-)	Os06g0618150	LOC_Os06g41390	NULL	NULL	Similar to Protein N-terminal asparagine amidohydrolase.	N-terminal asparagine amidohydrolase, putative, expressed
45	G42962	chr06:12990643-13000961(-)	Os06g0329200	LOC_Os06g22380	NULL	NULL	Hypothetical gene.	expressed protein
46	G58074	chr08:23807912-23811183(+)	Os08g0481500	LOC_Os08g37590	NULL	NULL	Conserved hypothetical protein.	expressed protein
47	G7388	chr01:33837388-33841176(+)	Os01g0799500	LOC_Os01g58550	NULL	NULL	Hypothetical gene.	methyladenine glycosylase, putative, expressed
48	G57973	chr08:22082265-22101157(-)	Os08g0451700	LOC_Os08g35050	NULL	NULL	Conserved hypothetical protein.	ARID/BRIGHT DNA-binding domain containing protein, expressed
49	G57629	chr08:21355383-21360738(+)	Os08g0439150	LOC_Os08g34070	NULL	NULL	Similar to DCN1-like protein 4.	DCN1, putative, expressed
50	G57072	chr08:18527548-18530973(-)	Os08g0391300	NULL	NULL	NULL	Conserved hypothetical protein.	NULL
51	G56849	chr08:17213218-17221249(-)	Os08g0369600	LOC_Os08g28214	NULL	NULL	Similar to Cysteine-rich polycomb-like protein.	tesmin/TSO1-like CXC domain containing protein, expressed
52	G40544	chr06:1880536-1891125(+)	Os06g0135000	LOC_Os06g04399	NULL	NULL	Similar to Hypersensitive-induced reaction protein 4.	hypersensitive-induced reaction protein 4, putative, expressed
53	G56364	chr08:14724917-14732048(-)	Os08g0332700	LOC_Os08g24390	NULL	NULL	Hypothetical conserved gene.	expressed protein
54	G56003	chr08:13103463-13107442(+)	Os08g0310300	LOC_Os08g21879	NULL	NULL	Hypothetical gene.	expressed protein
55	G20000	chr03:9981239-9990388(+)	Os03g0288500	LOC_Os03g17920	NULL	NULL	Pseudouridine synthase domain containing protein.	RNA pseudouridine synthase, putative, expressed
56	G55612	chr08:11399038-11403099(-)	Os08g0287800	LOC_Os08g19105	NULL	NULL	Hypothetical conserved gene.	expressed protein
57	G353	chr01:1222905-1230507(-)	Os01g0121600//Os01g0121700	LOC_Os01g03144	ABCG1//NULL	ABC TRANSPORTER G FAMILY MEMBER 1//NULL	Conserved hypothetical protein.//ABC transporter-like domain containing protein.	white-brown complex homolog protein 7, putative, expressed
58	G54860	chr08:7919066-7922465(-)	Os08g0230100	LOC_Os08g13330	NULL	NULL	Hypothetical conserved gene.	retrotransposon protein, putative, Ty1-copia subclass, expressed
59	G69128	chr10:22478158-22483824(+)	Os10g0567300	LOC_Os10g41770	NULL	NULL	SH2 motif domain containing protein.	expressed protein
60	G54507	chr08:6334093-6339682(+)	Os08g0208700	LOC_Os08g10780	NULL	NULL	Zinc finger, BED-type predicted domain containing protein.	transposon protein, putative, unclassified, expressed
61	G54769	chr08:6032171-6039181(+)	Os08g0203600	LOC_Os08g10320	NULL	NULL	Similar to SHR5-receptor-like kinase (Fragment).	SHR5-receptor-like kinase, putative, expressed
62	G37356	chr05:18383597-18385773(+)	Os05g0380400	NULL	NULL	NULL	Conserved hypothetical protein.	NULL
63	G54086	chr08:4172146-4175703(+)	Os08g0171000	LOC_Os08g07430	NULL	NULL	Conserved hypothetical protein.	expressed protein
64	G53861	chr08:3224226-3234190(-)	Os08g0155700	LOC_Os08g05940	NULL	NULL	Similar to DNA-directed RNA polymerase (Fragment).	retrotransposon protein, putative, unclassified, expressed
65	G18165	chr03:2379503-2384722(-)	Os03g0143000	LOC_Os03g04940	NULL	NULL	Conserved hypothetical protein.	methyltransferase, putative, expressed
66	G69854	chr11:1821359-1828453(+)	Os11g0139500	LOC_Os11g04390	NULL	NULL	Hypothetical conserved gene.	RNA recognition motif containing protein, expressed
67	G8224	chr01:37543800-37551760(+)	Os01g0867100	NULL	NULL	NULL	Conserved hypothetical protein.	NULL
68	G53180	chr08:58581-63384(+)	Os08g0100800	LOC_Os08g01080	NULL	NULL	Homeodomain-like containing protein.	expressed protein
69	G53092	chr07:29182947-29188670(+)	Os07g0686900	LOC_Os07g48750	NULL	NULL	Similar to Alpha-L-arabinofuranosidase C-terminus family protein, expressed.	alpha-N-arabinofuranosidase, putative, expressed
70	G53028	chr07:28828793-28845053(-)	Os07g0680400//Os07g0680500	LOC_Os07g48260//LOC_Os07g48270	WRKY47//NULL	WRKY GENE 47//NULL	WRKY transcription factor, Drought tolerance//Similar to ATP binding / DNA binding / helicase/ nucleic acid binding / protein binding / zinc ion binding.	WRKY47, expressed//helicase conserved C-terminal domain containing protein, expressed
71	G60342	chr09:5197975-5201404(+)	NULL	LOC_Os09g09650	NULL	NULL	NULL	retrotransposon protein, putative, Ty3-gypsy subclass, expressed
72	G52670	chr07:27069982-27083496(+)	Os07g0648266//Os07g0648300	LOC_Os07g45400	NULL//NULL	NULL//NULL	Similar to 2-oxo acid dehydrogenase, lipoyl-binding site.//Conserved hypothetical protein.	expressed protein
73	G18977	chr03:5734958-5746233(+)	Os03g0209800	LOC_Os03g11140	NULL	NULL	RhoGAP domain containing protein.	pleckstrin homology domain-containing protein-related taxo, putative, expressed
74	G52181	chr07:25357724-25362767(+)	Os07g0615400	LOC_Os07g42380	NULL	NULL	Hypothetical conserved gene.	RNA recognition motif containing protein, putative, expressed
75	G52071	chr07:25059656-25061534(-)	Os07g0609550	LOC_Os07g41840	NULL	NULL	Hypothetical conserved gene.	expressed protein
76	G15515	chr02:26662880-26667682(-)	Os02g0658900	LOC_Os02g44111	NULL	NULL	Sec20 family protein.	sec20 domain containing protein, expressed
77	G33429	chr04:35422986-35426876(-)	Os04g0692100	LOC_Os04g59560	NULL	NULL	Similar to Tubulin folding cofactor B.	tubulin folding cofactor B, putative, expressed
78	G51740	chr07:23540327-23544075(+)	Os07g0581366//Os07g0581400	LOC_Os07g39310	NULL//NULL	NULL//NULL	Zinc finger, C2H2 domain containing protein.//Hypothetical gene.	ZOS7-06 - C2H2 zinc finger protein, expressed
79	G68208	chr10:18682977-18685571(-)	Os10g0492200	LOC_Os10g35020	NULL	NULL	Glycosyltransferase AER61, uncharacterized domain containing protein.	glycosyltransferase, putative, expressed
80	G75161	chr11:27399059-27406913(+)	Os11g0678000	LOC_Os11g45280	NULL	NULL	Similar to PAS domain containing protein, expressed.	protein kinase family protein, putative, expressed
81	G72818	chr11:16305696-16309504(+)	Os11g0473000	LOC_Os11g28340	NULL	NULL	Similar to ER lumen protein retaining receptor (HDEL receptor) (PGP169-12).	ER lumen protein retaining receptor, putative, expressed
82	G51260	chr07:21378090-21381273(+)	Os07g0541400	LOC_Os07g35690	NULL	NULL	Similar to Receptor protein kinase.	TKL_IRAK_DUF26-lc.3 - DUF26 kinases have homology to DUF26 containing loci, expressed
83	G50921	chr07:19500833-19507009(+)	Os07g0511000	LOC_Os07g32670	NULL	NULL	Conserved hypothetical protein.	expressed protein
84	G56344	chr08:14475910-14482282(+)	Os08g0328300	LOC_Os08g23930	NULL	NULL	ENT domain containing protein.	ENT domain containing protein, expressed
85	G50337	chr07:16743565-16745510(+)	Os07g0469100	LOC_Os07g28610	NULL	NULL	Similar to Thylakoid membrane phosphoprotein 14 kDa, chloroplast precursor.	expressed protein
86	G17060	chr02:33530587-33536126(-)	Os02g0789100	LOC_Os02g54760	CNGC5	CYCLIC NUCLEOTIDE GATED CHANNEL 5	Similar to predicted protein.	cyclic nucleotide-gated ion channel 14, putative, expressed
87	G49236	chr07:11580940-11585933(-)	Os07g0296100	LOC_Os07g19550	NULL	NULL	Conserved hypothetical protein.	expressed protein
88	G13142	chr02:15728898-15733539(-)	Os02g0467400	NULL	NULL	NULL	Hypothetical protein.	NULL
89	G48246	chr07:6694589-6698625(-)	Os07g0221300	NULL	NULL	NULL	Hypothetical conserved gene.	NULL
90	G48030	chr07:5537864-5557335(+)	Os07g0203300//Os07g0203275	LOC_Os07g10350	NULL//NULL	NULL//NULL	Nucleic acid-binding, OB-fold domain containing protein.//Ribosomal protein S1, RNA-binding domain domain containing protein.	S1 RNA binding domain containing protein, expressed
91	G47616	chr07:3699582-3701580(+)	Os07g0169600	LOC_Os07g07410	NULL	NULL	2OG-Fe(II) oxygenase domain containing protein.	oxidoreductase, 2OG-Fe oxygenase family protein, putative, expressed
92	G76564	chr12:4337662-4355376(+)	Os12g0186600	LOC_Os12g08564	NULL	NULL	Similar to OSIGBa0136B09.6 protein.	retrotransposon protein, putative, unclassified, expressed
93	G49510	chr07:12565818-12570194(+)	Os07g0406600	LOC_Os07g22390	NULL	NULL	DDHD domain containing protein.	ankyrin repeat domain containing protein, expressed
94	G20678	chr03:13218051-13222492(+)	Os03g0352200	LOC_Os03g22870	NULL	NULL	Similar to SAC3/GANP family protein.	SAC3/GANP family protein, putative, expressed
95	G65816	chr10:7334803-7338862(-)	Os10g0203000	LOC_Os10g13550	NULL	NULL	Similar to predicted protein.	endonuclease/exonuclease/phosphatase family domain containing protein, expressed
96	G68253	chr10:18869929-18873090(+)	Os10g0495900	LOC_Os10g35294	NULL	NULL	Protein of unknown function DUF1218 family protein.	fiber protein Fb34, putative, expressed
97	G46052	chr06:27749131-27756342(+)	Os06g0670000	LOC_Os06g45860	NULL	NULL	Similar to Molybdenum cofactor sulfurase.	molybdenum cofactor sulfurase, putative, expressed
98	G21139	chr03:15747272-15752378(+)	Os03g0392300	LOC_Os03g27450	NULL	NULL	Similar to GTP-binding protein-like.	ADP-ribosylation factor, putative, expressed
99	G45731	chr06:26296679-26303260(+)	Os06g0644500	LOC_Os06g43680	NULL	NULL	Ankyrin domain containing protein.	palmitoyltransferase TIP1, putative, expressed
100	G45188	chr06:23870593-23874725(-)	Os06g0603400	LOC_Os06g40110	NULL	NULL	Similar to RNA polymerase Rpc34 subunit family protein.	RNA polymerase Rpc34 subunit family protein, expressed
101	G44698	chr06:21636925-21641995(-)	Os06g0563000	LOC_Os06g36740	NULL	NULL	Ndr family protein.	pollen-specific protein SF21, putative, expressed
102	G44877	chr06:21113219-21122230(-)	Os06g0554800	LOC_Os06g36090	NULL	NULL	Similar to Isoform 2 of Pleiotropic drug resistance protein 12.	ABC-2 type transporter, putative, expressed
103	G43775	chr06:16878687-16881668(-)	Os06g0490000	LOC_Os06g29460	NULL	NULL	Similar to DIMETHYLADENOSINE TRANSFERASE.	expressed protein
104	G43108	chr06:13910496-13912456(-)	Os06g0346900	NULL	NULL	NULL	Hypothetical gene.	NULL
105	G42950	chr06:13041756-13044212(+)	Os06g0329900	LOC_Os06g22440	NULL	NULL	SAM dependent carboxyl methyltransferase family protein.	SAM dependent carboxyl methyltransferase, putative, expressed
106	G42426	chr06:10435816-10442638(+)	Os06g0287500	LOC_Os06g17950	NULL	NULL	Similar to NBS-LRR type R protein Nbs7-75.	NBS-LRR disease resistance protein, putative, expressed
107	G46443	chr06:29413392-29419000(+)	Os06g0699700	LOC_Os06g48620	NULL	NULL	Similar to Aminodeoxychorismate synthase/glutamine amidotransferase.	4-amino-4-deoxychorismate synthase, putative, expressed
108	G11044	chr02:6188719-6193636(+)	Os02g0210800	LOC_Os02g11940	NULL	NULL	Similar to Sterol glucosyltransferase-like protein (Fragment).	sterol glucosyltransferase, putative, expressed
109	G31171	chr04:25474092-25489203(-)	Os04g0509300	LOC_Os04g43050	DCL4	DICER-LIKE 4	Rnase III family protein, Trans-acting siRNA3 (ta-siRNA)(TAS3) biogenesis	Dicer, putative, expressed
110	G18924	chr03:5508415-5522391(+)	Os03g0205400	LOC_Os03g10780	NULL	NULL	Similar to XPG I-region family protein, expressed.	flap endonuclease, putative, expressed
111	G23057	chr03:24341231-24345187(+)	Os03g0636600	LOC_Os03g43570	NULL	NULL	Hypothetical conserved gene.	UBX domain-containing protein 1, putative, expressed
112	G40973	chr06:3408660-3418661(+)	Os06g0167500	LOC_Os06g07130	NULL	NULL	Hypothetical conserved gene.	SHR5-receptor-like kinase, putative, expressed
113	G40780	chr06:2863411-2867974(+)	Os06g0155600	LOC_Os06g06190	NULL	NULL	ATPase, AAA-type, core domain containing protein.	uncharacterized protein ycf45, putative, expressed
114	G63215	chr09:19150469-19155796(-)	Os09g0494300	LOC_Os09g32090	NULL	NULL	Similar to Methyl-CpG-binding domain protein 1 (Methyl-CpG binding protein MBD1).	methyl-binding domain protein MBD, putative, expressed
115	G40494	chr06:1699371-1702859(-)	Os06g0131700	LOC_Os06g04090	NULL	NULL	No apical meristem (NAM) protein domain containing protein.	no apical meristem protein, putative, expressed
116	G39287	chr05:26685979-26705160(+)	Os05g0537200//Os05g0537300	LOC_Os05g46030	NULL//NULL	NULL//NULL	Similar to Myosin XI (Fragment).//Similar to Unconventional myosin heavy chain.	myosin head family protein, expressed
117	G73443	chr11:19448919-19453868(-)	Os11g0533800	LOC_Os11g32940	NULL	NULL	Cyclin-like F-box domain containing protein.	OsFBX421 - F-box domain containing protein, expressed
118	G39984	chr05:29608182-29616433(+)	Os05g0594700	LOC_Os05g51630	NULL	NULL	Similar to Hv711N16.16 (Fragment).	early-responsive to dehydration protein-related, putative, expressed
119	G6193	chr01:28683871-28698627(-)	Os01g0694300//Os01g0694400	LOC_Os01g49940	NULL//NULL	NULL//NULL	Similar to T17H3.9.//Conserved hypothetical protein.	ESP4, putative, expressed
120	G65000	chr10:3831147-3841455(-)	Os10g0160000	LOC_Os10g07270	NULL	NULL	Similar to Ubiquitin carboxyl-terminal hydrolase.	ubiquitin carboxyl-terminal hydrolase 5, putative, expressed
121	G47896	chr07:4983107-5000709(+)	NULL	LOC_Os07g09460	NULL	NULL	NULL	expressed protein
122	G39235	chr05:26801659-26805314(+)	Os05g0539500	LOC_Os05g46210	NULL	NULL	Esterase/lipase/thioesterase domain containing protein.	OsPOP10 - Putative Prolyl Oligopeptidase homologue, expressed
123	G39192	chr05:26624930-26627901(+)	Os05g0536101	NULL	NULL	NULL	Hypothetical gene.	NULL
124	G62447	chr09:15765945-15770861(+)	Os09g0431200	LOC_Os09g26160	NULL	NULL	GPCR, family 3, metabotropic glutamate receptor-like protein.	glutamate receptor, putative, expressed
125	G67774	chr10:16151078-16160090(-)	Os10g0446600	LOC_Os10g30951	NULL	NULL	Conserved hypothetical protein.	expressed protein
126	G38999	chr05:25771768-25776102(+)	Os05g0519200	LOC_Os05g44290	NULL	NULL	Similar to protein kinase.	protein kinase domain containing protein, expressed
127	G79571	chr12:18334665-18349360(+)	Os12g0489100//Os12g0489200	LOC_Os12g30540	NULL//NULL	NULL//NULL	Similar to Ubiquitin-specific protease 12.//Ubiquitin-specific protease 12.	ubiquitin carboxyl-terminal hydrolase, putative, expressed
128	G61532	chr09:11529970-11533560(-)	Os09g0357250	NULL	NULL	NULL	Conserved hypothetical protein.	NULL
129	G2617	chr01:11655138-11667263(+)	Os01g0310500	LOC_Os01g20880//LOC_Os01g20890	NULL	NULL	Conserved hypothetical protein.	OsWAK3 - OsWAK receptor-like cytoplasmic kinase OsWAK-RLCK, expressed//expressed protein
130	G75929	chr12:1606073-1616757(-)	Os12g0133100	LOC_Os12g03899	NULL	NULL	Similar to cDNA clone:J023128K07, full insert sequence.	major facilitator superfamily antiporter, putative, expressed
131	G37533	chr05:19130324-19136086(+)	Os05g0393400	LOC_Os05g32680	NULL	NULL	Similar to PAC (Fragment).	PAC, putative, expressed
132	G46318	chr06:29050768-29054613(+)	Os06g0695500	LOC_Os06g48030	NULL	NULL	Similar to Peroxidase 16 precursor (EC 1.11.1.7) (Atperox P16) (ATP22a).	peroxidase precursor, putative, expressed
133	G37436	chr05:18769003-18772114(-)	Os05g0387900	LOC_Os05g32190	NULL	NULL	Similar to Protein N-terminal glutamine amidohydrolase.	tungus CG8253-PA, putative, expressed
134	G37423	chr05:18508427-18512695(-)	Os05g0383100	LOC_Os05g31780	NULL	NULL	Clathrin adaptor, mu subunit domain containing protein.	adaptor complexes medium subunit family domain containing protein, expressed
135	G49736	chr07:13587576-13604688(+)	Os07g0421866//Os07g0422000	LOC_Os07g23990	NULL//NULL	NULL//NULL	Similar to tetratricopeptide repeat (TPR)-containing protein.//Similar to predicted protein.	tetratricopeptide repeat domain containing protein, putative, expressed
136	G36414	chr05:13939522-13946679(-)	Os05g0307400	LOC_Os05g24160	NULL	NULL	Similar to Regulatory associated protein of mTOR (Raptor) (P150 target of rapamycin (TOR)-scaffold protein).	double-stranded RNA binding motif containing protein, expressed
137	G36497	chr05:13924801-13929163(+)	Os05g0307100	LOC_Os05g24140	NULL	NULL	Similar to tetracycline transporter protein.	tetracycline transporter-like protein 1, putative, expressed
138	G37801	chr05:20484912-20490292(-)	Os05g0418100	LOC_Os05g34550	MLO_	POWDERY-MILDEW-RESISTANCE GENE O_	Similar to Seven trans-membrane protein.	MLO domain containing protein, putative, expressed
139	G36299	chr05:13384482-13391509(-)	Os05g0299300	LOC_Os05g23430	NULL	NULL	Conserved hypothetical protein.	WD domain, G-beta repeat domain containing protein, expressed
140	G36255	chr05:13088568-13092914(-)	Os05g0295700	LOC_Os05g22960	NULL	NULL	Mitochondrial matrix Mmp37 domain containing protein.	expressed protein
141	G36292	chr05:13064171-13078101(-)	Os05g0295300	LOC_Os05g22940	NULL	NULL	Similar to Acetyl-coenzyme A carboxylase (EC 6.4.1.2).	acetyl-CoA carboxylase, putative, expressed
142	G35752	chr05:10720366-10723934(-)	Os05g0267900	LOC_Os05g18524	NULL	NULL	Conserved hypothetical protein.	expressed protein
143	G48960	chr07:9460476-9473842(-)	Os07g0265600//Os07g0265850	LOC_Os07g16224	AGO16//NULL	ARGONAUTE 16//NULL	Similar to Protein argonaute 16.//NULL	piwi domain containing protein, putative, expressed
144	G59852	chr09:2396780-2405236(-)	Os09g0131400	LOC_Os09g04504//LOC_Os09g04508	NULL	NULL	Similar to tobamovirus multiplication 3.	expressed protein//expressed protein
145	G12443	chr02:12569863-12589674(+)	Os02g0316900	LOC_Os02g21190	NULL	NULL	B-block binding subunit of TFIIIC domain containing protein.	expressed protein
146	G45708	chr06:26254119-26259281(-)	Os06g0643900	LOC_Os06g43640	PAP26	PURPLE ACID PHOSPHATASE 26	Similar to Acid phosphatase precursor.	Ser/Thr protein phosphatase family protein, putative, expressed
147	G33805	chr05:1155968-1160267(-)	Os05g0121600	LOC_Os05g03040	RSR1	RICE STRACH REGULATOR 1	AP2/EREBP family transcription factor, Starch biosynthesis	AP2 domain containing protein, expressed
148	G34164	chr05:2905173-2913780(-)	Os05g0150600	LOC_Os05g05810	NULL	NULL	DNA helicase, ATP-dependent, RecQ type domain containing protein.	DEAD-box ATP-dependent RNA helicase, putative, expressed
149	G49853	chr07:14520096-14524715(-)	Os07g0434700	LOC_Os07g25410	NULL	NULL	Peptidase M24 family protein.	peptidase, M24 family protein, putative, expressed
150	G33437	chr04:35089348-35098713(-)	Os04g0686600//Os04g0686650	LOC_Os04g58990//LOC_Os04g59000	NULL//NULL	NULL//NULL	Similar to H0723C07.12 protein.//Similar to H0723C07.13 protein.	CAMK_CAMK_like_ULKh_APGy.3 - CAMK includes calcium/calmodulin depedent protein kinases, expressed//protein kinase family protein, putative, expressed
151	G33311	chr04:34816644-34820086(-)	Os04g0682000	LOC_Os04g58560	ATG4	AUTOPHAGY ASSOCIATED GENE 4	Similar to Autophagy 4a.	cysteine protease ATG4, putative, expressed
152	G33201	chr04:34423523-34426383(+)	Os04g0674400	LOC_Os04g57810	NULL	NULL	Similar to Anamorsin (Cytokine induced apoptosis inhibitor 1) (CUA001). Splice isoform 2.	GA18008-PA, putative, expressed
153	G29163	chr04:16099448-16102412(+)	Os04g0340800	LOC_Os04g27250	NULL	NULL	Conserved hypothetical protein.	expressed protein
154	G70964	chr11:7121636-7125110(+)	NULL	NULL	NULL	NULL	NULL	NULL
155	G33131	chr04:34083436-34087586(+)	Os04g0667700	LOC_Os04g57210	NULL	NULL	Similar to Actin-related protein 8A.	actin-6, putative, expressed
156	G63365	chr09:19769695-19775102(+)	Os09g0509400	LOC_Os09g33520	NULL	NULL	Hypothetical conserved gene.	expressed protein
157	G9219	chr01:41486143-41494450(-)	Os01g0944000	LOC_Os01g71620	NULL	NULL	Conserved hypothetical protein.	expressed protein
158	G32812	chr04:32752491-32758739(+)	Os04g0643600	LOC_Os04g55080	CNGC8	CYCLIC NUCLEOTIDE GATED CHANNEL 8	Similar to Cyclic nucleotide-gated channel C (Fragment).	cyclic nucleotide-gated ion channel, putative, expressed
159	G19714	chr03:8945063-8947981(-)	Os03g0269000	LOC_Os03g16220	NULL	NULL	Short chain alcohol dehydrogenase-like.	oxidoreductase, short chain dehydrogenase/reductase family domain containing protein, expressed
160	G49878	chr07:14505906-14512576(-)	Os07g0434500	LOC_Os07g25390	NULL	NULL	Similar to chromatin remodeling complex subunit.	DRD1, putative, expressed
161	G55584	chr08:11074054-11078779(+)	Os08g0282200	LOC_Os08g18079	NULL	NULL	Hypothetical protein.	expressed protein
162	G75964	chr12:1882578-1888289(+)	Os12g0138800	LOC_Os12g04424	NULL	NULL	Six-bladed beta-propeller, TolB-like domain containing protein.	strictosidine synthase, putative, expressed
163	G35711	chr05:10531430-10534442(-)	NULL	LOC_Os05g18280	NULL	NULL	NULL	kelch domain containing protein, putative, expressed
164	G70107	chr11:3057690-3062680(-)	Os11g0162700	NULL	NULL	NULL	Hypothetical conserved gene.	NULL
165	G64948	chr10:3468006-3475499(+)	Os10g0155400	LOC_Os10g06710	NULL	NULL	Similar to Amidase family protein, expressed.	amidase, putative, expressed
166	G17124	chr02:33797012-33803864(+)	Os02g0795000	LOC_Os02g55180	NULL	NULL	Peptidase C19, ubiquitin carboxyl-terminal hydrolase 2 family protein.	ubiquitin carboxyl-terminal hydrolase domain containing protein, expressed
167	G33751	chr05:1142017-1146132(+)	Os05g0121400	LOC_Os05g03020	NULL	NULL	Similar to Transcription factor IIIA.	ZOS5-03 - C2H2 zinc finger protein, expressed
168	G18459	chr03:3629779-3635525(-)	Os03g0167200	LOC_Os03g07110	NULL	NULL	IQ calmodulin-binding region domain containing protein.	calmodulin-binding protein, putative, expressed
169	G7443	chr01:33782471-33794100(+)	Os01g0797900//Os01g0798100	LOC_Os01g58444//LOC_Os01g58459	NULL//NULL	NULL//NULL	Hypothetical protein.//Conserved hypothetical protein.	expressed protein//expressed protein
170	G63048	chr09:18292824-18315243(+)	Os09g0477900	LOC_Os09g30100	NULL	NULL	NusB/RsmB/TIM44 domain containing protein.	NOL1/NOP2/sun family protein, putative, expressed
171	G9001	chr01:40786140-40790756(-)	Os01g0929200	LOC_Os01g70410	RLCK53	RECEPTOR-LIKE CYTOPLASMIC KINASE 53	Serine/threonine protein kinase domain containing protein.	protein kinase, putative, expressed
172	G33118	chr04:34127975-34131169(-)	Os04g0669100	LOC_Os04g57330	NULL	NULL	Conserved hypothetical protein.	expressed protein
173	G69419	chr11:256827-264459(-)	Os11g0105750	LOC_Os11g01439	NULL	NULL	Quinonprotein alcohol dehydrogenase-like domain containing protein.	chloroplast unusual positioning protein, putative, expressed
174	G18344	chr03:3170103-3178092(+)	Os03g0159200	LOC_Os03g06340	NULL	NULL	Region of unknown function XS domain containing protein.	XS domain containing protein, expressed
175	G14533	chr02:22163262-22167383(-)	Os02g0577100	LOC_Os02g36740	NULL	NULL	Zinc finger, RING/FYVE/PHD-type domain containing protein.	zinc finger, C3HC4 type, putative, expressed
176	G29022	chr04:15941671-15948394(+)	Os04g0338400	LOC_Os04g26960	NULL	NULL	NULL	terpene synthase, putative, expressed
177	G18483	chr03:3416898-3424868(+)	Os03g0163100	LOC_Os03g06720	NULL	NULL	Protein of unknown function DUF1012 family protein.	expressed protein
178	G54939	chr08:8172291-8177536(-)	Os08g0234700	NULL	NULL	NULL	Conserved hypothetical protein.	NULL
179	G34982	chr05:7045185-7048949(+)	NULL	NULL	NULL	NULL	NULL	NULL
180	G7880	chr01:35959583-35963985(-)	Os01g0838400	NULL	NULL	NULL	Conserved hypothetical protein.	NULL
181	G12372	chr02:12741327-12746559(-)	Os02g0319800	LOC_Os02g21490	NULL	NULL	WD40 repeat-like domain containing protein.	WD domain, G-beta repeat domain containing protein, expressed
182	G70326	chr11:3425822-3434284(+)	Os11g0170400	LOC_Os11g06934	NULL	NULL	Conserved hypothetical protein.	expressed protein
183	G68305	chr10:19028120-19033623(+)	Os10g0498800	LOC_Os10g35570	NULL	NULL	Protein of unknown function DUF974 family protein.	expressed protein
184	G7499	chr01:34182291-34187073(-)	Os01g0806200	LOC_Os01g59180	NULL	NULL	Cyclin-like F-box domain containing protein.	OsFBX27 - F-box domain containing protein, expressed
185	G16489	chr02:30872771-30882876(+)	Os02g0739000	LOC_Os02g50560	NULL	NULL	Similar to predicted protein.	DSHCT domain containing protein, expressed
186	G68944	chr10:21440171-21443647(-)	Os10g0548000	LOC_Os10g40030	NULL	NULL	Similar to Short-chain dehydrogenase Tic32.	short chain dehydrogenase/reductase protein, putative, expressed
187	G34383	chr05:3839682-3843169(+)	Os05g0165400	LOC_Os05g07260	NULL	NULL	GPI-GlcNAc transferase complex, PIG-H component, conserved domain domain containing protein.	phosphatidylinositolglycan-related, putative, expressed
188	G16897	chr02:32915308-32918514(-)	Os02g0777800	LOC_Os02g53750	RLCK86	RECEPTOR-LIKE CYTOPLASMIC KINASE 86	Protein kinase, catalytic domain domain containing protein.	tyrosine protein kinase domain containing protein, putative, expressed
189	G15420	chr02:25946307-25955348(-)	Os02g0644700	LOC_Os02g43090	NULL	NULL	Similar to Acyl-ACP thioesterase (Fragment).	myristoyl-acyl carrier protein thioesterase, chloroplast precursor, putative, expressed
190	G30139	chr04:21380985-21385639(+)	Os04g0431200	LOC_Os04g35190	NULL	NULL	Similar to OSIGBa0160I14.7 protein.	OsFBX133 - F-box domain containing protein, expressed
191	G11460	chr02:8135099-8143742(+)	Os02g0244300	LOC_Os02g14730	NULL	NULL	Peptidase C19, ubiquitin carboxyl-terminal hydrolase 2 family protein.	ubiquitin carboxyl-terminal hydrolase family protein, expressed
192	G18889	chr03:5372910-5379447(+)	Os03g0202500	LOC_Os03g10540	NULL	NULL	Cyclin-like F-box domain containing protein.	OsFBX78 - F-box domain containing protein, expressed
193	G41859	chr06:7671062-7674778(-)	Os06g0247900	LOC_Os06g13830	NULL	NULL	Similar to Endo-beta-1,4-glucanase precursor (EC 3.2.1.4).	endoglucanase, putative, expressed
194	G51746	chr07:23389374-23396912(+)	Os07g0578200	LOC_Os07g39010	NULL	NULL	Major facilitator superfamily, general substrate transporter domain containing protein.	lactose permease-related, putative, expressed
195	G77555	chr12:8669833-8679483(-)	Os12g0254400//Os12g0254601	LOC_Os12g15222	NULL//NULL	NULL//NULL	Hypothetical protein.//Hypothetical gene.	expressed protein
196	G44001	chr06:17871084-17874266(-)	Os06g0503600	LOC_Os06g30820	NULL	NULL	Hypothetical conserved gene.	expressed protein
197	G10141	chr02:2230198-2239754(-)	Os02g0141300	LOC_Os02g04840	CAP1	COLLAPSED ABNORMAL POLLEN1	Arabinokinase-Like Protein, Pollen development	GHMP kinases ATP-binding protein, putative, expressed
198	G43493	chr06:14895813-14913394(-)	Os06g0360600	LOC_Os06g25470//LOC_Os06g25500	NULL	NULL	Hypothetical conserved gene.	expressed protein//expressed protein
199	G40786	chr06:2774437-2779879(-)	Os06g0153900	LOC_Os06g06040	NULL	NULL	Similar to Thiol methyltransferase 2.	expressed protein
200	G26918	chr04:4274885-4291254(+)	Os04g0162100	LOC_Os04g08034	NULL	NULL	Similar to EMF protein.	ZOS4-02 - C2H2 zinc finger protein, expressed
201	G53879	chr08:3382471-3387016(-)	Os08g0157800	LOC_Os08g06130	NULL	NULL	Conserved hypothetical protein.	expressed protein
202	G10613	chr02:4302068-4309655(+)	Os02g0177900	LOC_Os02g08130	NULL	NULL	Carbohydrate kinase, FGGY family protein.	FGGY family of carbohydrate kinases, putative, expressed
203	G18208	chr03:2530961-2538210(+)	Os03g0145700	LOC_Os03g05220//LOC_Os03g05225	NULL	NULL	Conserved hypothetical protein.	expressed protein//expressed protein
204	G65470	chr10:6144589-6150509(+)	Os10g0188900	LOC_Os10g11110	NULL	NULL	Conserved hypothetical protein.	expressed protein
205	G9714	chr02:622739-630711(+)	Os02g0111500	LOC_Os02g02110	NULL	NULL	Hypothetical gene.	Alg9-like mannosyltransferase protein, putative, expressed
206	G17958	chr03:1463499-1466923(-)	Os03g0125700	LOC_Os03g03420	NULL	NULL	Ubiquitin ligase, Det1/DDB1-complexing domain containing protein.	expressed protein
207	G97	chr01:141936-145387(+)	Os01g0102500	LOC_Os01g01295	NULL	NULL	Conserved hypothetical protein.	expressed protein
208	G58291	chr08:24660834-24665407(-)	Os08g0499532	NULL	NULL	NULL	Hypothetical protein.	NULL
209	G9394	chr01:42393402-42401215(-)	Os01g0961600	LOC_Os01g73080	NULL	NULL	Conserved hypothetical protein.	expressed protein
210	G8600	chr01:39101959-39105764(-)	Os01g0899200	LOC_Os01g67360	NULL	NULL	Similar to dehydration-responsive family protein.	methyltransferase, putative, expressed
211	G46258	chr06:28752549-28758887(-)	Os06g0689600	LOC_Os06g47470	RLCK214	RECEPTOR-LIKE CYTOPLASMIC KINASE 214	Hypothetical conserved gene.	TKL_IRAK_DUF26-lh.2 - DUF26 kinases have homology to DUF26 containing loci, expressed
212	G4062	chr01:18163746-18173603(+)	Os01g0514300	LOC_Os01g33060	NULL	NULL	Armadillo-type fold domain containing protein.	HEAT repeat family protein, putative, expressed
213	G80985	chr12:26425320-26430083(-)	Os12g0620400	LOC_Os12g42550	NULL	NULL	Methyl-CpG DNA binding domain containing protein.	methyl-CpG binding domain containing protein, putative, expressed
214	G16934	chr02:32933696-32945156(+)	Os02g0778200	LOC_Os02g53770	NULL	NULL	Similar to predicted protein.	tRNA synthetase class I, putative, expressed
215	G77827	chr12:10454432-10458548(-)	Os12g0278900	LOC_Os12g18130	NULL	NULL	Peptidase C1A, papain family protein.	expressed protein
216	G46031	chr06:27708152-27719249(-)	Os06g0669275	LOC_Os06g45800	NULL	NULL	Similar to MEE44 (maternal effect embryo arrest 44)%3B nucleotidyltransferase.	PAP/25A associated domain containing protein, putative, expressed
217	G72326	chr11:13752498-13757991(+)	Os11g0429200	NULL	NULL	NULL	Hypothetical gene.	NULL
218	G55648	chr08:11442241-11453895(-)	Os08g0288200	LOC_Os08g19140	NULL	NULL	Adenylate kinase family protein.	adenylate kinase family protein, putative, expressed
219	G8974	chr01:40708124-40712960(-)	Os01g0927900	LOC_Os01g70300	NULL	NULL	Similar to Aspartate kinase precursor (EC 2.7.2.4).	aspartokinase 3, chloroplast precursor, putative, expressed
220	G59573	chr09:1298966-1313414(+)	Os09g0116400	LOC_Os09g02810	NULL	NULL	Similar to predicted protein.	CCAAT/enhancer-binding protein, putative, expressed
221	G67157	chr10:13492784-13496772(+)	Os10g0400100	LOC_Os10g26050	NULL	NULL	Methionyl-tRNA synthetase, class Ia domain containing protein.	methionyl-tRNA synthetase, putative, expressed
222	G57890	chr08:22670244-22675671(-)	Os08g0461700	LOC_Os08g35948	NULL	NULL	F-box domain, cyclin-like domain containing protein.	expressed protein
223	G23806	chr03:27705346-27711024(-)	Os03g0692400	LOC_Os03g48600	NULL	NULL	Protein of unknown function DUF966 family protein.	domain of unknown function DUF966 domain containing protein, expressed
224	G15921	chr02:28532814-28536996(+)	Os02g0694400	LOC_Os02g46720	NULL	NULL	Conserved hypothetical protein.	ara54-like RING finger protein, putative, expressed
225	G35470	chr05:8526403-8535324(-)	Os05g0240200	LOC_Os05g15040	NULL	NULL	Similar to NB-ARC domain containing protein, expressed.	NB-ARC domain containing protein, expressed
226	G63511	chr09:20371768-20375204(-)	Os09g0521500	LOC_Os09g34970	NULL	NULL	Similar to Arsenical pump-driving ATPase (EC 3.6.3.16) (Arsenite-translocating ATPase) (Arsenical resistance ATPase) (Arsenite-transporting ATPase) (ARSA) (ASNA-I).	arsenical pump-driving ATPase, putative, expressed
227	G38173	chr05:22183890-22189123(+)	Os05g0451900	LOC_Os05g37880	NULL	NULL	Similar to Axi 1 (Auxin-independent growth promoter)-like protein.	growth regulator related protein, putative, expressed
228	G8546	chr01:38884741-38887723(-)	Os01g0894300	LOC_Os01g66940	NULL	NULL	Fructokinase (Fragment).	kinase, pfkB family, putative, expressed
229	G31231	chr04:25898088-25902365(-)	Os04g0518000	LOC_Os04g43750	NULL	NULL	Similar to Adenosine kinase (Fragment).	kinase, pfkB family, putative, expressed
230	G8396	chr01:38282608-38286872(-)	NULL	LOC_Os01g65940	NULL	NULL	NULL	expressed protein
231	G8218	chr01:37535946-37539386(+)	Os01g0866800	LOC_Os01g64700	NULL	NULL	Similar to F24P17.15 protein (Tubby-like protein TULP9).	OsFBT3 - F-box and tubby domain containing protein, expressed
232	G4262	chr01:19394462-19405480(-)	Os01g0534900	LOC_Os01g35050	OSCA1.1	HYPEROSMOLALITY-GATED CALCIUM-PERMEABLE CHANNEL 1.1	Similar to Hv711N16.16 (Fragment).	early-responsive to dehydration protein-related, putative, expressed
233	G39267	chr05:26596012-26602601(-)	Os05g0535600	LOC_Os05g45900	NULL	NULL	Similar to Inositol-1,4,5-triphosphate-5-phosphatase.	endonuclease/exonuclease/phosphatase family domain containing protein, expressed
234	G41025	chr06:3598308-3605327(-)	Os06g0171800	LOC_Os06g07490	NULL	NULL	VRR-NUC domain containing protein.	HIRAN domain containing protein, putative, expressed
235	G3726	chr01:16980463-16982928(-)	Os01g0495701	NULL	NULL	NULL	Hypothetical conserved gene.	NULL
236	G38710	chr05:23661507-23666910(-)	Os05g0481400	LOC_Os05g40280	NULL	NULL	Transcriptional factor B3 family protein.	B3 DNA binding domain containing protein, expressed
237	G11790	chr02:9911165-9921805(-)	Os02g0272800	LOC_Os02g17292	NULL	NULL	Conserved hypothetical protein.	retrotransposon protein, putative, unclassified, expressed
238	G52366	chr07:26245167-26250733(-)	Os07g0632800	LOC_Os07g43900	NULL	NULL	Similar to predicted protein.	protein kinase domain containing protein, expressed
239	G190	chr01:745452-748945(+)	Os01g0113800	LOC_Os01g02360	NULL	NULL	Protein kinase, core domain containing protein.	resistance-related receptor-like kinase, putative, expressed
240	G64968	chr10:3908091-3912672(-)	Os10g0161400	LOC_Os10g07400	NULL	NULL	NB-ARC domain containing protein.	disease resistance RPP13-like protein 1, putative, expressed
241	G80251	chr12:22628759-22633083(+)	Os12g0556200	LOC_Os12g36910	NULL	NULL	Non-protein coding transcript.	calmodulin binding protein, putative, expressed
242	G30753	chr04:23727107-23742375(-)	Os04g0474500//Os04g0474700	LOC_Os04g39840//LOC_Os04g39864	NULL//BGLU11	NULL//BETA-GLUCOSIDASE 11	Similar to Cyanogenic beta-glucosidase precursor (EC 3.2.1.21) (Linamarase) (Fragment).//Similar to OSIGBa0135C13.6 protein.	Os4bglu10 - beta-glucosidase homologue, similar to Os4Bglu12 exoglucanase/beta-glucosidase, expressed//Os4bglu11 - beta-glucosidase homologue, similar to Os4Bglu12 exoglucanase/beta-glucosidase, expressed
243	G42087	chr06:8880080-8884817(+)	Os06g0267500	NULL	NULL	NULL	Similar to NAM1 protein (Fragment).	NULL
244	G16158	chr02:29594605-29598901(+)	Os02g0714000	LOC_Os02g48340	NULL	NULL	Hypothetical gene.	RNA recognition motif containing protein, putative, expressed
245	G49016	chr07:10173085-10180471(+)	NULL	LOC_Os07g17260	NULL	NULL	NULL	retrotransposon protein, putative, unclassified, expressed
246	G16042	chr02:28820795-28826658(+)	Os02g0700600	LOC_Os02g47220	NULL	NULL	Non-protein coding transcript.	CPuORF20 - conserved peptide uORF-containing transcript, expressed
247	G33396	chr04:35128585-35132608(-)	Os04g0687300	LOC_Os04g59060	NULL	NULL	Molecular chaperone, heat shock protein, Hsp40, DnaJ domain containing protein.	heat shock protein DnaJ, putative, expressed
248	G51466	chr07:22308982-22313591(-)	Os07g0558300	LOC_Os07g37230	NULL	NULL	Inositol monophosphatase family protein.	inositol-1-monophosphatase, putative, expressed
249	G64000	chr09:22107182-22119990(-)	Os09g0556400//Os09g0556500	LOC_Os09g38410//LOC_Os09g38420	NULL//NULL	NULL//NULL	Similar to PHT4%3B5%3B inorganic phosphate transmembrane transporter.//Cysteinyl-tRNA synthetase, class Ia family protein.	sialin, putative, expressed//cysteinyl-tRNA synthetase, putative, expressed
250	G8971	chr01:40807102-40812466(+)	Os01g0930000	LOC_Os01g70460	NULL	NULL	Similar to CM0545.330.nc protein.	expressed protein
251	G8885	chr01:40127415-40132674(+)	Os01g0919600	LOC_Os01g69050	NULL	NULL	Similar to predicted protein.	lysine ketoglutarate reductase trans-splicing related 1, putative, expressed
252	G15726	chr02:27667908-27671425(-)	Os02g0677800	LOC_Os02g45490	NULL	NULL	Similar to 40S ribosomal protein S13.	expressed protein
253	G1560	chr01:6774200-6780378(-)	Os01g0223700	LOC_Os01g12400	NULL	NULL	Bulb-type lectin domain domain containing protein.	S-locus lectin protein kinase family protein, putative, expressed
254	G21120	chr03:15498371-15507731(+)	Os03g0388500	LOC_Os03g27080	NULL	NULL	Similar to Anther ethylene-upregulated protein ER1 (Fragment).	calmodulin-binding transcription activator 2, putative, expressed
255	G31674	chr04:27823815-27826597(-)	Os04g0555900	LOC_Os04g46930	NULL	NULL	Pyridoxal phosphate-dependent enzyme, beta subunit domain containing protein.	serine racemase, putative, expressed
256	G72595	chr11:14785148-14790693(+)	Os11g0446000	LOC_Os11g25920	RSS3	RICE SALT SENSITIVE 3	Nuclear protein homologous to the regulatory domain of the R/B-like bHLH transcription factors, Regulation of jasmonate-induced gene expression and root cell elongation	transcription factor-related, putative, expressed
257	G56972	chr08:17729700-17734809(-)	Os08g0377400	LOC_Os08g28980	NULL	NULL	Exonuclease domain containing protein.	exonuclease, putative, expressed
258	G17817	chr03:666221-674322(+)	Os03g0111700	LOC_Os03g02100	NULL	NULL	Similar to TWN2 (TWIN 2)%3B ATP binding / aminoacyl-tRNA ligase/ nucleotide binding / valine-tRNA ligase.	valyl-tRNA synthetase, putative, expressed
259	G19006	chr03:5760349-5767440(-)	Os03g0210400	LOC_Os03g11200	NULL	NULL	RNA-processing protein, HAT helix domain containing protein.	pre-mRNA-processing factor 39, putative, expressed
260	G69669	chr11:1347822-1352397(-)	Os11g0129200	LOC_Os11g03500	NULL	NULL	Multi antimicrobial extrusion protein MatE family protein.	MATE efflux family protein, putative, expressed
261	G8907	chr01:40495823-40498325(-)	Os01g0924800	LOC_Os01g70010	NULL	NULL	Similar to 60S ribosomal protein l7a (Fragment).	ribosomal protein L7Ae, putative, expressed
262	G6507	chr01:29651996-29675768(-)	NULL	LOC_Os01g51632//LOC_Os01g51630	NULL	NULL	NULL	myosin XI, putative, expressed//XIE, putative, expressed
263	G12583	chr02:13301721-13316815(+)	Os02g0328600	NULL	NULL	NULL	Conserved hypothetical protein.	NULL
264	G25220	chr03:34257420-34266887(+)	Os03g0816900//Os03g0817000	LOC_Os03g60240	NULL//NULL	NULL//NULL	Conserved hypothetical protein.//Actin-binding WH2 domain containing protein.	SCAR-like protein 1, putative, expressed
265	G36197	chr05:12293920-12299442(+)	Os05g0285900	LOC_Os05g20914	NULL	NULL	Conserved hypothetical protein.	expressed protein
266	G1128	chr01:4448501-4457689(-)	Os01g0184200	LOC_Os01g08880	NULL	NULL	Similar to OSIGBa0132G14.1 protein.	expressed protein
267	G8397	chr01:38154145-38157320(+)	Os01g0879400	LOC_Os01g65720	NULL	NULL	Glycoside hydrolase, family 43 protein.	expressed protein
268	G80266	chr12:23025355-23028141(+)	NULL	LOC_Os12g37519	NULL	NULL	NULL	retrotransposon protein, putative, unclassified, expressed
269	G58513	chr08:25404902-25409103(-)	Os08g0512400	LOC_Os08g40150	NULL	NULL	Similar to AT-hook protein 1.	AT hook motif domain containing protein, expressed
270	G57875	chr08:22219299-22227487(-)	Os08g0453800	LOC_Os08g35220	CDKC%3B3	CYCLIN-DEPENDENT KINASE C%3B3	Serine/threonine protein kinase-related domain containing protein.	cyclin-dependent kinase C-3, putative, expressed
271	G71816	chr11:11361057-11368591(-)	Os11g0302700	LOC_Os11g19720	NULL	NULL	RecA bacterial DNA recombination family protein.	recA protein, putative, expressed
272	G30802	chr04:24229225-24237085(+)	Os04g0484800	LOC_Os04g40830	NULL	NULL	Cullin family protein.	cullin family domain containing protein, putative, expressed
273	G2897	chr01:13264461-13268823(+)	Os01g0337700	LOC_Os01g23600	NULL	NULL	Conserved hypothetical protein.	expressed protein
274	G51546	chr07:22688900-22694492(+)	Os07g0565600	LOC_Os07g37830	NULL	NULL	Similar to Peptidyl-prolyl cis-trans isomerase TLP38, chloroplast precursor (EC 5.2.1.8) (PPIase) (Rotamase) (Thylakoid lumen PPIase of 38 kDa) (p38).	peptidyl-prolyl cis-trans isomerase CYP37, chloroplast precursor, putative, expressed
275	G9527	chr01:43143691-43147015(+)	Os01g0976450	LOC_Os01g74500	NULL	NULL	SET domain domain containing protein.	expressed protein
276	G3761	chr01:16046649-16056268(+)	Os01g0383700	LOC_Os01g28680	NULL	NULL	Similar to LEC14B protein.	WD domain, G-beta repeat domain containing protein, expressed
277	G68731	chr10:20862952-20874516(+)	Os10g0536100	LOC_Os10g39130	MADS56	MADS BOX GENE 56	Similar to MADS-box transcription factor 56.	OsMADS56 - MADS-box family gene with MIKCc type-box, expressed
278	G10535	chr02:3855934-3863872(-)	Os02g0170900	LOC_Os02g07480	NULL	NULL	Hypothetical conserved gene.	transglycosylase SLT domain containing protein, expressed
279	G793	chr01:2985356-2989299(-)	Os01g0155600	LOC_Os01g06290	NULL	NULL	Similar to Splicing factor RSZ33.	splicing factor, arginine/serine-rich, putative, expressed
280	G41275	chr06:5005409-5008058(-)	Os06g0198600	LOC_Os06g09830	NULL	NULL	Protein of unknown function DUF985 domain containing protein.	cupin superfamily protein, putative, expressed
281	G7083	chr01:32586363-32592046(-)	Os01g0772000	LOC_Os01g56520	NULL	NULL	Similar to Double-stranded RNA-binding protein 1.	double-stranded RNA binding motif containing protein, expressed
282	G141	chr01:335723-371570(+)	Os01g0106700	LOC_Os01g01689	NULL	NULL	Hypothetical conserved gene.	phosphatidylinositol 3- and 4-kinase family protein, expressed
283	G39342	chr05:27150614-27153839(+)	Os05g0547100	LOC_Os05g46920	NULL	NULL	Conserved hypothetical protein.	expressed protein
284	G20898	chr03:14513696-14518548(-)	Os03g0369800	LOC_Os03g25390	NPSN12	NOVEL PLANT SNARE 12	Similar to Novel plant SNARE 13 (AtNPSN13).	novel plant SNARE 11, putative, expressed
285	G11313	chr02:7144545-7151643(+)	Os02g0227400	LOC_Os02g13400	NULL	NULL	Poly(A) polymerase, RNA-binding region domain containing protein.	expressed protein
286	G2802	chr01:12742056-12746046(+)	Os01g0330100	LOC_Os01g22660	GELP15	GDSL ESTERASE/LIPASE PROTEIN 15	Similar to Alpha-L-fucosidase 2.	GDSL-like lipase/acylhydrolase, putative, expressed
287	G24236	chr03:30094292-30099093(-)	Os03g0734900	LOC_Os03g52450	GATA19	GATA TRANSCRIPTION FACTOR 19	Similar to CCT motif family protein, expressed.	GATA transcription factor 25, putative, expressed
288	G17348	chr02:34882030-34888320(-)	Os02g0814100	LOC_Os02g56910	NULL	NULL	Similar to phosphatidylcholine-sterol O-acyltransferase.	lecithine cholesterol acyltransferase, putative, expressed
289	G24043	chr03:29150120-29153886(-)	Os03g0719400	LOC_Os03g51010	NULL	NULL	Alpha/beta hydrolase fold-1 domain containing protein.	hydrolase, alpha/beta fold family domain containing protein, expressed
290	G50952	chr07:19769005-19774504(-)	Os07g0515100	LOC_Os07g33110	NULL	NULL	Calcium-dependent protein kinase, isoform 2 (EC 2.7.1.-) (CDPK 2).	CAMK_CAMK_like.33 - CAMK includes calcium/calmodulin depedent protein kinases, expressed
291	G21219	chr03:16072832-16078897(-)	Os03g0397700	LOC_Os03g27990	NULL	NULL	Similar to Leucine-rich repeat transmembrane protein kinase 1-like protein.	STRUBBELIG-RECEPTOR FAMILY 7 precursor, putative, expressed
292	G14377	chr02:21549807-21555020(-)	Os02g0566800	LOC_Os02g35870	NULL	NULL	Similar to Avr9 elicitor response protein.	galactosyltransferase, putative, expressed
293	G11839	chr02:10206931-10213033(+)	Os02g0277600	LOC_Os02g17700	ISC21	IRON-SULFUR CLUSTER PROTEIN 21	Similar to MFDR (NADP adrenodoxin-like ferredoxin reductase).	pyridine nucleotide-disulphide oxidoreductase domain containing protein, expressed
294	G17887	chr03:800027-809302(+)	Os03g0114300	LOC_Os03g02320	NULL	NULL	Similar to ATP binding protein.	STE_PAK_Ste20_STLK.3 - STE kinases include homologs to sterile 7, sterile 11 and sterile 20 from yeast, expressed
295	G50504	chr07:17498648-17509435(+)	Os07g0481000	LOC_Os07g29770	NULL	NULL	Hypothetical gene.	zinc finger protein, putative, expressed
296	G1355	chr01:5760371-5764651(+)	Os01g0205100	LOC_Os01g10790	NULL	NULL	WD40 repeat-like domain containing protein.	WD domain, G-beta repeat domain containing protein, expressed
297	G3889	chr01:18041759-18050240(+)	Os01g0512100	LOC_Os01g32870	NULL	NULL	Similar to Chaperone protein dnaJ 15 (Protein ALTERED RESPONSE TO GRAVITY) (AtARG1) (AtJ15) (AtDjB15).	heat shock protein DnaJ, putative, expressed
298	G4027	chr01:18531857-18541285(-)	Os01g0520600	LOC_Os01g33684	NULL	NULL	NB-ARC domain containing protein.	disease resistance RPP13-like protein 1, putative, expressed
299	G17773	chr03:471453-476739(-)	Os03g0107800	LOC_Os03g01750	NULL	NULL	Hypothetical conserved gene.	dual specificity protein phosphatase, putative, expressed
300	G6145	chr01:28447887-28458990(-)	Os01g0689451	LOC_Os01g49470	NULL	NULL	Similar to predicted protein.	E3 ubiquitin ligase, putative, expressed
301	G29674	chr04:19148767-19152031(+)	Os04g0389500	LOC_Os04g31971	NULL	NULL	Conserved hypothetical protein.	expressed protein
302	G24496	chr03:31321826-31326935(-)	Os03g0758000//Os03g0758050	LOC_Os03g55080	WRKY3//NULL	WRKY GENE3//NULL	Similar to WRKY23 transcription factor (Fragment).//Hypothetical conserved gene.	WRKY3, expressed
303	G23964	chr03:28774588-28777248(+)	Os03g0712200	LOC_Os03g50430	NULL	NULL	Zinc finger, RanBP2-type domain containing protein.	zinc finger family protein, putative, expressed
304	G44606	chr06:20821075-20825193(-)	Os06g0549700	LOC_Os06g35670	NULL	NULL	Conserved hypothetical protein.	expressed protein
305	G54937	chr08:8164615-8168702(-)	Os08g0234400	LOC_Os08g13710	NULL	NULL	Hypothetical gene.	expressed protein
306	G15498	chr02:26503254-26510073(-)	Os02g0656200	LOC_Os02g43906//LOC_Os02g43912	NULL	NULL	Similar to Ceramide kinase.	ceramide kinase-related, putative, expressed//ceramide kinase-related, putative, expressed
307	G20060	chr03:10606874-10612482(+)	Os03g0301400	LOC_Os03g18940	NULL	NULL	Exonuclease domain containing protein.	exonuclease, putative, expressed
308	G5920	chr01:27660013-27666827(-)	Os01g0673500	LOC_Os01g48270	NULL	NULL	Similar to predicted protein.	AAA-type ATPase family protein, putative, expressed
309	G38511	chr05:23622659-23627034(-)	Os05g0480600	LOC_Os05g40220	NULL	NULL	Similar to transposon protein CACTA, En/Spm sub-class.	transposon protein, putative, unclassified, expressed
310	G5599	chr01:26115092-26119289(-)	Os01g0647850	NULL	NULL	NULL	Hypothetical conserved gene.	NULL
311	G2046	chr01:8701159-8708630(-)	Os01g0259600	LOC_Os01g15490	NULL	NULL	Similar to phosphoadenosine phosphosulfate (PAPS) reductase family protein.	phosphoadenosine phosphosulfate, putative, expressed
312	G16916	chr02:32957419-32961390(+)	Os02g0778500	LOC_Os02g53810	NULL	NULL	Chalcone isomerase domain containing protein.	expressed protein
313	G3706	chr01:17066935-17070832(-)	Os01g0496900	LOC_Os01g31220	NULL	NULL	Conserved hypothetical protein.	expressed protein
314	G77171	chr12:7306630-7311355(+)	Os12g0233400	LOC_Os12g13130	NULL	NULL	Zinc finger, C2H2-like domain containing protein.	ZOS12-03 - C2H2 zinc finger protein, expressed
315	G50008	chr07:15279677-15282866(-)	Os07g0446600	LOC_Os07g26520	NULL	NULL	Similar to OSIGBa0102I15.5 protein.	expressed protein
316	G31491	chr04:27077367-27081041(-)	Os04g0541100	LOC_Os04g45750	NULL	NULL	Similar to Gt-2.	expressed protein
317	G46057	chr06:27756366-27760083(-)	Os06g0670100	LOC_Os06g45870	NULL	NULL	Conserved hypothetical protein.	expressed protein
318	G5764	chr01:26611799-26618704(+)	Os01g0655500	LOC_Os01g46720	NULL	NULL	Similar to protein kinase domain containing protein.	expressed protein
319	G25694	chr03:36082359-36096572(+)	Os03g0855700	LOC_Os03g63870	NULL	NULL	Hypothetical conserved gene.	expressed protein
320	G30739	chr04:23983141-23987394(-)	Os04g0479700	LOC_Os04g40340	NULL	NULL	Similar to Phosphomethylpyrimidine kinase/thiamin-phosphate pyrophosphorylase.	expressed protein
321	G5961	chr01:27938768-27947091(+)	Os01g0679000	LOC_Os01g48720	NULL	NULL	Hypothetical conserved gene.	RNA polymerase III subunit RPC82 family protein, putative, expressed
322	G851	chr01:3085264-3090887(-)	Os01g0158900	LOC_Os01g06550	NULL	NULL	Hypothetical conserved gene.	NF-X1-type zinc finger protein, putative, expressed
323	G25253	chr03:34521748-34526364(+)	Os03g0822100	LOC_Os03g60730	NULL	NULL	Similar to cDNA clone:J033024N05, full insert sequence.	transposon protein, putative, unclassified, expressed
324	G7108	chr01:32660294-32667553(-)	Os01g0773000	LOC_Os01g56620	NULL	NULL	Similar to RNA binding / pseudouridylate synthase/ tRNA-pseudouridine synthase.	pseudouridylate synthase, putative, expressed
325	G6656	chr01:30621948-30634405(+)	Os01g0734200//Os01g0734333//Os01g0734466	LOC_Os01g53294	RBOHA//NULL//NULL	RESPIRATORY BURST OXIDASE HOMOLOG A//NULL//NULL	Similar to respiratory burst oxidase protein B.//Similar to RbohAOsp (Fragment).//Similar to NAD(P)H oxidase (Fragment).	respiratory burst oxidase protein B, putative, expressed
326	G16901	chr02:32827841-32832774(+)	Os02g0776700	LOC_Os02g53670	NULL	NULL	Hypothetical conserved gene.	MYB family transcription factor, putative, expressed
327	G42238	chr06:9364050-9368180(+)	Os06g0275600	LOC_Os06g16400	NULL	NULL	Hypothetical conserved gene.	helix-loop-helix DNA-binding domain containing protein, expressed
328	G34520	chr05:4585085-4588999(-)	Os05g0176500	LOC_Os05g08410	NULL	NULL	ATP10 family protein.	ATP10 protein, expressed
329	G7078	chr01:32177351-32182389(-)	Os01g0764500	LOC_Os01g55880	NULL	NULL	Similar to uvrB/uvrC motif-containing protein.	hemimethylated DNA binding domain containing protein, expressed
330	G63483	chr09:20236419-20241456(+)	Os09g0518500	LOC_Os09g34280	NULL	NULL	Similar to protein binding protein.	ankyrin repeat-containing protein, putative, expressed
331	G9766	chr02:566043-572447(-)	Os02g0110600	LOC_Os02g02040	NULL	NULL	Similar to protein kinase.	protein kinase, putative, expressed
332	G7901	chr01:36158218-36161536(+)	Os01g0842200	LOC_Os01g62460	NULL	NULL	Similar to SCARECROW-like protein.	ZOS1-16 - C2H2 zinc finger protein, expressed
333	G9853	chr02:1193366-1197056(-)	Os02g0122800	LOC_Os02g03040	NULL	NULL	Nucleotide-binding, alpha-beta plait domain containing protein.	RNA recognition motif containing protein, expressed
334	G6372	chr01:29568500-29575706(+)	Os01g0711500//Os01g0711600	LOC_Os01g51420//LOC_Os01g51430	CBL10//NULL	CALCINEURIN B-LIKE PROTEIN 10//NULL	Similar to Calcineurin B-like protein 10.//Protein of unknown function DUF778 family protein.	calcineurin B, putative, expressed//green ripe-like, putative, expressed
335	G38604	chr05:24014638-24026206(-)	Os05g0488600//Os05g0488800	LOC_Os05g40960//LOC_Os05g40980	NULL//NULL	NULL//NULL	Similar to Phosphate starvation regulator protein (Regulatory protein of P- starvation acclimation response Psr1).//Zinc finger, RING/FYVE/PHD-type domain containing protein.	Myb transcription factor, putative, expressed//zinc finger, C3HC4 type domain containing protein, expressed
336	G16205	chr02:29833245-29838404(+)	Os02g0719100	LOC_Os02g48740	NULL	NULL	Similar to Fimbrin/plastin-like (Fragment).	fimbrin-like protein 2, putative, expressed
337	G16419	chr02:30728908-30736529(+)	Os02g0736200	LOC_Os02g50330	RDR1	RNA-DEPENDENT RNA POLYMERASE 1	RNA-dependent RNA polymerase, Regulation of endogenous genes through smRNA-mediated pathways involving DNA methylation	RNA-dependent RNA polymerase, putative, expressed
338	G16571	chr02:31303466-31307779(+)	Os02g0745800	LOC_Os02g51160//LOC_Os02g51164	NULL	NULL	Similar to EMB2756.	hydrolase, acting on carbon-nitrogen, putative, expressed//expressed protein
339	G17200	chr02:34223117-34227621(+)	Os02g0802700	LOC_Os02g55910	NULL	NULL	Monogalactosyldiacylglycerol synthase, Salt, drought, submergence stress tolerance	monogalactosyldiacylglycerol synthase, putative, expressed
340	G69569	chr11:931142-933892(-)	Os11g0121000	LOC_Os11g02800	NULL	NULL	Hypothetical conserved gene.	DUF567 domain containing protein, putative, expressed
341	G16011	chr02:29021664-29025077(+)	Os02g0703900	LOC_Os02g47500	NULL	NULL	Similar to Nodulin-like protein.	nodulin, putative, expressed
342	G79692	chr12:19637982-19641999(-)	Os12g0509900	NULL	NULL	NULL	Hypothetical conserved gene.	NULL
343	G16838	chr02:32454551-32458197(+)	Os02g0769700	LOC_Os02g53030	RLCK84	RECEPTOR-LIKE CYTOPLASMIC KINASE 84	Protein kinase, core domain containing protein.	mitogen-activated protein kinase kinase kinase 1, putative, expressed
344	G45781	chr06:26359694-26374869(-)	Os06g0645700//Os06g0645800//Os06g0645901	LOC_Os06g43790	HAF701//NULL//NULL	HISTONE ACETYLTRANSFERASE HAF701//NULL//NULL	Similar to HAF1.//Similar to Transcription initiation factor TFIID subunit 1.//Similar to Transcription initiation factor TFIID subunit 1.	transcription initiation factor TFIID subunit 1, putative, expressed
345	G17079	chr02:33640858-33648503(+)	NULL	LOC_Os02g54930	NULL	NULL	NULL	expressed protein
346	G21554	chr03:17679481-17688255(-)	Os03g0424000	LOC_Os03g31044	NULL	NULL	Similar to U-box domain containing protein.	expressed protein
347	G38420	chr05:23190445-23195358(-)	Os05g0472200	LOC_Os05g39520	NULL	NULL	Similar to dehydration-responsive family protein.	methyltransferase, putative, expressed
348	G66696	chr10:11649669-11659326(-)	Os10g0370100	LOC_Os10g22484	NULL	NULL	Similar to NB-ARC domain containing protein, expressed.	RGH2B, putative, expressed
349	G47719	chr07:4191047-4195386(-)	Os07g0179500	LOC_Os07g08220	NULL	NULL	Hypothetical conserved gene.	expressed protein
350	G28692	chr04:11869125-11887806(+)	Os04g0280200	LOC_Os04g21110	NULL	NULL	Hypothetical conserved gene.	phosphoribulokinase/Uridine kinase family protein, expressed
351	G40222	chr06:227701-244858(+)	Os06g0103600	LOC_Os06g01400	NULL	NULL	Hypothetical conserved gene.	glycyl-tRNA synthetase 2, chloroplast/mitochondrial precursor, putative, expressed
352	G31119	chr04:25460149-25468722(+)	Os04g0509100	LOC_Os04g43030	NULL	NULL	Similar to triacylglycerol lipase.	lipase class 3 family protein, putative, expressed
353	G17667	chr03:106514-110545(+)	Os03g0101100	LOC_Os03g01150	NULL	NULL	Similar to Palmitoyl-protein thioesterase-like.	palmitoyl-protein thioesterase 1 precursor, putative, expressed
354	G17733	chr03:262977-277464(+)	Os03g0103800//Os03g0103900//Os03g0104000	LOC_Os03g01360	NULL//NULL//NULL	NULL//NULL//NULL	Conserved hypothetical protein.//Conserved hypothetical protein.//Similar to Viral A-type inclusion protein repeat containing protein, expressed.	expressed protein
355	G17725	chr03:452169-456452(+)	Os03g0107500	LOC_Os03g01720	NULL	NULL	Conserved hypothetical protein.	protein binding protein, putative, expressed
356	G49527	chr07:12794960-12803568(-)	Os07g0409900	LOC_Os07g22710	NULL	NULL	Similar to Calcium-dependent protein kinase.	CAMK_CAMK_like.32 - CAMK includes calcium/calmodulin depedent protein kinases, expressed
357	G57412	chr08:20254924-20260132(+)	Os08g0422800	NULL	NULL	NULL	Conserved hypothetical protein.	NULL
358	G18436	chr03:3258437-3276760(+)	Os03g0161100//Os03g0161302	LOC_Os03g06510	NULL//NULL	NULL//NULL	Similar to Viral A-type inclusion protein repeat containing protein, expressed.//Hypothetical protein.	KIP1, putative, expressed
359	G61604	chr09:11779735-11785955(+)	Os09g0360900	NULL	ABCA6	ABC TRANSPORTER A FAMILY MEMBER 6	Conserved hypothetical protein.	NULL
360	G25060	chr03:33631923-33636886(-)	Os03g0805500	LOC_Os03g59080	NULL	NULL	Similar to AAE18 (ACYL-ACTIVATING ENZYME 18)%3B catalytic/ ligase.	AMP-binding enzyme, putative, expressed
361	G18647	chr03:4203312-4210305(+)	Os03g0180300	LOC_Os03g08270	NULL	NULL	Hypothetical conserved gene.	ataxin-2 C-terminal region family protein, expressed
362	G71784	chr11:11012790-11023350(+)	Os11g0298400	LOC_Os11g19250	NULL	NULL	Protein of unknown function DUF663 domain containing protein.	AARP2CN domain containing protein, expressed
363	G46268	chr06:28789015-28797545(-)	Os06g0690700	LOC_Os06g47550	NULL	NULL	Similar to HMA1 (Heavy metal ATPase 1)%3B copper-exporting ATPase.	cadmium/zinc-transporting ATPase, putative, expressed
364	G29815	chr04:19892968-19896845(-)	Os04g0401800	LOC_Os04g32930	NULL	NULL	DNA repair metallo-beta-lactamase domain containing protein.	DNA cross-link repair 1A protein, putative, expressed
365	G9233	chr01:41869835-41874641(+)	Os01g0950900	LOC_Os01g72210	OSCA2.5	HYPEROSMOLALITY-GATED CALCIUM-PERMEABLE CHANNEL 2.5	Protein of unknown function DUF221 domain containing protein.	early-responsive to dehydration protein-related, putative, expressed
366	G670	chr01:2599091-2612865(+)	Os01g0148000//Os01g0148050	LOC_Os01g05500	NULL//NULL	NULL//NULL	Similar to predicted protein.//Hypothetical conserved gene.	zinc finger protein, putative, expressed
367	G19207	chr03:6698273-6706866(+)	Os03g0227300	LOC_Os03g12610	NULL	NULL	5-3 exonuclease domain containing protein.	DNA polymerase I, putative, expressed
368	G46831	chr06:31217551-31226545(-)	Os06g0732000	LOC_Os06g51530	NULL	NULL	Similar to 60S ribosomal protein L35.	ribosomal protein L29, putative, expressed
369	G3277	chr01:15192825-15195698(-)	Os01g0370000	LOC_Os01g27240	OPR9	12-OXOPHYTODIENOATE REDUCTASE 9	NADH:flavin oxidoreductase/NADH oxidase, N-terminal domain containing protein.	12-oxophytodienoate reductase, putative, expressed
370	G67855	chr10:16710097-16742673(-)	Os10g0456950//Os10g0456900	LOC_Os10g31864//LOC_Os10g31856	NULL//NULL	NULL//NULL	Hypothetical conserved gene.//Similar to Midasin.	expressed protein//midasin-related, putative, expressed
371	G52984	chr07:28630302-28638787(-)	Os07g0676200	NULL	NULL	NULL	Non-protein coding transcript.	NULL
372	G19625	chr03:8603533-8609101(-)	Os03g0262500	LOC_Os03g15600	NULL	NULL	Molecular chaperone, heat shock protein, Hsp40, DnaJ domain containing protein.	expressed protein
373	G19659	chr03:8767518-8770548(-)	Os03g0265600	LOC_Os03g15890	NULL	NULL	Similar to Transformer-2-like protein.	RNA recognition motif containing protein, expressed
374	G19711	chr03:9047556-9051458(+)	Os03g0270700	LOC_Os03g16400	NULL	NULL	Hypothetical conserved gene.	expressed protein
375	G19790	chr03:9247331-9252610(+)	Os03g0274300	LOC_Os03g16700	NULL	NULL	Similar to Initiator-binding protein.	initiator-binding protein, putative, expressed
376	G24069	chr03:29126787-29135737(+)	Os03g0719100	LOC_Os03g50980	SIZ2	NULL	SUMO (small ubiquitin-related modifier) E3-ligase, Abiotic stress response, Stress adaptation	ATSIZ1/SIZ1, putative, expressed
377	G19930	chr03:9960797-9964843(+)	Os03g0288101	NULL	NULL	NULL	Conserved hypothetical protein.	NULL
378	G20065	chr03:10344944-10356075(+)	Os03g0295700	LOC_Os03g18440	NULL	NULL	Conserved hypothetical protein.	expressed protein
379	G11401	chr02:7501283-7513848(+)	Os02g0232500	LOC_Os02g13850	NULL	NULL	Similar to Receptor-like serine/threonine kinase.	leucine-rich repeat-containing protein kinase family protein, putative, expressed
380	G20150	chr03:11020091-11028228(+)	Os03g0309200	LOC_Os03g19590	NULL	NULL	Similar to Phytochrome B.	phytochrome B, putative, expressed
381	G31394	chr04:26363930-26368378(+)	Os04g0527400	LOC_Os04g44530	NULL	NULL	BRO1 domain containing protein.	expressed protein
382	G20426	chr03:12151051-12157605(-)	Os03g0330300	LOC_Os03g21270	NULL	NULL	Viral attachment protein, fibre shaft repeat containing protein.	expressed protein
383	G22795	chr03:22911337-22918539(-)	Os03g0608700	LOC_Os03g41200	NULL	NULL	Putative harbinger transposase-derived nuclease domain containing protein.	retrotransposon protein, putative, unclassified, expressed
384	G53794	chr08:2785769-2792205(-)	Os08g0148600	LOC_Os08g05320	NULL	NULL	Similar to Endoribonuclease Dicer homolog 3a.	expressed protein
385	G57785	chr08:22038850-22048677(-)	Os08g0451400	LOC_Os08g35000	NULL	NULL	Similar to ARID/BRIGHT DNA-binding domain-containing protein.	ARID/BRIGHT DNA-binding domain containing protein, expressed
386	G24507	chr03:31382291-31387192(+)	Os03g0758700	LOC_Os03g55140	NULL	NULL	WD40 repeat domain containing protein.	transducin family protein, putative, expressed
387	G57438	chr08:20449860-20452995(-)	Os08g0425500	LOC_Os08g32960	NULL	NULL	Endonuclease/exonuclease/phosphatase domain containing protein.	endonuclease/exonuclease/phosphatase family domain containing protein, expressed
388	G17732	chr03:169854-175129(-)	Os03g0102400	LOC_Os03g01250	NULL	NULL	Similar to 2-phosphoglycerate kinase-related.	expressed protein
389	G20990	chr03:15106624-15113410(+)	Os03g0381100	LOC_Os03g26440	NULL	NULL	Similar to Pseudouridylate synthase.	tRNA pseudouridine synthase family protein, putative, expressed
390	G25056	chr03:33579485-33585238(+)	Os03g0804400	LOC_Os03g58970	NULL	NULL	Conserved hypothetical protein.	expressed protein
391	G14499	chr02:22077365-22086871(+)	Os02g0575500	LOC_Os02g36570	NULL	NULL	Similar to ATATH13.	ABC1 family domain containing protein, putative, expressed
392	G26604	chr04:3539404-3544867(+)	Os04g0151700	LOC_Os04g06734	NULL	NULL	Hypothetical conserved gene.	expressed protein
393	G15658	chr02:27022924-27036003(-)	Os02g0665600	NULL	NULL	NULL	Hypothetical protein.	NULL
394	G21931	chr03:18118357-18143939(+)	Os03g0431600//Os03g0431800	LOC_Os03g31730	NULL//NULL	NULL//NULL	Hypothetical conserved gene.//Conserved hypothetical protein.	expressed protein
395	G22218	chr03:20181736-20187928(-)	Os03g0562000	LOC_Os03g36419	NULL	NULL	DNA-binding pseudobarrel domain domain containing protein.	expressed protein
396	G12402	chr02:12382696-12395396(+)	Os02g0313500	LOC_Os02g20940//LOC_Os02g20950	NULL	NULL	Conserved hypothetical protein.	CHCH domain containing protein, expressed//expressed protein
397	G22573	chr03:21881938-21885374(+)	Os03g0590700	LOC_Os03g39380	NULL	NULL	NADH dehydrogenase [ubiquinone] 1 alpha subcomplex assembly factor 3 domain containing protein.	expressed protein
398	G22870	chr03:23086227-23090306(+)	Os03g0611200	LOC_Os03g41510	NULL	NULL	Aldo/keto reductase family protein.	oxidoreductase, aldo/keto reductase family protein, putative, expressed
399	G5242	chr01:24354151-24360484(-)	Os01g0613900	LOC_Os01g42800	NULL	NULL	LPPG:FO 2-phospho-L-lactate transferase CofD/UPF0052 domain containing protein.	MEE18, putative, expressed
400	G23196	chr03:25033512-25042109(+)	Os03g0646800	LOC_Os03g44484	NULL	NULL	RNA polymerase, beta subunit, protrusion domain containing protein.	DNA-directed RNA polymerase II subunit RPB2, putative, expressed
401	G37227	chr05:17786051-17792956(+)	Os05g0370100	LOC_Os05g30720	NULL	NULL	Conserved hypothetical protein.	transposon protein, putative, unclassified, expressed
402	G26834	chr04:4749050-4758448(+)	Os04g0169300	LOC_Os04g08749	NULL	NULL	Conserved hypothetical protein.	expressed protein
403	G25505	chr03:35436726-35442304(+)	Os03g0843200	LOC_Os03g62610	NULL	NULL	Protein of unknown function DUF901 family protein.	RNA-binding protein containing a PIN domain, putative, expressed
404	G34652	chr05:5253840-5262152(-)	Os05g0185700	LOC_Os05g09370	NULL	NULL	Ribokinase family protein.	kinase, pfkB family, putative, expressed
405	G18688	chr03:4327386-4336589(+)	Os03g0182400	LOC_Os03g08430	NULL	NULL	Similar to SAC domain protein 1 (FIG4-like protein AtFIG4).	SAC domain containing protein, putative, expressed
406	G23839	chr03:28116620-28124304(+)	Os03g0700800	LOC_Os03g49400	NULL	NULL	Similar to Ethylene insensitive 2.	ethylene-insensitive protein, putative, expressed
407	G14659	chr02:22917481-22924489(-)	Os02g0592300	LOC_Os02g37920	NULL	NULL	Similar to PMS5 protein (HPMS5 protein) (Fragment).	expressed protein
408	G46819	chr06:31184911-31197920(-)	Os06g0731500//Os06g0731600	LOC_Os06g51490	NULL//NULL	NULL//NULL	Conserved hypothetical protein.//ARID/BRIGHT DNA-binding domain domain containing protein.	PHD-finger domain containing protein, putative, expressed
409	G24353	chr03:30689440-30693101(+)	Os03g0746600	LOC_Os03g53510	NULL	NULL	WD40 repeat-like domain containing protein.	WD domain, G-beta repeat domain containing protein, expressed
410	G4744	chr01:21955893-21963713(+)	Os01g0571700	LOC_Os01g39060	NULL	NULL	Conserved hypothetical protein.	expressed protein
411	G51921	chr07:24354952-24356988(-)	Os07g0597400	LOC_Os07g40640	NULL	NULL	Conserved hypothetical protein.	expressed protein
412	G32590	chr04:31965780-31973106(+)	Os04g0628200	LOC_Os04g53630//LOC_Os04g53640	NULL	NULL	Similar to H0303G06.9 protein.	pentatricopeptide, putative, expressed//peroxidase precursor, putative, expressed
413	G7016	chr01:32241124-32250788(+)	Os01g0765200//Os01g0765300	LOC_Os01g56000	NULL//NULL	NULL//NULL	Conserved hypothetical protein.//RNA recognition motif domain domain containing protein.	RNA recognition motif containing protein, expressed
414	G9400	chr01:42621831-42625378(+)	Os01g0966500	LOC_Os01g73570	NULL	NULL	Similar to Vacuolar protein sorting 55 containing protein.	vacuolar protein sorting 55 family protein, putative, expressed
415	G25083	chr03:33743907-33750654(-)	Os03g0807400	LOC_Os03g59264	NULL	NULL	Pentatricopeptide repeat domain containing protein.	calreticulin family protein, expressed
416	G47078	chr07:1165793-1169606(+)	Os07g0122400	LOC_Os07g03070	NULL	NULL	Tetratricopeptide region domain containing protein.	tetratricopeptide repeat containing protein, putative, expressed
417	G21248	chr03:15986414-15996681(+)	Os03g0395900	LOC_Os03g27840	NULL	NULL	Splicing factor, suppressor of white apricot domain containing protein.	splicing factor, arginine/serine-rich 16, putative, expressed
418	G25711	chr03:36286352-36289215(-)	Os03g0859800	LOC_Os03g64219	NULL	NULL	Similar to cysteine-type peptidase.	OTU-like cysteine protease family protein, putative, expressed
419	G25791	chr03:36340083-36358609(+)	Os03g0860900	LOC_Os03g64300	NULL	NULL	WD40 repeat-like domain containing protein.	THION30 - Plant thionin family protein precursor, expressed
420	G80417	chr12:23589630-23593485(-)	Os12g0572400	LOC_Os12g38420//LOC_Os12g38430	NULL	NULL	Similar to Pre-mRNA splicing factor (Fragment).	expressed protein//SR repressor protein, putative, expressed
421	G27061	chr04:5655847-5666499(-)	Os04g0183100//Os04g0183200	LOC_Os04g10420	NULL//NULL	NULL//NULL	Similar to OSIGBa0140C02.4 protein.//NULL	CW7, putative, expressed
422	G12755	chr02:14006914-14018123(+)	Os02g0438200//Os02g0438350	LOC_Os02g24190	NULL//NULL	NULL//NULL	Similar to Cyclin-T1-2.//NULL	cyclin-T1-2, putative, expressed
423	G28899	chr04:14083762-14095095(+)	Os04g0311100	LOC_Os04g24550	NULL	NULL	Similar to OSIGBa0148D14.7 protein.	ATP-binding region, ATPase-like domain containing protein, expressed
424	G28999	chr04:14956367-14960442(+)	Os04g0323800	LOC_Os04g25784	NULL	NULL	Hypothetical protein.	expressed protein
425	G8547	chr01:38843725-38846633(+)	Os01g0893400	LOC_Os01g66890	NULL	NULL	Zinc finger, TAZ-type domain containing protein.	BTBZ1 - Bric-a-Brac, Tramtrack, and Broad Complex BTB domain with TAZ zinc finger and Calmodulin-binding domains, expressed
426	G30112	chr04:20941065-20948918(-)	Os04g0423600	LOC_Os04g34610	NULL	NULL	Similar to OSIGBa0076I14.4 protein.	expressed protein
427	G40679	chr06:2250559-2256639(-)	Os06g0142900	LOC_Os06g05100	NULL	NULL	Similar to predicted protein.	transketolase, putative, expressed
428	G3160	chr01:14471242-14476738(+)	Os01g0357800	LOC_Os01g25530	NULL	NULL	Pentatricopeptide repeat domain containing protein.	pentatricopeptide repeat protein PPR986-12, putative, expressed
429	G57769	chr08:21840923-21846946(-)	Os08g0447300	LOC_Os08g34750	NULL	NULL	Similar to serine esterase family protein.	serine esterase family protein, putative, expressed
430	G30810	chr04:24180681-24187277(-)	Os04g0483600	LOC_Os04g40740	NULL	NULL	Hypothetical conserved gene.	kelch repeat protein, putative, expressed
431	G31054	chr04:25279705-25285098(-)	Os04g0506300	LOC_Os04g42720	NULL	NULL	TMS membrane protein/tumour differentially expressed protein family protein.	TMS membrane protein/tumour differentially expressed protein, putative, expressed
432	G5902	chr01:27501145-27507234(-)	Os01g0670800	LOC_Os01g48060	NULL	NULL	Similar to Auxin response factor 2.	auxin response factor, putative, expressed
433	G74753	chr11:25614506-25617461(+)	Os11g0645200	LOC_Os11g42540	NULL	NULL	Similar to Oxidoreductase, aldo/keto reductase family protein, expressed.	oxidoreductase, aldo/keto reductase family protein, putative, expressed
434	G31825	chr04:28600698-28607038(-)	Os04g0569100	LOC_Os04g48070	ROC4	RICE OUTMOST CELL-SPECIFIC GENE 4	Similar to OCL1 homeobox protein.	homeobox and START domains containing protein, putative, expressed
435	G37351	chr05:18341349-18350238(+)	Os05g0379500	LOC_Os05g31530	NULL	NULL	Conserved hypothetical protein.	disease resistance protein RGA4, putative, expressed
436	G23966	chr03:28671065-28679465(+)	Os03g0710900	LOC_Os03g50300	NULL	NULL	Similar to CCAAT displacement protein-related / CDP-related.	CASP, putative, expressed
437	G18270	chr03:2584799-2608874(+)	Os03g0146600	LOC_Os03g05330	NULL	NULL	Similar to HEAT repeat family protein, expressed.	HEAT repeat family protein, putative, expressed
438	G72864	chr11:16369939-16373423(+)	Os11g0474400	LOC_Os11g28430	NULL	NULL	Conserved hypothetical protein.	expressed protein
439	G73497	chr11:19058350-19067848(+)	Os11g0525600	LOC_Os11g32260	NULL	NULL	Similar to predicted protein.	lysosomal alpha-mannosidase precursor, putative, expressed
440	G73436	chr11:19421108-19429665(-)	Os11g0533100	LOC_Os11g32880	NULL	NULL	Similar to CarD-like transcriptional regulator family protein, expressed.	DEAD-box ATP-dependent RNA helicase, putative, expressed
441	G73498	chr11:19722509-19734674(-)	Os11g0540100	NULL	NULL	NULL	Similar to Xaa-Pro aminopeptidase 2 (EC 3.4.11.9).	NULL
442	G73532	chr11:19970909-19983761(-)	Os11g0543800	LOC_Os11g34120	NULL	NULL	Similar to importin-related.	exportin 1, putative, expressed
443	G29528	chr04:18407323-18410618(-)	Os04g0376600	LOC_Os04g30790	NULL	NULL	Similar to ER lumen protein retaining receptor.	expressed protein
444	G3852	chr01:17746363-17752090(+)	Os01g0507900	LOC_Os01g32350	CLPP3	CHLOROPLAST PROTEASE 3	Similar to NClpP3 (ATP-dependent Clp protease proteolytic subunit ClpP3).	OsClp2 - Putative Clp protease homologue, expressed
445	G77996	chr12:10822534-10833768(+)	Os12g0285100	LOC_Os12g18729	NULL	NULL	Hypothetical conserved gene.	expressed protein
446	G73769	chr11:20719325-20723807(+)	Os11g0557700	LOC_Os11g35340	NULL	NULL	Similar to S-adenosylmethionine-dependent methyltransferase/ catalytic.	methyltransferase, putative, expressed
447	G73886	chr11:21523858-21527175(+)	Os11g0573200	LOC_Os11g36480	NULL	NULL	Similar to Zinc knuckle family protein, expressed.	zinc knuckle domain containing protein, expressed
448	G74048	chr11:22417982-22424230(+)	Os11g0590400	LOC_Os11g37850	NULL	NULL	Similar to NB-ARC domain containing protein.	stripe rust resistance protein Yr10, putative, expressed
449	G47976	chr07:5276874-5279782(+)	Os07g0197400	LOC_Os07g09914	NULL	NULL	Hypothetical gene.	expressed protein
450	G74362	chr11:23536112-23548581(-)	Os11g0609500//Os11g0609550	LOC_Os11g39530	RLCK339//NULL	RECEPTOR-LIKE CYTOPLASMIC KINASE 339//NULL	Similar to Jacalin-like lectin domain containing protein.//NULL	jacalin-like lectin domain containing protein, expressed
451	G75266	chr11:27723232-27741420(+)	Os11g0685400//Os11g0685600//Os11g0685700	LOC_Os11g45820//LOC_Os11g45840//LOC_Os11g45850	NULL//NULL//WRKY61	NULL//NULL//WRKY GENE 61	Hypothetical conserved gene.//Conserved hypothetical protein.//Similar to WRKY transcription factor 61.	expressed protein//expressed protein//WRKY61, expressed
452	G39835	chr05:28960225-28965956(-)	Os05g0582100	LOC_Os05g50510	NULL	NULL	Similar to predicted protein.	CAS1 domain-containing protein 1 precursor, putative, expressed
453	G62695	chr09:16074881-16078436(+)	Os09g0436600	LOC_Os09g26554	NULL	NULL	Conserved hypothetical protein.	expressed protein
454	G75666	chr12:795493-797635(-)	Os12g0116200	NULL	NULL	NULL	Non-protein coding transcript.	NULL
455	G17580	chr02:35717792-35730564(+)	Os02g0830801//Os02g0830900	LOC_Os02g58410	NULL//NULL	NULL//NULL	Similar to binding.//Similar to binding.	expressed protein
456	G75915	chr12:1650748-1652223(-)	Os12g0133600	LOC_Os12g03980	NULL	NULL	Conserved hypothetical protein.	expressed protein
457	G75990	chr12:1755564-1762237(+)	Os12g0136200	LOC_Os12g04180	NULL	NULL	Similar to RNA recognition motif family protein, expressed.	RNA recognition motif containing protein, expressed
458	G52205	chr07:25569075-25572699(+)	Os07g0619200	LOC_Os07g42714	NULL	NULL	Similar to EF hand family protein.	expressed protein
459	G35739	chr05:9461605-9474460(+)	Os05g0256100	LOC_Os05g16670	NULL	NULL	Similar to SHR5-receptor-like kinase (Fragment).	SHR5-receptor-like kinase, putative, expressed
460	G65787	chr10:6582233-6591490(-)	Os10g0195100//Os10g0195175	LOC_Os10g11870	NULL//NULL	NULL//NULL	Hypothetical conserved gene.//Hypothetical gene.	transposon protein, putative, CACTA, En/Spm sub-class, expressed
461	G76863	chr12:5391753-5394919(-)	Os12g0203100	LOC_Os12g10200	NULL	NULL	Similar to methyltransferase.	SAM-dependent methyltransferase, putative, expressed
462	G39731	chr05:28627664-28632192(-)	Os05g0574700	LOC_Os05g49910	NULL	NULL	Similar to predicted protein.	expressed protein
463	G77447	chr12:8695288-8700013(+)	Os12g0254825	NULL	NULL	NULL	Conserved hypothetical protein.	NULL
464	G38510	chr05:23351716-23356534(+)	Os05g0475300//Os05g0475475	LOC_Os05g39760	NULL//NULL	NULL//NULL	VHS domain containing protein.//Hypothetical gene.	VHS and GAT domain containing protein, expressed
465	G78277	chr12:11360919-11379151(-)	Os12g0293100	LOC_Os12g19549	TERT	TELOMERASE REVERSE TRANSCRIPTASE	Similar to Telomerase reverse transcriptase.	telomerase reverse transcriptase, putative, expressed
466	G78307	chr12:11715886-11725272(+)	Os12g0297400	LOC_Os12g20144	NULL	NULL	Hypothetical protein.	expressed protein
467	G79188	chr12:16588838-16596002(-)	Os12g0467300	LOC_Os12g28100	NULL	NULL	NB-ARC domain containing protein.	NBS-LRR disease resistance protein, putative, expressed
468	G69132	chr10:22388699-22395878(+)	Os10g0565600	LOC_Os10g41590	NULL	NULL	E3 ligases of H2Bub1, Transcriptional regulation of anther development	zinc finger, C3HC4 type domain containing protein, expressed
469	G79548	chr12:19440629-19447244(+)	Os12g0506800	LOC_Os12g32210	ATG10B	AUTOPHAGY ASSOCIATED GENE 10B	Similar to H0306B06.12 protein.	autophagy-related protein 10, putative, expressed
470	G79597	chr12:19694851-19698500(+)	Os12g0511200	LOC_Os12g32640	NULL	NULL	Hly-III related domain containing protein.	haemolysin-III, putative, expressed
471	G79637	chr12:19805936-19809658(+)	Os12g0512400	LOC_Os12g32790	NULL	NULL	Conserved hypothetical protein.	disease resistance RPP13-like protein 1, putative, expressed
472	G17436	chr02:35026164-35040470(+)	Os02g0816900	LOC_Os02g57190	NULL	NULL	Myosin XI (Fragment).	Myosin head domain containing protein, expressed
473	G80144	chr12:22475620-22481393(-)	Os12g0552900	LOC_Os12g36690	NULL	NULL	NB-ARC domain containing protein.	mla1, putative, expressed
474	G80230	chr12:22854611-22860200(-)	Os12g0559200	LOC_Os12g37260	NULL	NULL	Similar to Lipoxygenase.	lipoxygenase 2.1, chloroplast precursor, putative, expressed
475	G71050	chr11:7776428-7784321(-)	Os11g0244800	LOC_Os11g14010	NULL	NULL	Similar to Alfin-1.	PHD finger protein, putative, expressed
476	G80675	chr12:24246024-24252367(+)	Os12g0583900	LOC_Os12g39420	NULL	NULL	Similar to PDE135 (PIGMENT DEFECTIVE EMBRYO 135)%3B transmembrane transporter.	nucleobase-ascorbate transporter, putative, expressed
477	G27584	chr04:8083616-8090712(-)	Os04g0221300	LOC_Os04g14450	NULL	NULL	Pentatricopeptide repeat domain containing protein.	pentatricopeptide, putative, expressed
478	G81099	chr12:26770725-26779117(-)	Os12g0626300	LOC_Os12g43120	NULL	NULL	Similar to MRNA, complete cds, clone: RAFL24-07-B09.	expressed protein
479	G81124	chr12:27165966-27168787(+)	Os12g0633700	LOC_Os12g43730	NULL	NULL	Similar to GDP dissociation inhibitor protein OsGDI1.	expressed protein
480	G32214	chr04:30282118-30284610(+)	Os04g0600000	LOC_Os04g51130	NULL	NULL	Similar to Transfactor-like protein.	expressed protein
481	G54109	chr08:4237010-4242827(+)	Os08g0172200	LOC_Os08g07540	NULL	NULL	UvrB/UvrC protein domain containing protein.	hemimethylated DNA binding domain containing protein, expressed
482	G57482	chr08:20386099-20399390(-)	Os08g0424600	NULL	NULL	NULL	Hypothetical gene.	NULL
483	G14540	chr02:22452697-22457747(-)	Os02g0582300	LOC_Os02g37140	NULL	NULL	Pentatricopeptide repeat domain containing protein.	expressed protein
484	G53886	chr08:3029757-3043863(-)	Os08g0152900	LOC_Os08g05670	NULL	NULL	Armadillo-like helical domain containing protein.	HEAT repeat family protein, putative, expressed
485	G32013	chr04:29493387-29501790(+)	Os04g0583700//Os04g0583800	LOC_Os04g49430//LOC_Os04g49440	NULL//NULL	NULL//NULL	Zinc finger, FYVE-type domain containing protein.//RNA-binding region RNP-1 (RNA recognition motif) domain containing protein.	ZR1 protein, putative, expressed//RNA recognition motif containing protein, putative, expressed
486	G77028	chr12:6638924-6643382(+)	NULL	LOC_Os12g12110	NULL	NULL	NULL	expressed protein
487	G40859	chr06:3234515-3239156(-)	NULL	LOC_Os06g06850	NULL	NULL	NULL	resistance protein LR10, putative, expressed
488	G59254	chr09:147527-152791(-)	Os09g0100800	LOC_Os09g01140	NULL	NULL	Protein of unknown function DUF573 domain containing protein.	expressed protein
489	G69329	chr10:23148730-23153260(-)	Os10g0580300	LOC_Os10g42950	CDKE%3B1	CYCLIN-DEPENDENT KINASE E%3B1	Serine/threonine protein kinase domain containing protein.	cyclin-dependent kinase E-1, putative, expressed
490	G64043	chr09:22404767-22414377(-)	Os09g0563800	LOC_Os09g39034	NULL	NULL	ATPase, AAA-type, core domain containing protein.	expressed protein
491	G62002	chr09:13137870-13147178(-)	Os09g0385300	LOC_Os09g21689	NULL	NULL	Hypothetical protein.	expressed protein
492	G48007	chr07:5440352-5446199(+)	Os07g0200700	LOC_Os07g10130	NULL	NULL	Similar to Squalene synthase (EC 2.5.1.21).	squalene synthetase, putative, expressed
493	G10211	chr02:2551619-2556278(+)	Os02g0146500	LOC_Os02g05320	NULL	NULL	Similar to cDNA clone:J013125B21, full insert sequence.	phosphatidate cytidylyltransferase family protein, putative, expressed
494	G22394	chr03:21334814-21338354(+)	Os03g0581100	LOC_Os03g38440	NULL	NULL	Hypothetical conserved gene.	transposon protein, putative, unclassified, expressed
495	G30959	chr04:24982051-24986221(-)	Os04g0500600	LOC_Os04g42240	NULL	NULL	Hypothetical protein.	expressed protein
496	G2020	chr01:8809261-8813097(+)	Os01g0261500	LOC_Os01g15660	NULL	NULL	Similar to Nucleoside-diphosphate-sugar epimerase.	NAD dependent epimerase/dehydratase family protein, putative, expressed
497	G76401	chr12:3617021-3626705(+)	Os12g0171200	LOC_Os12g07350	NULL	NULL	Similar to tRNA adenylyltransferase-like protein.	tRNA nucleotidyltransferase/polyA polymerase family protein, putative, expressed
498	G17468	chr02:35379378-35385801(+)	Os02g0823800	LOC_Os02g57780	NULL	NULL	Hypothetical conserved gene.	expressed protein
499	G80863	chr12:25790709-25799818(+)	Os12g0610500	LOC_Os12g41670	NULL	NULL	SAM (and some other nucleotide) binding motif domain containing protein.	expressed protein
500	G73346	chr11:19117300-19126870(-)	NULL	LOC_Os11g32369	NULL	NULL	NULL	expressed protein
501	G41751	chr06:7221749-7224806(+)	Os06g0239000	LOC_Os06g13170	NULL	NULL	Similar to Glucose-inhibited division protein B-like protein.	expressed protein
502	G62762	chr09:17229016-17244923(-)	Os09g0456900	LOC_Os09g28370	NULL	NULL	Nucleic acid-binding, OB-fold domain containing protein.	retrotransposon protein, putative, unclassified, expressed
503	G35740	chr05:10112364-10126236(-)	Os05g0261700	LOC_Os05g17604	NULL	NULL	Leucine-rich repeat, plant specific containing protein.	SHR5-receptor-like kinase, putative, expressed
504	G70590	chr11:5399320-5408130(+)	Os11g0207000	LOC_Os11g10060	NULL	NULL	Hypothetical conserved gene.	transcriptional corepressor SEUSS, putative, expressed
505	G8151	chr01:37076467-37081681(+)	Os01g0857950//Os01g0857900//Os01g0857925	LOC_Os01g63900	NULL//NULL//NULL	NULL//NULL//NULL	Hypothetical gene.//Conserved hypothetical protein.//Conserved hypothetical protein.	WD domain, G-beta repeat domain containing protein, expressed
506	G21567	chr03:17616231-17622343(-)	Os03g0423200	LOC_Os03g30934	NULL	NULL	Oligosaccharide biosynthesis protein Alg14 like domain containing protein.	UDP-N-acetylglucosamine transferase subunit ALG14, putative, expressed
507	G58163	chr08:24121860-24124746(+)	Os08g0487700	LOC_Os08g38080	NULL	NULL	Helix-loop-helix DNA-binding domain containing protein.	helix-loop-helix DNA-binding domain containing protein, expressed
508	G53161	chr07:29534469-29545698(+)	Os07g0693900	LOC_Os07g49320	NULL	NULL	HEAT domain containing protein.	HEAT repeat family protein, putative, expressed
509	G16186	chr02:29882066-29885249(+)	Os02g0720300	LOC_Os02g48840	NULL	NULL	Protein-tyrosine phosphatase, dual specificity domain containing protein.	dual specificity protein phosphatase, putative, expressed
510	G63347	chr09:19728254-19735636(-)	Os09g0508900	LOC_Os09g33470	NULL	NULL	Similar to cDNA clone:001-044-E12, full insert sequence.	mitochondrial carrier protein, putative, expressed
511	G32589	chr04:31935971-31939296(-)	Os04g0627400	LOC_Os04g53580	NULL	NULL	Hypothetical conserved gene.	P21-Rho-binding domain containing protein, putative, expressed
512	G17592	chr02:35825448-35832086(+)	Os02g0833050//Os02g0833100	LOC_Os02g58620	NULL//NULL	NULL//NULL	Pentatricopeptide repeat domain containing protein.//Similar to antiporter/ drug transporter.	pentatricopeptide, putative, expressed
513	G1101	chr01:4434089-4437971(+)	Os01g0183800	LOC_Os01g08830	NULL	NULL	Cyclin-like F-box domain containing protein.	OsFBDUF1 - F-box and DUF domain containing protein, expressed
514	G19074	chr03:5954839-5960605(-)	Os03g0213700	LOC_Os03g11500	NULL	NULL	Protein of unknown function DUF647 domain containing protein.	DUF647 domain containing protein, putative, expressed
515	G29433	chr04:16862322-16872627(-)	NULL	LOC_Os04g28480	NULL	NULL	NULL	retrotransposon protein, putative, unclassified, expressed
516	G50419	chr07:17270515-17274283(-)	Os07g0477000	LOC_Os07g29420	NULL	NULL	RNA polymerase Rpb7, N-terminal domain containing protein.	DNA-directed RNA polymerase III subunit RPC8, putative, expressed
517	G29883	chr04:20245217-20249961(-)	Os04g0409500	LOC_Os04g33470	NULL	NULL	Serine/threonine-specific protein phosphatase and bis(5-nucleosyl)-tetraphosphatase domain containing protein.	Ser/Thr protein phosphatase family protein, putative, expressed
518	G52931	chr07:28660049-28661910(+)	Os07g0676900	LOC_Os07g47990	NULL	NULL	Similar to Peroxidase (EC 1.11.1.7).	peroxidase precursor, putative, expressed
519	G72330	chr11:13969177-13971406(-)	Os11g0432800	LOC_Os11g24500	NULL	NULL	Similar to OSIGBa0153E02-OSIGBa0093I20.13 protein.	expressed protein
520	G2106	chr01:9268652-9272919(-)	Os01g0269000	LOC_Os01g16350	NULL	NULL	Similar to Hydroxymethylglutaryl-CoA lyase.	hydroxymethylglutaryl-CoA lyase, putative, expressed
521	G2403	chr01:10812999-10818530(-)	Os01g0295900	LOC_Os01g19140	NULL	NULL	Similar to cDNA clone:J023064I01, full insert sequence.	O-sialoglycoprotein endopeptidase, putative, expressed
522	G10192	chr02:2620165-2626310(+)	Os02g0147800	LOC_Os02g05450	NULL	NULL	Similar to Homeo protein (Fragment).	Homeobox domain containing protein, expressed
523	G46795	chr06:31151345-31156634(+)	Os06g0730900	LOC_Os06g51430	NULL	NULL	Peptidase A22B, signal peptide peptidase domain containing protein.	signal peptide peptidase-like 2B, putative, expressed
524	G6830	chr01:31453332-31457598(-)	Os01g0750500	LOC_Os01g54670	NULL	NULL	Protein of unknown function DUF814 domain containing protein.	coiled-coil domain-containing protein 25, putative, expressed
525	G55186	chr08:9127631-9136180(-)	Os08g0249600	LOC_Os08g15090	NULL	NULL	Similar to predicted protein.	diacylglycerol kinase catalytic domain family protein, expressed
526	G32416	chr04:30888156-30907780(-)	Os04g0609700	LOC_Os04g52020//LOC_Os04g52030	NULL	NULL	Similar to H0702G05.10 protein.	PHD-finger domain containing protein, putative, expressed//zinc finger domain, LSD1 subclass family protein, expressed
527	G54427	chr08:5884569-5894640(+)	Os08g0201700	LOC_Os08g10150	NULL	NULL	Protein kinase-like domain domain containing protein.	SHR5-receptor-like kinase, putative, expressed
528	G33176	chr04:34393144-34397102(+)	Os04g0673700	LOC_Os04g57739	NULL	NULL	Hypothetical protein.	expressed protein
529	G55779	chr08:11758016-11765266(+)	Os08g0292900	LOC_Os08g19650	OSH45	HOMEOBOX45	Similar to Isoform 2 of Homeobox protein knotted-1-like 13.	homeobox protein knotted-1, putative, expressed
530	G17382	chr02:34903186-34910856(-)	Os02g0814600	LOC_Os02g56950	NULL	NULL	EF-HAND 1 domain containing protein.	expressed protein
531	G2344	chr01:10261561-10271143(+)	Os01g0286000//Os01g0285950	LOC_Os01g18280	NULL//NULL	NULL//NULL	Snf7 family protein.//NULL	SNF7 domain containing protein, putative, expressed
532	G77173	chr12:7409296-7414893(+)	Os12g0235600	LOC_Os12g13295	NULL	NULL	Conserved hypothetical protein.	expressed protein
533	G30826	chr04:24339609-24343784(+)	Os04g0487100	LOC_Os04g41020	NULL	NULL	Galactose oxidase/kelch, beta-propeller domain containing protein.	kelch repeat protein, putative, expressed
534	G60461	chr09:5471800-5491326(-)	Os09g0272900	LOC_Os09g10054	NULL	NULL	Hypothetical conserved gene.	disease resistance protein RPS2, putative, expressed
535	G42080	chr06:8752740-8757782(-)	Os06g0264900	LOC_Os06g15410	NULL	NULL	Endonuclease/exonuclease/phosphatase domain containing protein.	angel, putative, expressed
536	G71484	chr11:9156004-9173338(-)	Os11g0266800	LOC_Os11g16540	NULL	NULL	Tetratricopeptide-like helical domain containing protein.	tetratricopeptide repeat domain containing protein, expressed
537	G29438	chr04:16842786-16857182(-)	Os04g0353000	LOC_Os04g28460	NULL	NULL	Similar to Cation-transporting ATPase.	phospholipid-transporting ATPase 2, putative, expressed
538	G52879	chr07:28258401-28271320(+)	Os07g0669000	LOC_Os07g47280//LOC_Os07g47284	NULL	NULL	Similar to Catalytic subunit of polymerase zeta.	DNA polymerase zeta catalytic subunit, putative, expressed//DNA polymerase zeta catalytic subunit, putative, expressed
539	G52738	chr07:27723015-27738539(-)	Os07g0658400	LOC_Os07g46460	NULL	NULL	Similar to Fd-GOGAT protein (Fragment).	ferredoxin-dependent glutamate synthase, chloroplast precursor, putative, expressed
540	G1897	chr01:7894940-7900874(-)	Os01g0243200	LOC_Os01g14100	NULL	NULL	Biopterin transport-related protein BT1 family protein.	BT1 family protein, putative, expressed
541	G44974	chr06:22980113-22984755(-)	NULL	LOC_Os06g38710	NULL	NULL	NULL	expressed protein
542	G34956	chr05:6824564-6827362(+)	Os05g0210100	LOC_Os05g11950	GELP64	GDSL ESTERASE/LIPASE PROTEIN 64	Lipase, GDSL domain containing protein.	GDSL-like lipase/acylhydrolase, putative, expressed
543	G77871	chr12:10458956-10466513(+)	Os12g0279000	LOC_Os12g18140	NULL	NULL	Helicase, C-terminal domain containing protein.	superkiller viralicidic activity 2-like 2, putative, expressed
544	G33969	chr05:2124216-2128426(+)	Os05g0136400	NULL	NULL	NULL	Conserved hypothetical protein.	NULL
545	G32557	chr04:31688717-31697038(+)	Os04g0623600	LOC_Os04g53214	GLO2	GLYCOLATE OXIDASE 2	Similar to Peroxisomal (S)-2-hydroxy-acid oxidase GLO2.	hydroxyacid oxidase 1, putative, expressed
546	G10887	chr02:5529853-5536941(-)	Os02g0198700	LOC_Os02g10520	NULL	NULL	Similar to Subtilisin-like protease.	OsSub12 - Putative Subtilisin homologue, expressed
547	G44	chr01:35581-41180(+)	Os01g0100900	LOC_Os01g01080	SPL1	SPHINGOSINE-1-PHOSPHATE LYASE 1	Sphingosine-1-phosphate lyase, Disease resistance response	decarboxylase, putative, expressed
548	G44773	chr06:21936837-21943100(-)	NULL	LOC_Os06g37140	NULL	NULL	NULL	retrotransposon protein, putative, Ty3-gypsy subclass, expressed
549	G15976	chr02:28802793-28805992(+)	Os02g0700100	LOC_Os02g47180	NULL	NULL	Similar to WD-repeat protein.	WD repeat-containing protein, putative, expressed
550	G17609	chr02:35831871-35837642(-)	Os02g0833200	LOC_Os02g58630	NULL	NULL	Hypothetical conserved gene.	expressed protein
551	G31725	chr04:27795138-27816192(-)	Os04g0555600	LOC_Os04g46894	NULL	NULL	Similar to WD-40 repeat family protein / beige-related.	beige/BEACH domain containing protein, expressed
552	G64541	chr10:1642306-1649320(-)	Os10g0125600	LOC_Os10g03669	NULL	NULL	Hypothetical protein.	expressed protein
553	G30247	chr04:22006216-22012023(+)	Os04g0442000	LOC_Os04g36054	ARF9	AUXIN RESPONSE FACTOR 9	Similar to Auxin response factor 2 (ARF1-binding protein) (ARF1-BP).	auxin response factor 9, putative, expressed
554	G68923	chr10:21582183-21584491(+)	Os10g0550200	NULL	NULL	NULL	Protein of unknown function DUF3615 domain containing protein.	NULL
555	G50716	chr07:18625486-18639333(-)	Os07g0497100	LOC_Os07g31450	NULL	NULL	Chromodomain, helicase/ATPase, and DNA-binding domain (CHD) protein, Chromatin-remodeling factor, Mi-2-like protein, Crown root development, Chloroplast development in adaxial mesophyll, Maintenance of H3K4me3	CHR4/MI-2-LIKE, putative, expressed
556	G8018	chr01:36540147-36545196(+)	Os01g0850100	LOC_Os01g63060	NULL	NULL	Similar to Phosphatidic acid phosphatase-like protein.	phosphatidic acid phosphatase-related, putative, expressed
557	G53499	chr08:1239771-1250563(+)	Os08g0122800	LOC_Os08g02904	NULL	NULL	Kringle, conserved site domain containing protein.	expressed protein
558	G42376	chr06:10480955-10485489(-)	Os06g0288400	NULL	NULL	NULL	Conserved hypothetical protein.	NULL
559	G8681	chr01:39437967-39442960(-)	Os01g0906000	LOC_Os01g67870	NULL	NULL	Similar to Ceramide glucosyltransferase.	expressed protein
560	G10769	chr02:4987046-4997986(+)	Os02g0190200	NULL	NULL	NULL	Hypothetical protein.	NULL
561	G75231	chr11:27648643-27655231(-)	Os11g0683500	LOC_Os11g45710	NULL	NULL	Glycoside hydrolase, family 1 protein.	Os11bglu36 SFR2 homologue, expressed
562	G68013	chr10:17475463-17484198(-)	Os10g0471350	LOC_Os10g33275	NULL	NULL	Similar to helicase domain-containing protein.	DEAD/DEAH box helicase domain containing protein, expressed
563	G62941	chr09:17856908-17868669(-)	Os09g0469400	LOC_Os09g29404	NULL	NULL	Similar to isoamylase-type starch debranching enzyme ISO3.	glycogen operon protein glgX, putative, expressed
564	G68435	chr10:19374119-19379769(-)	Os10g0506800	LOC_Os10g36250	NULL	NULL	SET domain containing protein.	tetratricopeptide repeat, putative, expressed
565	G57051	chr08:18345860-18359037(+)	Os08g0388300	LOC_Os08g29854	NULL	NULL	Hypothetical conserved gene.	RGH1A, putative, expressed
566	G45905	chr06:27135555-27144857(-)	Os06g0659300	LOC_Os06g44890	NULL	NULL	Similar to Actin filament bundling protein P-115-ABP.	villin protein, putative, expressed
567	G56991	chr08:18189406-18196172(+)	Os08g0385900	LOC_Os08g29650	NULL	NULL	Similar to Transformer-2-like protein.	RNA recognition motif containing protein, expressed
568	G71518	chr11:9768069-9773294(+)	Os11g0275400	LOC_Os11g17530	NULL	NULL	Pentatricopeptide repeat domain containing protein.	pentatricopeptide, putative, expressed
569	G62233	chr09:14549496-14558306(+)	Os09g0410400	LOC_Os09g24460	NULL	NULL	Zinc finger, RING-type domain containing protein.	expressed protein
570	G24092	chr03:29305420-29311726(+)	Os03g0722400	LOC_Os03g51230	NULL	NULL	Similar to chromatin complex subunit A101.	SNF2 family N-terminal domain containing protein, expressed
571	G35774	chr05:9643843-9656823(+)	Os05g0258400	LOC_Os05g16930	NULL	NULL	Protein kinase, catalytic domain domain containing protein.	protein kinase domain containing protein, expressed
572	G38747	chr05:24559908-24566235(+)	Os05g0498800	LOC_Os05g41940	NULL	NULL	Hypothetical conserved gene.	transposon protein, putative, CACTA, En/Spm sub-class, expressed
573	G67315	chr10:14095096-14107454(+)	Os10g0408700	LOC_Os10g26850//LOC_Os10g26859	NULL	NULL	Hypothetical conserved gene.	expressed protein//expressed protein
574	G34133	chr05:2748126-2763102(-)	Os05g0148000//Os05g0148101//Os05g0148251	LOC_Os05g05530//LOC_Os05g05550	NULL//NULL//NULL	NULL//NULL//NULL	Conserved hypothetical protein.//NULL//NULL	expressed protein//expressed protein
575	G17748	chr03:465178-468046(+)	Os03g0107600	LOC_Os03g01730	NULL	NULL	Similar to H0716A07.6 protein.	expressed protein
576	G15296	chr02:25693892-25696632(+)	Os02g0640200	LOC_Os02g42730	NULL	NULL	Hypothetical conserved gene.	expressed protein
577	G46228	chr06:28504138-28508822(-)	Os06g0684000	LOC_Os06g47000	NULL	NULL	Similar to External rotenone-insensitive NADPH dehydrogenase.	external NADH-ubiquinone oxidoreductase 1, mitochondrial precursor, putative, expressed
578	G11677	chr02:9523632-9532152(+)	Os02g0266500	LOC_Os02g16670	NULL	NULL	tRNA(Ile)-lysidine/2-thiocytidine synthase domain containing protein.	ATP-binding domain-containing protein, putative, expressed
579	G38893	chr05:25218638-25224819(+)	Os05g0509300	LOC_Os05g43374	NULL	NULL	Pseudouridine synthase, TruD domain containing protein.	pseudouridylate synthase, putative, expressed
580	G10438	chr02:3441650-3451214(-)	Os02g0164000	LOC_Os02g06830	NULL	NULL	Peptidase C48, SUMO/Sentrin/Ubl1 domain containing protein.	expressed protein
581	G67748	chr10:16160460-16167986(-)	Os10g0446800	LOC_Os10g30970	NULL	NULL	Conserved hypothetical protein.	expressed protein
582	G17075	chr02:33623756-33630051(+)	Os02g0791700	LOC_Os02g54900	NULL	NULL	Similar to STE20/SPS1-related proline-alanine-rich protein kinase.	STE_PAK_Ste20_STLK.2 - STE kinases include homologs to sterile 7, sterile 11 and sterile 20 from yeast, expressed
583	G6064	chr01:28261273-28273204(-)	Os01g0685500	LOC_Os01g49180	NULL	NULL	Similar to DNA ligase.	ATP dependent DNA ligase family protein, putative, expressed
584	G9538	chr01:43072629-43076542(-)	Os01g0974800	LOC_Os01g74350	NULL	NULL	Similar to AtPPa4 (Arabidopsis thaliana pyrophosphorylase 4)%3B inorganic diphosphatase.	soluble inorganic pyrophosphatase, putative, expressed
585	G78187	chr12:11904646-11907293(-)	Os12g0299300	LOC_Os12g20390	NULL	NULL	Conserved hypothetical protein.	expressed protein
586	G3051	chr01:13246113-13262227(-)	Os01g0337600	LOC_Os01g23590	NULL	NULL	Similar to binding.	suppressor of Mek, putative, expressed
587	G39294	chr05:26685998-26692549(+)	Os05g0537200//Os05g0537300	LOC_Os05g46030	NULL//NULL	NULL//NULL	Similar to Myosin XI (Fragment).//Similar to Unconventional myosin heavy chain.	myosin head family protein, expressed
588	G3201	chr01:14571837-14591782(-)	Os01g0359600//Os01g0359400	LOC_Os01g25740//LOC_Os01g25710//LOC_Os01g25720	NULL//NULL	NULL//NULL	Disease resistance protein domain containing protein.//NB-ARC domain containing protein.	powdery mildew resistance protein PM3F, putative, expressed//transposon protein, putative, CACTA, En/Spm sub-class, expressed//disease resistance protein RGA4, putative, expressed
589	G7777	chr01:35412614-35418077(+)	Os01g0827600	LOC_Os01g61190	EXO70B2	EXOCYST SUBUNIT EXO70 FAMILY PROTEIN B2	Exo70 exocyst complex subunit family protein.	exo70 exocyst complex subunit, putative, expressed
590	G29931	chr04:20446916-20451414(+)	Os04g0414000	LOC_Os04g33770	NULL	NULL	Similar to OSIGBa0134P10.12 protein.	nucleoside-diphosphate-sugar epimerase, putative, expressed
591	G38176	chr05:22192004-22199542(+)	Os05g0452500//Os05g0452600	LOC_Os05g37884	NULL//NULL	NULL//NULL	Conserved hypothetical protein.//Similar to 50S ribosomal protein L33.	50S ribosomal protein L33, putative, expressed
592	G30874	chr04:24560986-24566456(-)	Os04g0491500	LOC_Os04g41450	NULL	NULL	TGF-beta receptor, type I/II extracellular region family protein.	TGF-beta receptor, type I/II extracellular region, putative, expressed
593	G6146	chr01:28577845-28583697(+)	Os01g0692600	LOC_Os01g49760	NULL	NULL	Uncharacterised conserved protein UCP031088, alpha/beta hydrolase, At1g15070 domain containing protein.	expressed protein
594	G8108	chr01:37043282-37049895(-)	Os01g0857400	LOC_Os01g63854	NULL	NULL	Amino acid transporter, transmembrane domain containing protein.	transmembrane amino acid transporter protein, putative, expressed
595	G18622	chr03:4081584-4085042(+)	Os03g0177000	LOC_Os03g07990	NULL	NULL	Acyl-CoA N-acyltransferase domain containing protein.	acetyltransferase, GNAT family, putative, expressed
596	G18571	chr03:3978346-3984092(+)	Os03g0174300	LOC_Os03g07820	NULL	NULL	Exostosin-like family protein.	exostosin family protein, putative, expressed
597	G18133	chr03:2103103-2112152(-)	Os03g0138100	LOC_Os03g04520	NULL	NULL	Similar to RNA recognition motif family protein, expressed.	RNA recognition motif containing protein, putative, expressed
598	G7753	chr01:35436701-35441848(+)	Os01g0828300	LOC_Os01g61250	NULL	NULL	Protein of unknown function DUF248, methyltransferase putative family protein.	methyltransferase, putative, expressed
599	G23040	chr03:23855144-23861941(+)	Os03g0626600	LOC_Os03g42820	NULL	NULL	Zinc finger, LIM-type domain containing protein.	LIM domain-containing protein, putative, expressed
600	G6715	chr01:30922757-30927461(-)	Os01g0740500	LOC_Os01g53800	NULL	NULL	Similar to glutamate carboxypeptidase 2.	glutamate carboxypeptidase 2, putative, expressed
601	G20874	chr03:14431629-14435433(+)	Os03g0367900	LOC_Os03g25270	NULL	NULL	Peptidase C15, pyroglutamyl peptidase I family protein.	pyrrolidone-carboxylate peptidase, putative, expressed
602	G31456	chr04:26702289-26708922(+)	Os04g0534166//Os04g0534200	LOC_Os04g45170	NULL//NULL	NULL//NULL	Similar to OSIGBa0159I10.8 protein.//Protein kinase, core domain containing protein.	leucine-rich repeat family protein, putative, expressed
603	G10783	chr02:5037764-5043714(-)	Os02g0190800	LOC_Os02g09770	NULL	NULL	Alpha/beta hydrolase fold-1 domain containing protein.	abhydrolase domain-containing protein FAM108C1, putative, expressed
604	G62910	chr09:17949611-17954130(-)	Os09g0471200	LOC_Os09g29510	NULL	NULL	Similar to WAK80 - OsWAK receptor-like protein kinase.	OsWAK80 - OsWAK receptor-like protein kinase, expressed
605	G27752	chr04:8578937-8586195(+)	Os04g0228000	LOC_Os04g15790	NULL	NULL	Peptidase A1 domain containing protein.	eukaryotic aspartyl protease domain containing protein, expressed
606	G21355	chr03:16888691-16892593(+)	Os03g0410100	LOC_Os03g29630	NULL	NULL	Similar to cDNA clone:J033024M21, full insert sequence.	ulp1 protease family protein, putative, expressed
607	G16180	chr02:29783348-29786105(+)	Os02g0717500	LOC_Os02g48630	NULL	NULL	Similar to X7 (Fragment).	expressed protein
608	G21117	chr03:15614024-15621590(+)	Os03g0389900	LOC_Os03g27250	NULL	NULL	Hypothetical conserved gene.	OsFBO14 - F-box and other domain containing protein, expressed
609	G79959	chr12:21292943-21297006(-)	Os12g0535400	LOC_Os12g34990	NULL	NULL	Similar to hydrolase, alpha/beta fold family protein.	hydrolase, putative, expressed
610	G80329	chr12:23302021-23306449(-)	Os12g0566800	LOC_Os12g37920	NULL	NULL	Ion channel regulatory protein, UNC-93 domain containing protein.	unc-93 homolog A, putative, expressed
611	G9813	chr02:1090312-1095993(-)	Os02g0121000	LOC_Os02g02860	NULL	NULL	Similar to Glutamyl-tRNA synthetase (EC 6.1.1.17) (Glutamate--tRNA ligase) (GluRS).	glutamyl-tRNA synthetase, putative, expressed
612	G49501	chr07:12926448-12930711(+)	Os07g0412400	LOC_Os07g22950	NULL	NULL	Similar to Adenylate kinase isoenzyme 6 (EC 2.7.4.3) (ATP-AMP transphosphorylase 6).	adenylate kinase isoenzyme 6, putative, expressed
613	G15094	chr02:24526839-24530961(-)	Os02g0617600	LOC_Os02g40454	NULL	NULL	Protein phosphatase 2A, regulatory subunit PR55 domain containing protein.	serine/threonine protein phosphatase 2A 55 kDa regulatory subunit B, putative, expressed
614	G52447	chr07:26677058-26680601(-)	Os07g0641000	LOC_Os07g44700	NULL	NULL	Conserved hypothetical protein.	expressed protein
615	G10488	chr02:3362064-3386547(-)	Os02g0162733//Os02g0162766	LOC_Os02g06720//LOC_Os02g06725	NULL//NULL	NULL//NULL	Similar to WD-40 repeat family protein / beige-related.//Hypothetical conserved gene.	WD domain containing protein, putative, expressed//expressed protein
616	G28610	chr04:12661871-12669232(+)	Os04g0291000	LOC_Os04g22380	NULL	NULL	Similar to predicted protein.	short chain dehydrogenase/reductase protein, putative, expressed
617	G16557	chr02:31273211-31284049(-)	Os02g0745200	LOC_Os02g51119	NULL	NULL	Hypothetical gene.	expressed protein
618	G71878	chr11:11871063-11878691(-)	Os11g0310100	LOC_Os11g20490	NULL	NULL	Hypothetical conserved gene.	expressed protein
619	G69839	chr11:1879339-1883943(+)	Os11g0140700	LOC_Os11g04490	NULL	NULL	Similar to Saccharopine dehydrogenase family protein, expressed.	astaxanthin synthase KC28, putative, expressed
620	G65037	chr10:3113822-3118874(-)	Os10g0151800	LOC_Os10g06130	NULL	NULL	Similar to predicted protein.	RNA recognition motif containing protein, expressed
621	G33513	chr05:182375-184800(-)	Os05g0103100	LOC_Os05g01262	NULL	NULL	Translocon-associated beta family protein.	translocon-associated protein beta domain containing protein, expressed
622	G64218	chr09:22917615-22925659(+)	Os09g0573000	LOC_Os09g39970	NULL	NULL	Pentatricopeptide repeat domain containing protein.	expressed protein
623	G51625	chr07:22975036-22991258(-)	Os07g0570500	LOC_Os07g38280	NULL	NULL	Similar to predicted protein.	insulin-degrading enzyme, putative, expressed
624	G50975	chr07:20077848-20081630(+)	Os07g0520100	LOC_Os07g33610	NULL	NULL	Similar to taxane 10-beta-hydroxylase.	cytochrome P450, putative, expressed
625	G61287	chr09:10226056-10229008(+)	NULL	LOC_Os09g16714	NULL	NULL	NULL	expressed protein
626	G44465	chr06:20400328-20403475(+)	Os06g0542200	LOC_Os06g35050	NULL	NULL	Prephenate dehydrogenase domain containing protein.	arogenate dehydrogenase 1, chloroplast precursor, putative, expressed
627	G37580	chr05:19514302-19517926(+)	Os05g0401300	LOC_Os05g33300	NULL	NULL	Mog1/PsbP, alpha/beta/alpha sandwich domain containing protein.	tat pathway signal sequence family protein, expressed
628	G41474	chr06:5857235-5861126(-)	Os06g0215200	LOC_Os06g11170	NULL	NULL	Similar to nucleic acid binding protein.	formin-binding protein-related, putative, expressed
629	G60087	chr09:3855144-3863187(+)	Os09g0250700	LOC_Os09g07660	NULL	NULL	ABC-1 domain containing protein.	ELMO/CED-12 family protein, putative, expressed
630	G54442	chr08:5942660-5960134(+)	Os08g0202300	LOC_Os08g10244//LOC_Os08g10250	NULL	NULL	Similar to SHR5-receptor-like kinase (Fragment).	retrotransposon protein, putative, unclassified, expressed//SHR5-receptor-like kinase, putative, expressed
631	G38957	chr05:25608292-25611011(+)	Os05g0516300	LOC_Os05g44020	NULL	NULL	Conserved hypothetical protein.	acetyltransferase, GNAT family, putative, expressed
632	G902	chr01:3489310-3491991(-)	Os01g0168200	LOC_Os01g07376	TRXH7	THIOREDOXIN H-TYPE 7	Similar to Thioredoxin-like protein.	thioredoxin, putative, expressed
633	G36518	chr05:14161383-14167720(+)	Os05g0310500	LOC_Os05g24550	NULL	NULL	Similar to cDNA clone:J013151C17, full insert sequence.	Papain family cysteine protease domain containing protein, expressed
634	G15303	chr02:25732823-25736672(+)	Os02g0640800	LOC_Os02g42810	NULL	NULL	Similar to carbonyl reductase 1.	oxidoreductase, short chain dehydrogenase/reductase family domain containing protein, expressed
635	G2052	chr01:8892579-8900134(+)	Os01g0262700	LOC_Os01g15790	NULL	NULL	Hypothetical conserved gene.	expressed protein
636	G13982	chr02:19401323-19420843(-)	Os02g0528900	LOC_Os02g32690	PDR2	PLEIOTROPIC DRUG RESISTANCE 2	Similar to PDR-like ABC transporter.	pleiotropic drug resistance protein 15, putative, expressed
637	G15228	chr02:25435053-25439585(+)	Os02g0634600	LOC_Os02g42300	NULL	NULL	Similar to predicted protein.	expressed protein
638	G30792	chr04:24115918-24118216(+)	Os04g0482300	LOC_Os04g40630	NULL	NULL	Kelch related domain containing protein.	BTBZ4 - Bric-a-Brac, Tramtrack, Broad Complex BTB domain with TAZ zinc finger and Calmodulin-binding domains, expressed
639	G43792	chr06:16732924-16745662(-)	Os06g0487900	LOC_Os06g29310	NULL	NULL	Hypothetical conserved gene.	ulp1 protease family protein, putative, expressed
640	G14934	chr02:23928123-23946794(-)	Os02g0609800	LOC_Os02g39650	NULL	NULL	Hypothetical conserved gene.	expressed protein
641	G14804	chr02:23451721-23460233(+)	Os02g0600033	LOC_Os02g38804	NULL	NULL	cDNA clone:J013002F23, full insert sequence.	protein phosphatase 2C containing protein, expressed
642	G10996	chr02:6062275-6066769(+)	Os02g0208200	LOC_Os02g11750	NULL	NULL	Similar to RNA-binding protein 25.	RNA recognition motif containing protein, putative, expressed
643	G11068	chr02:6276060-6298085(+)	NULL	LOC_Os02g12100	NULL	NULL	NULL	expressed protein
644	G11589	chr02:8984107-8989572(-)	Os02g0259100	LOC_Os02g15880//LOC_Os02g15885	NULL	NULL	Similar to predicted protein.	CPuORF16 - conserved peptide uORF-containing transcript, expressed//expressed protein
645	G18821	chr03:5085624-5090353(-)	Os03g0197000	LOC_Os03g10080	NULL	NULL	Di-trans-poly-cis-decaprenylcistransferase-like domain containing protein.	expressed protein
646	G10169	chr02:2520355-2523687(+)	Os02g0145600	NULL	NULL	NULL	Conserved hypothetical protein.	NULL
647	G34897	chr05:6539817-6544810(-)	Os05g0205000//Os05g0205050	LOC_Os05g11560	NIP1%3B3//NULL	NOD26 LIKE INTRINSIC PROTEIN 1%3B3//NULL	Similar to NOD26-like membrane integral protein ZmNIP1-1.//Isoform 2 of Aquaporin NIP1-3.	aquaporin protein, putative, expressed
648	G12750	chr02:13359812-13364227(-)	Os02g0329600	LOC_Os02g22374	NULL	NULL	Conserved hypothetical protein.	expressed protein
649	G11249	chr02:6979531-6993606(+)	Os02g0224400	LOC_Os02g13140	NULL	NULL	Similar to Xaa-Pro dipeptidase (EC 3.4.13.9) (X-Pro dipeptidase) (Proline dipeptidase) (Prolidase) (Imidodipeptidase).	xaa-Pro dipeptidase, putative, expressed
650	G2035	chr01:8931299-8949240(+)	Os01g0263600	LOC_Os01g15860//LOC_Os01g15880	NULL	NULL	Similar to U5 snRNP-associated 102 kDa protein (U5-102 kDa protein).	pre-mRNA-processing factor 6, putative, expressed//transposon protein, putative, unclassified, expressed
651	G67548	chr10:14532843-14549081(+)	Os10g0415600//Os10g0415800	LOC_Os10g28020//LOC_Os10g28030	NULL//NULL	NULL//NULL	Similar to Prolyl oligopeptidase family protein, expressed.//Similar to Prolyl oligopeptidase family protein, expressed.	OsPOP21 - Putative Prolyl Oligopeptidase homologue, expressed//OsPOP22 - Putative Prolyl Oligopeptidase homologue, expressed
652	G80418	chr12:23725967-23734896(-)	Os12g0574900	LOC_Os12g38630	NULL	NULL	Similar to Asparagine synthase family protein.	asparagine synthase family protein, expressed
653	G11094	chr02:6432854-6441680(-)	Os02g0215000	LOC_Os02g12360	NULL	NULL	Conserved hypothetical protein.	nuclear protein ZAP-related, putative, expressed
654	G49460	chr07:12747509-12760678(+)	Os07g0409100	LOC_Os07g22640	NULL	NULL	Similar to CLB1.	lipid binding protein, putative, expressed
655	G9281	chr01:41963968-41970144(+)	Os01g0952700	LOC_Os01g72350	NULL	NULL	Metal-dependent hydrolase, composite domain containing protein.	amidohydrolase, putative, expressed
656	G8760	chr01:39811722-39819555(-)	Os01g0913400	LOC_Os01g68524	NULL	NULL	Hypothetical conserved gene.	pentatricopeptide, putative, expressed
657	G1625	chr01:6889351-6896414(+)	Os01g0225100	LOC_Os01g12530	NULL	NULL	Conserved hypothetical protein.	smr domain containing protein, expressed
658	G5033	chr01:23316216-23323202(+)	Os01g0595100	LOC_Os01g41190	NULL	NULL	Hypothetical conserved gene.	glycine-rich protein, putative, expressed
659	G78726	chr12:14012692-14020313(-)	Os12g0433133//Os12g0433200	LOC_Os12g24540	NULL//NULL	NULL//NULL	Similar to PHD-finger family protein, expressed.//Zinc finger, CCHC-type domain containing protein.	PHD-finger family protein, expressed
660	G18683	chr03:4545306-4548185(+)	Os03g0187000	LOC_Os03g08810	NULL	NULL	Similar to EMB514.	expressed protein
661	G7062	chr01:32408128-32414282(+)	Os01g0768600	LOC_Os01g56270	NULL	NULL	Conserved hypothetical protein.	transposon protein, putative, CACTA, En/Spm sub-class, expressed
662	G30182	chr04:21513469-21519031(+)	Os04g0433200	LOC_Os04g35380	NULL	NULL	Similar to H0315E07.10 protein.	expressed protein
663	G17529	chr02:35584961-35589249(+)	Os02g0828200//Os02g0828400	LOC_Os02g58150	NULL//NULL	NULL//NULL	TPR-like domain containing protein.//Conserved hypothetical protein.	expressed protein
664	G17893	chr03:1109242-1113045(-)	Os03g0120200	LOC_Os03g02840	NULL	NULL	Remorin, C-terminal region domain containing protein.	remorin family protein, putative, expressed
665	G17582	chr02:35812603-35818178(-)	Os02g0832800	LOC_Os02g58590	NULL	NULL	Similar to N-acetylglucosaminyltransferase 1.	N-acetylglucosaminyltransferase I, putative, expressed
666	G19223	chr03:6931709-6934977(+)	Os03g0231000//Os03g0231150	LOC_Os03g12860	HOX19//NULL	HOMEOBOX GENE 19//NULL	Conserved hypothetical protein.//Similar to Hox19 (Fragment).	homeobox associated leucine zipper, putative, expressed
667	G19378	chr03:7358090-7369642(-)	Os03g0239400	LOC_Os03g13614	BZIP26	b-ZIP TRANSCRIPTION FACTOR 26	Similar to Transcription factor HBP-1a(C14).	transcription factor, putative, expressed
668	G40666	chr06:2358308-2365540(-)	Os06g0144600	LOC_Os06g05240	NULL	NULL	Similar to Zinc carboxy peptidase.	zinc carboxypeptidase family protein, putative, expressed
669	G71371	chr11:8970074-8977440(-)	Os11g0264300	LOC_Os11g16290	NULL	NULL	Similar to RWP-RK domain containing protein, expressed.	NIN, putative, expressed
670	G46650	chr06:30480316-30485250(-)	Os06g0717400	LOC_Os06g50360	NULL	NULL	Pseudouridine synthase domain containing protein.	pseudouridine synthase family protein, putative, expressed
671	G12148	chr02:11470576-11474785(-)	Os02g0298900	LOC_Os02g19629	NULL	NULL	Hypothetical gene.	expressed protein
672	G41193	chr06:4250728-4264520(+)	Os06g0184700//Os06g0184766	LOC_Os06g08560	MRP12//NULL	MULTIDRUG RESISTANCE-ASSOCIATED PROTEIN 12//NULL	Hypothetical conserved gene.//Hypothetical conserved gene.	multidrug resistance-associated protein 11, putative, expressed
673	G24827	chr03:32739717-32742759(+)	Os03g0788200	LOC_Os03g57420	NULL	NULL	MD-2-related lipid-recognition domain containing protein.	ML domain protein, putative, expressed
674	G15584	chr02:26982205-26986884(-)	Os02g0664700	LOC_Os02g44540	NULL	NULL	Similar to cDNA clone:J013020D20, full insert sequence.	expressed protein
675	G23601	chr03:27111441-27116532(-)	Os03g0681400	LOC_Os03g47770	UBC25	UBIQUITIN-CONJUGATING ENZYME 25	Similar to Ubiquitin-conjugating enzyme E2-18 kDa (EC 6.3.2.19) (Ubiquitin- conjugating enzyme 15) (Ubiquitin-protein ligase) (Ubiquitin carrier protein) (PM42).	ubiquitin-conjugating enzyme E2 W, putative, expressed
676	G46830	chr07:133571-143578(-)	Os07g0102300	LOC_Os07g01240	SRL1	SEMI-ROLLED LEAF 1	Putative glycosylphosphatidylinositol-anchored protein, Regulation of leaf rolling	expressed protein
677	G54993	chr08:8411998-8420614(+)	Os08g0238600//Os08g0238650	NULL	NULL//NULL	NULL//NULL	Similar to Dienelactone hydrolase family.//NULL	NULL
678	G28280	chr04:9888182-9916257(-)	Os04g0252200	LOC_Os04g18010	NULL	NULL	Similar to CPSF160%3B nucleic acid binding.	cleavage and polyadenylation specificity factor subunit 1, putative, expressed
679	G29965	chr04:20457921-20463115(+)	Os04g0414100	LOC_Os04g33780	NULL	NULL	Similar to OSIGBa0137L20.4 protein.	OTU-like cysteine protease family protein, putative, expressed
680	G78666	chr12:14054315-14057489(+)	Os12g0433700	LOC_Os12g24580	NULL	NULL	Lg106-like family protein.	Lg106, putative, expressed
681	G32015	chr04:29538734-29542566(+)	Os04g0584800	LOC_Os04g49530	NULL	NULL	Hypothetical conserved gene.	expressed protein
682	G72444	chr11:14379808-14383367(+)	Os11g0439300	NULL	NULL	NULL	Hypothetical protein.	NULL
683	G73333	chr11:18636436-18650886(+)	Os11g0518900	LOC_Os11g31770	NULL	NULL	Hypothetical conserved gene.	expressed protein
684	G74504	chr11:24230408-24233456(+)	Os11g0621500	LOC_Os11g40610	NULL	NULL	Non-protein coding transcript.	EARLY flowering protein, putative, expressed
685	G16578	chr02:31290666-31299079(+)	Os02g0745600	LOC_Os02g51140	NULL	NULL	Kelch related domain containing protein.	N-rich protein, putative, expressed
686	G7390	chr01:33692193-33696520(-)	Os01g0795300	NULL	NULL	NULL	Non-protein coding transcript.	NULL
687	G18988	chr03:5860548-5863978(+)	Os03g0212400	LOC_Os03g11380	NULL	NULL	Similar to SNAP25 homologous protein SNAP29.	SNARE domain containing protein, putative, expressed
688	G77984	chr12:9350855-9365584(+)	Os12g0264500	LOC_Os12g16350	NULL	NULL	Similar to cDNA clone:J013000A22, full insert sequence.	enoyl-CoA hydratase/isomerase family protein, putative, expressed
689	G80820	chr12:25663955-25666566(-)	Os12g0607400	LOC_Os12g41430	NULL	NULL	Hypothetical conserved gene.	expressed protein
690	G77647	chr12:9528938-9541061(+)	Os12g0267100//Os12g0267200	LOC_Os12g16640//LOC_Os12g16650	NULL//NULL	NULL//NULL	Similar to cyclopropane fatty acid synthase.//Cyclopropane-fatty-acyl-phospholipid synthase domain containing protein.	expressed protein//Cyclopropane-fatty-acyl-phospholipid synthase, putative, expressed
691	G31051	chr04:25340303-25341989(-)	Os04g0507100	LOC_Os04g42800	NULL	NULL	Similar to cDNA clone:J013060A10, full insert sequence.	photosystem-II repair protein, putative, expressed
692	G57103	chr08:18776758-18778781(+)	Os08g0395800	LOC_Os08g30520	NULL	NULL	Protein of unknown function DUF247, plant family protein.	plant protein of unknown function domain containing protein, expressed
693	G28446	chr04:12382067-12387325(+)	Os04g0286400	NULL	NULL	NULL	Conserved hypothetical protein.	NULL
694	G79857	chr12:20801349-20805537(+)	Os12g0527700	LOC_Os12g34320	NULL	NULL	Serine/threonine protein kinase-related domain containing protein.	S-locus-like receptor protein kinase, putative, expressed
695	G71175	chr11:8100735-8105413(-)	Os11g0250000	LOC_Os11g14430	NULL	NULL	Heterogeneous nuclear ribonucleoprotein (hnRNP) R-type protein, Flowering time regulation	APOBEC1 complementation factor, putative, expressed
696	G80392	chr12:23323787-23331179(-)	Os12g0567300	LOC_Os12g37970	NULL	NULL	Myb transcription factor domain containing protein.	MYB family transcription factor, putative, expressed
697	G65987	chr10:8660446-8664147(+)	Os10g0320001	NULL	NULL	NULL	Hypothetical gene.	NULL
698	G1898	chr01:8212421-8215161(-)	Os01g0249300	LOC_Os01g14690	NULL	NULL	Lg106-like family protein.	Lg106, putative, expressed
699	G6269	chr01:29065725-29072343(-)	Os01g0701900	LOC_Os01g50616	NULL	NULL	Similar to Phosphatidylinositol transfer-like protein III.	phosphatidylinositol transfer, putative, expressed
700	G17550	chr02:35451657-35459912(-)	Os02g0825600	NULL	NULL	NULL	Peptidase A22B, signal peptide peptidase domain containing protein.	NULL
701	G71298	chr11:8864461-8867281(-)	Os11g0262600	LOC_Os11g15624	NULL	NULL	Conserved hypothetical protein.	expressed protein
702	G54908	chr08:7985713-7988270(-)	NULL	NULL	NULL	NULL	NULL	NULL
703	G31556	chr04:27300190-27317066(-)	Os04g0545100	LOC_Os04g46079	NULL	NULL	Engulfment and cell motility, ELM domain containing protein.	ELMO/CED-12 family protein, putative, expressed
704	G72780	chr11:15706797-15740998(+)	Os11g0461000	LOC_Os11g27329	NULL	NULL	Peptidase S10, serine carboxypeptidase family protein.	OsSCP62 - Putative Serine Carboxypeptidase homologue, expressed
705	G71688	chr11:10352199-10376611(-)	Os11g0286800	LOC_Os11g18366	NULL	NULL	Similar to Cycloartenol synthase.	cycloartenol synthase, putative, expressed
706	G41576	chr06:6036267-6050429(-)	Os06g0218150//Os06g0218200	LOC_Os06g11440	NULL//NULL	NULL//NULL	Conserved hypothetical protein.//Similar to H0807C06-H0308C08.1 protein.	transposon protein, putative, Mutator sub-class, expressed
707	G19008	chr03:5946380-5955641(+)	Os03g0213600	LOC_Os03g11490	NULL	NULL	Conserved hypothetical protein.	expressed protein
708	G51031	chr07:20220918-20226752(+)	Os07g0522600	LOC_Os07g33790	NULL	NULL	Similar to Glutamate receptor 3.4 precursor (Ligand-gated ion channel 3.4) (AtGLR4). Splice isoform 2.	glutamate receptor 3.4 precursor, putative, expressed
709	G22008	chr03:19528035-19531714(+)	Os03g0454300	LOC_Os03g34310	NULL	NULL	Non-protein coding transcript.	expressed protein
710	G22220	chr03:19584764-19605130(-)	Os03g0554900//Os03g0554950	LOC_Os03g35340	NULL//NULL	NULL//NULL	Hypothetical conserved gene.//Hypothetical conserved gene.	expressed protein
711	G62681	chr09:16834427-16840216(+)	Os09g0449500//Os09g0449600	LOC_Os09g27660	NULL//NULL	NULL//NULL	Similar to Clathrin assembly protein.//Similar to F-box protein interaction domain containing protein, expressed.	OsFBO21 - F-box and other domain containing protein, expressed
712	G43812	chr06:16961932-16966760(-)	Os06g0491300	NULL	NULL	NULL	Hypothetical conserved gene.	NULL
713	G28025	chr04:9347671-9360282(+)	Os04g0244500	LOC_Os04g17064	NULL	NULL	Protein of unknown function DUF171 family protein.	expressed protein
714	G24924	chr03:33110648-33118318(+)	Os03g0796000	LOC_Os03g58170	NULL	NULL	Similar to Ripening-associated protein (Fragment).	stem-specific protein TSJT1, putative, expressed
715	G71829	chr11:11434910-11446266(-)	Os11g0303800	LOC_Os11g19864	NULL	NULL	Hypothetical protein.	transposon protein, putative, Pong sub-class, expressed
