# Supplementary material for: Overlapping roles of spliceosomal components SF3B1 and PHF5A in rice splicing regulation
Source: Commun Biol. 2021 May 5;4:529. doi: 10.1038/s42003-021-02051-y (PMC8100303; doi:10.1038/s42003-021-02051-y)
Supplement: Supplementary file 9 — Supplementary Data 6 [file 42003_2021_2051_MOESM9_ESM.xlsx]

## Sheet: Sheet1
		No. of Germinated seeds
	Days	WT-Mock	WT-5µM	WT-10µM	SGR4-Mock	SGR4-5µM	SGR4-10µM
	1	0	0	0	0	0	0
	2	10	0	0	10	9	10
	3	12	2	1	12	12	12
	4	12	6	3	12	12	12
	5	12	9	4	12	12	12
