# Supplementary material for: Overlapping roles of spliceosomal components SF3B1 and PHF5A in rice splicing regulation
Source: Commun Biol. 2021 May 5;4:529. doi: 10.1038/s42003-021-02051-y (PMC8100303; doi:10.1038/s42003-021-02051-y)
Supplement: Supplementary file 10 — Supplementary Data 7 [file 42003_2021_2051_MOESM10_ESM.xlsx]

## Sheet: Sheet1
In MM	Mock		GEX1A-0.3µM
	WT	SGR4	WT	SGR4
	56.874	59.52	0.832	58.697
	57.753	60.994	1.05	55.535
	60.63	61.558	0.8	59.718
	59.63	62.23	0.77	60.96
	57.208	59.15	1.018	55.01
