# Supplementary material for: Overlapping roles of spliceosomal components SF3B1 and PHF5A in rice splicing regulation
Source: Commun Biol. 2021 May 5;4:529. doi: 10.1038/s42003-021-02051-y (PMC8100303; doi:10.1038/s42003-021-02051-y)
Supplement: Supplementary file 11 — Supplementary Data 8 [file 42003_2021_2051_MOESM11_ESM.xlsx]

## Sheet: Sheet1
In MM	Mock		GEX1A-0.3µM
	WT	OGR	WT	OGR
	44.511	61.135	0.258	13.977
	54.358	47.817	0.994	15.465
	44.728	33.449	1.572	18.358
	43.127	35.024	0.972	19.227
	40.426	55.883	1.572	25.168
	46.351	36.967	0.887	23.444
