# Supplementary material for: Overlapping roles of spliceosomal components SF3B1 and PHF5A in rice splicing regulation
Source: Commun Biol. 2021 May 5;4:529. doi: 10.1038/s42003-021-02051-y (PMC8100303; doi:10.1038/s42003-021-02051-y)
Supplement: Supplementary file 12 — Supplementary Data 9 [file 42003_2021_2051_MOESM12_ESM.xlsx]

## Sheet: Sheet1
In MM	Mock			50 mM NaCl			0.15 µM GEX1A			0.15 µM GEX1A + 50 mM NaCl
	WT	SGR4	OGR	WT	SGR4	OGR	WT	SGR4	OGR	WT	SGR4	OGR
	45.492	49.404	42.8	43.861	45.231	42.8	12.277	50.245	39.7	3.786	46.383	28.3
	46.494	44.941	52.1	36.349	42.346	43.6	12.309	46.874	37.1	1.769	40.108	35.8
	39.568	50.617	50.3	39.955	43.395	39.1	14.688	46.487	36.2	5.697	43.919	29.6
