# Supplementary material for: Overlapping roles of spliceosomal components SF3B1 and PHF5A in rice splicing regulation
Source: Commun Biol. 2021 May 5;4:529. doi: 10.1038/s42003-021-02051-y (PMC8100303; doi:10.1038/s42003-021-02051-y)
Supplement: Supplementary file 13 — Supplementary Data 10 [file 42003_2021_2051_MOESM13_ESM.xlsx]

## Sheet: ACS2
Sample	GOI Ct1	GOI Ct2	GOI Ct3	HKG Ct1	HKG Ct2	HKG Ct3			HKG=House Keeping Gene, Actin
OGR_C	29.9773	29.8216	30.2112	19.6294	19.3855	19.5389			GOI=Gene of Interest
SGR4_C	30.7528	30.9098	31.0023	21.0709	20.978	20.6593
WT_sfb_C	30.2519	30.3547	30.211	19.53	19.282	19.8328
OGR_X	29.7382	29.5817	29.8662	19.3522	19.5672	19.9049
SGR4_X	32.9226	30.9775	30.8087	19.8765	20.232	20.1338
WT_sfb_X	27.9319	28.1475	28.0306	19.6955	20.0945	19.6655
OGR_S	29.6253	29.5627	29.7291	20.1894	20.2332	20.4892
SGR4_S	30.1936	29.8973	30.0242	21.0872	21.469	21.8418
WT_sfb_S	28.4294	28.7477	29.3254	19.3301	19.6627	19.7289

## Sheet: ASR4
Sample	GOI Ct1	GOI Ct2	GOI Ct3	HKG Ct1	HKG Ct2	HKG Ct3
OGR_C	26.9341	27.6759	26.905	19.6294	19.3855	19.5389
SGR4_C	28.5933	28.6101	28.6017	21.0709	20.978	20.6593
WT_sfb_C	27.6832	27.7285	27.7058	19.3	19.8198	19.8328
OGR_X	28.0493	27.9465	28.4979	20.3522	20.5672	20.4049
SGR4_X	28.2484	28.1216	28.185	19.8765	20.232	20.1338
WT_sfb_X	25.4439	25.7751	26.0595	19.6955	20.0945	19.6655
OGR_S	26.8488	26.9484	26.8986	20.1894	20.2332	20.4892
SGR4_S	28.0083	27.6784	27.8343	21.0872	21.469	21.8418
WT_sfb_S	26.1349	26.9335	26.3942	19.3301	19.6627	19.7289

## Sheet: bZIP25
Sample	GOI Ct1	GOI Ct2	GOI Ct3	HKG Ct1	HKG Ct2	HKG Ct3
OGR_C	30.9185	30.1186	30.2143	20.8906	20.5307	20.8809
SGR4_C	31.901	31.8617	31.7996	22.2281	22.1953	22.5264
WT_sfb_C	29.7231	29.7838	29.981	20.1797	20.0513	20.1186
OGR_X	30.8635	31.4846	31.465	21.6765	21.8853	22.1184
SGR4_X	30.8083	31.4694	31.5883	21.0658	21.3325	21.6712
WT_sfb_X	29.5546	29.2472	29.0211	21.1344	21.1909	21.5386
OGR_S	30.2494	30.5919	30.2721	21.4458	21.9282	22.1042
SGR4_S	31.0557	30.7806	30.9885	22.2223	22.9279	22.1277
WT_sfb_S	29.7344	29.9209	30.4123	20.8415	21.1733	21.2825

## Sheet: bZIP56
Sample	GOI Ct1	GOI Ct2	GOI Ct3	HKG Ct1	HKG Ct2	HKG Ct3
OGR_C	24.0773	24.1252	24.1013	20.1797	20.0513	20.1186
SGR4_C	25.6863	24.8444	25.2765	21.2281	21.1953	21.5264
WT_sfb_C	25.0087	24.9651	24.9869	20.4311	20.5731	20.9401
OGR_X	25.419	25.8209	25.62	21.1344	21.1909	21.5386
SGR4_X	25.035	25.1722	24.9104	21.0658	21.3325	21.6712
WT_sfb_X	27.4917	27.5938	27.5427	20.277	20.7892	21.309
OGR_S	26.1629	26.1083	26.1356	20.8415	21.1733	21.2825
SGR4_S	25.8839	26.1443	26.0141	21.2223	20.9279	21.1277
WT_sfb_S	25.9249	26.3227	26.1238	20.303	20.5743	20.9586

## Sheet: DR10
Sample	GOI Ct1	GOI Ct2	GOI Ct3	HKG Ct1	HKG Ct2	HKG Ct3
OGR_C	26.2613	26.2573	26.1786	20.8055	20.9892	20.8972
SGR4_C	27.2852	27.3775	27.5831	22.6602	22.338	22.441
WT_sfb_C	26.4187	26.4496	26.3482	21.3253	21.2513	21.156
OGR_X	26.9615	26.7988	27.0962	22.0157	22.4665	21.9812
SGR4_X	26.9457	26.0137	26.2285	21.2683	21.511	21.4426
WT_sfb_X	23.8957	24.0926	24.3916	21.408	21.3387	21.3256
OGR_S	26.3018	26.2363	26.4455	22.2114	21.9861	21.8616
SGR4_S	26.3799	26.6145	26.9802	22.8411	22.9321	22.9283
WT_sfb_S	26.0714	25.9519	26.1994	21.93	21.7605	21.9189

## Sheet: EIF1A1
Sample	GOI Ct1	GOI Ct2	GOI Ct3	HKG Ct1	HKG Ct2	HKG Ct3
OGR_C	25.1893	24.9919	25.0908	20.8055	20.8892	20.8972
SGR4_C	26.0951	26.7868	26.9688	22.6602	22.338	22.441
WT_sfb_C	26.6898	24.8376	25.7637	20.3253	20.2513	20.556
OGR_X	25.4258	24.9633	25.7446	22.0157	22.0665	21.9812
SGR4_X	25.0391	24.6212	24.8302	21.2683	21.511	21.4426
WT_sfb_X	23.8557	23.194	23.4481	21.408	21.3387	21.3256
OGR_S	23.7763	23.2807	23.5285	22.2114	21.9861	21.8616
SGR4_S	24.06	24.7098	24.1585	22.8411	22.9321	22.9283
WT_sfb_S	23.8987	23.99	23.7201	21.03	21.1605	21.1189

## Sheet: ERF118
Sample	GOI Ct1	GOI Ct2	GOI Ct3	HKG Ct1	HKG Ct2	HKG Ct3
OGR_C	33.8667	34.5623	34.1912	21.3785	21.229	21.359
SGR4_C	36.9387	35.8351	36.8596	23.055	22.8358	22.8946
WT_sfb_C	34.0572	34.0572	33.9672	20.6041	20.6283	20.6229
OGR_X	32.9797	33.9403	33.1707	21.286	21.1284	21.5884
SGR4_X	35.1996	34.9544	35.1332	21.8979	21.8427	21.8932
WT_sfb_X	32.5806	32.394	32.0879	22.1839	22.0834	21.9593
OGR_S	33.6509	32.8011	32.9607	22.4258	22.4402	22.4579
SGR4_S	32.4152	33.0351	32.6096	20.4339	21.6373	21.5024
WT_sfb_S	32.6399	33.4414	33.5211	21.5872	21.506	21.5187

## Sheet: ERF124
Sample	GOI Ct1	GOI Ct2	GOI Ct3	HKG Ct1	HKG Ct2	HKG Ct3
OGR_C	29.1355	28.4346	28.7351	21.3785	21.229	21.359
SGR4_C	30.3055	30.2842	30.2948	22.5502	22.8358	22.8946
WT_sfb_C	29.4769	29.4975	29.4872	21.7041	21.6283	21.9229
OGR_X	29.8415	29.8336	29.4243	22.486	22.4841	22.5884
SGR4_X	30.3123	29.2193	29.7658	21.8979	21.8427	21.8932
WT_sfb_X	27.0403	26.8634	26.5752	21.8393	21.8343	21.8593
OGR_S	27.643	27.7822	27.2126	22.4258	22.4402	22.4579
SGR4_S	26.8386	26.349	26.9938	21.4339	21.6373	21.5024
WT_sfb_S	27.0023	27.9181	26.9602	21.5872	21.506	21.5187

## Sheet: HSFB1
Sample	GOI Ct1	GOI Ct2	GOI Ct3	HKG Ct1	HKG Ct2	HKG Ct3
OGR_C	23.6055	23.4106	23.5081	20.8846	20.9613	21.0283
SGR4_C	25.1811	25.04	24.9256	22.3518	22.7851	22.5006
WT_sfb_C	24.3355	24.3237	24.3296	21.5993	21.7241	21.6689
OGR_X	24.8498	24.5788	24.7186	22.3197	22.3265	21.949
SGR4_X	24.2525	24.3978	24.6252	21.7232	21.5917	21.619
WT_sfb_X	22.8316	22.5976	22.3068	21.3704	21.1978	20.9675
OGR_S	23.7148	23.5666	23.6407	21.9125	21.9214	21.9549
SGR4_S	24.4918	24.1344	24.0131	22.9665	22.612	22.3164
WT_sfb_S	22.8897	22.5895	22.7956	20.8031	21.0348	20.9519

## Sheet: NAC4
Sample	GOI Ct1	GOI Ct2	GOI Ct3	HKG Ct1	HKG Ct2	HKG Ct3
OGR_C	24.8782	24.8248	24.8515	21.2204	20.4789	20.8866
SGR4_C	26.8475	26.1985	26.3666	22.4405	22.3672	22.3854
WT_sfb_C	25.9258	25.9756	25.9507	21.5927	21.2599	21.0356
OGR_X	24.5747	24.6972	24.186	21.6551	20.772	21.092
SGR4_X	24.9501	25.099	24.7846	20.8941	20.9182	21.5227
WT_sfb_X	23.0691	23.3997	23.1344	21.2733	20.686	21.1228
OGR_S	24.8325	24.8285	25.0588	22.0707	22.077	22.021
SGR4_S	25.2462	25.1471	25.9587	22.6882	22.4708	22.9646
WT_sfb_S	24.3221	24.7677	24.1295	20.9491	20.9781	20.8333

[truncated: 6 more sheets: RLCK241, WRKY27, WRKY28, WRKY53, WRKY70, WRKY113]
